# Supplementary material for: Climate-driven divergence in plant-microbiome interactions generates range-wide variation in bud break phenology
Source: Commun Biol. 2021 Jun 16;4:748. doi: 10.1038/s42003-021-02244-5 (PMC8209103; doi:10.1038/s42003-021-02244-5)
Supplement: Supplementary file 3 — Supplemental Data 1 [file 42003_2021_2244_MOESM3_ESM.csv]

ASV	118571.fastq.gz	118572.fastq.gz	118573.fastq.gz	118574.fastq.gz	118575.fastq.gz	118576.fastq.gz	118577.fastq.gz	118578.fastq.gz	118579.fastq.gz	118580.fastq.gz	118581.fastq.gz	118582.fastq.gz	118583.fastq.gz	118584.fastq.gz	118585.fastq.gz	118586.fastq.gz	118587.fastq.gz	118588.fastq.gz	118589.fastq.gz	118590.fastq.gz	118591.fastq.gz	118592.fastq.gz	118593.fastq.gz	118594.fastq.gz	118595.fastq.gz	118596.fastq.gz	118597.fastq.gz	118599.fastq.gz	118600.fastq.gz	118601.fastq.gz	118602.fastq.gz	118603.fastq.gz	118604.fastq.gz	118606.fastq.gz	118607.fastq.gz	118608.fastq.gz	118610.fastq.gz	118611.fastq.gz	118612.fastq.gz	118613.fastq.gz	118614.fastq.gz	118615.fastq.gz	118616.fastq.gz	118617.fastq.gz	118618.fastq.gz	118619.fastq.gz	118620.fastq.gz	118621.fastq.gz	118622.fastq.gz
SV1	2179	1110	580	776	357	409	345	80	314	391	202	33	112	105	138	208	711	172	499	356	410	299	0	137	284	630	0	0	0	0	0	0	0	0	0	0	0	395	176	1235	142	0	0	103	0	0	0	97	157
SV2	298	684	3137	4074	483	292	2338	2939	1965	860	2241	3254	130	980	4077	2469	2192	653	294	2117	2053	641	0	476	1898	401	223	252	85	285	127	503	406	117	373	1375	459	273	157	353	71	1601	301	962	17	220	195	332	232
SV3	89	87	386	387	53	71	59	186	131	96	165	161	144	175	192	211	359	226	203	169	408	155	0	0	164	109	851	61	129	1321	22	733	91	235	57	123	97	212	245	71	676	151	38	133	0	40	21	54	37
SV4	97	101	275	455	199	237	144	320	243	199	272	559	310	474	379	203	312	415	160	428	399	105	0	298	217	214	1481	375	373	247	255	2064	537	807	106	239	368	336	355	281	502	285	86	267	5	81	82	268	90
SV5	290	86	404	284	289	464	313	189	414	322	376	325	713	395	370	181	298	302	334	228	396	326	0	165	293	600	0	576	517	181	227	80	0	81	139	106	258	468	219	406	70	695	841	352	35	222	311	298	268
SV6	66	69	137	139	171	270	61	199	132	130	150	228	71	321	157	116	112	169	63	147	232	44	0	67	293	81	0	57	149	230	293	361	901	280	107	81	153	89	129	97	34	109	259	0	0	0	348	106	128
SV7	194	109	276	183	283	261	106	81	360	334	318	130	315	233	141	88	326	256	268	199	323	80	0	104	268	391	36	352	398	226	159	405	609	755	276	230	431	443	641	245	514	319	88	195	0	89	78	268	320
SV8	224	145	268	437	61	31	179	0	155	145	244	0	195	35	37	120	694	37	610	230	202	163	0	0	82	633	0	190	99	32	0	234	63	209	40	0	76	479	112	287	0	75	0	130	0	32	0	119	74
SV9	73	20	54	125	24	0	29	0	30	16	51	21	87	491	42	44	189	71	41	0	80	14	0	0	67	27	33	204	48	225	0	308	140	284	27	29	15	199	175	47	278	315	0	88	0	32	0	21	19
SV10	111	99	160	152	239	214	40	241	281	294	492	468	366	434	162	159	264	269	232	272	547	56	0	187	293	154	242	0	429	389	275	961	642	693	172	714	692	408	182	100	306	316	158	0	0	134	698	270	290
SV11	0	0	88	85	470	359	92	84	278	245	192	153	155	222	129	77	95	172	84	109	336	79	0	166	372	145	0	381	674	366	347	271	519	235	505	130	1472	186	337	80	159	306	142	39	0	99	201	1197	1645
SV12	281	22	240	353	66	93	50	0	116	57	163	19	82	15	29	68	490	29	514	77	252	46	0	24	154	480	15	71	16	23	0	104	0	129	0	0	39	351	533	133	272	0	0	286	26	0	0	21	0
SV13	0	0	101	83	65	132	100	119	92	115	158	87	66	238	0	77	95	80	87	128	176	0	0	69	61	86	141	102	96	168	133	173	97	175	0	100	0	0	0	147	67	234	115	54	0	61	221	0	42
SV14	63	16	32	97	25	21	45	23	40	47	54	29	93	39	55	24	35	19	40	40	52	0	0	17	21	29	760	191	60	112	23	188	124	108	66	216	83	200	141	272	229	183	48	232	0	62	45	98	61
SV15	108	28	49	173	0	0	23	26	63	60	60	12	70	34	75	30	49	0	62	19	98	26	0	0	49	48	143	144	0	136	0	257	0	0	38	0	16	190	71	314	40	341	0	313	0	20	0	35	10
SV16	227	421	101	248	45	26	60	0	93	44	118	40	146	41	0	28	235	93	508	95	139	61	0	37	94	428	0	81	51	47	0	144	0	111	12	0	73	420	206	213	277	0	34	259	0	0	0	29	34
SV17	202	124	131	86	328	397	119	116	458	396	130	74	61	174	108	94	40	39	137	145	434	115	0	25	104	154	0	89	227	82	52	79	70	65	127	379	122	110	54	82	0	128	331	56	0	53	293	176	206
SV18	19	35	42	63	0	19	61	35	16	25	79	22	14	43	137	73	60	53	33	19	56	184	0	0	41	21	0	18	26	33	14	86	41	23	16	0	0	87	32	220	33	104	17	155	11	0	0	18	15
SV19	124	48	118	106	0	153	165	0	88	81	90	0	336	171	249	109	109	0	67	0	96	112	0	0	79	128	0	228	140	0	0	70	0	72	146	98	87	203	101	189	66	384	289	81	0	0	334	89	59
SV20	0	0	53	0	0	0	105	0	0	0	0	0	0	0	0	30	0	0	0	0	0	0	0	0	0	0	0	181	0	0	0	0	0	0	0	0	0	0	0	52	0	0	0	89	0	0	0	0	0
SV21	97	61	94	194	82	69	127	88	144	133	104	79	104	115	154	89	104	160	110	46	115	126	0	84	110	126	0	271	122	172	39	128	156	122	116	41	69	68	81	230	116	61	46	141	15	0	0	109	59
SV22	135	72	211	196	113	182	92	221	138	138	194	146	194	228	173	201	200	185	138	151	308	149	0	66	183	151	99	35	123	168	137	230	211	270	94	107	121	144	210	113	468	115	125	104	0	131	61	89	98
SV23	157	376	215	363	196	161	158	227	179	272	223	430	228	210	295	168	106	154	166	206	309	110	0	78	198	184	0	105	358	223	144	278	32	258	141	329	217	184	212	141	374	121	99	151	12	121	121	99	119
SV24	115	0	118	106	66	135	130	61	191	160	94	90	190	71	91	0	89	0	113	46	139	79	0	78	64	102	0	1586	1726	38	91	136	135	333	82	94	132	380	86	276	0	100	92	154	0	157	61	189	215
SV25	93	0	130	111	55	72	36	125	59	51	67	166	110	187	146	69	56	94	0	33	107	74	0	39	117	59	27	68	63	60	83	105	140	73	0	59	108	45	12	62	146	73	68	0	0	0	45	36	38
SV26	83	57	54	444	193	855	68	69	77	4661	41	75	47	77	65	42	26	28	57	119	57	39	0	65	693	70	0	149	352	24	252	20	49	29	29	910	281	60	140	49	41	42	107	70	18	1596	54	0	101
SV27	72	11	110	47	106	324	50	53	166	209	135	48	628	682	258	38	36	0	111	26	119	27	0	22	113	181	0	147	140	0	0	28	23	34	199	68	115	319	72	107	20	458	51	46	0	139	65	159	94
SV28	80	0	77	143	0	52	66	133	61	102	126	76	111	144	98	90	115	119	119	0	130	101	0	0	99	143	96	63	94	131	90	274	254	197	68	32	32	147	128	164	103	173	65	47	12	103	0	37	68
SV29	110	0	287	120	114	273	110	246	102	126	170	736	289	270	125	288	325	280	91	225	231	340	0	172	94	193	46	0	96	49	179	185	187	83	43	83	177	209	268	102	133	71	189	100	0	100	246	92	100
SV30	66	0	162	67	135	198	0	85	120	131	96	128	84	94	49	63	230	218	111	0	159	38	0	0	180	152	245	0	0	156	111	244	237	273	59	128	198	269	254	138	325	0	0	101	0	87	57	152	149
SV31	124	137	222	170	97	143	88	77	209	176	273	78	290	159	86	50	233	141	310	250	306	91	0	70	128	319	0	213	172	86	19	256	133	228	57	47	110	393	312	244	274	31	0	265	0	23	29	177	80
SV32	28	40	0	49	0	0	0	0	0	0	80	0	54	0	0	81	0	0	0	0	0	0	0	0	0	0	0	52	0	37	0	0	17	0	64	184	0	0	0	0	0	55	0	938	0	0	0	57	0
SV33	0	0	0	0	6	3022	0	67	0	0	0	934	0	2596	78	0	0	19	0	685	0	5	0	43	0	0	0	0	0	0	21	17	791	93	0	0	219	0	0	0	0	0	717	0	0	0	0	0	0
SV34	491	59	118	196	179	61	46	236	218	235	150	294	113	403	69	170	64	113	51	248	302	56	0	163	139	185	0	0	94	85	0	69	44	35	1318	827	522	21	175	32	86	638	80	0	0	119	137	153	354
SV35	296	2078	557	177	294	917	107	41	270	342	185	177	308	168	67	76	88	93	414	432	286	115	0	190	250	323	0	15	32	86	141	48	60	221	20	24	113	81	236	56	1563	40	391	36	0	55	354	141	143
SV36	265	256	165	200	37	0	27	0	38	0	91	0	78	0	0	0	341	50	204	41	103	31	0	0	99	231	0	43	33	0	0	77	41	114	0	0	0	222	185	58	258	75	0	82	0	28	0	58	0
SV37	115	146	160	85	128	171	68	101	189	130	149	88	126	160	72	69	214	146	173	161	202	42	0	194	144	279	0	167	126	85	0	117	72	123	76	120	99	113	46	147	47	109	97	140	0	49	0	112	106
SV38	138	29	0	0	0	0	123	0	71	0	0	0	0	0	92	0	0	0	0	0	0	140	0	0	0	0	0	0	0	0	0	0	0	0	0	0	0	74	0	171	0	0	0	68	0	0	0	0	0
SV39	116	103	131	313	106	136	88	229	76	92	155	220	0	161	230	188	179	182	59	125	131	135	0	138	196	109	176	88	0	83	133	239	258	429	0	0	0	124	110	100	188	0	157	125	0	0	73	0	43
SV40	158	93	225	214	111	91	199	0	170	139	248	0	230	155	170	185	267	136	287	142	245	171	0	0	189	261	117	167	210	152	0	163	117	153	221	162	160	200	161	142	88	167	33	166	0	0	0	230	190
SV41	269	163	148	321	88	0	69	0	69	32	30	0	45	0	44	18	201	57	164	175	88	80	0	0	65	220	0	138	0	0	0	16	0	34	0	0	15	137	206	100	63	0	0	139	0	0	0	13	0
SV42	75	145	76	70	89	56	110	34	123	131	143	60	165	77	65	0	107	73	133	82	150	56	0	39	128	122	0	0	80	75	23	110	80	197	237	62	90	123	72	57	74	116	0	0	0	0	57	0	83
SV43	99	0	111	0	116	100	34	35	69	0	55	0	66	75	34	0	43	59	0	0	72	0	0	0	72	49	18	94	32	141	0	100	72	213	243	179	0	184	260	95	100	178	42	45	0	39	36	80	161
SV44	97	0	84	175	0	91	85	55	54	0	107	125	74	102	57	107	132	294	110	92	136	22	0	102	151	44	0	0	97	102	98	204	328	347	0	137	170	174	152	164	194	69	0	80	0	57	0	0	0
SV45	99	56	37	88	0	0	0	0	0	0	25	0	0	0	49	0	96	61	64	0	47	0	0	0	44	55	0	36	0	113	0	117	33	34	0	0	0	82	95	39	55	0	0	82	0	0	0	0	0
SV46	67	38	124	84	40	14	104	16	121	128	132	0	131	49	86	81	115	43	148	111	85	94	0	26	27	162	0	215	73	130	15	126	46	172	72	0	48	100	92	79	0	207	30	130	12	12	15	120	87
SV47	257	148	47	192	0	0	51	0	16	0	22	0	0	0	0	13	163	30	103	0	49	42	0	0	15	123	0	35	15	0	0	51	0	44	0	0	0	106	50	177	0	0	0	101	32	0	0	0	0
SV48	143	65	114	161	32	62	55	73	113	80	87	121	131	96	79	85	173	82	179	99	132	0	0	75	100	202	79	268	252	98	0	99	0	188	116	120	108	173	202	156	51	166	123	170	0	111	108	149	80
SV49	215	306	100	124	117	116	116	41	159	136	121	80	146	61	149	40	19	0	149	67	192	124	0	0	144	150	26	85	0	0	0	19	0	0	111	53	0	90	39	191	37	81	85	374	23	30	138	89	72
SV50	52	107	127	126	85	109	206	64	120	149	153	120	266	81	139	136	229	146	157	135	148	122	0	76	212	142	82	117	145	76	0	169	0	76	59	0	99	175	110	143	125	226	84	122	21	94	59	81	131
SV51	74	0	44	112	0	0	0	67	0	0	0	0	0	0	0	0	62	0	50	0	0	0	0	0	0	32	0	0	0	0	0	120	0	134	0	0	0	75	135	59	98	0	0	32	0	0	0	0	0
SV52	79	37	96	137	52	58	70	28	80	79	62	0	81	51	58	123	49	18	140	73	73	130	0	16	0	81	0	43	0	45	0	0	0	12	39	19	13	100	27	187	0	199	39	75	0	0	54	0	0
SV53	134	67	201	80	137	130	86	48	129	141	156	55	366	184	84	118	96	59	238	85	238	111	0	54	172	152	0	80	155	146	0	89	100	268	0	47	87	73	316	144	212	115	54	113	0	0	0	103	86
SV54	88	35	98	106	70	68	49	35	33	46	47	91	29	51	34	45	102	65	67	55	79	38	0	0	53	91	0	132	28	21	0	80	0	74	0	0	32	113	71	217	42	60	0	150	0	0	0	46	29
SV55	36	33	33	68	0	78	0	54	45	53	29	0	110	74	0	35	53	0	32	0	47	0	0	0	27	31	38	111	34	108	53	147	87	70	106	147	0	79	0	53	0	185	49	0	0	115	153	16	57
SV56	60	39	137	106	81	127	103	75	191	110	123	90	151	172	101	74	88	150	108	114	207	95	0	98	101	159	51	73	169	103	101	76	74	120	257	156	99	68	73	89	50	329	191	53	0	142	158	211	235
SV57	109	0	49	138	87	99	85	159	108	124	77	120	70	108	102	0	0	0	0	162	85	0	0	0	0	66	84	161	102	79	119	175	93	114	198	295	128	67	56	169	0	239	228	105	0	155	157	256	102
SV58	82	85	133	95	174	110	66	34	208	178	72	0	40	68	40	39	16	0	82	68	237	58	0	19	29	84	0	287	166	110	59	247	293	341	184	54	158	113	42	88	0	199	71	0	0	0	80	89	125
SV59	0	0	0	33	0	179	0	0	0	710	0	0	16	37	0	0	0	0	0	109	0	0	0	0	188	0	25	103	704	56	200	0	0	0	54	1143	426	20	248	0	41	31	31	100	0	8162	77	26	124
SV60	0	34	61	133	107	73	67	50	0	71	122	0	83	0	194	97	35	0	0	0	46	108	0	43	128	38	78	88	29	93	27	112	242	56	0	0	65	38	0	49	0	85	89	45	0	0	0	65	49
SV61	55	30	44	89	0	80	38	0	29	0	64	0	105	113	78	48	66	38	51	0	30	0	0	0	63	47	92	236	0	57	0	84	0	25	0	0	0	79	39	111	0	92	41	105	0	0	0	56	0
SV62	97	111	86	150	64	78	44	84	67	176	53	0	90	57	83	43	187	81	94	37	51	39	0	18	114	114	61	86	199	65	51	77	27	81	62	24	41	228	334	111	103	78	42	104	0	330	19	107	89
SV63	33	59	114	87	64	134	39	43	51	56	99	48	26	66	86	62	176	117	67	63	77	142	0	65	46	79	34	35	35	119	48	101	157	129	59	35	65	53	129	50	80	61	71	40	0	25	27	99	105
SV64	143	110	130	109	173	169	98	48	144	117	132	83	75	105	52	108	73	98	161	166	208	92	0	73	75	172	0	70	88	97	82	113	95	107	145	46	88	126	204	90	62	48	94	77	36	0	48	160	151
SV65	0	0	0	0	0	0	0	0	0	0	61	0	0	0	0	0	0	0	0	0	0	54	0	0	0	0	0	36	0	0	0	32	0	0	0	0	0	0	6	0	0	0	0	711	14	0	0	73	0
SV66	106	74	121	131	21	0	56	0	54	0	85	0	146	35	58	0	107	0	160	0	73	56	0	0	89	137	0	0	0	0	0	57	0	35	0	0	0	126	135	65	123	0	0	155	0	0	0	0	0
SV67	28	45	0	47	0	0	23	0	0	0	21	0	0	0	11	0	57	29	23	0	0	18	0	0	0	22	0	57	0	0	0	17	0	21	0	0	0	122	57	75	51	0	0	110	16	0	0	0	0
SV68	62	77	87	187	53	67	43	351	45	48	103	242	0	430	127	140	235	188	18	93	115	80	0	95	81	35	0	0	51	214	53	199	0	53	36	59	75	65	32	64	54	34	37	59	0	0	69	6	16
SV69	54	0	100	63	70	115	129	0	33	144	142	72	295	253	119	120	98	0	193	84	134	110	0	84	156	206	0	0	64	66	0	0	29	84	77	85	79	96	103	37	64	174	78	104	0	0	56	125	56
SV70	63	31	93	91	86	73	47	134	140	135	61	132	124	186	89	64	143	126	117	119	166	62	0	93	30	112	31	241	241	54	54	174	0	105	77	97	95	112	77	80	35	83	63	155	0	50	66	137	68
SV71	52	0	43	122	27	45	35	71	101	97	55	37	253	110	46	79	80	43	116	70	94	56	0	46	77	55	98	124	195	79	37	211	50	184	212	410	78	87	65	77	88	233	29	62	0	185	64	125	81
SV72	24	0	57	68	0	80	67	88	69	33	159	128	82	128	67	112	46	166	36	52	98	104	0	54	98	45	0	7	42	129	50	210	171	205	18	73	112	77	65	55	179	144	135	16	0	38	68	0	45
SV73	82	57	57	138	42	72	56	0	53	63	62	0	104	35	50	44	48	0	128	37	70	23	0	0	26	102	55	49	118	28	0	25	0	19	49	57	50	46	113	118	0	153	114	30	0	41	104	54	71
SV74	114	396	209	90	156	187	86	41	183	213	235	92	350	155	91	92	142	388	239	312	186	77	0	87	164	468	0	46	162	68	115	0	63	71	297	107	115	96	161	64	157	54	181	0	10	72	113	315	306
SV75	116	0	43	96	0	0	0	0	0	0	0	0	0	0	60	0	0	0	0	0	0	43	0	0	0	0	0	0	0	0	0	80	0	0	0	0	0	0	74	0	0	0	0	99	0	0	0	0	0
SV76	23	38	0	67	0	0	0	0	0	0	0	0	52	0	95	0	0	0	0	0	0	57	0	0	0	0	0	108	0	0	0	100	58	97	0	0	0	76	46	51	0	50	0	32	0	0	0	0	53
SV77	0	27	0	0	0	0	74	48	0	63	89	55	266	87	49	100	35	0	87	45	48	73	0	0	95	41	325	214	0	105	63	231	220	254	83	307	132	110	0	47	94	353	44	147	0	104	60	91	131
SV78	74	73	144	259	0	0	144	154	43	0	148	165	94	0	220	132	176	214	123	74	71	67	0	45	176	91	72	30	21	54	0	160	45	70	34	84	33	202	81	142	85	28	0	85	0	57	41	0	0
SV79	117	41	229	90	91	42	75	20	210	105	177	0	203	52	75	50	153	100	265	146	220	154	0	0	123	315	0	56	101	42	0	126	33	155	0	79	91	391	475	97	216	0	0	77	0	0	0	116	94
SV80	182	0	204	164	111	154	218	47	155	149	132	0	91	105	128	86	113	97	204	85	113	201	0	63	94	199	0	161	0	42	0	98	0	61	0	0	61	120	70	167	87	105	98	100	0	0	0	0	37
SV81	39	20	42	101	24	22	36	22	21	26	47	62	20	77	42	78	132	49	37	85	47	33	0	63	34	37	228	96	23	80	18	119	29	99	21	45	36	75	50	78	74	60	0	78	0	0	0	0	0
SV82	110	212	98	111	180	128	149	0	189	113	131	0	0	80	0	87	159	0	115	0	172	0	0	53	233	121	0	122	69	0	91	62	65	97	130	92	97	205	75	0	0	198	135	0	0	74	208	168	154
SV83	71	0	129	0	63	102	88	124	122	94	81	88	59	117	67	0	95	0	72	81	112	0	0	46	109	139	0	87	124	111	0	150	112	79	61	70	41	0	54	0	0	109	0	0	0	0	0	99	70
SV84	56	6	84	80	12	32	13	100	54	70	55	53	71	140	34	52	108	53	39	64	93	18	0	38	59	41	415	79	58	111	68	197	257	272	100	320	84	38	34	37	126	235	14	66	0	172	30	56	53
SV85	0	17	97	60	96	252	51	265	147	130	218	354	93	367	76	138	123	303	109	344	295	56	0	214	54	142	0	0	152	135	158	123	91	123	0	118	139	0	15	0	38	106	193	0	0	73	261	0	66
SV86	153	29	0	0	0	0	0	0	0	0	0	0	0	0	0	0	0	0	0	0	41	0	0	0	0	0	0	0	0	0	0	0	25	31	0	0	0	0	0	0	0	33	0	0	0	0	0	0	17
SV87	95	43	275	40	272	160	0	67	310	278	197	88	135	173	82	114	68	106	209	217	495	0	0	157	77	244	0	0	0	104	108	136	49	397	207	197	310	147	0	69	0	121	85	0	0	0	304	120	151
SV88	87	115	180	313	62	110	137	165	102	102	174	243	131	172	189	167	375	450	86	123	183	161	0	57	107	103	0	0	49	22	0	74	0	61	0	0	13	137	138	67	115	134	0	62	0	0	0	0	0
SV89	93	69	145	47	67	120	59	0	121	69	80	0	101	32	28	21	53	0	94	0	68	97	0	0	64	123	0	136	117	11	14	61	32	85	61	0	32	184	0	139	0	39	0	266	0	0	0	84	66
SV90	101	83	89	105	63	83	69	0	111	96	61	0	117	0	92	52	65	0	110	80	119	61	0	28	78	122	0	96	50	44	0	81	0	68	0	0	48	143	81	104	52	103	44	95	0	0	0	74	35
SV91	0	0	166	94	111	246	98	336	123	125	114	289	57	476	173	126	305	542	68	339	154	114	0	254	41	90	45	0	22	64	266	589	458	717	32	218	119	0	35	0	122	157	102	0	0	95	54	23	23
SV92	148	210	0	232	0	0	124	0	91	55	66	0	130	0	93	177	110	0	84	0	0	128	0	0	86	70	0	0	0	48	0	0	0	115	0	0	0	0	42	80	0	0	0	0	0	66	0	0	0
SV93	106	72	210	168	88	52	76	25	118	67	226	70	212	81	77	95	267	111	328	166	157	109	0	49	73	347	30	197	59	52	12	89	38	204	110	0	95	189	179	43	121	68	33	209	7	29	0	101	0
SV94	159	0	112	139	245	398	0	112	186	123	82	189	53	142	36	39	30	43	69	90	219	28	0	96	162	139	0	51	138	17	58	82	22	346	102	139	289	15	122	0	72	62	204	0	0	94	90	167	237
SV95	259	0	358	136	3216	1858	30	212	448	279	117	192	60	324	32	47	36	74	102	191	559	0	0	544	679	286	0	0	26	9	174	8	46	0	227	364	340	0	0	0	0	15	401	0	0	110	365	192	557
SV96	23	0	89	50	67	171	41	81	53	65	90	159	115	153	106	70	96	106	68	84	88	50	0	80	107	105	0	28	56	32	0	30	148	179	70	91	47	51	51	23	80	98	95	13	0	0	71	54	51
SV97	0	0	0	78	0	0	0	89	0	0	59	0	0	124	31	30	0	55	0	0	23	154	0	0	0	0	86	144	149	55	58	87	0	0	121	68	80	185	0	169	71	171	94	151	0	0	0	0	0
SV98	129	43	108	270	0	0	38	0	48	103	57	0	128	39	0	0	458	34	315	26	77	21	0	12	29	198	0	41	0	0	0	39	0	0	0	0	20	165	48	182	20	0	0	46	0	0	0	0	0
SV99	0	0	123	112	0	0	0	105	123	138	127	210	92	132	72	148	142	155	119	155	259	0	0	83	142	129	549	292	0	153	0	313	165	162	0	77	152	100	0	92	251	96	0	0	0	0	0	0	0
SV100	201	121	205	110	174	220	136	0	174	146	133	61	215	106	0	0	56	86	175	98	170	152	0	86	182	233	116	245	261	59	45	146	69	196	222	193	143	109	77	0	69	87	0	158	0	0	0	160	118
SV101	0	0	268	52	631	410	78	96	474	274	145	92	100	123	65	0	48	91	159	223	550	91	0	153	158	119	0	90	187	150	95	258	115	236	49	64	132	68	131	0	26	0	79	33	0	44	190	111	267
SV102	46	50	60	47	0	0	28	0	29	20	0	0	20	0	0	0	30	30	16	0	27	17	0	0	25	19	28	33	0	0	0	38	0	0	0	0	0	33	28	23	0	0	0	115	0	0	0	12	0
SV103	79	50	95	91	85	79	12	21	36	54	51	55	46	0	0	0	124	42	50	31	44	0	0	0	102	69	21	67	17	0	0	27	0	22	33	0	0	88	112	69	29	0	0	126	0	0	0	111	56
SV104	0	27	45	39	33	72	30	42	47	53	68	0	42	65	24	56	28	0	28	25	93	0	0	0	38	37	0	32	82	61	0	65	42	69	75	83	32	16	18	22	0	204	121	27	0	85	137	22	44
SV105	0	0	78	0	126	92	0	75	101	111	77	125	75	92	45	0	0	0	0	37	97	0	0	0	0	61	0	63	181	187	169	117	214	206	170	166	392	0	0	0	0	233	304	0	0	62	235	95	101
SV106	0	0	87	34	49	181	16	130	28	22	23	63	0	240	34	34	84	114	0	31	29	27	0	39	0	0	0	0	34	55	884	404	1027	517	17	79	9	0	0	0	13	90	247	0	0	26	51	0	0
SV107	0	0	165	92	122	145	47	159	156	177	105	178	121	186	62	94	166	317	80	233	187	76	0	134	194	125	73	0	48	81	97	221	134	36	88	122	111	42	65	20	168	57	82	0	0	39	43	71	0
SV108	24	0	0	54	0	0	0	0	0	0	30	0	0	0	0	0	113	0	26	0	43	0	0	0	0	0	0	58	51	52	0	32	0	41	0	0	0	0	47	91	0	56	0	65	0	21	0	0	0
SV109	39	0	49	0	0	0	0	0	71	64	49	78	61	50	0	0	0	0	61	45	59	35	0	49	0	77	79	156	124	0	0	0	102	109	0	83	77	144	61	174	65	53	0	57	0	0	0	114	53
SV110	58	0	108	0	114	108	76	0	92	0	0	0	107	0	81	0	0	35	50	0	104	89	0	0	95	0	0	195	246	119	153	154	159	553	157	123	139	87	139	0	0	141	75	0	0	142	122	255	284
SV111	115	103	239	103	181	99	123	75	196	135	161	56	149	87	97	70	78	27	115	142	197	108	0	66	40	237	0	132	205	76	54	44	34	126	443	208	269	40	50	0	0	117	46	0	0	65	47	121	159
SV112	142	29	33	101	43	33	33	0	50	0	25	0	10	0	0	0	0	0	84	56	47	31	0	0	0	35	0	88	48	0	0	31	0	169	0	0	27	29	299	78	27	0	0	206	44	0	0	34	20
SV113	104	0	116	155	127	0	0	88	0	0	0	240	99	134	0	0	139	158	0	127	0	0	0	128	0	0	102	118	135	65	0	157	92	130	0	0	45	134	0	66	121	0	0	0	0	0	0	41	0
SV114	0	0	32	26	134	200	40	62	157	90	95	206	208	167	56	70	20	76	26	72	284	25	0	38	15	54	0	0	179	218	254	152	151	107	129	167	132	18	13	0	13	236	425	0	0	24	245	65	130
SV115	0	0	88	51	116	0	0	116	113	115	171	271	123	156	0	44	112	208	86	198	177	30	0	142	64	120	51	0	325	282	156	285	266	314	282	318	559	118	87	0	144	130	0	0	0	76	0	288	172
SV116	0	0	77	132	182	187	91	115	141	171	143	106	154	162	148	137	41	0	81	110	168	138	0	108	130	105	0	56	0	0	0	0	52	0	0	0	92	87	79	115	0	56	145	0	0	0	0	71	103
SV117	0	14	127	81	165	125	74	42	131	111	174	0	107	314	77	72	65	86	77	93	170	60	0	83	58	130	0	62	112	130	269	56	108	249	327	229	172	25	24	0	21	159	282	0	0	40	143	182	185
SV118	87	0	0	0	0	17	0	0	0	0	0	0	0	0	0	0	0	0	36	0	0	0	0	0	0	57	0	0	41	0	0	0	0	0	0	0	0	76	64	51	48	0	0	87	0	0	0	0	0
SV119	91	98	0	81	0	0	0	0	0	0	0	0	0	0	0	0	53	0	51	0	0	0	0	0	0	57	0	102	0	0	0	50	0	0	0	0	0	133	63	161	0	0	0	95	0	0	0	55	0
SV120	37	23	56	69	22	15	32	38	18	13	33	63	18	0	40	0	86	165	20	51	59	40	0	24	42	35	80	35	0	40	0	115	0	51	0	0	0	108	71	118	116	33	0	71	0	0	0	11	0
SV121	89	0	110	69	92	77	51	58	68	117	79	51	43	93	52	49	87	73	89	64	124	43	0	65	92	94	0	115	62	0	0	53	24	141	0	47	32	81	56	82	29	0	0	75	0	0	0	77	63
SV122	0	0	0	0	0	0	0	0	40	0	0	0	0	0	0	0	0	0	0	0	0	0	0	0	0	0	0	0	0	49	0	68	0	0	0	0	0	0	0	0	0	23	20	0	0	0	0	0	0
SV123	64	48	62	76	0	0	111	29	0	0	0	0	75	60	107	75	166	17	44	0	54	117	0	0	88	39	0	53	30	51	0	46	0	37	0	0	0	46	47	75	9	67	0	28	0	9	0	0	35
SV124	86	129	100	136	58	69	101	126	50	61	204	154	54	88	168	163	154	86	0	112	137	383	0	66	71	78	258	33	0	51	78	0	0	0	75	117	78	144	107	0	117	66	103	196	26	133	161	42	0
SV125	0	0	107	89	0	75	53	106	92	38	139	110	36	58	106	77	92	157	92	0	85	184	0	0	55	38	0	0	0	0	0	70	0	92	0	0	0	105	0	116	82	0	0	66	0	0	0	0	0
SV126	60	0	145	105	54	0	55	33	28	46	62	36	50	43	57	81	122	63	56	37	75	135	0	0	65	66	0	22	0	32	0	76	27	42	0	0	0	109	42	49	48	41	0	44	0	0	0	0	0
SV127	0	0	48	0	0	0	71	0	0	49	84	0	121	0	104	87	0	0	77	0	77	115	0	0	0	49	0	153	206	216	0	205	0	101	104	78	64	101	32	158	149	164	0	145	0	74	0	101	71
SV128	55	0	148	118	224	119	67	0	153	85	222	0	187	71	140	0	0	0	120	76	163	0	0	0	208	156	22	35	201	110	78	115	85	149	115	102	166	0	33	38	0	116	183	58	0	0	195	166	133
SV129	0	102	429	548	47	29	695	980	34	26	407	1512	0	186	1159	623	110	62	48	222	77	300	0	89	214	17	0	0	0	27	37	0	77	169	194	86	112	36	19	54	0	54	134	60	0	9	46	0	0
SV130	83	91	179	150	0	170	108	252	58	0	115	207	110	58	316	196	0	0	0	87	77	89	0	0	108	0	150	0	0	32	0	40	0	0	0	0	0	64	0	38	0	0	43	40	0	0	0	16	0
SV131	90	51	80	163	0	0	88	0	82	53	92	0	158	43	49	67	111	52	143	92	105	68	0	42	94	167	22	111	92	0	10	82	0	148	80	55	80	152	107	48	118	0	0	126	0	23	0	77	53
SV132	19	68	44	68	0	25	33	44	0	0	52	0	0	31	73	41	69	133	24	0	29	94	0	0	51	31	0	0	0	23	25	95	37	62	0	0	0	82	52	145	85	0	0	0	0	0	0	0	0
SV133	0	0	79	51	64	0	0	0	0	0	0	81	0	49	0	0	76	106	24	64	100	0	0	0	101	21	178	97	60	62	66	96	115	114	0	0	0	111	55	87	65	38	0	111	0	0	0	64	0
SV134	38	42	94	68	59	69	75	58	45	33	90	67	121	62	50	50	152	165	72	66	91	96	0	41	113	121	0	81	66	74	0	150	62	50	58	36	33	124	114	114	90	49	27	43	0	34	19	98	71
SV135	103	34	0	44	0	92	50	0	0	0	0	0	0	0	60	0	0	0	0	0	0	49	0	0	53	0	65	36	0	0	0	32	0	0	34	461	0	0	0	0	72	115	0	87	0	63	38	110	0
SV136	35	0	34	57	0	33	0	0	0	53	35	0	0	16	0	0	45	74	17	0	0	0	0	0	50	18	0	0	0	0	0	0	0	0	0	0	0	57	26	33	36	0	0	191	0	0	0	37	0
SV137	108	0	52	59	68	0	0	0	0	0	0	0	0	0	0	0	0	0	0	0	0	0	0	0	0	97	175	86	0	49	0	57	0	27	0	0	0	101	78	95	101	0	0	125	20	0	0	0	0
SV138	117	50	178	127	85	106	63	42	112	95	116	37	51	56	102	0	84	99	129	87	189	73	0	28	96	106	0	42	0	45	0	61	35	48	0	0	26	22	30	57	22	46	0	0	0	0	0	21	0
SV139	114	184	81	118	0	0	72	0	0	39	51	0	42	0	51	31	166	32	87	44	67	92	0	0	39	124	0	40	0	0	0	31	0	0	0	0	0	112	97	152	50	0	0	96	0	0	0	0	0
SV140	60	0	123	86	126	38	100	49	107	100	146	0	85	49	82	47	63	0	105	47	129	85	0	0	62	126	66	178	44	0	17	0	0	85	68	51	0	37	0	83	0	162	0	0	0	0	0	81	64
SV141	10	0	25	0	35	20	0	0	30	17	27	0	13	0	0	0	13	17	10	0	0	0	0	0	17	67	122	68	14	65	6	73	58	84	8	7	41	40	26	0	10	164	0	18	0	28	0	19	31
SV142	40	58	51	76	0	0	39	0	19	0	0	0	0	0	80	0	71	0	42	0	18	0	0	0	23	20	0	0	0	0	0	0	0	0	0	0	0	0	0	21	0	0	0	353	29	0	0	0	0
SV143	29	0	78	82	0	0	61	0	52	42	68	57	40	0	22	29	60	26	51	0	47	79	0	0	35	53	51	96	76	23	0	67	29	55	0	29	45	72	40	88	0	121	0	75	0	0	0	0	0
SV144	106	0	63	75	0	0	80	0	75	0	77	0	0	0	0	83	0	61	111	0	0	72	0	0	0	66	0	127	0	0	0	0	0	0	0	0	44	63	0	160	0	0	0	144	0	0	0	32	0
SV145	0	0	29	20	62	48	19	0	63	35	13	0	0	10	23	0	0	0	0	0	23	0	0	0	5	19	0	218	106	17	37	0	135	169	0	38	58	19	0	10	0	33	109	10	0	28	97	86	54
SV146	0	37	64	61	41	15	35	10	57	55	62	23	42	30	31	0	62	51	53	20	65	47	0	20	27	59	21	35	39	38	27	116	43	58	25	9	41	126	74	93	37	34	0	76	0	0	0	44	38
SV147	53	26	145	62	296	206	49	78	298	268	88	91	125	211	42	55	29	37	74	150	347	70	0	103	131	164	0	0	0	64	50	18	0	0	0	0	126	44	0	0	0	51	94	0	0	0	100	74	85
SV148	25	43	28	54	0	61	24	80	83	95	80	79	395	286	99	53	13	69	41	106	183	0	0	80	146	74	909	120	49	111	151	174	101	23	38	95	111	41	19	28	32	131	65	36	0	70	77	88	55
SV149	0	0	79	0	0	0	0	0	66	101	0	0	0	0	71	0	0	0	87	0	57	51	0	0	0	0	0	91	78	86	0	0	0	0	0	0	27	0	0	0	0	44	0	0	0	0	0	70	0
SV150	44	41	56	79	0	69	72	56	47	32	90	114	76	51	53	67	82	97	67	69	120	84	0	30	97	61	15	52	35	28	0	52	0	13	18	26	0	105	54	55	0	47	79	72	0	0	41	25	0
SV151	37	0	142	93	0	0	41	0	42	122	67	0	67	0	85	103	38	64	65	152	171	0	0	0	189	78	381	46	55	68	0	68	20	0	130	94	70	65	58	0	70	132	0	0	0	60	0	58	48
SV152	98	66	67	149	0	0	59	0	61	31	68	0	105	18	29	0	37	0	142	36	60	65	0	0	0	137	18	33	0	0	0	41	0	0	0	0	0	129	35	72	23	82	0	131	0	0	0	0	0
SV153	50	81	0	48	13	0	24	6	11	0	22	0	0	0	18	13	69	44	25	0	0	0	0	0	39	18	0	13	0	0	0	48	0	52	0	0	0	58	226	59	156	0	0	110	11	0	0	0	7
SV154	144	0	115	111	76	37	32	0	101	101	134	24	203	31	21	50	44	30	133	80	102	27	0	0	62	195	28	251	112	0	0	0	40	57	302	101	100	98	30	72	28	160	0	50	0	36	0	249	158
SV155	0	44	50	36	0	0	0	0	0	0	0	42	0	0	0	0	41	109	0	0	0	22	0	0	0	46	0	0	0	11	0	45	0	0	0	0	23	83	49	61	125	0	0	60	0	0	0	0	0
SV156	64	19	56	72	0	0	39	0	44	28	28	0	0	0	0	0	79	0	67	0	0	54	0	0	53	96	0	52	32	0	0	0	0	0	0	0	0	77	53	62	0	0	0	35	0	0	0	0	0
SV157	0	107	0	125	0	0	0	0	0	0	97	0	0	0	0	84	50	0	0	0	55	0	0	0	57	122	0	0	0	0	0	48	0	0	48	0	0	106	0	152	0	78	0	54	0	0	0	0	49
SV158	92	0	47	30	52	77	0	30	66	66	29	0	0	0	36	45	0	34	37	48	80	0	0	27	57	43	0	0	23	0	37	74	64	65	0	0	33	58	0	97	0	0	0	83	0	0	0	51	31
SV159	20	0	0	0	0	0	49	0	0	0	16	0	0	0	0	0	29	90	0	0	0	0	0	0	0	0	0	45	0	86	0	84	0	0	0	0	0	18	0	35	0	24	0	0	0	0	0	0	0
SV160	116	78	92	69	114	53	40	0	113	78	0	0	0	0	79	0	0	27	64	37	91	0	0	0	0	84	0	109	43	0	0	0	0	44	218	55	0	0	0	94	0	87	48	120	0	0	0	65	61
SV161	18	25	0	24	0	0	0	0	0	0	0	0	0	0	0	0	0	0	40	0	31	0	0	0	0	0	0	0	0	35	0	75	16	65	0	0	0	80	39	36	0	0	0	0	0	0	0	0	0
SV162	35	0	36	0	0	0	0	0	38	42	47	0	56	0	0	0	0	0	0	0	77	0	0	0	0	0	94	244	126	46	0	147	0	206	396	155	61	64	0	55	0	162	0	115	32	0	0	56	36
SV163	97	72	165	70	159	263	41	121	142	179	156	255	175	150	53	165	208	307	136	186	305	74	0	120	104	234	0	25	59	94	70	32	34	53	162	335	129	0	42	51	162	251	18	18	13	0	0	74	72
SV164	0	0	0	0	0	0	23	0	0	0	0	12	0	0	0	27	180	0	37	0	31	23	0	0	61	0	0	0	0	0	0	0	0	0	0	0	0	46	0	0	28	47	0	33	0	0	0	0	0
SV165	85	61	73	87	75	76	46	0	70	58	48	34	113	83	75	22	57	68	64	92	54	59	0	41	29	124	0	122	85	35	0	55	0	0	60	32	56	59	46	87	32	75	38	35	0	0	24	63	24
SV166	54	0	32	37	0	0	15	0	14	0	28	0	14	0	0	0	72	44	48	0	66	0	0	0	45	40	0	25	0	45	0	49	23	25	0	0	0	108	81	53	78	0	0	24	0	0	0	23	0
SV167	0	0	0	0	181	177	78	0	97	114	0	0	0	67	73	0	0	0	0	38	47	61	0	31	64	0	0	0	57	22	96	43	72	0	85	83	128	0	0	0	0	41	57	0	0	16	20	109	117
SV168	57	161	90	121	24	0	33	40	42	53	0	46	77	74	46	0	55	36	59	33	79	24	0	0	71	64	0	90	0	0	0	63	0	28	156	42	25	36	41	80	0	112	0	80	0	0	0	37	0
SV169	23	21	174	42	445	200	41	85	274	284	101	125	80	136	33	22	62	86	79	212	288	55	0	220	347	215	0	26	44	43	81	11	44	15	256	71	158	17	9	0	0	60	76	5	0	45	45	152	206
SV170	67	0	70	59	0	0	76	30	40	44	72	38	189	49	40	30	127	38	76	29	38	90	0	0	68	70	45	120	64	0	0	65	54	67	141	0	69	39	47	37	28	170	0	0	0	67	0	154	0
SV171	68	44	78	0	74	75	0	0	86	88	123	78	143	71	0	0	55	70	86	0	76	34	0	80	95	49	0	58	166	80	58	96	70	74	99	101	103	73	70	0	0	120	48	0	0	0	33	112	104
SV172	44	31	49	65	141	90	41	18	124	74	82	13	30	28	18	23	0	0	65	38	36	0	0	0	0	149	0	68	173	54	39	77	235	210	169	41	89	45	47	25	0	84	168	36	0	29	58	136	157
SV173	0	53	37	25	78	97	0	110	82	141	79	327	0	117	60	76	84	177	26	343	197	73	0	246	45	46	0	0	83	51	0	84	87	102	28	97	45	25	67	0	203	37	0	0	0	0	0	0	31
SV174	0	18	0	0	0	0	0	0	0	0	0	0	0	0	19	0	0	0	0	0	0	0	0	0	0	32	0	120	0	58	0	0	0	0	0	70	0	49	0	67	0	0	0	68	8	0	0	30	0
SV175	111	69	130	145	0	0	111	70	72	0	108	82	96	72	63	81	117	125	81	32	119	115	0	0	0	109	217	0	0	0	0	0	0	0	0	68	0	138	0	112	0	69	0	0	0	0	0	0	0
SV176	22	0	0	25	20	41	0	0	44	49	0	0	0	0	0	0	0	0	0	0	0	0	0	0	0	39	0	46	69	0	0	0	0	15	0	0	0	0	0	35	0	117	51	34	0	0	55	41	49
SV177	18	18	32	30	13	56	31	0	12	21	45	0	44	38	81	36	30	0	61	13	42	45	0	0	79	27	23	51	66	44	0	0	0	18	0	22	0	31	14	48	0	83	31	18	0	13	62	28	0
SV178	159	0	108	47	43	47	0	0	45	11	32	14	20	0	0	0	27	20	212	22	84	0	0	0	180	114	0	0	0	0	0	40	0	0	0	0	0	49	0	49	48	0	0	113	0	0	0	0	0
SV179	59	27	68	175	0	0	0	48	60	90	99	65	140	60	0	51	0	45	117	101	96	28	0	35	33	90	0	0	57	0	33	65	25	137	79	146	137	124	89	0	149	0	0	166	15	0	0	38	53
SV180	74	141	83	87	69	73	73	0	105	107	55	0	0	51	65	55	77	53	82	67	150	66	0	0	44	143	0	53	0	0	0	0	0	23	65	65	0	95	57	34	59	39	93	42	0	0	120	0	40
SV181	45	0	0	0	0	0	0	0	0	0	0	0	0	0	0	0	0	0	0	0	0	0	0	0	0	0	0	0	105	105	46	0	0	0	0	0	0	0	0	0	0	0	0	483	13	0	0	134	92
SV182	41	76	31	71	0	0	100	0	37	25	74	0	53	0	67	44	233	37	193	87	37	109	0	0	32	160	0	33	0	0	0	0	0	0	0	0	0	81	28	59	40	0	0	50	0	0	0	27	0
SV183	70	46	0	65	0	28	0	82	26	62	0	86	0	125	0	41	52	37	0	51	0	37	0	37	0	66	0	57	0	0	0	63	42	76	0	0	0	101	56	91	19	47	0	75	0	0	0	18	0
SV184	84	85	41	156	45	0	42	0	0	0	57	0	0	0	38	0	139	200	47	0	38	65	0	0	73	72	0	0	0	0	0	0	0	23	0	0	0	76	86	50	76	0	0	93	0	0	0	0	0
SV185	0	0	30	26	27	73	0	156	0	32	36	208	0	258	0	0	29	94	0	176	42	0	0	130	0	0	44	0	0	26	239	124	233	241	217	1931	175	0	0	0	80	106	89	0	0	252	44	46	207
SV186	7	21	57	26	34	81	28	103	86	125	74	90	60	218	47	60	122	134	25	165	257	18	0	117	99	36	50	0	53	79	372	129	109	86	53	210	51	0	14	21	40	84	101	0	0	65	99	6	42
SV187	57	45	58	65	82	85	52	0	120	62	72	0	0	0	0	0	0	0	57	0	59	0	0	0	0	82	0	184	111	0	0	0	0	0	84	62	0	77	0	160	0	99	129	118	0	120	106	99	75
SV188	0	0	0	0	0	98	0	33	53	71	62	0	67	95	120	0	24	0	0	0	0	0	0	0	0	0	16	218	126	0	0	0	49	0	18	84	66	79	0	132	0	60	0	0	0	46	0	46	0
SV189	73	58	21	70	47	46	40	0	0	0	34	0	25	0	59	0	43	22	48	0	33	60	0	0	71	31	0	160	46	41	0	94	16	66	51	55	0	89	53	91	61	42	0	155	0	0	0	40	26
SV190	67	0	0	0	0	0	0	0	28	0	0	0	49	35	0	0	0	0	0	66	45	0	0	32	75	0	110	23	42	0	0	170	88	75	71	0	68	37	52	0	97	0	0	25	0	0	0	42	62
SV191	0	0	0	59	0	158	0	0	85	49	0	0	67	0	0	0	89	154	61	0	84	0	0	0	58	71	0	160	123	0	56	0	0	0	119	130	54	103	50	47	0	95	116	0	0	93	67	122	153
SV192	102	74	32	61	0	0	54	0	0	0	0	0	0	0	59	0	32	0	62	0	28	0	0	0	0	0	0	280	46	0	0	39	21	0	0	0	0	60	19	181	0	0	0	80	0	0	0	0	0
SV193	81	0	76	101	0	81	116	0	46	0	84	83	61	0	75	84	126	254	72	92	72	83	0	0	47	95	0	0	0	0	0	60	0	0	0	37	52	128	238	78	218	0	0	50	0	0	0	35	0
SV194	133	0	86	141	34	0	0	5	48	40	66	11	35	12	45	40	73	33	163	35	102	0	0	0	0	159	0	0	8	0	0	0	0	0	0	0	14	55	84	45	40	0	0	152	0	0	0	45	25
SV195	0	0	0	73	0	0	0	0	0	0	0	0	0	0	0	89	0	90	48	0	0	40	0	0	36	0	0	0	0	0	0	0	0	0	0	0	0	0	42	60	0	0	0	103	0	0	0	0	0
SV196	78	26	38	30	67	66	0	44	39	40	38	46	35	66	0	0	37	0	19	75	71	43	0	0	43	53	0	31	20	0	0	60	0	34	0	0	0	39	49	49	13	0	0	72	0	0	0	38	0
SV197	49	27	0	70	0	0	42	0	0	0	0	0	0	0	0	0	53	28	0	0	0	0	0	0	67	40	0	53	0	0	0	0	0	0	0	0	0	54	37	65	0	0	0	82	0	0	0	0	0
SV198	0	0	0	0	0	0	0	105	31	55	123	75	34	112	57	65	86	64	0	51	60	52	0	28	0	0	22	0	55	99	74	164	347	192	43	100	64	0	0	0	116	109	0	0	0	64	0	23	27
SV199	93	0	81	87	111	142	0	76	103	51	89	63	0	0	45	0	0	0	72	0	58	0	0	0	92	42	0	57	121	0	0	50	0	0	0	0	0	29	0	0	0	0	0	29	0	0	0	24	70
SV200	0	0	16	0	29	0	0	10	19	0	18	10	16	16	0	0	37	54	0	14	43	0	0	24	0	23	37	72	59	114	0	93	722	755	71	35	100	71	37	0	132	80	35	0	0	11	0	82	49
SV201	0	0	115	0	171	145	79	51	124	82	105	127	96	125	89	0	118	178	78	125	100	62	0	128	0	117	0	0	0	131	137	53	140	45	0	76	137	0	0	0	0	172	219	0	0	210	115	112	121
SV202	31	46	30	37	0	26	29	18	15	17	14	0	34	22	0	0	0	11	13	0	11	14	0	18	21	0	0	146	40	0	0	24	0	26	33	81	31	63	19	82	0	52	55	64	0	58	54	67	26
SV203	106	59	0	64	22	64	40	31	41	48	73	0	64	40	30	43	36	0	36	33	37	42	0	0	0	42	0	97	34	0	0	20	0	0	0	40	25	38	0	85	0	51	55	0	0	0	54	0	30
SV204	46	0	39	119	0	57	0	45	0	20	0	41	27	49	34	62	0	0	84	55	63	75	0	0	0	0	0	74	49	0	0	114	0	159	23	0	0	0	0	49	0	0	0	0	0	0	0	0	0
SV205	156	137	184	64	110	160	55	0	139	0	0	19	161	43	0	34	0	0	123	0	97	84	0	29	75	93	0	172	217	27	16	22	0	15	3	0	22	58	12	0	0	18	9	55	0	14	17	42	45
SV206	26	0	59	63	75	134	27	67	86	87	57	123	61	144	46	23	74	97	52	129	155	39	0	84	0	94	0	21	53	68	147	104	104	0	45	71	86	0	102	21	0	67	94	19	0	65	42	102	84
SV207	0	0	0	0	0	0	0	0	0	0	0	0	0	0	0	0	19	0	0	0	0	43	0	0	0	0	0	0	0	0	27	0	0	0	0	0	0	0	0	0	0	18	0	0	0	21	14	0	0
SV208	0	0	55	36	0	102	0	0	0	50	53	60	83	141	66	0	72	95	45	72	0	53	0	84	0	49	75	0	0	0	0	0	65	81	0	0	0	0	122	84	188	0	0	0	0	82	0	0	65
SV209	88	39	85	83	46	81	79	70	58	43	82	92	0	44	60	61	86	151	50	57	0	112	0	52	78	98	0	43	38	0	0	54	46	65	0	0	0	83	39	68	0	72	49	46	0	0	32	68	24
SV210	24	21	56	69	16	153	41	0	61	67	37	18	112	89	81	36	58	18	31	13	31	29	0	0	35	32	0	145	73	52	0	38	0	51	0	36	28	105	39	59	35	46	0	0	0	0	0	52	0
SV211	0	168	150	269	101	0	300	332	78	107	272	483	0	156	490	275	95	209	94	224	139	340	0	0	0	74	0	0	0	52	126	68	89	105	0	0	68	0	52	44	120	78	121	0	0	0	84	0	40
SV212	33	0	102	41	19	63	50	36	24	56	70	37	73	78	95	51	48	35	64	44	75	84	0	0	100	46	0	0	51	40	27	134	0	47	0	0	0	24	90	23	36	41	30	0	0	0	41	0	14
SV213	41	91	99	90	101	102	41	67	56	48	152	67	46	127	45	48	170	323	82	148	145	47	0	101	66	140	0	0	33	40	37	58	27	81	0	0	87	55	160	81	109	0	0	24	0	0	0	20	48
SV214	0	0	0	0	0	0	0	0	0	0	0	0	73	0	0	0	0	0	102	0	66	0	0	0	0	0	0	57	0	0	0	0	0	101	156	100	0	0	0	62	0	95	0	109	0	0	68	93	0
SV215	0	184	88	50	0	33	0	0	0	0	0	0	80	0	0	0	165	157	0	0	104	0	0	0	122	0	0	163	0	0	0	45	0	0	0	0	0	100	77	49	0	0	0	123	0	0	0	0	0
SV216	31	0	43	25	36	0	12	0	48	0	34	34	77	24	9	17	8	20	0	32	0	11	0	33	0	37	169	26	48	24	0	13	14	64	251	82	75	43	88	0	102	129	7	53	0	11	0	90	54
SV217	0	25	103	77	25	36	63	106	60	43	47	30	102	40	49	174	102	112	48	48	58	98	0	0	53	63	43	18	55	24	0	41	25	44	0	26	17	43	19	102	0	127	33	32	0	25	49	26	22
SV218	208	64	119	59	0	0	102	0	120	61	77	0	50	0	58	39	0	0	280	29	219	94	0	0	52	232	0	0	0	0	0	0	0	0	0	0	0	84	0	103	0	0	0	83	0	0	0	0	0
SV219	113	0	110	72	170	88	0	0	233	127	75	0	84	57	56	0	0	0	76	183	112	161	0	127	0	120	0	92	86	81	0	0	0	0	296	164	84	0	0	28	0	159	0	69	0	0	0	107	215
SV220	0	0	96	38	50	38	0	45	121	95	140	55	73	104	0	47	37	98	34	104	132	15	0	18	51	71	0	0	34	26	0	35	27	102	0	0	93	47	0	0	41	98	0	0	0	0	0	0	53
SV221	0	77	96	155	39	84	0	141	0	0	65	181	0	239	133	115	168	116	0	141	77	135	0	188	64	0	267	0	0	12	137	112	169	148	0	0	35	36	0	0	56	0	86	0	0	0	101	0	0
SV222	0	0	0	144	0	0	0	0	0	0	61	0	114	0	55	0	0	0	102	0	0	49	0	0	0	142	0	84	139	0	0	0	0	0	82	55	0	75	74	0	0	0	41	172	0	0	0	85	0
SV223	7	0	0	31	0	0	0	0	0	0	0	0	0	0	33	0	17	0	0	0	41	0	0	0	0	0	0	33	0	116	0	49	0	0	0	0	0	0	15	20	0	0	0	0	0	0	0	0	0
SV224	0	0	46	21	25	37	0	63	43	47	40	103	30	172	14	47	42	60	12	51	142	0	0	30	14	22	0	0	47	130	143	94	133	114	63	118	139	0	0	0	0	175	91	0	0	61	23	11	52
SV225	38	0	16	11	7	6	0	10	0	16	47	11	28	14	9	24	0	0	9	4	0	0	0	26	47	38	0	65	21	18	0	15	0	0	61	13	19	49	20	0	13	86	13	79	0	25	10	48	19
SV226	105	47	54	108	0	80	0	0	52	47	92	27	55	0	0	0	24	42	145	101	79	61	0	0	34	111	0	246	127	0	0	21	0	25	84	0	73	72	0	101	0	0	0	62	0	0	0	128	35
SV227	0	0	0	0	0	0	0	58	49	35	0	0	0	0	0	0	0	0	0	0	0	0	0	0	0	0	173	0	0	0	0	124	0	25	0	0	0	125	0	84	0	0	0	0	0	277	0	14	0
SV228	0	0	0	34	56	0	91	34	16	77	0	0	0	75	64	0	0	0	0	0	44	130	0	0	44	0	0	80	90	75	88	100	138	105	0	0	0	0	37	0	0	38	0	0	0	0	0	0	40
SV229	101	0	87	99	44	18	0	0	56	103	34	54	30	30	0	0	41	0	99	66	75	0	0	75	0	69	0	0	0	0	0	45	0	0	0	0	27	92	46	94	52	0	0	98	0	0	0	0	0
SV230	41	78	0	64	0	41	0	0	0	0	0	0	67	93	0	0	148	0	67	0	0	0	0	0	0	74	0	0	0	0	0	0	41	37	0	0	40	67	58	59	0	0	0	0	0	0	0	0	0
SV231	56	0	0	62	44	0	69	0	55	0	53	0	0	0	0	0	0	0	56	104	0	0	0	0	0	70	0	248	137	0	0	55	92	63	65	0	0	0	0	96	0	112	96	96	51	0	0	63	0
SV232	0	0	0	0	0	0	0	0	0	0	0	0	0	0	0	0	0	0	0	0	0	0	0	0	0	0	0	368	309	0	0	0	0	0	109	119	41	0	0	0	0	112	25	0	0	0	2437	75	58
SV233	0	0	56	107	65	174	66	64	0	68	99	128	89	77	113	77	66	91	30	106	102	138	0	74	21	44	0	0	18	53	60	52	48	45	0	24	30	0	29	0	35	79	233	0	0	58	340	32	19
SV234	0	162	165	83	68	178	0	0	0	200	0	69	0	46	62	45	0	120	47	71	0	0	0	64	210	0	83	0	128	97	64	65	48	75	60	128	250	0	174	0	0	0	59	0	0	899	0	25	74
SV235	46	0	0	69	0	0	0	0	0	0	0	0	0	0	0	0	0	0	45	0	0	0	0	0	0	0	0	0	0	0	0	34	0	47	0	0	0	73	87	94	0	0	0	127	0	0	0	0	0
SV236	67	99	70	124	35	42	39	8	37	51	43	0	64	25	28	26	100	33	116	50	64	68	0	0	22	96	0	16	19	17	0	10	0	11	15	17	0	95	48	73	36	70	0	65	0	0	14	0	0
SV237	0	60	59	104	45	46	52	100	34	70	70	159	83	74	106	61	120	416	0	68	102	87	0	48	199	25	70	0	89	26	0	76	42	49	0	75	118	57	0	0	57	24	0	0	0	304	0	0	0
SV238	56	0	26	69	50	43	24	0	44	39	47	0	58	45	0	0	0	0	53	0	28	0	0	0	39	41	0	34	44	19	0	82	89	44	99	0	35	0	28	32	0	30	25	0	0	0	0	34	57
SV239	34	0	0	0	23	19	0	0	23	55	38	43	27	23	0	0	0	18	12	0	39	22	0	0	15	25	190	49	23	47	0	87	67	94	24	0	50	62	37	44	22	55	54	13	0	51	0	23	55
SV240	0	0	0	0	0	0	0	0	0	0	0	123	114	148	0	0	122	137	0	0	98	0	0	0	67	0	0	98	117	101	0	135	116	146	156	138	0	0	0	0	89	186	0	0	0	0	0	0	0
SV241	31	0	0	91	26	14	45	34	0	20	58	0	0	0	61	29	63	144	38	0	36	28	0	0	27	35	0	49	64	37	0	102	73	80	0	0	32	58	62	39	50	0	0	31	0	0	0	0	0
SV242	23	0	74	28	90	204	33	21	49	48	38	91	37	35	44	16	62	0	28	47	84	31	0	46	85	49	0	106	162	74	81	22	0	19	149	78	47	11	14	5	0	40	66	0	0	80	50	129	91
SV243	0	42	68	168	69	47	35	304	49	52	77	188	13	326	154	143	396	382	19	251	106	137	0	211	31	31	30	0	22	24	124	133	117	114	0	63	45	0	14	0	100	28	22	0	0	0	36	0	0
SV244	27	34	35	62	0	22	41	0	60	45	25	24	0	34	0	45	27	55	32	0	44	22	0	0	40	48	52	21	28	68	0	28	0	0	0	22	0	28	27	0	22	27	35	21	0	35	25	41	33
SV245	122	103	108	99	48	0	168	0	53	57	34	0	30	22	67	62	157	16	139	87	53	141	0	0	18	104	0	44	45	11	0	0	0	0	0	0	0	49	0	70	7	0	0	52	0	0	0	27	29
SV246	165	59	0	0	48	65	0	0	38	0	37	0	0	0	0	0	0	0	0	0	56	80	0	0	58	72	0	58	0	0	0	0	50	0	0	0	0	60	0	51	0	0	0	0	0	0	0	43	0
SV247	0	0	0	50	0	0	0	44	0	28	38	51	0	116	0	0	54	98	0	42	42	0	0	0	0	0	0	45	53	105	414	0	0	65	34	167	28	34	0	47	0	38	35	0	0	0	0	37	28
SV248	0	0	0	0	0	278	0	0	0	124	118	0	0	0	43	0	0	0	0	0	194	0	0	0	0	81	0	71	82	133	248	0	73	0	169	217	0	0	0	0	0	187	254	0	0	117	196	0	0
SV249	0	0	0	0	0	0	0	0	20	0	22	0	24	23	0	0	0	57	0	29	69	0	0	0	0	0	14	0	44	31	17	181	144	293	18	27	82	98	115	22	276	69	0	18	0	9	0	0	38
SV250	0	57	94	47	24	54	61	259	14	0	46	436	0	300	112	104	259	415	0	287	49	72	0	298	17	40	0	0	0	0	246	79	196	187	28	139	55	0	0	0	134	24	110	22	0	0	81	28	25
SV251	0	0	38	64	0	35	26	90	37	53	41	57	53	97	33	24	77	88	55	102	109	0	0	84	53	39	152	43	51	67	68	176	75	128	97	130	101	59	29	47	60	87	34	26	0	60	49	43	27
SV252	69	0	52	0	55	38	0	0	0	65	0	109	0	0	56	0	0	0	55	0	49	0	0	53	82	52	0	0	0	28	64	26	0	22	0	0	0	162	35	54	9	126	83	0	0	96	0	117	94
SV253	64	0	33	0	38	29	0	77	0	45	0	0	35	25	0	0	0	0	0	0	0	0	0	0	0	0	0	0	0	0	0	0	0	0	0	1073	23	63	109	0	0	0	15	117	0	0	0	43	40
SV254	0	0	91	0	61	79	70	0	150	208	0	0	0	45	0	0	0	0	71	87	109	70	0	0	0	107	0	0	0	9	0	47	54	0	0	0	16	72	116	0	0	0	96	0	0	0	0	0	0
SV255	0	0	0	26	0	0	0	0	0	0	0	0	0	0	27	0	29	0	0	0	0	0	0	0	0	0	0	117	0	28	0	58	0	0	0	0	0	31	0	51	0	20	0	0	0	0	0	0	0
SV256	87	0	192	0	170	195	76	58	144	164	90	47	96	87	47	0	0	61	0	115	165	0	0	95	122	105	0	0	0	0	48	65	0	0	72	0	128	160	109	0	82	0	36	0	0	43	65	131	148
SV257	55	0	0	70	92	127	66	0	70	91	0	0	0	85	0	0	69	0	123	0	66	0	0	0	122	0	0	0	0	0	0	0	0	0	0	0	0	0	85	0	0	0	106	0	0	0	0	0	0
SV258	0	0	159	156	63	212	155	93	120	92	159	45	100	118	136	125	0	0	0	79	0	132	0	0	0	62	0	116	160	0	0	33	0	0	0	0	62	182	44	96	0	129	87	0	0	139	0	99	167
SV259	164	152	107	121	128	166	119	0	101	89	41	0	0	36	94	77	63	0	74	108	119	126	0	0	0	94	0	0	58	0	0	0	0	0	108	51	0	0	0	0	0	0	0	36	0	0	0	0	0
SV260	74	0	50	68	0	46	92	0	75	47	83	0	134	0	54	70	58	0	127	36	110	75	0	0	0	176	0	88	54	21	0	22	0	43	303	69	59	40	0	0	0	136	0	0	0	0	0	148	134
SV261	16	69	26	30	23	142	33	24	25	62	52	45	28	38	57	40	37	85	16	41	61	63	0	18	0	32	0	0	0	0	0	73	0	55	0	20	21	0	21	28	23	16	65	21	0	46	43	24	25
SV262	134	50	55	48	43	48	29	0	60	22	0	5	15	0	0	0	0	0	55	13	74	0	0	0	86	0	0	20	8	0	0	11	4	0	0	0	6	39	83	65	16	0	0	100	0	0	0	43	22
SV263	0	0	32	24	27	63	0	0	40	40	40	46	48	44	64	0	66	0	33	0	41	0	0	44	38	43	0	45	48	0	38	59	0	50	36	0	44	0	47	0	0	87	43	0	0	0	0	88	62
SV264	113	0	0	0	152	83	51	0	106	0	0	0	0	0	0	0	27	0	0	0	0	0	0	0	46	43	0	75	62	0	0	61	0	95	0	0	0	109	96	88	106	0	50	151	0	0	77	0	0
SV265	33	251	76	42	0	0	88	0	68	65	87	0	137	36	43	73	71	0	135	80	22	35	0	0	25	220	0	0	52	38	0	0	0	50	0	0	0	50	0	134	0	23	0	32	0	0	0	32	0
SV266	0	0	32	79	0	79	42	0	0	57	62	0	99	76	0	61	73	102	0	0	0	99	0	0	0	29	0	0	52	31	0	57	0	71	0	0	0	92	69	73	32	25	0	0	0	39	0	0	0
SV267	0	63	23	75	40	130	0	0	61	0	30	105	0	47	0	25	48	61	36	51	129	112	0	96	57	45	0	72	30	32	70	78	0	0	49	60	0	0	54	77	0	0	163	0	0	77	86	0	56
SV268	14	3	24	27	0	0	39	0	0	0	0	0	0	0	16	27	26	0	0	0	0	18	0	0	0	0	0	6	0	0	0	0	0	0	0	0	0	0	0	14	0	0	0	0	0	0	0	3	0
SV269	0	0	24	31	0	0	0	0	43	0	137	0	0	0	0	0	52	0	0	0	0	0	0	0	0	0	146	41	0	0	0	54	0	0	0	0	0	96	0	49	26	88	0	107	0	0	0	73	0
SV270	28	0	0	48	0	0	0	0	49	0	76	0	0	0	0	0	17	0	72	30	51	0	0	0	60	61	0	0	0	0	0	88	0	31	0	0	0	20	0	144	0	0	0	52	0	0	0	0	0
SV271	77	149	123	99	67	73	84	109	77	115	96	174	76	74	131	120	50	46	62	59	127	110	0	157	73	68	0	0	0	59	89	30	42	103	72	106	55	0	56	0	21	78	153	94	0	64	113	60	0
SV272	0	0	0	0	101	91	0	0	0	0	0	0	0	29	0	0	0	37	0	25	50	0	0	0	74	0	0	0	0	21	47	0	23	0	0	0	0	0	0	93	0	0	138	0	0	0	62	0	0
SV273	76	0	130	60	76	0	0	0	0	0	91	0	0	0	0	0	81	106	83	0	58	0	0	58	51	88	0	33	0	0	0	0	49	62	0	0	127	79	166	0	92	0	0	65	0	106	0	118	93
SV274	15	11	0	32	0	0	0	0	0	6	0	0	8	0	0	0	12	7	14	0	15	0	0	0	18	35	0	30	10	0	0	10	0	0	0	0	0	42	42	0	0	0	0	0	6	0	0	0	0
SV275	42	0	0	96	0	0	0	0	0	0	55	0	93	31	33	33	0	41	37	0	27	25	0	0	97	0	152	38	0	0	0	76	42	56	0	42	56	42	82	41	105	0	0	132	0	0	0	0	0
SV276	25	24	0	27	0	0	25	0	0	0	0	0	0	0	0	0	23	0	0	0	0	35	0	0	0	0	0	0	0	0	0	0	0	0	0	0	0	49	0	21	0	0	0	28	0	0	0	0	0
SV277	0	0	0	0	0	0	0	0	0	0	51	0	0	0	0	0	0	0	0	0	0	0	0	0	0	0	0	48	0	0	0	0	0	0	0	0	0	0	0	0	0	0	0	280	0	0	0	0	0
SV278	0	0	0	0	0	0	0	0	0	0	0	0	0	0	0	0	0	0	0	0	67	0	0	0	0	0	49	83	0	32	0	69	0	0	0	0	0	68	0	98	0	81	0	0	0	0	0	0	0
SV279	0	0	42	25	0	0	43	0	21	26	21	0	0	0	57	31	0	23	0	14	0	50	0	0	0	20	0	46	0	0	0	17	0	11	0	0	0	31	21	75	0	52	0	21	0	0	0	59	0
SV280	0	0	81	42	55	96	43	42	55	105	29	81	61	63	34	0	31	64	39	44	56	0	0	0	0	35	39	119	80	51	39	0	44	0	159	147	74	0	0	0	0	168	103	0	0	73	120	105	119
SV281	31	45	59	54	26	53	41	44	30	27	92	64	98	59	45	41	68	105	46	42	60	59	0	21	81	54	14	27	31	36	28	111	45	64	30	37	63	53	56	41	118	31	24	16	0	29	0	21	27
SV282	23	43	0	16	0	0	0	0	0	0	0	0	0	0	0	0	28	0	0	25	0	12	0	0	0	32	51	31	0	0	0	19	38	34	0	0	0	45	61	19	31	36	0	27	0	0	0	0	0
SV283	37	84	210	310	50	106	86	297	47	0	97	321	0	81	435	214	61	70	0	102	0	68	0	65	83	0	12	37	0	0	0	0	0	0	0	0	34	0	26	0	53	46	60	0	0	0	93	0	0
SV284	0	0	51	0	88	82	0	0	49	32	51	80	97	0	31	0	49	80	84	78	41	0	0	0	0	67	0	208	163	0	0	97	79	173	160	185	0	0	0	0	0	127	0	0	0	47	33	309	131
SV285	51	55	75	65	47	0	28	0	131	157	119	0	111	107	93	0	0	0	0	58	0	83	0	0	55	103	0	60	99	0	0	0	0	71	160	141	132	118	67	107	94	44	97	0	0	0	111	146	93
SV286	0	0	50	69	0	0	53	64	0	14	88	59	38	28	90	38	33	141	0	40	46	50	0	0	155	20	50	0	26	55	14	175	102	78	0	18	0	24	0	40	61	0	0	0	0	22	0	0	0
SV287	61	0	72	0	0	0	0	0	123	0	0	0	49	0	0	0	0	0	111	0	102	0	0	0	0	106	0	333	208	0	0	0	0	126	0	0	0	108	138	53	0	0	0	75	0	0	0	68	0
SV288	0	0	69	47	0	0	74	0	65	0	0	0	0	0	0	0	0	0	34	0	0	68	0	0	0	0	0	238	59	0	0	0	0	0	0	20	0	23	0	0	0	146	0	46	0	0	0	0	0
SV289	0	0	0	0	0	0	0	0	0	0	0	0	0	0	0	0	0	0	0	0	0	0	0	0	0	0	0	53	0	0	0	44	0	0	0	0	0	62	31	41	0	0	0	87	0	0	0	0	0
SV290	35	0	88	120	56	93	0	53	79	88	92	130	81	49	47	51	95	136	70	114	143	62	0	20	67	66	0	33	89	28	0	44	0	57	0	30	61	88	170	50	182	50	0	0	0	74	0	38	0
SV291	32	0	54	27	0	0	0	0	35	39	9	9	48	38	27	0	27	0	35	15	42	0	0	0	0	69	0	45	0	0	0	58	0	41	0	0	0	106	77	59	45	0	0	56	19	0	0	0	0
SV292	18	0	21	33	0	0	36	19	17	35	0	0	151	24	74	30	67	62	0	0	32	41	0	0	50	0	50	37	0	27	0	16	0	8	0	12	0	47	15	62	0	91	0	0	0	16	0	0	7
SV293	0	0	92	26	203	118	0	49	171	174	64	33	54	91	0	0	0	0	56	64	214	0	0	44	129	69	0	27	68	40	0	126	79	191	829	99	163	67	39	0	48	28	27	0	0	0	0	68	118
SV294	0	0	0	0	0	80	0	40	0	0	76	67	0	61	0	44	57	84	0	45	99	0	0	35	0	58	59	0	0	71	77	109	283	188	108	68	53	0	0	0	61	122	73	0	0	0	0	90	0
SV295	0	151	0	73	0	62	59	0	0	22	95	0	96	0	122	0	43	0	81	0	0	0	0	0	133	115	0	84	83	0	0	0	0	0	0	0	47	165	143	107	71	0	41	134	0	200	0	85	40
SV296	64	62	0	0	0	0	0	0	0	0	0	0	0	0	0	0	0	0	0	0	0	0	0	0	0	0	0	0	0	0	0	0	0	0	0	0	0	0	55	49	75	0	87	0	0	0	286	0	0
SV297	0	0	39	39	26	17	27	25	0	0	24	35	21	27	54	25	21	40	0	0	21	22	0	0	57	8	0	14	20	21	38	18	65	37	11	0	10	39	23	11	31	22	0	0	0	9	12	17	0
SV298	0	0	91	70	0	0	41	93	0	0	84	47	0	104	104	58	95	83	0	0	0	0	0	0	85	0	74	0	0	0	0	85	173	0	0	0	0	0	0	59	0	46	0	0	0	0	0	0	0
SV299	75	83	33	60	0	24	19	0	37	0	39	0	0	0	13	0	98	0	106	0	52	18	0	0	49	126	0	0	39	0	0	0	0	26	0	0	0	57	60	70	45	0	24	114	0	0	15	0	0
SV300	68	0	63	43	56	69	21	35	62	45	36	27	28	58	28	0	55	24	33	42	70	22	0	22	43	80	0	119	47	27	21	32	48	44	20	20	44	53	19	59	0	43	19	39	0	22	22	62	25
SV301	65	70	95	77	97	136	57	142	66	68	56	101	41	118	81	76	145	114	0	64	117	94	0	71	131	89	67	0	0	0	44	68	0	36	0	0	64	90	121	76	78	29	46	0	0	43	0	48	73
SV302	31	3	186	34	170	53	11	49	55	64	37	0	87	44	0	0	15	24	55	0	56	22	0	51	105	0	11	52	34	0	32	0	45	34	39	0	61	82	0	0	0	0	0	23	0	29	11	58	108
SV303	0	0	0	0	0	0	75	0	0	0	0	110	70	0	0	126	107	122	0	0	0	0	0	0	0	0	143	0	0	74	0	102	0	83	0	0	0	0	0	0	0	116	31	0	0	144	0	0	0
SV304	0	0	32	40	87	72	0	34	59	57	72	51	63	112	26	0	65	87	0	0	117	0	0	38	0	60	0	0	62	64	59	151	60	337	0	102	0	42	51	0	44	0	70	0	0	67	131	107	147
SV305	0	0	60	230	83	255	0	0	0	655	0	0	0	0	0	0	0	0	0	42	0	0	0	0	161	0	0	91	309	0	0	0	0	0	0	161	45	0	0	0	0	0	0	0	0	2218	0	0	97
SV306	15	47	48	0	0	0	159	11	0	0	102	38	0	0	61	178	0	47	0	7	0	229	0	0	0	0	0	0	0	0	0	0	0	0	0	0	118	0	0	53	0	0	0	0	0	0	0	29	0
SV307	0	19	0	0	0	0	0	0	0	0	0	0	57	0	0	0	0	0	0	0	0	0	0	0	32	37	40	58	55	0	0	33	36	63	67	136	101	0	50	0	60	152	53	19	0	93	0	129	94
SV308	46	0	87	70	115	104	76	0	79	104	80	0	0	0	100	60	0	0	89	0	54	0	0	0	0	99	0	56	62	25	0	0	0	0	81	38	0	0	0	0	0	90	192	0	0	42	178	127	60
SV309	0	0	0	0	0	0	0	0	0	0	0	0	0	0	0	0	0	0	0	0	93	0	0	0	0	0	0	0	130	0	0	0	0	0	183	109	0	0	0	83	0	124	0	0	0	79	127	0	0
SV310	0	34	114	122	76	118	56	115	0	56	53	116	0	127	159	111	0	0	0	92	0	0	0	100	0	0	0	0	0	53	154	0	0	0	0	0	0	0	0	81	0	53	155	0	0	0	123	0	0
SV311	35	0	79	47	148	105	0	60	108	97	36	66	11	93	0	0	35	0	45	31	78	44	0	40	174	58	0	55	47	37	89	21	0	0	11	21	25	0	0	20	0	0	26	25	0	13	0	74	124
SV312	0	0	56	28	61	40	0	52	86	73	63	65	105	96	27	60	46	89	48	79	83	0	0	77	0	61	0	0	43	72	40	63	38	110	35	45	128	44	68	0	0	109	40	38	0	39	0	54	36
SV313	10	22	0	48	0	0	17	0	0	0	26	0	0	0	0	0	34	0	38	0	0	28	0	0	0	18	0	56	0	0	0	28	0	0	0	0	0	0	0	58	0	12	0	0	0	0	0	0	0
SV314	48	148	38	34	0	14	0	0	34	0	26	56	0	0	38	45	0	0	0	0	29	0	0	0	0	0	11	25	31	18	7	0	20	24	14	34	32	20	13	32	14	146	8	52	0	2	0	12	13
SV315	0	0	79	44	22	42	14	30	66	70	57	38	44	70	55	38	22	12	25	43	124	0	0	0	113	35	0	10	45	47	25	23	0	0	52	31	29	0	0	0	0	252	36	0	0	61	50	11	21
SV316	37	0	31	33	20	0	0	0	20	8	0	0	0	0	0	0	13	14	0	0	0	0	0	0	13	8	5	0	0	21	0	28	0	19	0	0	16	42	12	34	28	0	0	114	0	0	0	0	0
SV317	0	0	0	0	0	0	0	0	0	0	0	0	0	0	0	0	0	116	0	0	0	0	0	0	0	0	0	0	0	0	0	60	0	0	0	0	0	43	0	59	0	0	0	0	0	0	0	0	0
SV318	21	0	37	13	332	231	0	37	68	39	24	135	25	62	22	7	16	44	21	45	78	0	0	170	159	41	0	0	125	113	671	51	75	103	58	23	108	3	0	0	0	11	127	0	0	139	0	52	224
SV319	0	0	0	27	0	0	0	31	0	0	52	68	34	0	0	0	67	81	0	56	33	0	0	0	43	0	55	0	0	50	39	91	88	45	0	57	0	52	0	0	56	85	0	0	0	0	0	0	0
SV320	0	0	0	0	0	0	0	90	0	0	30	55	70	96	66	0	33	42	0	48	44	22	0	53	0	0	0	0	0	52	55	63	104	81	125	166	0	0	0	0	45	92	41	0	0	157	84	0	0
SV321	62	75	121	70	47	0	96	0	73	46	37	0	53	0	0	0	26	0	114	32	48	78	0	31	0	118	0	0	0	0	0	0	0	0	142	5	0	28	0	42	0	0	0	153	7	0	0	32	0
SV322	0	0	0	0	0	0	0	0	0	0	0	0	0	0	0	0	42	0	0	0	0	0	0	0	0	0	0	0	0	0	0	0	0	0	0	0	0	17	0	16	0	0	0	16	0	0	0	0	0
SV323	0	0	0	122	0	0	0	0	0	0	0	145	0	144	97	0	0	0	86	110	0	0	0	0	0	0	164	0	0	159	65	181	83	161	0	0	0	0	0	0	0	0	0	0	0	0	0	0	0
SV324	28	0	34	43	0	0	52	0	33	33	39	30	27	0	0	61	74	86	63	14	35	63	0	0	50	49	0	30	0	51	0	0	0	0	0	0	0	42	45	25	21	0	0	6	0	0	5	0	0
SV325	44	0	0	28	0	0	25	0	14	0	0	0	0	0	0	0	0	0	22	0	13	14	0	0	0	31	0	33	0	0	0	0	0	0	0	0	0	52	0	102	0	6	0	61	0	0	0	0	0
SV326	96	0	87	75	171	169	68	46	110	146	123	126	90	104	0	57	23	70	138	177	192	26	0	86	103	132	0	30	0	69	85	74	52	62	0	0	111	74	112	0	124	0	44	0	0	0	117	51	90
SV327	94	14	48	124	0	0	30	24	0	0	0	0	37	0	0	43	23	0	85	20	24	28	0	0	0	63	0	0	0	0	0	0	0	0	0	0	0	82	0	54	0	0	29	61	0	0	0	0	0
SV328	0	0	0	53	0	0	0	0	15	22	0	0	45	21	0	44	36	0	17	0	38	0	0	0	23	26	0	28	0	53	0	53	0	20	47	33	0	0	0	37	0	180	0	0	0	58	0	0	31
SV329	0	0	0	0	0	0	0	0	0	0	0	0	0	0	0	0	47	30	0	0	0	0	0	0	0	0	32	60	0	0	0	0	0	0	0	0	30	24	0	0	0	0	0	0	0	0	0	0	0
SV330	0	0	0	0	0	0	0	0	0	16	25	0	35	37	10	19	24	22	12	16	13	0	0	0	47	18	40	0	36	71	0	70	45	54	0	15	13	119	28	0	80	28	0	0	0	115	0	0	0
SV331	0	0	56	93	0	81	0	47	43	39	31	83	54	39	46	27	0	58	55	60	65	26	0	44	31	49	72	43	37	18	18	96	27	34	0	32	32	66	40	55	66	35	0	47	0	0	0	24	0
SV332	0	0	0	0	0	0	0	0	0	0	23	23	0	0	0	0	0	0	0	0	0	0	0	0	0	0	0	0	0	0	0	0	0	0	0	0	0	0	4	0	0	0	0	71	0	0	0	0	0
SV333	23	0	21	52	13	0	28	0	22	23	47	0	64	0	22	21	17	19	35	28	29	25	0	0	0	48	0	95	52	0	0	13	0	28	38	0	0	60	29	61	0	85	11	109	0	0	0	57	15
SV334	74	0	42	12	278	207	19	23	74	45	16	18	6	16	0	0	8	0	16	11	58	0	0	72	127	31	0	28	66	0	0	31	59	92	33	39	47	11	128	0	138	7	52	0	0	52	52	62	188
SV335	108	0	47	58	39	40	0	0	22	19	0	28	0	0	0	0	0	0	50	0	57	0	0	0	0	42	0	13	0	0	0	0	0	0	0	0	0	74	0	126	0	0	0	96	0	0	0	0	0
SV336	64	0	44	77	0	0	0	45	77	50	32	59	0	0	0	80	0	0	0	108	90	67	0	0	103	0	60	0	0	104	0	90	0	0	0	24	0	68	0	0	0	123	0	0	0	0	0	0	0
SV337	71	36	69	70	18	0	0	32	18	45	35	60	0	39	40	31	44	53	19	29	29	0	0	28	67	30	94	0	0	0	0	62	40	48	0	0	0	35	33	28	78	23	22	0	0	0	0	19	0
SV338	81	39	85	0	115	64	0	68	157	77	83	88	141	129	0	0	47	0	68	100	141	72	0	70	91	101	0	109	206	0	0	0	0	46	426	131	87	0	28	0	0	0	0	0	0	0	93	254	109
SV339	31	0	80	31	0	31	0	0	0	45	75	0	147	0	0	0	75	0	72	0	83	0	0	0	73	79	58	92	52	0	0	0	52	0	47	57	0	94	89	0	117	0	0	47	0	61	0	107	76
SV340	0	72	29	0	0	0	53	19	0	0	45	37	95	38	57	0	0	0	50	22	30	0	0	0	0	55	14	81	67	30	0	0	12	23	75	97	38	52	35	57	32	151	0	45	0	57	0	104	26
SV341	29	0	85	60	0	0	29	0	26	45	25	0	44	37	47	52	25	24	52	0	0	62	0	25	0	15	0	0	0	0	0	0	0	0	0	0	0	17	0	0	0	0	0	0	0	0	0	26	0
SV342	0	0	0	0	0	0	0	0	0	0	44	0	41	0	0	0	0	0	67	59	0	0	0	0	0	54	11	0	0	0	0	0	0	0	0	0	0	0	58	0	91	59	0	0	0	0	0	0	0
SV343	0	0	0	0	0	0	0	0	24	54	27	44	32	26	0	0	0	0	0	45	42	0	0	43	87	35	24	0	0	0	0	80	110	342	49	70	212	82	451	0	539	0	0	22	0	0	0	93	97
SV344	93	36	0	82	0	0	56	0	0	0	0	0	0	0	0	0	48	0	76	0	63	0	0	0	47	45	0	0	0	0	0	0	0	0	0	0	0	57	50	77	0	36	0	44	0	0	15	0	0
SV345	57	15	154	75	284	161	46	26	158	130	67	0	112	0	45	18	20	0	68	51	124	59	0	84	288	128	0	83	70	34	58	0	0	0	37	0	59	13	0	0	0	0	61	10	0	116	86	129	205
SV346	26	0	74	43	0	0	66	0	0	22	11	0	0	0	21	58	0	0	41	19	24	54	0	0	8	39	0	0	0	0	0	0	0	0	0	0	0	0	0	12	0	0	0	0	0	0	0	0	0
SV347	0	0	0	0	0	26	0	32	0	0	40	24	33	40	69	48	43	64	0	24	57	85	0	21	0	25	0	0	0	30	0	77	21	46	0	0	22	67	22	54	38	0	0	0	0	0	0	0	24
SV348	0	0	31	27	0	0	31	0	0	0	13	0	0	0	17	11	0	0	0	0	27	0	0	0	0	0	0	0	0	5	0	22	0	5	0	0	0	0	0	0	0	0	0	0	0	0	14	0	0
SV349	44	110	94	71	0	0	59	43	50	71	42	0	46	0	45	56	0	0	45	0	0	100	0	0	25	0	0	46	34	52	0	0	0	0	0	12	35	45	29	28	0	78	0	32	0	0	0	0	0
SV350	21	0	21	17	230	184	9	19	81	41	17	37	21	50	0	10	0	7	7	16	41	10	0	40	72	21	0	0	33	14	166	0	24	0	105	268	167	0	0	0	0	46	218	0	0	170	163	80	263
SV351	0	0	0	0	66	107	79	0	68	67	0	81	82	0	63	0	0	95	0	65	185	41	0	92	96	71	0	0	0	107	126	122	0	231	0	0	0	0	0	56	0	0	68	0	0	0	0	0	43
SV352	0	0	26	31	139	244	0	32	76	26	42	50	22	37	0	0	47	108	34	60	130	20	0	42	71	62	0	0	20	50	120	95	34	255	0	0	0	0	74	0	29	11	70	0	0	113	78	37	80
SV353	126	199	54	71	43	0	43	0	49	0	40	0	44	0	0	0	0	0	94	41	94	64	0	33	0	90	0	0	60	0	0	0	52	28	0	0	66	52	63	63	33	0	0	127	0	0	0	0	0
SV354	111	195	61	128	100	100	39	0	67	56	75	0	61	40	40	28	126	0	145	31	91	62	0	40	78	159	0	32	0	0	0	0	0	20	0	0	0	54	59	57	60	0	26	128	0	0	0	0	0
SV355	20	0	66	32	38	42	0	0	47	68	21	25	28	32	22	0	32	0	37	30	41	0	0	0	34	44	0	104	26	0	12	54	46	168	0	0	0	74	71	46	0	37	0	45	0	0	0	51	0
SV356	26	45	16	0	0	0	18	0	23	25	25	0	10	0	17	0	0	0	38	0	16	31	0	0	15	23	0	44	13	0	0	0	0	0	13	11	0	64	29	96	0	21	16	63	0	0	15	13	0
SV357	62	121	123	115	45	155	14	0	51	51	68	45	77	93	0	21	56	38	170	223	79	0	0	63	30	194	0	0	0	11	26	22	17	18	0	0	17	36	26	82	257	0	28	22	0	0	21	8	15
SV358	20	30	0	33	0	0	42	0	0	0	17	0	0	0	34	0	22	0	12	0	16	52	0	0	0	0	0	38	0	0	0	0	0	0	0	0	0	0	0	248	0	25	0	0	0	0	0	0	0
SV359	37	0	0	59	0	0	0	0	0	0	0	0	0	0	0	0	151	0	75	0	0	0	0	0	0	66	0	43	0	0	0	0	0	0	0	0	0	0	0	111	0	0	0	49	0	0	0	0	0
SV360	62	0	0	37	0	0	0	0	111	0	0	26	77	0	0	0	30	34	41	0	63	0	0	0	0	54	32	0	55	77	71	45	83	0	0	34	93	44	49	0	75	0	0	35	0	31	0	0	23
SV361	0	0	0	0	0	0	0	99	0	0	0	0	0	76	0	0	0	0	0	0	0	0	0	0	0	0	0	0	0	0	179	0	17	43	0	0	0	0	0	0	0	43	0	0	0	0	0	0	0
SV362	31	0	0	30	0	0	0	0	0	0	0	0	0	0	0	0	41	33	33	0	47	44	0	0	0	37	0	49	0	0	0	0	0	0	0	0	0	46	26	117	21	0	0	0	0	0	0	0	0
SV363	56	62	75	67	0	0	53	0	0	0	0	0	0	0	52	0	111	69	46	0	93	79	0	0	115	54	0	0	0	81	0	82	0	55	0	0	0	79	0	44	167	0	0	45	0	0	0	0	0
SV364	0	0	38	0	0	0	102	0	0	0	55	0	87	0	0	109	96	45	0	0	0	84	0	0	0	54	0	0	0	79	0	115	25	0	0	0	0	50	0	73	28	15	0	49	0	26	0	0	0
SV365	33	38	81	61	120	76	0	151	43	72	69	152	64	177	71	50	107	201	44	137	134	0	0	166	102	44	39	0	0	54	108	51	0	0	0	0	148	53	54	68	70	50	111	0	0	0	75	0	0
SV366	0	0	0	0	0	0	0	0	0	0	0	0	0	0	0	6	9	14	0	0	0	10	0	0	0	0	0	38	0	0	0	0	0	0	0	0	0	38	0	17	0	0	0	18	0	0	0	0	0
SV367	28	0	68	0	190	199	24	23	89	59	16	16	0	38	43	0	0	0	13	29	89	0	0	49	166	18	0	0	30	33	37	26	51	32	0	0	0	24	0	0	0	31	59	0	0	0	38	0	66
SV368	20	11	0	42	0	0	42	0	0	0	0	0	0	17	9	36	8	18	21	51	0	0	0	0	22	17	0	0	0	0	25	47	0	11	0	0	0	18	13	21	0	24	34	0	0	0	36	0	0
SV369	0	0	0	0	0	0	0	0	17	0	0	0	0	0	0	0	0	0	0	0	0	0	0	0	0	0	0	239	146	0	0	0	0	37	23	0	0	73	0	73	0	0	0	68	22	0	0	77	45
SV370	82	62	30	30	0	0	0	0	20	25	45	0	0	21	0	29	65	0	0	0	0	0	0	0	59	54	0	33	28	44	0	0	0	0	0	0	60	51	38	27	108	81	0	55	0	0	0	0	0
SV371	0	0	145	46	98	82	0	83	0	121	109	71	0	131	106	100	113	108	0	140	93	0	0	0	93	0	0	0	0	0	0	74	0	0	0	0	0	0	0	0	0	42	0	0	0	0	0	0	0
SV372	47	0	54	17	49	38	0	0	37	33	22	44	0	0	0	0	25	0	59	19	55	0	0	24	83	40	11	203	65	0	0	31	0	40	24	8	19	21	46	8	18	0	0	40	0	41	0	64	22
SV373	15	308	0	13	53	60	0	44	32	27	0	51	0	69	0	10	0	19	15	26	31	0	0	241	47	26	0	0	33	47	162	0	0	13	0	219	13	0	71	0	29	27	522	0	0	284	445	43	81
SV374	32	37	39	0	0	0	0	0	60	0	0	0	109	0	0	0	0	0	0	0	0	0	0	0	0	0	0	111	87	0	0	0	0	0	233	108	0	35	42	46	0	105	0	22	0	0	32	0	0
SV375	0	43	51	97	0	0	0	0	0	0	50	0	0	0	0	0	73	57	41	0	52	47	0	0	44	0	0	0	0	0	0	52	0	67	0	0	0	34	54	66	53	38	0	0	0	0	0	0	0
SV376	0	47	49	64	30	19	85	98	28	36	54	310	51	62	115	84	42	74	0	98	40	68	0	34	30	48	0	0	26	37	68	86	26	105	0	137	0	0	30	0	69	21	0	0	0	0	0	47	23
SV377	57	0	44	34	18	32	0	46	33	35	0	45	19	41	0	0	25	28	0	41	40	0	0	16	21	0	0	0	44	0	0	0	0	0	0	35	0	13	0	21	0	23	0	0	0	0	0	0	0
SV378	60	42	48	72	0	0	50	0	0	0	96	0	81	0	0	56	43	0	109	29	48	0	0	0	0	96	0	70	0	0	0	26	0	0	0	0	0	79	93	54	61	47	0	83	0	0	0	0	0
SV379	10	27	44	41	0	0	30	0	0	0	0	0	0	0	17	21	36	0	15	0	0	37	0	0	0	0	0	0	0	0	0	0	0	0	0	0	0	16	0	12	0	0	0	23	0	0	0	0	0
SV380	37	27	0	37	40	21	0	0	0	0	0	0	0	0	0	0	41	0	27	0	33	0	0	0	25	51	0	51	0	0	0	0	0	0	0	0	0	41	0	81	0	0	0	0	0	0	14	0	0
SV381	0	0	0	0	0	0	38	0	0	0	0	0	0	0	0	19	0	0	0	0	0	0	0	0	0	0	0	119	34	0	0	0	0	0	0	0	0	0	0	109	0	0	0	54	0	0	0	13	0
SV382	0	32	0	42	0	0	45	0	0	0	0	0	0	0	0	0	0	0	13	0	0	42	0	0	0	0	0	0	0	0	0	0	0	0	0	0	0	0	0	40	0	0	0	0	0	0	0	0	0
SV383	35	27	0	40	0	0	52	0	18	0	0	0	0	0	0	20	34	0	23	0	0	58	0	0	0	0	0	0	0	0	0	0	0	0	0	0	0	46	0	40	0	0	0	46	0	0	0	0	0
SV384	76	50	87	82	128	69	76	14	120	91	27	0	32	22	29	18	25	0	119	85	88	30	0	39	22	108	0	8	11	0	0	0	0	0	47	10	14	27	3	36	0	0	0	36	0	0	0	18	17
SV385	60	64	0	0	0	0	0	0	0	0	0	0	0	0	0	0	100	0	86	0	0	0	0	0	0	0	0	0	0	0	0	0	0	0	0	0	0	0	0	0	0	0	0	0	0	0	0	0	0
SV386	100	0	0	18	59	75	41	0	61	39	0	50	0	59	40	0	0	0	65	0	52	0	0	41	66	59	0	88	36	0	0	0	0	0	19	0	0	51	0	142	0	11	14	50	0	21	22	0	39
SV387	20	35	20	22	26	23	28	0	54	21	51	20	14	22	0	50	37	28	51	77	45	38	0	18	20	66	0	52	175	64	26	82	28	129	25	26	27	32	29	66	64	10	0	9	0	6	19	83	73
SV388	38	0	0	0	20	45	46	0	39	42	0	0	0	0	39	0	0	0	12	0	45	0	0	0	42	15	0	43	40	0	16	0	0	0	0	0	0	24	38	66	0	20	75	23	0	0	0	47	33
SV389	0	0	0	18	17	18	0	54	32	37	0	45	50	66	0	0	52	55	21	102	71	0	0	76	69	28	0	0	0	14	0	29	0	48	0	0	44	13	22	0	112	0	0	0	0	0	0	0	0
SV390	0	0	0	0	0	63	0	51	0	56	0	1148	0	51	0	0	77	155	0	175	40	0	0	230	30	54	0	0	136	49	42	0	29	263	0	176	82	0	0	0	59	44	96	0	0	55	61	156	70
SV391	18	0	0	0	16	0	0	0	53	24	46	31	29	0	22	25	0	0	31	0	39	0	0	0	14	25	0	31	0	30	40	47	12	0	0	11	35	38	26	25	0	92	34	52	0	0	0	0	25
SV392	0	0	203	0	106	146	0	0	0	0	0	0	85	0	0	0	0	0	151	0	156	0	0	0	0	33	0	89	222	0	0	110	130	344	0	0	264	137	235	0	260	0	0	194	0	0	0	0	137
SV393	0	15	25	26	0	0	0	0	0	0	65	0	108	0	0	0	26	39	32	0	79	29	0	0	26	27	0	0	0	32	0	80	23	94	53	0	86	99	46	0	65	75	0	24	0	0	0	57	42
SV394	71	0	0	31	0	0	0	0	0	0	0	0	0	0	0	0	33	0	0	0	0	0	0	0	0	12	0	46	0	0	0	0	0	0	0	0	0	28	0	32	0	0	0	25	0	0	0	0	0
SV395	0	0	70	51	104	82	0	29	69	93	0	84	0	108	60	76	97	70	0	45	76	66	0	0	116	85	0	0	0	86	142	53	62	0	0	25	0	0	0	0	0	25	61	0	0	0	26	68	74
SV396	0	0	0	52	0	0	114	0	0	0	68	0	0	48	40	123	0	56	0	0	0	59	0	0	22	0	0	0	0	0	0	0	0	0	0	0	0	0	0	0	0	0	0	0	0	0	0	0	0
SV397	0	30	0	88	67	60	0	74	67	76	65	95	29	128	62	67	90	131	0	142	54	47	0	0	0	43	65	0	0	31	156	131	0	0	50	0	0	0	0	0	36	53	64	0	0	0	105	0	0
SV398	0	0	55	80	57	79	0	40	95	111	55	152	40	65	51	67	92	49	51	36	120	0	0	101	62	82	53	51	42	36	0	43	22	17	100	113	102	65	29	0	20	0	0	0	0	78	0	159	120
SV399	0	0	72	38	86	114	42	37	47	79	49	73	19	46	76	50	35	53	0	27	107	79	0	30	193	0	0	0	0	0	105	0	0	0	0	0	21	0	0	0	0	21	118	0	0	54	32	27	82
SV400	0	0	0	0	0	35	0	0	0	0	0	43	0	0	0	0	0	86	0	0	0	0	0	0	0	36	0	75	0	0	47	0	0	0	0	37	0	0	0	0	0	0	98	0	0	0	52	68	0
SV401	0	0	0	0	0	0	0	0	0	0	0	0	0	0	29	0	0	0	0	0	0	0	0	0	32	0	0	0	0	44	0	0	0	0	0	25	0	0	0	15	0	85	0	0	0	24	0	84	0
SV402	18	0	0	31	0	0	0	0	0	0	0	0	0	0	0	12	74	49	16	26	14	0	0	0	14	10	0	0	0	27	0	53	0	0	0	0	0	21	24	20	29	0	0	0	0	0	0	0	0
SV403	35	19	75	37	27	94	24	41	51	90	71	138	121	99	69	37	83	111	63	47	60	33	0	72	70	247	8	0	45	0	0	0	20	23	0	30	88	72	56	15	22	37	41	0	0	0	33	42	0
SV404	0	25	121	47	183	68	39	16	95	117	60	0	33	30	40	31	32	26	86	38	85	50	0	26	39	93	0	0	59	0	0	0	0	0	0	15	16	14	0	0	0	22	13	0	0	19	0	48	59
SV405	49	106	144	0	28	92	59	0	69	54	71	124	0	45	85	70	0	40	73	75	130	225	0	38	0	103	0	0	0	0	0	0	0	0	68	0	0	0	0	0	0	0	0	0	0	0	57	0	0
SV406	0	0	50	0	15	0	0	0	0	0	0	0	0	0	0	0	39	127	0	0	37	22	0	0	0	0	0	0	0	49	26	80	38	0	0	34	21	0	0	21	22	0	0	0	0	0	0	0	0
SV407	7	0	8	12	7	0	0	0	0	0	15	13	16	0	0	7	45	24	0	11	9	16	0	5	20	0	111	23	0	52	0	54	0	38	0	78	17	55	13	0	53	9	0	14	0	26	13	0	0
SV408	0	300	0	0	0	0	0	0	0	0	0	0	0	0	0	0	104	0	0	0	0	0	0	0	0	0	0	0	0	0	0	0	0	0	0	0	0	0	0	115	0	0	0	0	0	0	0	0	0
SV409	36	0	0	31	0	0	49	0	25	28	0	0	32	32	54	0	0	0	0	0	28	0	0	0	0	0	0	143	73	0	0	0	0	0	0	26	0	46	0	81	0	35	34	26	40	0	0	0	0
SV410	0	0	0	0	108	0	0	0	47	0	0	0	0	0	0	0	0	0	0	0	0	0	0	0	0	0	0	0	60	78	73	125	111	77	70	58	83	74	83	0	0	71	0	0	0	0	0	194	131
SV411	30	0	0	30	0	0	0	0	0	0	0	0	0	0	0	0	25	0	0	10	34	0	0	0	18	0	21	25	0	21	0	30	0	0	0	0	0	36	20	45	0	21	0	70	0	0	0	0	0
SV412	0	0	0	0	0	0	0	0	8	0	0	0	0	0	0	0	0	0	0	0	17	0	0	0	0	0	0	0	0	89	0	11	0	6	0	0	0	0	17	0	0	0	0	0	0	0	0	0	0
SV413	109	0	27	0	45	0	0	0	39	27	0	0	21	0	0	0	0	0	30	0	72	0	0	0	0	24	0	64	46	0	0	0	0	0	60	55	34	0	0	0	0	75	74	0	0	0	36	0	43
SV414	0	0	24	49	0	46	21	0	0	12	24	42	0	35	30	50	40	123	0	16	19	30	0	0	43	0	10	0	0	39	18	80	39	38	0	0	27	0	38	0	84	0	0	0	0	9	14	31	0
SV415	29	6	0	33	0	0	26	0	0	0	0	0	0	0	0	0	45	26	39	0	14	20	0	0	0	15	0	22	0	0	0	31	0	0	0	0	0	35	0	64	0	0	0	30	0	0	0	0	0
SV416	66	0	35	34	180	239	0	25	102	66	47	83	33	81	0	6	14	34	25	78	105	8	0	141	146	98	0	0	6	20	30	0	8	24	0	0	28	0	35	0	21	0	92	0	0	19	93	25	58
SV417	13	0	0	0	23	47	0	0	43	19	29	52	0	0	0	0	32	65	23	0	49	0	0	0	59	23	0	0	0	0	0	0	39	17	0	0	0	0	0	0	0	0	0	0	0	0	0	25	59
SV418	30	0	0	0	0	35	21	0	32	29	0	0	0	0	0	0	0	0	0	0	26	0	0	0	0	0	0	0	0	0	0	0	0	0	0	18	0	0	0	41	0	31	31	26	0	13	16	0	0
SV419	78	0	102	0	45	0	0	0	87	0	0	0	107	0	0	0	0	0	0	0	0	0	0	0	0	107	126	100	0	0	0	0	96	61	0	0	0	0	77	0	27	0	0	71	0	83	0	119	0
SV420	39	0	43	23	0	0	0	0	0	0	0	0	0	0	0	0	0	0	0	0	22	0	0	0	0	22	0	23	0	0	0	22	0	0	40	22	0	40	46	31	55	31	0	24	0	38	0	0	0
SV421	0	0	0	0	0	0	0	0	0	0	7	0	0	0	0	0	39	0	0	0	11	0	0	0	0	0	40	85	0	0	16	26	0	0	0	0	0	17	0	0	0	23	0	0	0	12	5	0	7
SV422	105	58	65	62	0	42	0	25	0	0	0	0	0	49	0	0	123	72	71	61	49	0	0	0	35	85	0	0	0	0	0	0	0	0	0	0	0	49	0	45	23	0	0	0	0	0	13	0	0
SV423	28	0	0	0	0	0	0	0	0	0	0	0	0	0	0	0	0	0	0	0	0	0	0	0	0	0	0	0	0	0	0	0	0	0	0	0	0	0	0	47	70	0	0	0	0	0	0	0	0
SV424	45	0	0	0	0	0	0	0	0	0	0	0	34	0	0	0	0	0	0	0	0	0	0	0	0	33	0	24	36	0	0	0	0	0	0	0	0	43	0	39	63	0	0	36	0	0	0	0	0
SV425	0	0	0	0	0	0	0	0	0	63	0	0	0	0	0	0	0	0	0	0	80	0	0	0	0	0	0	0	0	0	0	73	0	0	0	44	62	28	26	0	18	123	0	40	0	39	0	0	0
SV426	18	0	0	29	0	75	0	0	0	1821	0	0	0	0	0	0	0	0	0	39	17	0	0	12	0	15	0	12	97	0	17	0	0	0	0	150	28	0	19	0	0	8	0	26	0	5218	47	0	20
SV427	81	18	0	0	0	0	13	0	23	0	0	0	0	0	0	0	0	0	22	0	14	0	0	0	0	44	0	0	0	0	0	0	0	0	0	0	0	35	0	0	0	0	0	0	0	0	0	0	0
SV428	70	0	24	24	24	59	60	0	21	0	0	24	0	0	41	0	14	0	0	0	32	53	0	0	98	0	0	0	0	0	0	0	0	0	0	0	0	0	0	14	0	0	0	23	0	0	0	0	0
SV429	0	0	0	11	0	0	0	0	0	0	0	0	0	0	0	0	117	0	40	0	0	0	0	0	0	32	0	0	0	0	0	12	0	0	0	0	0	37	0	21	0	0	0	27	0	0	0	0	0
SV430	84	82	77	0	0	0	0	0	0	58	0	0	0	0	0	0	93	0	0	80	0	0	0	47	0	0	0	154	0	0	0	37	0	24	100	0	0	50	254	102	251	0	0	0	0	0	63	0	68
SV431	0	0	0	0	0	57	0	0	0	0	71	0	52	81	61	0	56	0	0	85	81	0	0	0	45	0	33	0	103	108	0	47	0	117	138	169	0	0	0	0	0	179	0	0	0	145	70	45	117
SV432	17	0	37	60	0	6	5	0	10	15	10	9	37	15	0	19	39	44	26	30	24	0	0	0	29	32	0	30	20	10	0	53	8	81	9	9	24	94	149	26	161	10	0	39	0	0	0	11	11
SV433	60	0	0	0	56	0	0	0	0	0	0	0	0	0	0	0	0	0	0	0	0	0	0	0	30	0	0	0	0	32	0	44	49	0	0	0	0	0	0	0	0	0	69	0	0	0	0	0	0
SV434	0	34	0	87	0	63	26	0	42	28	0	0	54	66	59	0	74	0	69	0	70	0	0	0	0	57	0	0	0	0	0	0	0	37	62	62	30	40	0	56	0	43	39	0	0	0	0	0	62
SV435	0	22	0	14	0	56	0	19	36	34	44	54	31	64	0	0	0	0	28	39	40	0	0	39	38	52	0	102	0	0	51	118	0	0	46	0	0	88	115	0	82	0	0	91	0	0	0	0	0
SV436	0	0	0	0	0	0	0	0	0	0	75	47	0	0	0	0	80	130	0	62	0	0	0	0	0	0	67	0	0	0	0	83	0	0	0	0	0	34	0	0	0	0	0	0	0	0	0	0	0
SV437	28	0	24	56	0	0	0	0	37	18	19	0	53	0	13	25	0	0	42	12	54	0	0	0	0	37	0	33	0	16	0	0	0	0	0	0	17	38	0	57	0	20	0	132	7	0	0	0	0
SV438	43	47	87	65	0	101	62	41	33	0	56	82	58	105	0	62	40	70	58	39	49	0	0	0	0	74	0	0	92	29	40	72	29	39	0	46	49	52	29	43	44	0	68	0	0	40	40	0	65
SV439	0	0	0	0	0	0	0	0	0	0	0	0	0	0	0	0	0	0	0	0	0	0	0	0	0	0	0	53	0	0	0	0	0	0	0	0	0	35	0	0	0	0	0	0	0	0	0	0	0
SV440	35	51	37	30	0	21	0	0	27	0	0	0	47	23	0	0	0	0	34	0	0	0	0	0	42	36	0	45	91	0	0	0	0	33	34	52	27	0	0	35	0	53	0	31	0	27	0	38	43
SV441	0	0	0	0	0	0	0	0	0	0	0	0	0	0	0	0	0	84	0	0	0	0	0	0	0	0	0	0	0	0	0	0	0	0	0	0	0	0	0	0	0	0	0	0	0	0	0	0	0
SV442	173	21	117	108	103	25	87	0	173	76	50	0	58	0	0	0	0	0	265	109	103	26	0	0	0	232	0	126	97	0	0	0	0	0	89	32	0	70	55	103	28	0	0	0	0	0	0	0	0
SV443	17	0	0	41	0	0	0	0	0	0	0	0	0	0	0	0	105	0	22	0	0	0	0	0	0	20	0	0	0	0	0	0	0	0	0	0	0	0	0	33	0	0	0	38	0	0	0	0	0
SV444	46	47	59	73	23	0	45	0	33	0	46	0	0	0	27	28	75	0	83	0	0	56	0	0	18	101	0	0	0	0	0	0	0	0	0	0	0	49	36	83	0	0	0	0	0	0	0	0	0
SV445	0	0	0	0	0	0	0	0	0	0	0	0	0	0	0	0	23	0	0	0	0	0	0	0	0	0	0	36	0	48	0	0	0	0	0	0	0	36	12	22	0	0	0	16	0	0	0	0	0
SV446	25	0	0	0	0	0	0	0	0	0	0	0	0	0	0	0	0	0	0	0	0	0	0	0	0	0	100	84	36	0	0	0	0	0	57	48	0	0	0	9	0	56	0	0	0	26	21	59	61
SV447	0	0	155	0	0	0	0	0	38	0	27	0	54	0	0	0	0	0	33	0	70	0	0	0	62	0	99	0	0	0	0	0	0	0	0	0	0	0	0	0	0	0	0	0	0	0	0	0	0
SV448	0	0	0	0	0	0	0	0	0	0	63	0	0	0	28	0	0	0	0	0	0	24	0	0	0	69	0	41	0	0	0	0	0	0	0	0	0	0	0	0	0	0	0	397	0	0	0	0	0
SV449	28	55	46	39	0	34	23	0	38	30	48	0	0	0	0	40	96	0	69	50	46	0	0	0	0	50	0	0	31	0	0	0	0	0	14	0	0	20	0	22	0	20	0	51	0	0	0	43	41
SV450	0	0	42	13	144	122	0	29	86	47	51	48	85	108	21	15	30	81	36	0	81	0	0	48	123	31	0	0	0	147	328	47	119	88	0	0	153	0	0	0	0	0	0	0	0	0	0	108	181
SV451	55	7	56	55	0	0	30	0	0	0	0	0	0	0	0	0	60	6	34	13	0	23	0	0	0	40	0	0	0	0	0	25	0	0	0	0	0	33	25	27	0	0	0	0	0	0	0	0	0
SV452	23	44	36	62	0	30	0	31	0	0	0	0	0	0	0	0	15	28	18	0	17	0	0	0	51	26	0	0	0	0	0	0	0	0	0	0	0	25	11	0	0	0	34	131	0	0	0	0	0
SV453	24	12	28	0	0	17	0	0	0	14	33	0	173	0	0	0	0	0	0	0	0	0	0	0	27	54	315	498	0	0	0	374	0	36	18	13	0	72	26	33	0	66	0	0	0	0	0	32	27
SV454	14	81	28	36	34	356	67	13	15	0	0	12	0	0	51	24	0	0	19	8	42	150	0	0	76	22	0	0	0	0	12	0	0	0	0	0	0	0	0	0	0	0	14	0	0	16	50	0	17
SV455	14	9	15	22	0	0	7	0	0	0	6	0	0	0	0	0	14	0	13	0	0	7	0	0	16	17	0	0	0	0	0	0	0	0	0	0	0	64	0	53	0	0	0	23	0	0	0	0	0
SV456	0	0	0	0	0	0	0	0	0	0	0	0	0	0	0	0	18	0	0	0	0	0	0	0	0	0	0	0	0	0	0	0	0	0	0	0	0	0	0	0	0	0	0	0	0	0	0	0	0
SV457	47	30	47	62	49	46	32	0	77	69	0	25	0	34	0	0	27	67	89	73	64	0	0	0	0	77	0	0	115	30	22	21	43	148	0	37	44	24	0	63	0	0	0	0	0	0	0	51	70
SV458	0	0	0	0	0	0	0	0	0	0	0	78	9	0	0	0	0	0	0	0	0	0	0	0	0	0	33	35	0	0	64	0	124	0	0	105	0	0	0	0	0	0	0	0	0	0	0	0	0
SV459	36	106	82	36	29	27	39	0	33	45	22	0	23	48	34	33	22	24	47	32	43	72	0	9	11	23	0	13	0	13	0	28	0	14	19	0	0	31	62	24	0	45	0	0	0	0	0	16	10
SV460	0	0	0	0	0	0	0	0	0	0	0	0	0	0	0	0	0	0	0	0	0	0	0	0	0	0	28	129	0	0	0	49	0	0	0	0	0	58	0	29	0	0	0	0	0	0	0	0	0
SV461	21	0	27	18	27	20	0	8	29	28	26	0	0	23	0	0	0	0	14	15	18	0	0	0	0	23	0	77	29	0	0	28	0	0	0	0	0	65	34	84	0	22	0	227	0	0	0	30	24
SV462	8	0	0	14	0	0	0	0	0	0	0	0	0	0	0	0	0	0	0	0	0	0	0	0	0	0	0	0	0	0	0	0	0	0	0	0	0	0	0	0	0	0	0	20	0	0	0	0	0
SV463	37	0	115	32	326	167	21	33	121	108	45	17	35	64	0	0	24	0	101	83	131	0	0	108	135	167	0	0	0	0	31	0	0	0	0	0	33	0	0	0	0	0	0	0	0	0	0	118	185
SV464	0	0	25	22	0	51	0	14	0	16	43	0	78	20	19	20	25	26	27	24	12	14	0	0	19	0	148	38	7	89	0	132	57	61	57	36	22	67	10	0	14	171	19	0	0	25	0	77	31
SV465	0	0	0	0	67	101	0	58	65	67	49	87	81	96	0	23	55	0	0	64	0	25	0	66	86	0	90	0	0	28	68	55	140	0	68	53	53	0	0	0	0	29	17	0	0	28	0	100	75
SV466	0	0	30	0	0	0	0	0	0	0	47	64	35	17	0	55	73	175	35	29	46	26	0	0	27	0	0	0	31	58	0	80	27	123	0	37	35	0	0	0	82	0	0	0	0	0	0	32	37
SV467	57	60	83	76	0	110	0	0	0	83	72	74	61	0	0	0	32	0	80	0	88	0	0	0	0	74	0	85	135	0	0	0	0	0	0	0	0	61	0	0	0	94	80	0	0	0	61	35	0
SV468	0	0	31	0	0	0	0	0	0	0	0	0	0	0	0	0	0	0	0	0	0	0	0	0	20	0	0	0	0	0	0	5	0	0	0	0	0	0	0	11	0	0	0	19	0	0	0	0	0
SV469	36	48	5	146	19	3	0	0	0	0	0	0	0	0	5	0	16	12	0	0	6	0	0	0	22	11	0	0	0	0	0	11	0	11	0	0	0	25	36	30	36	0	0	47	0	0	0	0	0
SV470	70	100	66	85	0	49	0	0	0	78	0	0	0	0	0	0	0	0	124	0	51	91	0	93	0	71	0	0	0	0	0	0	0	29	0	0	51	84	121	0	70	0	0	76	0	0	0	0	0
SV471	39	22	55	32	20	49	65	22	17	0	57	41	124	55	59	45	56	31	48	0	42	71	0	0	33	25	60	0	0	25	0	43	15	32	0	0	42	73	24	18	32	74	0	25	0	0	0	43	0
SV472	0	0	0	0	87	42	0	0	0	0	17	100	11	18	0	0	18	82	0	99	52	0	0	151	44	32	0	0	90	22	33	72	24	49	59	173	124	0	113	0	183	0	0	0	0	31	0	0	23
SV473	22	0	49	0	46	58	0	0	0	0	37	0	34	0	0	0	35	0	0	0	30	0	0	0	0	48	0	0	0	0	0	0	0	0	0	0	0	66	0	65	0	40	32	47	0	0	0	0	0
SV474	27	0	14	40	0	0	0	0	24	18	0	0	18	35	30	44	0	0	55	21	35	0	0	0	9	20	0	41	49	0	0	0	0	19	17	11	0	0	0	82	0	0	0	123	0	0	9	0	0
SV475	15	0	0	17	0	0	0	0	59	0	59	8	35	25	0	21	19	15	23	15	55	11	0	0	0	55	0	0	46	39	18	0	32	0	35	0	49	16	30	0	0	0	37	42	0	20	0	0	51
SV476	65	109	0	38	0	0	0	0	0	0	0	0	0	0	0	0	0	0	57	0	0	0	0	0	0	0	0	0	0	0	0	0	0	0	0	0	0	39	0	65	58	0	0	124	0	0	0	0	0
SV477	12	0	0	22	0	0	0	55	0	0	43	58	0	18	20	21	72	117	13	32	30	19	0	0	30	15	67	0	35	0	0	47	44	36	0	26	67	57	93	14	126	31	0	0	0	18	0	0	0
SV478	32	30	53	38	35	22	0	61	37	24	36	0	64	38	39	33	49	0	48	48	73	59	0	17	50	60	50	0	0	0	82	71	39	74	0	39	27	94	74	45	37	0	33	0	0	30	0	18	35
SV479	24	0	26	30	61	62	0	0	66	50	26	21	50	40	0	0	0	0	50	0	56	0	0	30	50	93	0	0	0	0	0	24	0	0	114	63	43	43	47	23	67	45	85	0	0	23	111	36	53
SV480	32	12	24	0	0	0	36	0	0	0	66	0	0	0	0	0	42	62	48	0	0	40	0	0	64	41	34	35	0	57	0	67	0	70	0	0	0	40	34	0	118	24	0	0	0	14	0	0	26
SV481	21	0	53	33	0	56	0	42	79	0	65	0	0	32	0	0	0	0	30	0	112	71	0	0	57	57	0	0	34	92	77	0	0	0	21	0	0	0	24	0	56	63	71	10	0	59	94	0	0
SV482	0	0	0	0	0	0	0	0	17	0	0	0	0	0	0	0	0	0	0	20	0	0	0	0	0	0	0	0	0	0	0	0	0	0	0	0	0	0	0	0	0	0	0	0	0	7	0	0	0
SV483	0	0	29	0	0	27	0	0	0	0	41	27	0	0	23	25	40	0	0	0	0	0	0	0	20	0	0	35	0	13	0	15	43	0	36	0	0	0	0	0	0	17	0	0	0	34	0	32	64
SV484	0	0	0	0	0	0	74	0	0	0	70	0	0	0	0	45	0	121	50	0	0	69	0	0	0	0	0	0	0	0	0	0	0	0	51	0	0	43	0	0	0	0	72	53	0	0	0	0	0
SV485	0	0	0	0	0	0	0	52	0	0	0	0	0	0	0	0	0	0	0	0	0	0	0	0	0	0	0	74	0	47	0	0	0	24	0	0	0	0	0	0	0	98	0	0	0	0	0	0	0
SV486	0	16	15	25	5	7	16	46	0	19	30	16	28	31	19	20	28	15	17	0	39	53	0	0	0	40	32	43	0	17	12	28	26	20	12	0	0	36	0	105	21	21	0	36	3	0	0	0	0
SV487	0	0	28	22	12	0	0	22	0	0	29	65	17	6	24	28	22	12	0	0	0	14	0	0	20	0	278	37	8	24	0	33	25	38	15	76	23	0	13	10	22	44	0	33	12	25	0	0	0
SV488	0	0	0	0	0	0	0	14	0	0	0	0	0	0	0	0	10	0	0	0	35	0	0	0	61	0	0	42	0	27	0	52	0	0	0	0	0	0	14	0	0	0	13	46	0	0	17	0	0
SV489	0	20	29	40	0	11	0	44	0	0	0	61	11	26	49	41	26	46	0	32	26	17	0	18	15	0	426	0	16	38	16	73	58	111	22	67	46	36	44	26	59	19	12	18	0	0	0	15	0
SV490	0	0	0	0	0	0	40	0	0	0	0	0	27	0	39	0	0	0	0	0	0	0	0	0	0	0	0	62	0	0	0	64	88	0	0	0	0	0	0	0	0	123	0	0	0	0	0	30	0
SV491	0	0	45	49	34	56	0	0	41	64	40	38	84	46	21	0	23	52	61	44	88	0	0	20	42	35	0	79	102	25	0	80	0	127	180	48	52	54	130	31	79	22	0	29	0	0	0	92	56
SV492	0	0	17	25	4	22	0	53	0	11	5	6	11	86	11	0	57	6	0	17	0	0	0	25	5	0	0	13	0	73	46	86	54	30	37	78	0	14	0	14	8	52	19	0	0	37	49	4	10
SV493	21	0	10	16	0	0	0	0	0	0	36	16	0	0	16	13	16	126	10	0	0	37	0	0	18	5	0	21	0	0	0	26	0	0	0	0	0	63	16	12	6	0	0	55	0	0	0	0	0
SV494	0	0	0	0	43	0	0	129	0	0	0	112	0	0	0	0	0	95	0	123	0	0	0	0	0	0	0	0	0	0	0	0	39	0	0	0	0	0	0	0	0	0	61	0	0	0	0	0	0
SV495	16	0	25	0	0	41	0	18	21	37	18	0	0	25	0	23	25	11	31	36	34	0	0	0	0	46	0	0	0	25	0	34	77	35	0	0	0	0	0	0	0	36	0	0	0	0	0	0	18
SV496	102	0	0	0	0	0	0	0	0	0	0	0	0	32	71	0	62	63	0	100	53	65	0	51	0	45	0	0	37	0	53	52	0	0	0	0	0	0	48	0	0	47	72	0	0	0	69	83	0
SV497	35	0	24	0	0	0	0	0	0	0	0	0	0	0	0	0	96	54	0	0	0	0	0	0	0	0	0	0	0	0	0	0	0	0	0	19	0	86	0	55	0	0	0	0	0	0	0	0	0
SV498	115	87	80	118	0	0	0	0	0	0	53	0	129	0	0	0	69	0	98	77	81	0	0	0	55	129	0	27	0	0	0	0	0	0	39	0	47	92	72	34	35	0	0	89	12	0	0	0	0
SV499	0	0	0	0	0	0	0	0	0	0	0	0	0	0	0	11	0	0	0	0	0	0	0	0	33	0	0	0	10	0	0	0	4	0	0	0	0	32	0	0	0	0	0	0	0	11	0	0	0
SV500	0	0	112	0	0	0	40	0	0	0	0	0	0	23	0	0	0	0	0	0	0	0	0	0	0	0	0	0	20	39	0	0	0	0	0	0	0	0	0	0	0	0	40	0	0	0	0	0	0
SV501	0	5	23	0	0	0	0	0	0	0	22	67	53	20	0	16	0	20	0	0	27	18	0	0	31	27	53	0	27	30	0	0	25	33	48	95	23	37	24	0	76	0	0	0	0	36	0	0	18
SV502	40	31	19	0	0	0	12	0	16	0	0	15	0	0	0	0	0	0	0	0	16	0	0	0	0	24	0	155	50	0	0	17	0	0	0	0	0	32	0	36	0	27	24	46	0	0	0	21	19
SV503	0	0	0	0	75	0	0	0	157	109	83	0	0	0	0	58	0	0	135	93	0	0	0	0	0	80	0	81	139	44	0	56	0	0	90	62	42	0	0	0	0	144	0	0	0	21	0	63	100
SV504	38	0	84	44	0	0	41	41	44	63	44	0	0	0	51	36	36	36	47	0	91	37	0	0	0	49	0	0	37	16	13	0	17	29	0	0	18	28	0	0	0	57	0	0	0	0	0	0	0
SV505	0	0	0	0	0	0	0	0	0	0	0	0	0	0	0	0	0	0	0	0	0	0	0	0	0	0	0	0	0	0	0	0	0	0	0	0	0	0	0	51	0	0	28	0	0	0	40	0	0
SV506	0	0	165	186	90	126	0	37	22	2012	0	40	24	57	56	22	34	40	0	98	0	24	0	54	146	0	0	0	28	28	175	23	41	48	0	81	130	42	30	0	41	0	0	0	0	330	0	0	0
SV507	0	15	30	30	0	32	49	0	46	33	18	0	0	0	19	0	21	0	37	19	48	0	0	0	0	44	0	0	0	20	0	36	0	0	0	0	0	24	0	97	0	24	49	0	0	0	52	0	0
SV508	69	0	0	0	0	0	119	0	0	0	0	0	0	0	0	0	0	0	0	0	0	0	0	0	0	0	0	0	0	0	0	0	0	0	0	0	0	0	0	93	0	25	134	0	0	0	103	0	0
SV509	0	0	0	0	88	159	0	0	0	31	0	43	0	36	23	0	59	123	0	69	101	0	0	39	0	0	0	0	0	121	312	136	147	185	0	0	49	0	135	17	47	0	46	0	0	50	38	0	61
SV510	0	0	47	0	121	183	24	21	201	166	29	25	26	61	0	0	0	34	41	58	207	26	0	44	170	51	0	0	30	27	43	0	0	0	114	0	70	41	0	0	0	0	32	19	0	0	196	56	109
SV511	0	0	0	22	30	16	0	0	10	1226	0	0	0	7	0	0	0	0	0	0	0	0	0	10	120	0	11	41	29	0	0	0	0	0	33	593	22	0	107	0	0	18	0	0	0	645	10	0	16
SV512	0	0	0	0	0	0	0	0	0	0	0	0	50	14	0	0	0	0	0	0	0	0	0	0	0	0	150	105	0	39	17	24	21	0	20	41	0	34	0	31	0	72	0	13	0	26	0	28	0
SV513	0	0	15	14	172	100	0	29	46	34	16	73	13	23	29	28	13	51	12	31	39	0	0	54	83	29	0	0	12	99	426	58	259	43	39	64	245	0	73	0	0	19	273	0	0	188	147	63	218
SV514	31	26	39	34	27	15	33	40	35	25	31	15	37	17	14	15	18	15	47	30	33	31	0	0	28	45	0	32	51	0	0	14	50	0	0	31	18	30	22	33	0	43	0	29	0	0	0	29	0
SV515	0	0	0	0	23	35	0	0	0	21	20	0	0	43	0	0	0	0	0	27	71	0	0	0	0	0	0	0	48	94	33	0	34	40	87	38	60	0	0	20	0	124	126	0	0	0	156	0	21
SV516	50	74	63	92	0	0	89	0	60	0	25	0	0	0	41	46	40	0	67	0	0	71	0	0	0	37	0	46	0	8	0	0	0	0	0	0	0	54	11	73	0	27	0	45	0	0	0	0	13
SV517	0	0	0	0	0	0	0	0	0	0	0	0	0	0	24	0	0	0	0	0	0	0	0	0	0	0	0	0	47	38	0	0	0	20	42	83	163	0	14	28	14	128	45	0	0	48	0	45	84
SV518	0	0	0	0	0	6	0	0	0	0	71	0	0	0	0	0	0	0	0	0	0	0	0	0	254	0	0	0	0	0	0	0	70	120	0	0	10	0	0	0	0	108	0	0	0	0	0	0	0
SV519	0	47	0	52	0	0	0	59	0	0	0	33	0	28	32	33	0	31	0	0	0	0	0	0	0	0	59	0	31	0	35	29	54	63	0	32	29	60	0	26	57	24	0	0	0	54	36	0	0
SV520	106	0	80	0	46	0	0	33	0	0	65	0	0	0	55	0	0	0	0	0	186	0	0	0	203	48	0	0	0	38	0	0	0	0	0	109	73	67	0	0	0	0	0	0	0	0	96	0	37
SV521	21	17	32	0	104	45	18	0	73	35	22	23	16	36	35	0	0	0	53	72	125	47	0	34	24	52	0	33	59	20	8	0	0	8	219	39	43	20	42	26	0	31	18	18	0	15	39	24	42
SV522	0	0	76	0	0	0	0	0	55	124	0	0	0	0	0	0	0	0	0	0	43	0	0	0	0	45	0	27	0	0	0	0	0	0	0	0	0	0	0	0	0	29	0	45	0	0	0	0	0
SV523	47	0	0	59	0	0	0	0	54	0	34	0	0	0	0	45	90	70	0	0	0	0	0	45	0	0	0	45	52	69	32	158	80	89	0	0	59	48	43	0	66	0	59	0	0	40	72	74	0
SV524	0	29	70	39	0	0	69	20	0	0	0	0	0	0	36	41	56	135	29	0	0	59	0	0	41	29	40	0	0	0	0	35	0	0	0	0	0	73	37	57	59	0	0	55	0	0	0	0	0
SV525	0	0	0	66	0	0	89	0	0	0	0	0	0	0	0	58	0	0	0	0	0	0	0	0	0	0	0	0	0	0	0	0	0	0	0	0	0	0	0	90	0	0	0	0	0	0	0	0	0
SV526	96	23	29	103	39	28	35	53	26	22	35	39	32	32	0	0	36	80	83	54	70	27	0	26	38	82	0	0	0	0	0	0	0	0	0	0	0	100	66	71	34	0	0	45	0	0	0	0	0
SV527	0	0	52	0	0	0	92	63	0	0	65	72	0	94	51	0	0	97	0	0	0	188	0	0	0	0	0	0	78	0	84	124	161	177	75	180	83	0	0	0	0	65	47	0	0	65	0	0	0
SV528	20	0	22	18	0	6	13	9	0	18	18	0	13	0	16	0	13	0	21	0	0	39	0	0	10	21	61	17	0	0	0	28	0	14	0	0	11	22	12	60	27	0	0	68	0	0	0	0	0
SV529	0	0	0	0	0	0	0	0	0	0	0	0	0	0	0	0	0	37	0	0	0	0	0	0	0	0	0	0	0	0	0	0	0	0	0	0	0	0	0	87	0	0	0	91	0	0	0	0	0
SV530	118	34	68	52	77	62	75	0	110	55	0	0	0	0	0	0	0	0	122	0	82	43	0	0	13	0	0	214	98	0	0	0	0	0	83	29	34	0	0	68	0	0	32	0	0	44	35	92	44
SV531	82	0	134	29	149	75	46	23	84	94	68	0	73	38	28	0	32	0	100	75	102	64	0	28	78	102	0	45	125	0	0	0	0	0	127	52	88	69	20	0	0	31	31	0	0	31	34	132	156
SV532	0	0	79	0	68	66	66	0	0	66	0	0	34	84	68	0	36	45	56	0	104	91	0	0	90	84	0	0	0	0	62	86	0	0	0	0	0	0	10	65	0	0	0	0	0	0	0	0	0
SV533	16	71	34	0	0	0	62	0	30	71	33	0	10	0	19	21	30	9	75	18	33	51	0	0	0	53	0	49	0	0	0	0	0	0	10	0	0	0	0	115	0	0	8	28	0	0	0	0	0
SV534	0	0	0	0	0	0	0	0	0	0	0	0	0	0	0	0	60	49	0	0	0	0	0	0	0	0	0	0	0	0	0	30	38	0	0	0	0	91	0	69	0	0	0	0	0	0	0	0	0
SV535	59	0	36	55	74	88	0	30	24	22	13	39	0	62	16	42	38	76	0	50	114	0	0	15	0	0	0	0	0	0	0	0	0	0	0	0	0	0	20	0	0	0	0	0	0	0	0	0	16
SV536	0	0	0	75	0	44	77	83	0	0	0	164	0	0	98	0	0	0	0	0	0	0	0	0	0	0	0	0	88	0	0	66	83	77	0	0	0	0	0	0	0	0	62	0	0	0	0	0	0
SV537	75	119	90	86	40	0	0	0	0	0	0	0	33	0	0	0	42	38	101	0	0	0	0	19	24	103	0	0	0	0	0	0	0	0	29	0	0	0	0	0	0	0	0	100	0	0	0	0	0
SV538	30	50	0	0	40	72	38	0	51	37	0	0	0	0	0	0	0	0	0	0	50	0	0	0	0	0	0	0	36	0	0	0	0	0	80	0	0	0	0	40	0	0	46	0	0	0	229	0	0
SV539	0	0	44	31	0	16	30	0	45	52	86	0	77	36	29	34	0	0	69	22	50	0	0	10	0	51	0	99	70	51	0	95	0	0	35	0	39	0	33	42	38	101	14	0	0	0	0	0	0
SV540	0	0	69	59	83	0	0	80	78	64	51	142	139	129	51	106	145	197	39	147	139	63	0	0	228	88	0	0	0	57	23	59	0	56	37	57	0	24	0	49	145	0	0	0	0	0	0	0	34
SV541	0	0	0	32	0	0	0	37	43	75	0	0	29	77	43	52	0	0	0	0	112	0	0	0	0	0	0	42	55	57	0	38	0	70	0	47	0	0	0	45	0	46	0	0	0	0	0	0	64
SV542	0	0	23	0	108	46	0	28	44	0	0	120	0	49	0	0	28	72	0	46	34	0	0	120	116	37	0	0	0	140	483	34	90	0	0	0	131	0	13	0	0	0	0	0	0	138	0	21	65
SV543	57	35	127	84	51	72	0	70	51	74	64	20	77	38	0	47	49	0	53	57	80	0	0	53	67	127	0	0	0	0	0	36	0	0	171	0	29	35	65	0	0	0	22	48	0	0	0	0	50
SV544	39	0	59	0	0	0	47	41	0	0	0	0	0	64	0	0	0	0	0	0	30	0	0	73	0	0	0	0	32	0	0	0	66	63	0	83	0	0	0	0	0	74	0	0	0	82	106	0	0
SV545	27	10	0	73	0	0	0	0	0	0	0	0	0	0	0	0	45	0	25	0	0	0	0	0	0	0	0	0	0	0	0	0	0	0	0	0	0	20	0	20	0	0	0	39	0	0	0	0	0
SV546	48	0	0	0	0	0	0	0	0	0	62	0	40	0	0	0	0	38	0	0	0	0	0	0	0	0	0	0	0	110	0	71	0	0	0	0	0	0	88	32	0	0	0	0	0	0	0	0	0
SV547	0	0	0	0	22	23	0	0	62	44	0	0	0	0	0	0	0	22	0	31	74	26	0	14	0	0	0	41	42	19	0	0	24	0	19	0	0	0	0	65	0	24	0	34	0	0	0	0	0
SV548	0	0	33	49	0	0	67	0	0	0	56	0	0	0	54	0	0	0	0	0	0	84	0	0	0	0	0	0	0	0	0	0	0	0	0	0	0	0	0	0	0	0	0	0	0	0	0	0	0
SV549	26	75	52	50	30	57	39	119	0	0	59	121	0	98	0	0	84	107	47	64	61	82	0	33	42	23	0	0	29	0	0	53	0	0	0	73	47	41	0	37	0	0	0	0	0	0	0	0	0
SV550	25	0	0	15	0	0	0	0	0	0	0	0	0	0	0	0	0	0	0	0	0	0	0	0	0	0	0	41	0	0	0	0	0	0	0	0	0	0	31	23	0	51	0	0	0	0	0	0	0
SV551	0	0	87	0	0	0	60	0	0	0	59	0	44	0	0	50	54	0	0	0	0	35	0	0	55	64	47	43	0	0	26	0	0	0	0	0	0	56	41	41	28	40	0	0	0	0	0	53	73
SV552	0	0	158	0	183	0	0	0	117	63	90	0	126	0	0	0	0	0	56	0	84	0	0	0	67	80	0	0	0	0	0	0	69	45	0	0	0	0	0	0	0	0	0	0	0	21	0	272	306
SV553	24	0	0	0	123	113	0	0	106	48	0	0	0	30	0	0	0	0	0	37	0	0	0	25	0	22	0	0	66	15	41	38	18	0	45	37	18	0	0	0	0	54	54	0	0	0	35	33	112
SV554	0	0	0	0	0	0	0	0	0	0	0	0	0	0	0	0	0	0	0	0	0	0	0	0	0	0	0	59	0	0	0	0	0	0	0	0	0	0	0	79	0	0	0	0	0	0	0	0	0
SV555	0	0	0	0	0	0	0	0	0	0	0	0	0	0	0	0	0	0	0	0	0	0	0	0	0	0	0	0	0	0	0	0	0	0	0	0	0	0	0	0	0	0	0	0	0	0	0	0	0
SV556	0	0	0	0	0	0	0	0	0	0	0	0	0	0	0	0	0	0	0	0	0	0	0	0	0	0	98	115	81	44	32	112	0	0	0	0	58	156	0	0	0	110	0	0	0	0	0	0	0
SV557	0	11	0	0	0	0	19	0	0	0	0	0	0	0	24	0	34	0	0	0	0	0	0	0	23	0	0	0	0	0	0	0	0	0	0	0	0	0	32	29	35	0	0	0	0	0	0	0	0
SV558	0	0	0	39	0	0	0	0	0	0	0	0	0	0	0	0	0	0	0	0	0	0	0	0	0	0	0	0	0	0	0	0	0	0	0	0	0	0	37	0	0	0	0	0	0	0	0	0	0
SV559	0	13	10	0	0	0	27	0	0	0	11	0	0	0	0	16	0	0	0	0	0	21	0	0	0	0	0	56	0	0	0	0	0	0	0	0	0	0	0	28	0	0	0	34	0	0	0	0	0
SV560	0	0	0	0	0	28	0	0	0	0	0	0	0	50	18	0	22	46	0	0	0	24	0	0	0	0	0	63	0	0	0	0	0	0	0	0	0	0	0	37	0	0	0	20	0	0	0	0	0
SV561	0	0	51	27	77	81	0	142	92	65	34	84	55	198	35	45	61	164	53	120	76	34	0	177	0	0	0	0	0	61	157	119	133	0	0	0	0	0	0	0	0	56	67	0	0	0	0	0	23
SV562	0	0	0	39	0	0	32	17	0	0	45	0	0	20	0	29	0	0	0	0	0	0	0	0	0	0	0	0	0	0	30	30	0	26	0	28	13	0	39	57	0	43	33	0	0	0	0	0	0
SV563	0	0	34	12	15	76	0	47	13	21	27	79	0	80	29	35	23	75	0	59	47	13	0	41	11	0	0	0	23	21	94	69	76	53	0	50	18	0	0	0	33	23	55	0	0	30	121	0	0
SV564	0	0	0	15	0	0	0	25	0	7	12	28	0	26	0	14	0	0	0	0	17	0	0	0	17	0	14	0	12	24	42	31	47	31	0	9	10	0	43	12	19	0	29	0	0	0	40	10	10
SV565	60	0	24	51	23	0	23	0	50	52	24	0	62	20	54	32	0	0	30	0	46	0	0	0	0	63	0	22	0	0	0	24	0	0	0	0	0	83	0	70	0	18	0	40	0	0	0	19	0
SV566	0	0	0	0	36	0	0	34	0	53	0	0	0	56	0	0	0	0	0	0	0	35	0	0	52	0	83	0	0	0	0	0	0	62	0	60	0	0	0	0	56	30	0	0	0	0	0	0	0
SV567	0	0	0	14	0	0	0	0	0	0	0	0	0	0	0	0	42	0	14	0	0	0	0	0	0	0	0	0	0	0	0	0	0	0	0	0	0	20	31	23	0	0	0	0	0	0	0	0	0
SV568	0	0	0	0	0	0	0	0	0	0	0	0	0	0	0	0	0	0	63	0	50	0	0	0	0	0	0	0	0	0	0	0	0	0	0	0	0	30	23	63	0	72	0	0	0	0	0	0	0
SV569	0	0	0	0	0	149	27	35	0	0	40	0	0	48	33	41	0	57	0	0	22	56	0	0	0	0	46	0	27	26	0	42	86	47	0	16	16	0	14	0	58	0	0	0	0	0	0	0	0
SV570	0	0	38	27	53	61	0	47	54	46	43	54	240	116	148	23	23	25	43	0	36	25	0	42	23	30	0	0	73	0	0	0	0	28	24	18	29	46	0	0	0	28	112	55	0	28	25	0	0
SV571	112	128	54	0	18	0	35	0	65	40	34	0	69	14	47	0	0	0	72	0	53	21	0	18	0	92	0	52	71	0	0	0	0	0	0	0	13	68	0	58	0	0	0	0	0	0	0	0	0
SV572	0	0	0	90	0	0	0	0	12	0	0	0	0	0	40	77	128	53	0	0	42	56	0	0	0	31	0	0	0	0	0	0	0	0	0	0	0	0	31	0	66	0	0	0	0	0	0	0	0
SV573	32	11	24	39	0	41	21	0	0	0	43	0	0	0	0	0	164	28	76	16	44	0	0	0	13	67	0	0	0	0	0	0	0	0	0	0	0	40	51	30	60	0	13	10	0	0	0	0	0
SV574	0	0	0	0	0	77	0	0	0	0	0	83	0	0	80	0	67	123	0	0	82	64	0	108	84	0	0	58	0	56	64	0	47	0	0	0	0	0	45	0	0	0	93	0	0	0	107	59	0
SV575	0	42	0	42	0	0	0	0	66	0	0	22	0	0	61	74	57	55	0	0	40	0	0	0	42	0	40	22	0	27	0	43	0	0	0	0	0	40	20	56	0	0	0	92	0	0	0	0	0
SV576	0	0	0	0	0	0	0	0	0	0	0	0	0	0	90	0	0	0	0	0	0	0	0	0	0	0	0	0	0	0	0	0	0	0	0	0	0	0	0	57	0	0	0	0	0	0	0	0	0
SV577	70	0	65	0	103	115	0	72	107	80	83	60	0	125	0	0	34	114	130	82	187	0	0	84	85	81	0	0	0	18	33	0	0	27	23	0	55	0	0	0	0	0	0	0	0	0	45	86	101
SV578	0	97	61	0	20	0	81	0	83	0	59	0	79	0	0	0	0	0	46	0	45	0	0	0	0	76	0	0	55	28	0	21	13	0	0	0	0	39	23	59	0	30	24	0	0	0	0	16	37
SV579	0	47	30	126	0	0	0	66	0	28	0	42	0	64	49	86	62	28	0	0	0	0	0	0	33	0	0	0	0	0	0	44	55	0	0	0	0	0	0	0	0	0	0	0	0	0	0	0	0
SV580	43	0	0	33	0	0	0	31	38	0	30	0	0	36	0	0	0	30	34	34	53	20	0	0	0	35	0	0	0	52	0	41	0	0	0	0	0	41	40	28	83	0	0	14	0	0	0	0	0
SV581	0	0	0	0	0	0	0	0	0	0	80	0	0	0	0	0	0	0	0	0	0	0	0	0	0	0	0	105	0	29	0	16	50	38	0	0	0	0	0	0	0	74	0	0	0	90	0	0	91
SV582	0	0	0	21	0	36	32	31	0	28	0	0	26	36	141	47	0	0	0	0	34	0	0	0	0	0	0	32	0	0	0	0	0	0	0	0	0	0	0	0	0	79	55	11	0	0	0	0	0
SV583	0	0	0	0	22	35	24	46	29	29	32	108	0	63	0	24	30	114	0	66	50	22	0	59	0	18	0	0	64	75	110	105	89	156	0	27	93	0	0	0	34	16	40	0	0	0	34	33	0
SV584	23	22	28	51	0	0	0	0	0	0	14	0	0	0	0	0	27	44	0	0	38	0	0	0	30	20	0	0	0	15	0	44	0	16	0	0	0	18	65	0	44	0	0	12	0	0	0	22	15
SV585	0	0	0	0	0	0	0	0	0	0	0	0	0	0	0	0	0	0	0	0	0	0	0	0	0	0	0	0	0	0	0	0	0	0	0	0	0	0	0	0	0	0	0	0	0	0	0	0	0
SV586	31	54	281	212	0	0	226	189	31	57	131	192	22	23	622	158	0	0	28	61	59	120	0	0	189	43	83	0	24	0	0	0	77	0	0	0	72	0	0	0	35	0	0	0	0	0	0	0	0
SV587	0	0	0	0	0	0	0	0	0	0	14	19	32	0	13	0	15	19	0	0	0	0	0	0	0	0	19	23	17	31	0	27	22	34	0	0	16	27	21	43	20	32	0	0	0	0	0	0	0
SV588	56	0	37	29	45	34	31	8	37	20	27	0	0	18	0	0	51	13	30	17	35	0	0	11	23	16	0	0	41	0	16	21	0	0	0	0	15	50	0	15	42	37	0	0	0	0	20	26	26
SV589	0	0	0	0	0	0	0	0	0	37	0	0	0	0	0	0	0	0	0	0	35	0	0	0	0	0	23	0	0	0	0	0	0	0	0	0	0	66	0	150	36	0	0	102	0	0	0	0	0
SV590	0	0	0	0	0	0	0	0	0	0	0	0	0	0	0	0	0	0	0	0	0	0	0	0	0	0	0	48	0	0	0	0	0	0	0	0	0	0	0	0	0	0	0	22	0	0	0	0	0
SV591	15	0	0	28	13	0	0	0	26	29	0	30	0	58	0	0	0	0	11	0	23	0	0	0	7	0	0	0	0	0	14	59	38	0	0	0	0	23	0	23	0	0	0	0	0	0	0	0	22
SV592	27	18	14	0	0	32	0	0	27	19	0	0	0	32	0	0	0	0	16	0	0	0	0	0	0	25	0	48	0	0	0	29	0	0	0	0	0	0	0	0	0	28	0	0	0	0	24	0	0
SV593	0	0	0	0	0	0	0	0	0	0	56	0	0	43	0	0	23	0	0	40	0	0	0	0	0	0	0	0	0	107	38	88	69	76	0	21	23	0	0	0	41	42	0	0	0	40	0	0	0
SV594	35	0	71	0	113	58	51	0	96	97	113	44	77	0	63	0	0	0	0	0	60	0	0	22	39	0	0	34	88	0	56	0	0	0	62	85	38	0	0	0	0	35	73	0	0	0	67	129	51
SV595	0	0	0	126	0	0	0	0	0	0	0	0	0	0	0	0	0	0	0	0	0	0	0	0	0	42	0	0	0	0	0	0	0	0	0	0	0	0	0	0	0	0	0	0	0	0	0	0	0
SV596	36	0	0	36	0	0	0	0	0	0	25	0	0	0	0	0	44	35	32	0	55	0	0	0	37	0	0	31	43	34	41	70	46	0	0	0	0	63	52	29	133	0	0	38	0	0	0	0	0
SV597	78	0	0	96	0	58	0	68	45	0	121	35	100	60	0	90	159	168	119	0	77	28	0	0	126	146	0	0	0	0	0	0	0	0	0	0	0	0	0	0	0	0	0	0	0	0	0	0	0
SV598	46	14	80	34	26	0	43	0	21	0	64	0	122	24	19	43	36	0	80	0	0	28	0	0	39	94	0	47	28	0	0	0	0	0	0	0	0	36	0	18	0	34	0	0	0	0	0	36	0
SV599	39	41	33	38	32	0	56	0	34	28	25	0	23	22	37	27	34	11	24	43	53	73	0	0	23	32	0	22	44	12	0	23	20	0	21	0	16	12	11	44	0	17	0	14	0	16	0	29	19
SV600	47	0	24	33	0	0	16	0	15	0	0	0	0	0	0	0	0	0	17	0	0	0	0	0	0	0	0	0	0	0	0	0	0	0	0	0	0	0	0	110	12	0	0	42	0	0	0	0	0
SV601	30	36	89	57	60	0	58	19	59	65	37	18	11	24	56	51	29	22	44	39	92	73	0	0	0	46	0	17	0	20	0	41	17	15	25	0	25	34	0	20	0	0	0	23	0	0	0	0	13
SV602	31	0	289	49	138	59	0	34	74	0	60	55	69	53	0	34	38	67	65	83	152	0	0	93	159	70	0	0	0	0	58	0	0	8	0	0	0	0	22	0	21	0	0	0	0	0	0	0	92
SV603	0	0	0	0	0	0	0	0	0	0	0	0	0	28	0	0	0	0	0	0	0	0	0	0	0	0	0	0	0	0	69	75	75	0	0	0	0	0	71	0	0	0	52	0	0	0	241	0	0
SV604	5	0	8	0	0	31	0	0	0	0	30	25	15	5	114	0	11	0	5	5	9	5	0	0	46	42	109	85	0	7	0	27	16	8	0	13	16	156	28	0	18	11	0	0	0	84	0	102	25
SV605	0	202	92	111	107	118	0	107	121	135	0	0	0	0	0	0	0	0	0	97	0	0	0	0	0	139	0	98	124	0	0	0	0	0	0	0	0	0	0	0	0	0	0	0	0	0	0	0	53
SV606	0	0	0	0	0	0	0	0	0	0	0	0	61	0	0	0	0	0	0	0	0	0	0	0	90	0	137	0	0	66	0	96	0	36	0	0	0	0	0	0	75	78	0	79	0	0	0	0	0
SV607	0	0	41	0	0	0	0	34	64	0	45	0	0	0	51	74	36	61	31	33	50	61	0	0	42	32	0	0	0	42	0	71	0	0	0	0	27	0	142	44	43	0	0	0	0	0	23	0	23
SV608	0	0	32	21	16	15	30	20	27	40	23	17	148	159	18	20	33	17	25	11	12	0	0	0	32	21	0	45	0	0	0	47	9	0	0	8	0	21	18	0	0	22	16	24	0	0	10	0	0
SV609	0	0	0	0	0	0	0	0	0	0	0	0	0	0	0	0	0	0	0	0	0	0	0	0	0	0	38	51	0	0	0	31	0	0	0	0	0	0	0	38	0	0	0	0	0	0	0	0	0
SV610	28	0	37	24	31	21	38	0	48	48	31	30	45	15	22	55	0	0	69	0	47	21	0	12	0	55	0	69	0	0	0	0	0	0	37	37	24	25	0	33	0	43	29	41	0	0	35	0	0
SV611	39	0	70	87	0	36	0	0	64	0	66	53	68	0	0	0	68	70	98	66	104	0	0	0	0	64	0	0	0	38	0	91	42	0	0	0	58	41	88	0	63	50	0	0	0	0	0	0	60
SV612	17	0	0	9	0	0	0	0	0	0	0	0	0	0	0	0	17	0	10	0	0	0	0	0	0	0	0	24	0	0	0	0	0	0	0	0	0	11	0	11	0	0	0	26	0	0	0	0	0
SV613	40	0	0	57	28	30	38	0	37	68	0	0	0	0	0	0	0	0	38	0	0	0	0	0	0	0	0	0	0	0	0	72	46	0	0	0	0	0	0	33	0	0	0	0	0	0	0	0	0
SV614	19	0	19	34	0	0	0	0	0	0	0	0	0	0	0	0	10	0	0	0	0	0	0	0	0	0	0	56	24	53	0	46	0	52	0	0	0	32	29	22	28	0	0	0	0	0	0	0	0
SV615	0	28	0	43	0	0	0	0	0	0	0	0	0	0	0	0	0	0	0	0	36	0	0	0	0	0	0	16	0	0	0	0	0	0	23	0	0	0	0	73	0	0	0	30	0	0	0	15	0
SV616	24	46	55	54	0	0	46	24	25	38	31	19	37	0	38	0	43	36	39	28	0	73	0	0	22	40	29	44	0	0	0	0	0	0	0	25	13	33	10	28	8	60	0	85	0	13	0	15	0
SV617	0	0	40	0	0	74	49	0	0	33	29	0	0	0	27	0	0	0	31	48	84	0	0	0	37	36	0	0	0	0	0	0	0	0	68	0	0	0	103	0	0	0	182	0	0	0	130	49	0
SV618	0	35	77	0	80	101	88	28	69	78	119	52	144	44	116	55	84	0	69	106	65	110	0	77	58	143	0	17	21	0	0	0	0	0	0	0	42	28	0	20	0	0	113	46	9	0	61	0	0
SV619	0	0	12	0	17	29	0	0	0	13	16	0	9	32	218	0	19	13	11	18	0	0	0	0	0	15	0	18	17	15	0	0	0	8	21	20	10	38	0	7	0	130	17	0	0	22	13	96	0
SV620	24	28	0	28	31	29	0	0	30	28	22	42	0	33	0	0	0	28	0	36	39	0	0	0	41	48	0	0	71	25	0	70	25	86	0	0	48	40	129	30	175	0	0	11	0	0	0	0	0
SV621	0	109	98	104	64	0	58	197	0	0	38	219	0	147	129	70	116	121	0	85	0	56	0	118	111	0	0	0	0	0	0	0	64	79	77	0	0	0	0	0	0	0	0	0	0	0	0	0	0
SV622	54	30	43	67	0	0	33	0	0	0	22	0	23	0	0	14	127	8	113	29	0	15	0	0	16	79	0	0	0	0	0	0	0	0	0	0	0	63	26	38	8	0	0	0	0	0	0	0	0
SV623	0	59	43	65	90	110	0	92	67	0	0	88	0	84	0	54	32	18	78	101	58	0	0	30	0	40	0	52	33	86	0	51	0	57	0	0	48	0	31	49	47	0	0	0	0	0	0	40	49
SV624	0	0	0	0	0	0	0	0	0	0	0	0	0	0	0	0	14	0	0	0	0	0	0	0	0	0	0	0	0	0	0	0	0	0	0	0	0	0	0	33	0	0	0	0	0	0	0	0	0
SV625	90	0	66	0	150	181	0	0	36	40	27	0	0	0	25	21	0	0	49	11	61	40	0	7	242	33	0	0	0	0	0	10	0	0	0	0	0	0	0	0	0	0	0	0	0	0	0	0	16
SV626	72	0	0	43	0	44	0	0	0	89	110	0	0	0	0	0	0	0	0	0	81	0	0	0	0	0	0	0	0	0	0	0	0	0	0	0	77	53	0	40	31	0	0	19	0	0	57	68	69
SV627	0	0	0	0	0	0	0	0	0	0	0	0	0	0	0	0	0	0	0	0	0	0	0	0	0	0	0	0	0	0	0	0	0	0	0	0	0	61	0	0	0	0	0	58	0	0	0	0	0
SV628	58	0	22	0	20	0	33	0	0	0	0	0	0	0	52	53	35	49	0	0	0	76	0	0	0	0	0	88	61	0	0	0	62	67	0	51	68	0	0	77	0	0	49	0	0	0	0	95	62
SV629	0	0	0	0	0	0	0	0	0	0	0	0	0	0	0	0	0	0	0	0	0	0	0	0	0	0	0	156	149	0	0	0	0	102	0	0	152	0	178	49	0	0	0	0	0	0	0	122	107
SV630	0	0	24	0	42	99	0	61	27	32	0	71	34	152	35	34	35	101	0	115	122	39	0	65	0	0	0	0	0	0	120	89	75	0	0	48	99	0	0	0	0	0	62	0	0	0	0	28	0
SV631	18	38	0	48	0	0	22	0	12	0	18	0	0	14	21	20	38	0	22	13	0	56	0	0	0	18	0	0	0	23	0	0	0	8	0	0	0	0	17	14	0	0	0	15	0	0	7	0	0
SV632	40	12	14	17	14	18	0	0	0	11	8	0	0	0	0	0	180	6	65	22	27	0	0	0	26	48	0	71	7	4	0	17	0	36	17	0	0	13	12	8	11	8	0	0	0	0	0	17	0
SV633	0	0	0	0	19	12	0	0	0	0	0	0	0	0	0	0	0	0	0	0	0	0	0	0	22	0	0	51	0	0	0	45	50	68	59	0	67	33	88	0	0	0	0	0	0	0	0	154	155
SV634	0	0	0	0	24	61	20	0	35	59	52	41	0	33	0	0	0	0	37	28	77	0	0	0	34	0	0	0	68	0	0	53	0	51	77	81	0	0	0	0	0	83	57	0	0	0	0	0	58
SV635	0	44	0	0	0	0	0	0	0	0	0	0	0	0	0	0	0	0	0	0	0	0	0	0	0	0	0	0	0	72	0	0	0	0	0	0	0	72	0	0	0	0	0	0	0	0	0	0	0
SV636	60	0	70	83	59	27	0	0	46	26	86	0	33	0	0	0	0	0	62	0	69	0	0	0	35	53	0	0	67	0	0	0	0	0	0	24	59	55	158	41	76	29	0	27	0	0	0	0	0
SV637	34	0	0	20	0	0	0	0	0	0	14	0	0	0	0	0	0	0	0	0	0	0	0	0	0	0	0	0	0	0	0	0	0	0	0	0	0	0	0	73	0	0	0	22	0	0	0	0	0
SV638	0	71	41	74	56	106	0	0	118	70	33	0	0	0	79	0	0	0	0	43	0	0	0	0	113	45	0	50	116	0	0	0	0	0	0	46	0	57	0	0	0	0	68	0	11	0	73	0	0
SV639	0	0	0	19	0	0	0	0	0	0	35	0	0	0	0	0	24	0	34	0	0	0	0	0	0	73	0	0	0	0	0	0	0	0	0	0	0	30	0	49	0	0	0	0	0	0	0	0	0
SV640	0	0	0	0	0	0	37	0	0	0	0	0	0	0	0	0	0	0	0	0	0	0	0	0	0	0	30	0	0	0	0	0	0	0	0	0	0	0	0	0	0	0	0	0	0	0	0	0	0
SV641	0	0	0	0	23	50	0	33	50	36	0	41	17	49	0	0	0	0	0	50	39	0	0	0	67	26	0	0	0	22	32	0	0	0	0	0	0	0	17	0	0	0	0	0	0	0	0	18	0
SV642	0	0	28	24	70	78	0	0	45	27	16	52	23	43	0	0	30	49	23	19	43	9	0	11	29	26	0	52	50	95	84	0	28	29	0	0	0	0	32	0	0	48	145	0	0	113	97	71	54
SV643	38	56	0	105	0	0	39	0	0	0	0	0	0	0	0	0	50	14	48	0	0	0	0	0	0	58	0	0	0	0	0	0	0	0	0	0	0	42	54	58	0	0	35	0	0	0	0	0	0
SV644	0	0	0	0	0	0	0	0	0	0	0	0	0	0	0	0	0	0	0	0	0	0	0	0	0	0	0	0	0	32	0	0	46	44	0	26	0	29	0	0	0	46	0	0	0	0	0	0	0
SV645	0	0	0	0	0	0	43	0	0	0	0	0	0	0	25	0	0	0	0	0	0	139	0	0	0	0	0	0	0	42	0	50	0	0	0	0	0	0	0	0	0	33	0	0	0	0	0	0	0
SV646	0	36	52	0	0	50	0	0	65	40	0	43	0	0	0	0	0	0	53	0	65	0	0	0	50	41	0	29	55	26	0	22	19	36	57	55	0	0	0	46	0	57	31	0	0	34	48	49	49
SV647	0	0	0	0	0	0	0	0	0	0	0	0	0	0	0	0	0	0	0	0	0	58	0	0	0	0	0	0	0	0	0	0	0	0	0	0	0	0	0	51	0	0	0	0	0	0	0	0	0
SV648	71	89	0	0	0	66	123	0	0	0	0	0	0	0	106	52	0	0	0	0	0	180	0	0	20	0	0	0	0	0	14	0	0	0	0	0	0	0	0	0	0	0	52	0	0	0	133	0	0
SV649	0	0	0	0	33	121	0	0	46	60	0	55	59	42	0	0	21	0	0	0	0	0	0	33	0	37	0	0	0	24	39	0	0	0	0	0	0	15	0	0	0	23	78	0	0	46	48	0	0
SV650	0	108	0	0	0	0	0	0	0	0	0	0	121	0	0	0	0	0	104	0	0	0	0	0	0	0	0	0	0	0	0	0	0	0	0	0	0	0	0	0	0	0	0	0	0	0	0	0	0
SV651	22	0	42	22	0	15	0	0	24	20	38	40	69	44	0	0	51	52	24	0	35	0	0	0	26	30	0	29	0	50	53	69	81	103	30	60	57	31	24	0	32	35	0	19	0	23	0	34	35
SV652	0	0	0	0	0	0	0	0	0	0	0	0	53	87	0	0	0	0	0	0	0	0	0	0	0	0	70	0	0	25	0	77	45	0	0	0	0	72	0	0	0	24	0	0	0	0	0	44	0
SV653	0	58	59	0	0	0	0	0	0	50	0	0	0	0	0	0	0	0	49	0	0	0	0	0	0	80	0	0	37	61	0	0	0	0	0	0	0	26	0	67	0	89	0	81	0	0	0	0	0
SV654	0	0	0	0	0	0	0	0	0	0	16	0	49	0	0	0	0	0	0	0	0	0	0	0	0	0	11	209	42	0	0	0	0	8	96	107	74	60	7	0	10	147	0	0	0	27	0	171	72
SV655	0	0	0	47	0	0	0	0	0	0	0	0	0	0	0	0	38	36	0	0	0	0	0	0	0	0	0	0	0	0	0	0	73	0	0	0	0	0	0	0	56	0	0	0	0	0	0	0	0
SV656	0	46	0	65	0	53	0	0	0	0	0	0	0	0	0	0	0	99	0	0	0	0	0	0	66	0	0	0	0	0	0	166	83	90	0	0	0	0	0	0	63	0	0	0	0	0	0	0	0
SV657	39	0	27	41	15	94	53	14	86	72	58	33	72	168	141	26	0	0	12	0	27	46	0	17	38	28	0	0	67	0	0	13	0	0	0	0	54	93	0	31	0	30	87	0	0	0	0	0	0
SV658	0	72	0	0	0	0	0	0	0	34	0	0	0	0	0	0	0	0	0	20	0	16	0	0	0	0	0	0	0	0	0	0	0	0	0	0	0	24	0	34	0	0	0	0	0	0	0	0	0
SV659	0	0	0	0	0	0	0	0	0	0	0	26	38	0	0	0	0	29	0	0	59	0	0	0	50	0	0	37	0	0	0	0	0	0	0	0	0	0	0	0	0	0	0	0	0	0	0	0	0
SV660	0	0	0	0	0	0	0	0	0	0	0	0	0	0	0	0	0	0	0	0	0	0	0	0	0	0	0	0	0	0	49	36	0	0	0	0	0	0	0	58	0	0	0	0	0	0	0	0	0
SV661	0	0	38	0	116	76	0	0	64	28	0	67	0	81	0	0	0	32	0	0	40	0	0	35	24	0	0	16	71	69	144	65	83	55	57	45	18	0	0	0	0	29	56	0	0	35	74	62	87
SV662	0	30	23	55	8	52	0	113	0	0	0	38	0	125	33	52	31	23	0	37	19	0	0	38	30	0	0	0	0	0	52	0	92	27	0	0	0	0	0	0	13	15	0	0	0	0	0	0	0
SV663	0	0	16	18	0	19	22	23	15	5	16	35	0	18	27	10	16	0	12	0	31	17	0	0	57	0	96	0	17	22	16	60	25	0	25	40	0	0	0	24	0	18	19	0	0	0	33	0	0
SV664	0	0	0	0	71	167	0	0	23	0	0	0	0	0	0	42	0	0	0	0	0	0	0	0	0	0	0	0	65	278	94	0	0	97	380	209	65	0	0	0	0	126	240	0	0	326	265	111	124
SV665	0	0	0	14	43	68	9	0	20	24	0	0	0	0	0	0	0	0	0	0	10	0	0	0	0	0	0	0	62	25	18	0	0	13	85	29	37	0	0	0	0	38	148	31	0	13	102	42	53
SV666	15	10	34	29	12	30	30	13	17	6	22	24	17	15	41	37	58	50	19	11	21	49	0	0	31	28	18	0	20	10	8	16	13	28	0	11	10	17	30	0	21	0	0	0	0	0	18	8	15
SV667	0	0	0	0	0	0	0	0	0	0	0	0	49	0	0	0	0	0	0	0	0	0	0	0	0	0	27	40	0	45	0	71	24	0	0	15	0	0	0	0	0	96	0	0	0	41	0	0	0
SV668	0	0	0	63	0	0	0	54	34	26	0	0	0	70	0	0	0	0	71	63	58	0	0	39	0	0	0	0	0	41	39	132	82	98	0	44	0	0	0	80	0	54	33	0	0	0	0	0	0
SV669	0	0	0	0	0	0	0	0	0	0	0	0	0	0	0	0	0	0	0	0	0	8	0	0	49	0	0	0	0	0	0	0	0	0	0	0	0	19	13	0	11	41	0	289	0	0	0	0	0
SV670	0	0	0	37	0	0	0	0	0	0	0	0	0	0	0	0	95	68	0	0	0	0	0	0	33	0	0	0	0	24	0	0	0	0	0	0	0	0	0	67	0	37	0	0	0	0	0	0	0
SV671	0	0	19	40	0	9	44	0	0	18	37	0	59	0	17	40	0	0	24	0	0	61	0	0	0	0	0	46	0	24	0	18	0	16	0	0	0	56	31	0	0	46	0	0	0	0	0	22	19
SV672	0	0	0	0	125	76	38	33	65	34	50	0	0	0	46	0	32	31	34	0	61	0	0	37	116	0	0	0	0	0	62	0	0	0	33	0	44	0	0	0	0	0	0	29	0	0	0	39	0
SV673	0	14	0	0	0	0	0	0	0	0	0	0	21	0	32	0	0	0	0	0	0	46	0	0	0	0	199	0	0	0	0	0	0	0	19	0	0	56	48	0	36	18	0	0	0	0	0	13	0
SV674	0	29	42	38	0	0	0	0	45	0	41	0	38	0	0	9	0	0	0	16	39	26	0	0	0	0	115	0	0	31	0	126	0	0	0	0	0	41	0	26	60	23	0	74	0	0	0	0	0
SV675	0	0	0	0	18	0	0	0	0	0	44	23	0	0	0	0	46	39	31	0	0	0	0	0	38	34	0	0	0	89	0	82	28	41	0	0	0	0	0	0	0	48	0	0	0	0	0	32	0
SV676	43	0	14	0	17	20	0	0	39	0	26	0	0	0	0	0	0	0	59	0	16	0	0	0	29	30	0	61	41	0	0	0	16	39	0	0	0	16	177	22	22	0	0	16	0	0	0	0	23
SV677	19	0	37	0	0	0	0	0	31	46	56	0	70	0	0	0	0	0	28	52	26	0	0	0	0	68	0	0	84	0	0	79	54	38	0	0	40	65	63	0	0	0	0	0	0	0	0	66	0
SV678	18	0	0	28	0	0	0	0	0	0	0	0	0	0	0	0	0	0	0	0	0	0	0	0	0	14	0	0	0	0	0	0	0	0	0	0	0	0	0	0	0	0	0	446	0	0	0	0	0
SV679	0	0	0	46	0	0	0	0	0	0	0	0	46	0	0	0	61	0	0	0	0	0	0	0	0	54	0	0	0	0	0	0	0	0	0	0	0	79	0	57	0	52	0	69	0	0	0	0	0
SV680	216	0	144	61	0	0	0	0	45	0	0	0	0	0	0	0	0	0	104	0	62	36	0	0	0	100	0	0	0	0	0	0	0	0	0	0	0	0	0	0	0	0	0	0	0	0	0	51	0
SV681	42	58	0	45	0	0	0	0	69	0	0	62	0	0	0	0	0	0	34	0	34	0	0	0	25	112	0	0	0	46	0	24	0	33	0	0	0	55	58	0	34	0	0	0	0	0	0	0	0
SV682	0	0	33	0	40	65	0	0	34	20	22	77	35	53	0	20	34	89	31	52	56	0	0	0	0	44	0	0	51	28	73	74	81	55	0	56	44	29	0	21	16	52	0	19	0	0	46	92	82
SV683	7	0	92	21	190	94	56	13	109	67	22	51	0	31	32	0	0	0	28	67	73	79	0	54	54	93	0	4	41	27	95	0	0	0	54	23	36	8	0	0	0	22	72	0	0	9	29	55	68
SV684	0	0	0	0	0	43	0	0	46	0	0	0	0	0	0	58	0	0	0	0	0	0	0	0	0	0	0	48	0	25	0	0	0	0	0	0	0	0	0	0	0	0	70	0	0	0	0	40	0
SV685	0	0	0	0	0	0	0	0	0	0	0	0	0	61	0	0	0	0	0	0	0	0	0	0	0	0	76	0	0	0	45	0	0	0	0	175	0	0	0	0	0	190	332	0	0	123	105	0	0
SV686	0	0	33	0	28	64	0	25	50	39	46	64	216	76	0	25	75	74	32	62	53	23	0	18	29	59	40	0	0	46	61	31	54	73	70	144	49	0	0	0	44	0	86	0	0	28	0	81	91
SV687	0	0	0	0	0	0	0	0	0	0	0	0	0	0	0	0	0	0	0	0	0	0	0	0	0	0	0	34	0	0	0	0	0	0	0	0	0	0	0	69	0	0	0	0	0	0	0	0	0
SV688	0	0	39	0	0	0	89	0	0	0	52	72	0	0	127	54	0	121	39	0	0	174	0	30	52	19	0	0	0	0	0	0	0	0	0	0	0	0	0	45	0	0	0	23	0	0	0	40	0
SV689	0	0	48	52	27	42	0	55	41	26	27	63	0	78	31	0	58	57	0	64	45	18	0	41	12	23	21	19	46	0	33	52	0	78	0	27	50	27	20	24	59	50	15	0	0	0	47	42	0
SV690	0	0	0	0	0	0	0	0	0	0	0	0	0	73	0	0	0	44	0	0	0	0	0	0	0	0	134	0	0	0	80	54	71	0	0	0	0	0	0	0	56	85	75	0	0	0	0	72	0
SV691	0	11	33	53	14	0	11	0	18	0	22	34	0	0	9	24	37	43	40	20	38	46	0	0	27	50	0	14	17	23	0	95	21	48	0	0	16	49	38	42	53	0	0	67	0	0	0	0	0
SV692	0	0	0	60	0	0	0	96	0	0	0	46	0	61	0	0	111	40	0	0	0	0	0	0	0	0	35	0	0	0	38	0	74	0	0	60	0	0	0	0	0	0	0	0	0	0	0	0	0
SV693	12	37	0	0	0	24	0	0	0	0	45	0	15	19	0	0	29	19	17	0	0	0	0	0	0	22	0	10	0	0	0	0	0	0	0	0	0	39	0	30	0	22	11	0	0	0	0	0	0
SV694	0	23	0	23	19	22	0	44	0	0	0	66	0	60	23	37	23	24	0	65	0	53	0	184	20	0	0	0	0	0	38	15	209	16	0	0	22	0	0	0	17	0	52	0	0	0	42	0	0
SV695	0	0	0	0	0	0	0	0	0	0	0	0	0	0	0	0	0	0	0	0	0	0	0	0	0	0	0	0	65	0	0	0	0	0	0	0	0	0	0	43	0	0	0	0	0	0	0	0	0
SV696	0	36	0	0	0	0	0	0	0	0	0	0	0	0	0	0	0	0	0	0	0	50	0	0	0	0	0	0	0	0	0	0	0	0	0	0	0	0	0	0	0	0	0	0	0	0	35	0	0
SV697	11	0	0	0	0	0	0	0	0	0	0	0	0	0	0	0	51	16	18	0	0	0	0	0	0	0	0	0	0	0	0	0	0	0	0	0	0	32	21	13	0	0	0	0	0	0	0	0	0
SV698	0	0	28	0	205	188	0	0	212	162	19	0	0	73	0	0	0	0	23	34	158	0	0	97	63	32	0	0	0	30	40	0	65	109	0	0	43	0	0	0	0	0	29	0	0	0	93	29	58
SV699	5	0	0	0	0	0	0	0	0	26	0	17	0	0	0	0	0	0	0	0	22	0	0	0	0	0	39	43	22	55	10	0	0	0	50	23	32	22	0	17	0	42	0	33	0	43	0	0	18
SV700	0	0	0	0	41	0	0	0	0	0	0	0	0	0	0	0	0	0	0	0	31	0	0	0	58	0	0	0	26	0	32	40	127	61	0	34	0	0	0	0	0	42	49	0	0	47	0	0	45
SV701	0	0	0	17	0	0	0	0	0	0	0	0	0	0	0	0	0	0	0	0	0	0	0	0	0	0	0	49	0	0	0	0	0	0	0	0	0	0	0	32	0	0	0	0	0	0	0	0	0
SV702	25	44	47	33	0	0	20	0	28	27	28	34	14	27	0	20	19	36	24	31	36	19	0	0	0	30	37	22	30	0	0	30	51	31	0	37	42	71	156	11	181	7	0	28	0	31	0	0	0
SV703	41	9	17	47	0	0	26	0	0	18	0	0	27	0	0	22	94	60	28	17	0	7	0	0	0	29	0	0	0	0	0	29	0	0	0	0	0	18	14	16	30	0	0	25	0	0	0	0	0
SV704	13	19	0	38	0	0	0	0	0	0	0	0	0	0	0	0	13	0	0	0	0	0	0	0	0	12	0	0	0	0	0	0	0	0	0	0	0	15	0	32	0	0	0	35	0	0	0	0	0
SV705	0	287	18	33	35	80	61	31	0	20	25	66	29	31	35	34	20	49	0	0	9	89	0	32	0	0	0	0	0	0	39	37	22	0	0	0	34	0	34	0	0	0	0	0	0	0	0	0	0
SV706	0	0	0	0	0	0	0	0	0	0	0	0	0	0	0	0	0	0	0	0	0	0	0	0	0	0	0	35	0	81	0	0	0	0	0	0	0	0	0	0	0	0	0	61	0	0	0	0	0
SV707	55	0	31	20	0	26	0	0	24	0	0	0	33	0	0	0	0	0	23	0	21	0	0	0	11	0	0	0	0	0	0	0	0	0	0	0	0	0	0	26	0	0	0	0	0	13	0	0	0
SV708	50	32	0	53	0	0	28	0	0	0	0	0	0	0	0	0	18	0	20	0	20	15	0	0	0	26	0	0	0	0	0	0	0	0	0	0	0	26	0	14	0	0	0	0	0	0	0	0	0
SV709	0	0	26	0	0	0	0	0	0	0	0	0	0	0	23	26	0	0	0	0	39	0	0	0	0	0	0	21	31	0	0	0	0	0	0	0	0	0	0	21	0	59	0	0	0	39	0	34	15
SV710	0	0	0	0	0	0	0	0	0	0	0	0	0	0	0	0	0	0	0	0	0	0	0	0	0	0	0	104	24	0	0	0	0	0	40	39	0	38	0	55	0	17	0	58	0	0	37	27	0
SV711	0	0	0	35	0	0	0	28	36	34	0	0	63	57	0	0	29	0	0	0	0	0	0	0	25	0	66	38	0	0	0	0	0	0	0	94	27	28	47	0	0	49	44	0	0	81	0	54	29
SV712	0	0	0	0	58	52	0	0	38	28	67	101	81	82	54	33	19	49	17	84	89	0	0	0	0	29	0	0	49	77	69	38	0	0	29	0	0	0	0	0	0	56	66	0	0	0	93	0	0
SV713	0	64	0	0	0	0	0	0	0	0	0	0	60	0	0	0	0	0	0	0	0	0	0	0	0	46	0	59	46	21	0	30	14	0	38	0	63	90	59	56	46	70	0	90	0	0	46	0	0
SV714	0	0	24	15	0	8	36	0	0	34	17	0	0	0	30	14	0	16	0	0	24	34	0	0	21	0	0	0	15	29	0	32	14	10	0	0	7	20	17	21	7	17	0	11	0	21	0	11	8
SV715	48	0	21	75	17	29	25	0	67	21	15	0	0	0	9	13	0	0	31	0	20	29	0	4	0	33	0	104	46	0	0	0	0	0	104	0	0	0	0	66	0	9	34	67	0	0	14	0	0
SV716	0	86	0	0	27	0	0	0	45	63	0	0	0	0	0	0	0	0	29	0	0	56	0	0	0	30	0	0	0	21	0	0	0	0	0	42	28	0	0	0	0	99	48	0	0	0	0	33	0
SV717	35	16	0	29	0	0	22	17	30	22	0	0	29	0	0	26	0	0	51	0	33	0	0	0	0	28	0	35	28	0	0	11	0	0	15	10	0	12	0	39	0	0	0	13	0	0	0	17	0
SV718	32	0	0	23	0	0	0	0	50	0	0	0	0	0	0	0	0	0	36	0	34	0	0	0	0	34	0	0	0	0	0	0	0	0	0	0	0	56	0	27	36	0	0	82	0	0	0	0	0
SV719	0	0	0	80	0	97	0	0	0	864	0	0	0	24	0	0	0	0	0	148	0	0	0	0	70	0	0	36	117	0	42	0	0	0	0	196	139	0	0	0	0	0	0	26	0	1899	19	0	45
SV720	0	0	0	0	0	0	0	0	0	0	0	0	0	0	0	0	0	0	0	0	0	0	0	0	0	0	0	0	0	0	0	0	0	0	0	0	0	0	0	18	0	0	0	0	0	0	0	0	0
SV721	0	0	0	0	0	0	0	0	0	0	0	0	0	0	0	0	0	0	0	0	0	0	0	0	0	0	0	0	0	0	0	0	0	0	0	0	0	0	0	63	0	0	0	0	0	0	0	0	0
SV722	0	0	0	0	0	59	65	0	61	84	0	0	0	0	0	0	0	55	0	30	73	156	0	26	0	0	0	0	0	0	0	0	0	0	0	0	158	0	0	0	0	0	0	0	0	0	0	0	0
SV723	121	37	96	27	87	71	31	35	138	96	31	0	41	53	10	0	0	22	56	120	82	30	0	38	16	41	0	0	0	0	0	0	0	0	0	0	0	15	0	0	0	0	0	21	0	0	0	27	25
SV724	0	0	0	0	0	0	0	0	0	0	0	0	0	0	0	0	0	0	0	0	0	0	0	0	0	0	0	0	0	46	0	0	0	0	0	43	0	0	0	27	0	68	0	0	0	36	60	0	0
SV725	0	0	0	0	0	40	0	72	44	72	0	0	0	94	0	0	76	35	40	59	62	0	0	29	0	0	25	0	0	65	0	52	105	50	44	26	0	0	0	0	19	77	43	0	0	0	0	0	20
SV726	18	17	11	15	0	0	17	0	0	0	12	0	18	0	17	0	15	11	0	0	0	37	0	0	35	0	0	0	0	17	0	15	0	0	0	0	0	39	19	24	45	50	0	19	0	20	0	0	0
SV727	46	0	0	68	18	0	0	0	0	0	0	0	0	0	0	0	0	0	0	0	0	0	0	0	0	0	0	0	0	0	0	0	0	0	0	0	0	0	30	0	0	0	0	0	0	0	0	0	0
SV728	0	0	0	19	26	0	0	0	0	0	0	31	0	0	0	0	0	0	0	0	0	23	0	0	0	0	36	0	0	43	0	21	0	15	10	0	0	0	0	0	0	17	0	0	0	0	0	4	0
SV729	25	0	37	40	14	0	40	0	23	23	58	0	28	0	51	62	43	43	23	35	0	75	0	0	66	41	33	0	0	31	0	0	0	28	0	0	0	56	40	31	0	40	0	0	0	0	13	0	0
SV730	0	0	0	20	0	17	0	0	27	17	0	14	0	0	0	0	0	0	26	0	13	0	0	0	0	25	0	82	60	0	15	27	0	39	25	38	21	33	0	46	0	29	21	34	0	0	0	49	33
SV731	0	0	18	0	16	30	0	0	46	50	34	18	0	38	0	0	19	23	0	34	53	0	0	17	43	13	0	0	0	0	0	16	29	0	0	0	12	23	0	0	0	0	0	0	0	0	0	11	0
SV732	0	0	0	0	0	0	0	13	0	0	0	0	0	0	0	0	7	0	0	0	0	0	0	0	0	0	89	27	0	17	0	40	0	27	0	0	0	25	0	0	0	0	0	0	0	11	0	0	0
SV733	0	0	59	0	27	20	0	19	20	41	50	39	66	65	31	0	0	0	24	0	24	0	0	22	65	30	0	21	91	0	0	0	22	36	92	57	38	23	0	0	14	166	17	0	0	47	0	109	53
SV734	0	0	0	41	0	0	0	0	0	0	0	0	0	0	0	0	0	0	23	0	0	0	0	0	0	0	0	0	46	90	0	63	0	0	0	0	0	0	0	0	0	59	0	0	0	0	0	0	25
SV735	0	0	0	0	0	0	0	0	0	0	66	0	69	44	28	32	0	0	0	36	0	0	0	0	0	72	0	63	0	0	0	29	0	18	0	0	0	41	18	0	0	68	0	40	0	0	0	0	0
SV736	76	0	130	44	153	116	0	0	96	67	0	77	25	62	0	0	0	0	50	56	104	0	0	68	199	96	0	0	15	0	0	0	0	0	0	0	0	0	0	0	0	0	0	0	0	54	0	100	119
SV737	52	0	111	41	203	118	0	0	131	129	0	0	0	51	0	0	0	0	73	52	121	36	0	0	102	0	0	0	0	0	0	0	0	0	134	60	0	0	0	0	0	0	0	0	0	21	0	91	116
SV738	0	0	0	0	0	0	69	0	42	39	0	0	0	0	0	0	0	0	0	0	0	0	0	0	0	0	0	0	0	0	0	0	0	0	0	0	0	0	0	38	0	0	0	0	0	0	0	0	0
SV739	0	0	60	57	57	27	0	0	66	52	28	0	40	31	0	54	81	42	51	0	0	0	0	20	0	49	0	0	0	0	0	0	0	41	0	0	0	49	0	0	0	0	0	0	0	0	0	40	30
SV740	73	0	69	51	51	86	0	0	74	0	0	0	0	0	0	0	36	22	73	22	58	0	0	30	42	77	0	0	0	0	0	0	0	0	88	0	28	0	59	0	102	0	0	15	0	0	0	32	45
SV741	0	0	0	0	0	0	0	0	0	0	0	0	0	0	0	0	0	0	0	0	0	0	0	0	0	0	0	0	0	0	0	0	0	0	0	0	0	0	0	0	0	0	0	0	0	0	0	0	0
SV742	39	0	85	38	108	131	0	74	58	71	42	61	44	96	0	0	0	0	63	0	106	0	0	62	51	83	0	123	54	30	40	30	0	0	0	0	0	0	0	0	0	35	0	17	0	0	46	75	55
SV743	0	0	0	23	36	46	0	17	55	30	35	58	62	0	22	0	0	51	17	25	37	16	0	27	0	56	74	0	32	0	0	33	19	54	35	0	20	0	0	29	0	40	29	0	0	23	20	32	33
SV744	0	0	0	0	0	0	0	0	53	0	0	0	0	0	0	0	0	0	24	0	0	0	0	0	44	0	0	0	0	0	0	0	0	73	0	0	0	0	0	0	0	59	0	0	0	0	0	0	0
SV745	0	0	0	0	0	0	0	0	0	0	0	0	0	0	0	0	0	0	0	0	0	0	0	0	0	0	0	0	0	0	0	0	0	0	0	0	0	0	0	0	0	0	0	0	0	0	0	0	0
SV746	0	0	0	0	0	0	0	0	0	0	0	0	0	0	0	0	0	0	0	0	11	0	0	0	0	0	0	0	0	0	0	0	0	0	0	0	0	0	0	49	0	0	0	55	0	0	0	0	0
SV747	0	0	0	0	0	0	0	0	0	0	0	0	0	0	0	0	0	0	0	0	0	0	0	0	0	0	0	0	0	0	0	0	0	0	0	0	0	0	0	0	0	100	25	0	0	0	0	0	0
SV748	50	0	26	75	0	12	12	0	18	12	21	0	0	0	0	0	0	0	35	0	16	0	0	0	0	37	0	16	0	0	0	17	0	9	0	0	0	48	0	74	0	0	0	52	0	0	0	13	0
SV749	24	0	0	0	0	0	0	0	0	0	0	46	30	0	0	0	0	0	0	0	29	0	0	0	0	0	38	42	74	88	31	77	54	76	55	0	0	42	55	0	83	30	0	0	0	0	0	0	0
SV750	71	0	0	0	0	27	0	0	36	28	0	0	21	0	0	0	0	0	0	0	0	0	0	0	0	0	0	0	31	0	0	44	0	0	0	0	0	0	0	0	0	0	0	0	0	0	167	0	0
SV751	76	0	88	63	58	0	0	98	36	0	89	0	0	0	0	0	0	0	0	129	37	0	0	0	100	57	0	93	146	0	0	0	0	0	0	0	0	0	0	0	0	0	0	0	0	0	0	132	37
SV752	26	22	0	0	0	0	28	0	0	0	0	0	0	0	0	0	0	0	12	0	0	10	0	0	0	9	0	0	0	0	0	0	0	0	19	0	0	10	0	55	0	0	0	44	0	0	0	0	0
SV753	12	7	22	0	27	10	0	0	17	15	19	4	20	0	0	0	0	8	0	0	17	0	0	0	17	0	15	5	36	33	14	22	6	12	12	19	36	14	31	0	40	8	11	0	0	23	17	19	39
SV754	0	0	0	14	0	0	0	0	0	0	0	0	9	0	6	27	29	0	21	0	0	0	0	0	28	0	22	19	0	0	0	46	0	0	0	0	0	34	0	0	0	0	0	0	0	0	0	0	0
SV755	0	0	29	23	0	17	0	38	0	10	10	31	0	78	0	0	40	40	0	33	34	0	0	0	0	0	0	0	0	14	42	56	38	38	22	58	0	0	0	0	0	47	30	0	0	26	45	0	47
SV756	0	0	0	0	0	0	0	50	34	0	0	0	0	0	0	0	0	0	0	0	0	0	0	0	0	0	0	0	0	43	79	31	54	67	0	67	31	0	0	0	0	101	0	0	0	69	0	0	0
SV757	66	0	0	0	0	0	0	0	0	0	0	0	49	0	0	0	0	0	38	0	0	0	0	0	0	38	0	0	67	0	0	0	0	0	0	0	0	0	0	28	0	47	0	23	0	0	47	0	0
SV758	43	0	0	44	0	0	0	0	0	0	23	0	0	0	0	0	0	0	35	0	32	0	0	0	0	23	0	0	0	0	0	67	0	49	0	0	0	151	82	63	108	0	0	32	0	0	0	0	0
SV759	35	0	54	0	0	0	0	0	58	59	30	0	0	0	46	0	0	0	44	0	33	0	0	0	0	61	0	78	63	0	0	0	0	41	26	0	61	29	0	19	0	0	0	38	0	0	0	0	0
SV760	0	0	0	86	0	0	0	0	0	0	18	0	13	0	25	0	20	56	19	0	37	0	0	0	0	48	0	40	0	0	0	0	0	0	0	0	0	0	0	35	0	8	0	72	0	0	0	0	0
SV761	0	0	0	0	0	0	0	0	0	0	0	0	0	0	0	0	58	0	0	0	0	0	0	0	0	0	0	144	0	56	0	0	0	0	0	0	0	0	0	0	0	0	0	0	0	72	0	0	0
SV762	0	0	0	0	78	48	0	0	52	0	0	152	0	81	0	0	0	0	0	0	78	0	0	0	0	0	0	11	0	90	127	38	34	0	67	0	127	0	0	0	0	63	0	0	0	0	207	97	117
SV763	0	0	0	50	0	76	36	0	0	0	0	0	0	0	166	31	0	14	0	0	0	58	0	0	0	0	0	0	0	0	0	0	0	0	0	0	0	0	0	0	0	0	0	0	0	0	39	0	0
SV764	0	0	0	0	22	29	0	0	18	28	0	25	31	38	0	0	47	26	0	24	0	0	0	19	26	24	0	51	36	25	51	22	0	21	13	45	0	0	24	59	23	0	34	0	0	44	35	47	21
SV765	156	0	0	0	0	0	0	0	37	0	0	0	26	0	0	0	0	0	0	0	0	0	0	0	0	32	0	0	64	0	0	0	0	0	123	81	30	19	0	32	0	66	0	0	0	0	0	0	64
SV766	0	0	0	0	0	0	0	0	0	0	0	0	0	0	0	0	0	0	0	0	0	0	0	0	0	0	135	0	0	0	0	0	13	0	0	0	0	64	37	0	27	54	0	22	0	0	0	0	0
SV767	0	0	0	0	106	86	0	72	89	76	74	122	70	74	60	68	55	80	48	99	126	0	0	75	0	54	0	0	0	57	97	0	0	0	31	77	82	0	0	0	0	0	82	0	0	0	0	0	65
SV768	0	0	0	18	13	0	0	44	0	0	0	28	0	56	16	35	14	26	0	0	0	0	0	0	0	0	0	22	23	21	64	39	164	83	25	63	27	0	8	0	0	16	28	0	0	27	131	0	0
SV769	27	0	37	59	0	55	0	0	0	0	0	0	0	0	0	0	0	0	0	0	0	0	0	0	49	0	0	0	0	0	0	0	0	0	54	0	0	0	0	0	0	0	38	0	0	0	0	59	44
SV770	0	45	40	0	0	0	0	0	36	26	0	0	35	0	0	0	0	0	0	0	0	0	0	0	0	0	100	0	0	0	0	19	32	48	46	24	0	25	0	0	0	51	0	0	0	76	0	27	0
SV771	0	0	0	0	0	0	0	0	0	0	0	0	0	0	0	0	0	0	0	0	0	0	0	0	41	0	81	0	0	0	0	0	0	0	0	0	0	66	0	0	0	0	0	55	0	0	0	43	0
SV772	0	0	0	0	0	0	0	0	0	0	0	0	0	0	0	0	0	0	0	0	0	0	0	0	0	0	0	0	0	0	0	0	0	0	0	0	0	0	0	0	0	0	0	14	0	0	0	0	0
SV773	0	0	0	20	0	0	0	0	0	0	0	0	0	0	0	0	0	0	0	0	0	0	0	0	0	0	50	44	0	0	0	0	0	0	0	0	0	0	0	0	9	0	0	19	0	0	0	0	0
SV774	0	0	0	0	0	0	0	0	0	0	0	0	0	0	0	0	0	0	0	0	0	0	0	0	43	0	0	0	0	0	0	0	0	0	0	0	0	0	0	0	0	130	0	0	0	0	0	77	0
SV775	41	40	82	63	0	0	0	0	39	0	47	0	0	0	31	53	0	22	32	0	49	0	0	0	119	24	0	13	43	34	0	64	43	0	0	0	14	49	50	27	44	0	0	61	0	0	0	0	0
SV776	0	0	0	0	0	0	0	0	0	0	0	0	0	0	0	0	0	0	0	0	0	0	0	0	0	0	36	0	0	0	0	0	30	23	0	0	0	0	148	0	46	0	0	0	0	0	0	0	0
SV777	0	0	69	0	0	0	0	0	0	0	59	0	0	0	0	0	0	0	0	36	59	0	0	0	0	0	0	0	0	51	0	83	53	69	0	0	49	25	117	0	100	0	0	0	0	0	0	75	0
SV778	0	0	45	0	49	41	0	0	84	82	0	0	37	54	0	0	0	42	38	0	33	0	0	50	73	75	0	0	0	19	78	34	30	8	0	0	0	0	56	0	0	0	0	0	0	18	0	72	94
SV779	30	0	33	35	47	76	0	0	0	19	0	0	0	0	0	0	0	0	0	0	0	0	0	0	39	0	0	0	0	0	0	84	46	0	0	0	0	0	0	0	0	0	0	0	0	0	0	19	0
SV780	68	29	50	53	0	0	0	0	0	0	0	0	0	0	0	0	32	0	20	0	0	0	0	0	0	27	0	0	0	0	0	0	0	0	0	0	0	33	31	0	0	0	0	0	0	0	0	0	0
SV781	0	20	31	29	10	11	23	0	0	23	0	29	0	0	0	22	37	100	26	0	20	0	0	0	31	48	0	21	0	34	31	26	0	22	0	0	0	0	21	31	16	0	0	0	0	0	0	0	0
SV782	0	0	0	0	0	0	0	0	32	0	39	0	63	0	0	0	0	0	0	0	0	0	0	0	0	0	26	0	0	0	0	0	0	0	0	0	0	46	0	0	0	0	0	0	0	32	0	0	0
SV783	0	0	0	0	0	0	0	0	0	0	0	0	0	0	0	0	59	55	0	0	0	0	0	0	0	0	0	0	0	0	0	15	0	0	0	0	0	41	0	49	0	0	0	0	0	0	0	0	0
SV784	27	0	0	0	0	0	0	0	0	0	0	0	0	0	0	0	0	0	0	0	0	0	0	0	0	0	0	80	0	0	0	0	0	0	0	0	0	0	0	20	0	0	0	22	0	0	0	0	0
SV785	0	48	66	108	0	0	25	115	0	0	0	109	0	26	96	104	0	0	0	64	0	0	0	0	59	0	173	0	0	0	13	75	24	32	0	19	28	0	0	0	0	33	0	0	0	0	15	0	0
SV786	0	0	0	0	0	0	0	0	0	0	0	0	0	0	0	0	0	0	0	0	0	0	0	0	19	0	132	0	0	0	0	0	0	0	0	0	26	122	0	0	160	0	0	22	0	0	0	0	0
SV787	67	94	26	41	0	0	76	0	16	0	21	0	0	0	26	47	364	28	68	0	0	27	0	0	18	45	0	0	0	0	0	0	0	0	0	0	0	12	0	0	0	0	0	21	0	0	0	0	0
SV788	0	0	0	0	0	0	0	0	0	0	0	0	0	0	0	0	0	0	0	0	0	0	0	0	0	0	0	0	0	0	0	0	0	0	21	0	0	54	230	0	59	0	0	75	0	0	0	0	0
SV789	0	0	59	81	0	0	0	0	0	0	0	0	0	0	0	0	0	0	0	0	0	0	0	0	43	0	0	0	0	65	0	33	77	110	0	0	0	0	0	0	70	0	0	0	0	0	0	0	0
SV790	103	0	65	0	0	0	0	0	0	0	0	0	0	0	0	0	0	0	0	0	0	0	0	0	0	72	0	0	38	0	0	0	0	0	0	0	0	60	0	0	85	0	0	38	0	0	0	0	0
SV791	16	17	19	17	0	0	0	0	13	0	22	0	25	0	12	0	0	0	25	0	13	0	0	0	39	0	15	34	23	18	0	33	26	38	0	0	0	24	0	21	0	25	0	9	0	0	0	27	0
SV792	0	0	32	17	0	0	0	0	0	0	33	0	0	0	0	0	38	0	0	0	54	45	0	0	0	0	36	43	0	0	0	0	0	0	0	0	12	19	0	54	0	0	0	39	0	0	0	0	0
SV793	0	0	63	0	118	108	0	72	69	58	0	95	55	277	0	0	61	99	0	112	94	0	0	66	0	0	0	0	0	39	0	53	97	0	56	0	44	0	0	0	0	53	0	0	0	0	0	0	0
SV794	30	0	74	0	0	0	49	19	12	20	25	0	0	23	26	19	0	0	22	0	19	51	0	0	14	18	0	0	0	0	0	11	0	3	0	0	0	28	0	55	0	0	15	6	0	0	0	21	17
SV795	43	29	20	37	0	12	14	0	27	25	18	0	17	8	7	15	0	5	49	29	41	0	0	5	14	41	4	10	14	8	0	0	0	0	0	7	8	28	20	0	0	37	5	21	0	14	7	27	26
SV796	0	0	0	0	0	0	0	0	0	0	0	0	0	0	0	0	0	0	0	0	42	0	0	0	0	0	94	0	0	0	0	0	0	0	0	0	0	0	0	0	0	0	0	0	0	0	0	0	0
SV797	0	0	0	0	0	0	22	0	0	0	0	0	0	0	0	0	0	0	0	0	0	50	0	0	54	0	0	0	0	0	0	0	0	0	0	0	0	0	0	0	0	0	0	0	0	0	0	0	54
SV798	11	94	48	15	0	0	0	0	0	0	4	0	0	0	0	0	20	0	40	0	8	0	0	0	0	35	0	0	0	0	0	0	0	0	0	0	0	74	32	6	152	0	0	154	14	0	0	0	0
SV799	17	33	34	58	0	0	0	0	0	0	11	0	0	0	0	0	0	0	10	0	12	0	0	0	0	37	0	32	0	8	0	0	0	0	74	95	14	45	106	28	0	53	0	0	0	327	100	55	28
SV800	0	0	18	27	0	22	24	44	0	0	15	42	20	39	45	17	25	0	0	50	21	37	0	22	18	0	0	0	22	30	52	101	39	96	45	90	10	0	0	24	0	44	23	0	0	83	46	0	12
SV801	0	0	0	0	0	0	0	0	0	0	0	0	0	0	0	0	0	28	40	0	0	0	0	0	0	0	0	0	0	24	33	96	45	66	0	24	32	0	25	0	15	48	48	0	0	0	0	32	0
SV802	0	0	35	0	0	27	0	0	30	37	0	0	43	43	80	0	0	0	33	17	39	0	0	0	23	0	0	0	0	0	0	61	0	0	0	0	0	0	0	0	0	0	0	0	0	0	0	0	0
SV803	0	0	0	43	0	26	0	106	0	0	0	136	0	125	40	55	110	57	0	93	78	0	0	66	18	0	0	0	0	22	46	0	0	60	0	19	0	0	0	0	56	23	26	0	0	0	0	0	0
SV804	0	0	0	0	0	0	0	0	0	0	0	0	96	0	0	0	0	0	0	0	0	0	0	0	0	0	0	157	0	0	0	102	0	0	0	0	0	0	0	0	0	90	0	0	0	0	0	76	0
SV805	0	0	0	0	0	0	0	0	0	0	0	0	0	0	0	0	0	0	0	0	0	0	0	0	0	0	0	124	56	0	0	28	0	38	131	151	35	0	0	34	0	0	0	12	0	0	0	126	53
SV806	0	0	35	13	50	8	0	0	17	32	0	0	0	18	0	0	0	0	0	11	0	0	0	6	0	24	0	0	10	0	4	12	30	33	0	0	8	16	140	0	0	0	0	0	0	0	0	53	39
SV807	14	0	0	0	119	169	0	0	30	32	17	0	0	11	0	0	0	0	15	0	19	0	0	0	104	0	0	0	0	0	0	32	0	0	0	0	0	0	0	0	0	0	54	0	0	44	132	15	58
SV808	0	0	0	0	0	0	0	0	0	0	0	0	0	0	0	0	22	0	0	0	0	0	0	0	0	0	0	50	0	0	0	0	0	0	0	0	0	0	0	0	0	0	0	0	0	0	0	0	0
SV809	0	0	0	22	0	0	0	0	0	0	0	0	0	0	0	0	0	0	0	0	0	0	0	0	0	0	16	0	0	8	0	0	0	0	0	0	0	37	0	23	49	0	0	88	0	0	0	0	0
SV810	0	22	0	0	50	53	0	0	73	50	33	47	0	55	28	41	0	0	87	72	93	0	0	103	53	72	31	0	0	33	32	0	0	21	0	0	0	30	0	0	29	52	42	0	0	28	65	75	79
SV811	0	0	0	0	0	0	0	0	0	0	7	0	0	0	0	0	0	0	0	0	0	0	0	0	0	0	0	0	0	0	0	0	0	0	0	0	0	0	0	42	0	0	0	0	0	0	57	0	0
SV812	0	0	0	0	0	18	50	0	0	0	0	0	0	0	29	0	0	0	0	0	0	0	0	20	0	0	0	0	0	0	0	0	0	0	0	0	0	18	0	0	0	0	0	0	0	0	33	0	0
SV813	0	0	0	100	0	0	0	0	0	0	0	0	0	0	0	0	0	0	18	0	0	0	0	0	0	0	0	0	0	0	0	0	0	0	0	0	0	68	0	73	0	0	0	0	0	0	0	0	0
SV814	12	0	59	0	49	101	0	17	53	57	60	114	61	69	0	27	48	90	38	48	85	0	0	74	63	72	0	0	0	18	54	0	0	0	0	0	41	0	26	18	0	0	57	10	0	42	39	62	45
SV815	27	21	0	49	0	0	0	0	0	0	14	0	0	0	0	0	15	82	0	0	0	19	0	0	0	10	0	0	0	0	0	22	0	0	0	0	0	20	18	0	25	0	0	0	0	0	0	0	0
SV816	0	0	17	23	0	34	0	0	25	34	0	0	28	49	31	0	0	0	0	0	0	0	0	0	17	0	0	42	34	0	0	0	0	0	21	45	0	89	0	38	0	43	9	0	0	47	0	0	0
SV817	26	0	0	39	148	112	0	25	129	57	80	26	58	0	24	0	0	0	0	0	142	23	0	58	0	55	0	20	42	0	0	0	19	0	0	20	71	0	59	25	0	11	34	0	0	10	46	28	62
SV818	50	25	71	43	0	42	0	0	72	53	67	0	75	59	0	0	0	0	102	78	67	0	0	39	63	109	0	0	0	0	0	0	0	0	0	0	46	0	62	24	0	0	0	35	0	0	34	82	74
SV819	25	13	0	0	0	0	44	0	0	0	37	0	0	0	60	0	0	0	0	0	0	47	0	0	0	0	0	0	0	0	0	0	0	0	0	0	0	0	0	0	0	0	77	0	0	0	76	0	0
SV820	0	0	0	0	0	36	0	0	0	0	0	64	0	0	0	0	0	0	0	0	0	0	0	0	0	0	0	0	37	0	42	0	42	0	0	0	0	0	0	0	0	0	0	0	0	0	0	0	0
SV821	23	0	21	43	0	32	40	40	0	0	37	22	9	82	68	19	0	0	45	19	0	23	0	0	0	0	0	0	0	13	0	0	0	0	0	0	0	0	0	0	0	29	118	0	0	0	0	0	0
SV822	0	0	105	0	103	77	0	39	36	0	0	32	0	16	0	0	17	53	18	0	44	0	0	0	164	0	0	0	0	0	0	0	94	0	16	0	0	0	65	0	0	0	0	0	0	0	0	157	140
SV823	25	47	79	49	6	0	40	7	0	12	47	0	9	29	19	72	64	59	33	33	14	131	0	0	10	31	0	0	7	20	0	52	0	0	0	0	0	21	15	36	21	0	0	0	0	0	0	0	0
SV824	0	63	0	0	0	0	0	0	0	0	0	0	0	0	0	0	0	0	0	0	0	0	0	0	0	0	0	0	0	0	0	0	0	0	0	0	0	33	0	20	0	0	0	0	0	0	0	0	0
SV825	0	0	31	63	0	0	0	0	0	0	37	0	0	0	32	21	23	21	72	0	43	83	0	0	0	40	0	0	0	9	0	8	0	18	0	0	10	52	0	73	0	52	0	0	0	0	0	31	0
SV826	0	0	41	44	0	0	0	0	0	0	0	47	65	0	26	44	58	0	0	0	31	0	0	0	61	0	0	0	0	0	0	35	72	84	39	62	37	90	0	0	57	57	0	0	0	0	0	0	0
SV827	0	0	0	0	0	0	0	0	0	0	0	0	0	0	0	0	0	0	0	0	0	0	0	0	0	0	90	0	0	0	0	31	0	31	0	0	0	0	0	0	35	0	0	0	0	0	0	0	0
SV828	0	0	0	0	0	0	0	0	0	0	0	0	0	0	0	0	0	0	0	0	0	0	0	0	0	0	0	0	0	0	0	0	0	0	0	0	0	0	0	28	0	0	0	22	0	0	0	0	0
SV829	20	58	0	51	16	35	36	0	90	0	23	0	0	0	0	34	91	24	31	0	23	49	0	0	17	22	0	52	0	0	0	0	0	0	0	0	0	0	0	36	0	0	0	0	0	0	0	0	0
SV830	0	0	0	32	0	0	26	0	0	0	36	0	0	0	0	0	0	0	0	0	0	0	0	0	0	0	0	0	0	0	0	16	0	0	0	0	0	24	0	84	0	51	16	0	0	0	0	0	0
SV831	79	73	0	80	0	0	114	0	79	0	0	0	85	0	95	0	59	0	0	0	0	0	0	0	0	0	0	0	0	0	0	0	0	0	0	0	0	0	0	67	0	47	0	0	0	0	0	0	0
SV832	15	0	14	0	18	0	0	0	0	0	0	0	0	0	0	0	0	0	0	0	0	0	0	0	0	0	0	0	24	0	0	0	0	0	0	0	0	0	0	0	0	11	0	0	0	0	0	16	15
SV833	0	0	0	0	0	0	0	0	0	0	109	0	0	38	0	112	138	0	0	0	83	128	0	0	0	0	59	0	0	0	28	0	0	0	0	0	0	0	0	0	0	0	0	0	0	0	0	0	0
SV834	0	0	20	0	0	17	0	0	0	20	28	0	0	0	24	0	0	0	0	32	26	0	0	0	0	0	0	0	0	52	36	38	0	0	0	40	0	0	0	0	24	0	0	0	0	0	23	0	0
SV835	35	0	0	58	0	0	0	0	0	0	0	0	0	0	0	0	0	0	0	0	0	0	0	0	0	24	0	0	0	0	0	0	0	0	0	0	0	0	36	0	0	0	0	0	0	0	0	0	0
SV836	123	0	0	0	0	0	57	0	0	0	0	0	0	0	0	0	115	0	114	0	100	47	0	0	0	117	0	0	0	0	0	0	0	0	0	0	0	42	26	66	0	0	0	0	0	0	0	0	0
SV837	0	9	11	10	0	0	0	0	26	0	0	0	0	0	0	0	0	0	21	0	0	0	0	0	0	0	0	0	29	0	0	0	0	0	0	0	0	0	5	28	0	14	13	0	0	0	0	33	0
SV838	0	0	0	96	0	0	0	0	0	0	0	0	0	0	0	0	50	0	0	0	0	0	0	0	0	0	0	0	0	0	0	0	0	0	0	0	0	0	0	0	0	0	0	0	0	0	0	0	0
SV839	0	42	53	27	44	39	32	0	48	43	46	22	26	42	46	54	21	0	73	61	63	83	0	21	0	57	0	0	50	31	0	39	0	16	0	0	0	32	23	0	0	32	35	26	0	0	0	18	20
SV840	13	0	0	43	0	0	0	0	0	0	0	0	0	0	0	0	21	0	0	0	0	0	0	0	16	14	0	0	0	0	0	0	0	0	0	0	0	13	0	16	0	0	0	0	0	0	0	0	0
SV841	0	0	23	21	0	26	0	0	0	40	38	0	0	0	0	0	27	0	0	0	29	32	0	25	0	0	0	0	0	0	0	0	0	0	0	0	0	0	33	0	55	0	0	25	0	0	0	0	0
SV842	18	0	29	34	13	23	0	26	37	41	29	0	0	29	26	0	0	0	65	18	38	0	0	0	60	33	0	0	13	0	0	9	0	0	14	0	14	31	6	21	32	0	0	0	0	0	29	22	15
SV843	0	0	0	0	0	0	0	0	0	0	0	0	0	0	0	0	64	0	0	0	0	0	0	0	0	0	0	0	0	0	0	0	0	0	0	0	0	0	0	47	0	0	0	19	0	0	0	0	0
SV844	0	0	0	20	0	0	20	26	46	42	23	26	0	0	0	0	0	0	36	19	69	6	0	0	0	87	0	0	0	0	0	0	0	0	17	0	12	33	0	24	0	0	0	40	0	12	5	0	17
SV845	0	0	0	0	0	0	42	0	0	0	47	0	32	0	0	0	0	0	0	0	0	0	0	0	0	0	0	51	47	0	0	0	0	0	103	0	0	0	0	0	0	141	0	0	0	0	0	0	0
SV846	21	0	0	23	0	0	43	0	0	0	0	0	0	0	76	0	0	0	0	0	0	46	0	0	0	0	0	0	0	0	0	0	0	0	0	0	0	0	0	65	0	0	0	132	0	0	0	0	0
SV847	73	0	0	0	0	0	0	0	0	99	0	0	0	0	0	0	0	0	0	0	0	0	0	0	0	0	38	0	0	0	0	0	0	0	0	0	49	0	0	0	0	0	0	0	0	0	0	62	0
SV848	0	0	0	0	0	0	0	0	0	0	39	0	0	0	0	0	0	0	0	0	0	0	0	0	0	0	17	0	0	0	0	0	0	0	0	0	0	0	0	0	0	0	0	0	0	80	0	0	0
SV849	0	17	0	29	0	46	43	0	9	23	40	0	54	21	0	0	24	0	27	25	0	0	0	0	27	27	0	31	0	0	0	23	0	0	0	0	0	71	0	0	0	0	0	22	0	0	0	0	0
SV850	0	0	0	0	0	0	0	0	0	0	0	0	0	0	0	0	0	0	0	0	0	0	0	0	0	0	0	36	0	0	0	0	0	0	0	46	0	0	0	0	0	75	0	0	0	0	0	0	0
SV851	0	0	30	0	18	20	0	0	11	0	18	0	36	0	0	0	0	0	0	0	0	0	0	0	0	0	0	17	44	29	0	36	71	55	53	56	51	0	0	8	0	93	44	0	0	21	26	18	35
SV852	0	0	0	0	0	0	0	21	0	0	0	0	0	0	0	0	0	0	0	0	0	0	0	0	0	0	0	0	0	0	0	0	0	0	0	0	0	0	0	58	0	116	0	36	0	0	0	0	0
SV853	0	0	0	0	35	54	0	34	0	16	0	64	0	67	0	0	0	56	0	0	18	0	0	32	0	18	0	0	52	59	80	79	144	152	0	0	36	0	0	0	0	0	0	0	0	0	0	0	0
SV854	0	0	22	20	0	20	0	61	0	0	23	37	0	104	14	21	52	97	0	21	30	0	0	28	0	0	0	0	35	22	40	114	165	161	0	120	0	0	0	0	6	26	0	0	0	0	50	0	0
SV855	0	0	93	0	0	30	0	0	0	0	0	0	15	32	0	0	0	0	28	0	0	0	0	0	0	25	39	0	0	0	0	99	0	18	0	0	0	49	0	0	0	40	0	0	0	0	0	0	0
SV856	39	44	0	0	0	0	0	16	0	0	0	0	18	0	0	0	54	0	0	0	0	0	0	0	0	30	0	0	0	0	0	0	0	0	0	0	0	0	0	28	0	0	0	0	0	0	0	0	0
SV857	37	29	0	31	0	0	53	0	0	0	0	0	0	0	0	0	0	0	0	0	0	58	0	0	0	0	0	0	0	0	0	0	0	0	0	0	0	0	0	75	0	46	0	0	0	0	0	0	0
SV858	0	0	0	0	28	0	0	0	28	60	33	0	78	39	0	0	0	0	0	18	49	0	0	0	18	15	0	77	194	77	0	45	41	97	340	1033	97	0	0	0	0	61	0	0	0	24	41	136	67
SV859	0	0	26	29	0	30	0	42	38	33	36	57	40	61	20	0	31	81	0	56	58	0	0	61	0	20	0	0	83	47	51	75	44	0	71	80	80	0	0	0	0	72	26	0	0	36	0	67	25
SV860	0	0	0	0	0	0	0	0	0	0	0	0	0	0	0	0	0	0	0	0	0	0	0	0	0	0	0	0	0	0	0	25	0	0	0	0	0	0	30	0	0	0	0	0	0	0	0	0	0
SV861	21	0	0	56	23	28	0	0	39	0	0	0	50	0	0	0	52	0	64	35	59	0	0	0	0	48	0	23	0	0	0	0	0	0	0	0	25	0	0	47	0	28	0	0	0	0	0	52	70
SV862	12	36	24	51	0	14	54	0	20	50	0	0	24	40	0	0	81	27	0	0	23	71	0	0	0	0	0	0	0	20	0	0	0	0	0	0	0	53	0	38	11	0	0	0	0	0	0	0	0
SV863	0	16	32	96	0	27	18	106	0	0	25	49	0	97	93	49	112	60	0	59	19	54	0	21	21	0	0	0	0	0	86	32	65	29	0	0	0	0	0	35	17	0	13	0	0	0	0	0	0
SV864	30	0	13	26	0	0	9	0	0	10	11	0	0	0	12	0	33	19	14	18	15	0	0	0	0	19	0	0	0	10	0	35	34	11	12	0	0	57	42	0	39	0	0	0	0	0	0	19	19
SV865	30	0	47	0	0	0	12	29	0	49	44	0	0	0	13	22	12	20	22	0	57	0	0	0	0	15	0	0	0	0	0	22	0	26	0	17	0	30	16	0	18	8	0	25	0	0	0	43	0
SV866	12	49	0	12	0	0	16	0	0	15	0	0	0	0	0	0	0	0	0	0	0	0	0	0	0	0	0	0	0	0	0	0	0	0	0	0	0	15	0	32	0	0	0	13	0	0	0	0	0
SV867	0	0	0	0	0	0	0	0	0	0	0	0	0	0	0	0	0	0	0	0	0	0	0	0	0	0	0	0	0	0	0	0	0	0	0	0	0	0	0	67	0	0	0	0	0	0	0	0	0
SV868	16	0	0	11	0	0	0	0	0	0	0	0	0	0	0	0	18	0	0	0	0	0	0	0	0	0	0	0	0	0	0	0	0	0	0	0	0	42	0	24	7	0	0	38	0	0	0	0	0
SV869	0	0	0	0	0	0	0	0	0	0	0	0	0	0	0	0	0	0	0	0	0	0	0	0	0	0	0	0	0	0	0	0	0	0	0	0	0	0	0	0	0	0	0	0	0	0	0	0	0
SV870	0	0	0	0	0	0	0	0	0	0	0	0	0	0	0	0	0	0	0	0	0	0	0	0	0	0	0	0	51	25	20	41	34	87	42	64	0	0	0	0	0	95	76	0	0	0	29	0	50
SV871	0	27	0	54	0	0	0	0	0	0	0	0	0	13	40	41	0	0	0	61	0	72	0	23	0	0	523	0	0	0	0	0	0	0	0	0	0	0	0	0	21	0	0	0	0	0	0	0	0
SV872	99	0	0	44	49	0	0	0	30	0	36	0	0	38	0	0	0	0	45	90	131	0	0	0	89	70	0	0	0	0	0	0	0	0	63	0	0	0	0	86	0	0	0	75	0	0	0	83	0
SV873	0	17	0	29	0	0	0	0	0	0	43	0	22	0	0	37	17	0	28	28	0	0	0	21	16	29	0	0	0	0	0	0	0	0	27	0	0	0	0	39	0	27	0	0	0	0	0	26	23
SV874	52	0	41	66	0	0	34	0	44	37	53	0	55	0	47	54	30	21	62	68	81	82	0	0	0	55	0	23	0	0	0	16	0	0	0	0	44	36	0	0	0	0	64	72	0	0	81	0	0
SV875	24	26	0	22	0	0	0	0	0	0	0	0	0	52	56	0	36	0	0	0	0	18	0	0	0	0	0	0	0	0	0	38	0	42	0	0	0	42	42	36	26	0	0	46	0	0	0	0	0
SV876	0	59	0	0	0	0	0	0	0	0	0	0	0	0	0	0	0	0	0	0	26	0	0	0	0	24	0	0	0	0	0	0	0	0	0	12	0	0	0	32	0	26	0	0	0	0	0	0	0
SV877	9	0	0	35	23	0	19	0	0	20	0	0	0	0	0	0	50	42	16	0	25	0	0	0	0	0	0	0	0	0	0	33	0	0	0	0	0	22	0	88	0	0	0	15	0	0	0	0	0
SV878	0	0	0	0	0	0	0	0	0	0	0	0	0	0	0	0	0	62	0	0	0	0	0	0	0	0	148	0	0	0	0	0	0	0	0	0	0	0	0	0	0	0	0	85	0	0	0	0	0
SV879	0	0	0	0	0	0	35	0	0	0	22	0	0	0	23	23	0	0	0	0	0	95	0	0	0	0	0	16	0	0	0	0	0	0	0	0	0	0	0	0	0	0	0	0	0	0	0	0	0
SV880	33	0	0	56	30	38	0	0	38	0	26	0	55	0	0	0	0	0	70	39	28	0	0	0	22	43	0	0	41	17	0	26	0	0	33	0	21	21	31	0	31	0	0	27	0	0	0	0	40
SV881	51	0	0	45	0	0	0	0	0	0	0	0	0	0	0	0	0	0	0	0	0	0	0	0	0	0	0	45	0	0	0	0	0	0	0	0	0	0	29	27	43	0	0	0	0	0	0	0	0
SV882	0	0	0	0	0	0	0	67	0	0	0	0	0	137	0	0	0	0	0	0	37	0	0	0	0	0	0	0	0	0	0	17	0	87	0	0	0	0	0	0	28	0	0	0	0	0	73	0	0
SV883	0	0	7	0	0	9	13	0	0	7	0	0	0	0	6	0	0	0	4	0	15	0	0	0	0	6	0	0	11	0	0	0	0	18	0	20	0	0	14	19	39	35	14	0	0	0	34	0	7
SV884	0	0	62	0	0	48	0	0	44	0	66	0	56	0	0	0	0	0	0	0	47	0	0	0	0	0	0	33	31	54	0	0	0	0	0	0	75	0	0	33	0	36	70	41	0	0	69	35	15
SV885	0	0	0	0	0	0	141	0	94	95	0	0	0	0	109	0	0	0	0	0	0	0	0	0	0	0	0	0	58	0	0	0	0	0	82	0	0	0	0	0	0	141	0	0	0	0	0	0	0
SV886	0	0	73	38	179	328	56	37	101	101	21	20	0	55	19	37	18	13	45	88	85	37	0	52	13	47	0	0	0	0	0	0	0	0	0	0	0	0	0	0	0	0	19	0	0	0	0	0	21
SV887	0	0	0	22	0	0	0	16	0	0	0	0	0	0	0	31	0	0	0	0	0	0	0	0	0	0	0	0	0	0	15	0	0	0	0	18	0	0	0	0	0	26	0	0	0	0	0	0	0
SV888	0	0	16	0	0	0	0	9	0	0	0	31	0	9	0	0	0	0	0	8	12	0	0	0	0	0	0	0	0	0	0	44	0	49	0	38	0	0	0	0	27	10	0	0	0	0	0	0	0
SV889	0	0	41	45	65	66	82	0	73	79	60	33	31	52	39	58	18	0	63	51	58	41	0	41	0	55	0	0	61	0	0	0	0	0	87	65	45	0	0	0	0	58	38	30	0	0	58	0	35
SV890	0	50	0	36	0	0	0	0	0	0	0	0	0	0	0	0	32	0	33	0	0	29	0	0	0	27	0	0	0	0	0	0	0	0	0	0	0	31	0	50	0	0	0	27	0	0	0	0	0
SV891	0	0	36	0	0	33	0	0	24	30	36	0	61	0	0	0	44	0	45	0	37	0	0	0	64	59	0	0	0	0	32	0	28	48	0	0	0	25	0	0	0	0	0	0	0	36	0	51	39
SV892	40	54	0	38	0	79	25	0	0	0	0	0	31	0	27	0	39	0	0	0	0	0	0	0	0	0	0	0	0	0	0	124	0	217	0	0	0	0	82	0	47	0	0	0	0	70	0	0	0
SV893	0	38	52	49	80	74	35	38	39	44	48	111	24	52	52	50	0	32	38	72	35	60	0	0	0	0	0	0	99	0	69	0	0	0	0	0	0	0	0	0	0	0	0	0	0	0	0	0	0
SV894	0	0	37	0	0	0	0	0	0	0	0	0	0	0	0	0	0	0	0	0	0	0	0	0	85	0	9	0	0	0	0	0	15	14	0	0	0	0	532	0	89	0	0	0	0	0	0	96	128
SV895	0	0	0	0	0	0	0	0	0	0	0	0	0	0	0	82	26	0	0	0	0	0	0	0	0	0	0	0	0	0	0	61	0	0	0	0	0	0	0	0	0	0	0	0	0	0	0	0	0
SV896	0	0	21	18	0	16	24	5	19	26	0	0	14	9	0	0	0	0	0	0	18	0	0	5	0	0	0	15	26	10	0	22	0	0	0	0	0	0	9	4	0	19	0	0	0	0	7	9	17
SV897	32	0	46	35	30	17	36	0	18	29	43	0	18	16	52	36	0	0	57	31	35	0	0	29	35	48	0	0	0	0	0	0	0	22	0	27	0	0	0	0	0	21	15	0	0	0	14	20	50
SV898	24	0	0	0	0	0	0	0	0	0	0	0	22	0	0	0	0	0	0	0	0	0	0	0	0	0	0	81	35	0	0	14	0	0	17	0	0	0	0	0	0	0	0	0	0	0	11	19	0
SV899	0	0	34	62	0	0	0	0	0	55	0	0	87	56	0	0	0	0	79	75	67	0	0	0	41	48	0	92	41	37	0	0	46	51	233	32	35	0	0	0	0	125	0	0	0	0	0	81	66
SV900	0	0	0	102	0	0	0	0	0	0	0	0	0	0	0	0	0	0	0	0	0	0	0	0	0	0	0	0	0	0	0	26	0	0	0	0	0	0	0	0	0	0	0	0	0	0	0	0	0
SV901	0	0	0	22	12	0	0	23	0	0	0	48	0	27	0	0	51	42	0	16	15	10	0	18	0	0	0	0	0	0	28	34	174	77	0	0	0	0	0	0	17	29	23	0	0	0	11	0	0
SV902	27	0	26	21	0	0	0	0	0	0	0	0	0	0	0	0	0	0	35	0	0	0	0	0	0	0	0	0	0	0	0	0	0	0	0	0	0	38	0	29	0	0	0	242	0	0	0	0	0
SV903	6	0	11	18	0	30	0	0	0	0	0	0	31	21	114	0	0	0	0	0	0	0	0	0	13	0	10	0	0	0	0	0	28	0	0	0	0	46	8	5	0	30	0	14	0	0	0	13	0
SV904	78	49	92	0	35	34	0	0	0	0	0	0	0	0	0	0	0	0	32	58	0	0	0	0	51	39	0	32	27	0	0	37	0	0	0	0	0	77	35	30	56	0	0	52	0	0	0	0	0
SV905	0	0	0	0	0	0	0	0	0	0	0	0	0	0	0	0	0	0	0	0	0	0	0	0	0	0	0	0	0	0	0	0	0	0	0	0	0	0	20	39	0	0	40	0	0	0	0	0	0
SV906	0	27	0	28	0	0	0	0	0	0	0	0	0	0	0	0	0	0	0	0	0	0	0	0	12	0	0	0	0	0	0	0	0	0	0	0	0	38	0	0	0	27	0	78	0	0	0	0	0
SV907	27	0	0	37	0	0	32	0	0	0	0	0	0	0	0	0	0	0	0	0	0	0	0	0	0	0	0	0	0	0	0	0	0	0	0	0	0	0	0	25	0	0	0	0	0	0	0	0	0
SV908	0	0	65	43	0	55	0	0	29	31	26	0	0	96	0	0	0	33	37	55	78	42	0	0	0	58	0	0	0	0	0	0	0	0	0	0	0	41	0	0	0	32	0	55	0	0	0	0	0
SV909	0	0	31	0	0	0	0	0	0	19	0	0	0	0	18	0	0	0	37	0	0	0	0	0	24	0	0	0	0	0	0	0	0	0	0	0	0	0	0	23	0	0	0	0	0	0	0	0	0
SV910	0	33	0	0	0	0	0	0	0	0	0	0	0	0	0	0	0	0	22	0	0	0	0	0	0	19	0	29	0	0	0	0	0	0	0	0	0	0	0	32	0	19	0	0	0	0	50	0	0
SV911	0	0	39	0	18	0	0	36	39	29	45	29	40	52	0	45	28	31	0	68	113	0	0	27	66	23	0	0	0	15	0	26	260	58	0	0	0	46	0	0	0	0	18	0	0	0	59	0	0
SV912	0	0	0	0	0	0	0	0	0	0	0	0	31	59	44	0	0	0	0	0	0	0	0	0	0	0	68	0	0	39	0	0	87	88	38	0	0	0	21	0	31	0	0	0	0	0	0	20	46
SV913	0	0	0	0	0	0	0	0	0	0	0	0	0	0	0	0	0	0	80	0	0	0	0	0	0	0	0	0	0	0	0	0	0	0	0	0	0	0	0	0	0	0	0	175	0	0	0	0	0
SV914	71	135	95	57	19	0	0	0	61	24	53	0	34	0	0	0	0	34	75	66	54	0	0	22	0	66	0	0	0	0	0	0	0	0	0	0	30	0	0	26	0	0	0	43	0	0	0	36	26
SV915	0	0	0	46	0	0	40	0	0	0	0	0	0	0	0	0	0	0	0	0	0	0	0	0	0	0	0	39	0	0	0	0	0	0	52	0	0	55	0	47	0	0	0	0	0	0	0	0	0
SV916	0	0	23	0	0	0	0	0	0	0	0	0	0	0	0	0	0	0	0	0	0	0	0	0	0	0	0	0	0	0	0	0	0	0	0	0	0	0	0	0	0	0	0	111	0	0	0	0	0
SV917	0	0	0	17	0	28	0	0	0	0	0	0	20	45	62	20	0	0	0	0	0	25	0	0	0	0	0	8	0	0	0	0	0	0	0	0	0	15	0	0	0	44	22	0	0	0	0	0	0
SV918	51	0	0	39	0	0	28	0	54	0	0	0	0	0	0	0	0	0	0	0	0	0	0	0	0	0	0	121	52	0	0	0	0	0	0	0	0	0	0	0	0	0	44	33	0	0	34	0	31
SV919	0	0	88	0	0	0	0	0	0	86	123	0	0	55	101	0	0	0	66	0	90	0	0	0	140	98	0	0	0	0	0	0	0	0	0	0	0	50	0	120	0	0	0	0	0	0	0	0	0
SV920	0	55	56	59	0	27	93	70	23	0	110	85	0	41	105	96	0	0	0	0	28	84	0	0	24	0	0	0	0	0	28	0	0	0	0	0	0	0	0	0	0	20	0	0	0	0	0	0	0
SV921	0	0	114	0	185	303	0	0	72	69	0	0	83	0	0	0	0	0	52	78	71	0	0	159	150	59	0	0	0	35	72	0	0	0	0	0	0	0	0	0	0	0	0	0	0	0	0	53	133
SV922	13	0	0	0	0	0	0	0	0	0	0	0	0	0	0	0	0	0	0	0	0	0	0	0	0	0	0	0	0	0	0	0	0	0	0	12	0	0	0	0	0	24	120	0	0	0	100	0	0
SV923	0	0	0	0	0	0	0	0	0	0	0	0	0	0	0	0	0	0	0	0	0	0	0	0	0	0	51	34	35	0	0	0	0	0	0	0	0	35	0	38	0	0	0	0	0	0	0	0	0
SV924	15	0	0	0	21	0	9	0	0	0	17	0	0	0	0	0	0	0	0	0	0	0	0	0	0	0	0	39	0	16	0	26	0	0	42	0	0	61	0	7	0	38	10	0	0	0	0	0	0
SV925	0	0	65	0	0	22	0	31	17	41	24	34	38	188	0	0	34	36	27	32	56	0	0	22	46	0	0	0	0	0	70	87	36	0	0	20	15	29	0	0	0	25	0	0	0	0	22	0	0
SV926	0	0	0	0	0	0	0	0	0	0	0	0	0	0	0	0	0	0	0	0	0	0	0	0	0	0	7	68	0	0	0	19	0	0	0	0	0	0	12	0	0	12	0	10	0	0	0	0	0
SV927	0	0	85	0	111	0	0	0	0	63	0	94	0	120	0	0	0	0	0	0	0	70	0	128	0	0	0	199	62	0	57	124	238	0	0	0	0	0	0	0	0	0	0	0	0	0	0	142	0
SV928	0	28	0	53	0	122	52	0	102	71	0	0	0	0	0	0	0	0	0	99	0	46	0	0	0	90	0	0	0	0	0	0	0	0	0	0	0	0	0	36	0	43	30	0	0	0	0	55	0
SV929	0	0	68	0	23	44	0	0	50	55	53	0	0	0	0	0	0	0	67	37	0	0	0	0	0	50	0	0	0	0	12	0	25	0	0	0	0	0	0	0	0	0	0	0	0	0	0	44	0
SV930	0	0	0	0	0	0	0	0	0	0	14	0	0	22	0	0	15	0	0	28	0	0	0	15	0	13	181	0	0	17	0	45	24	60	30	83	22	0	40	0	56	0	0	0	0	27	0	0	0
SV931	10	72	63	259	0	0	43	182	15	0	38	412	0	60	240	116	92	53	0	75	0	119	0	132	26	0	0	0	0	0	38	57	54	52	0	0	0	0	0	19	49	0	0	0	0	0	0	0	0
SV932	0	0	0	35	0	13	0	0	0	0	0	0	0	0	39	0	17	0	0	0	30	0	0	0	0	0	36	0	0	34	0	0	0	55	0	24	0	48	0	0	0	0	0	0	0	0	0	33	0
SV933	0	0	0	0	0	0	0	0	0	0	0	135	0	0	0	0	0	152	0	0	0	0	0	0	52	0	0	0	0	0	0	0	0	0	0	116	55	0	0	0	0	39	0	0	0	0	0	0	0
SV934	0	0	0	47	30	14	30	24	0	41	29	50	0	0	44	31	0	0	21	46	0	48	0	25	0	17	188	0	48	0	0	0	0	0	0	97	85	0	0	0	0	34	0	0	0	67	146	0	0
SV935	0	28	0	61	37	44	0	82	29	0	0	52	0	102	63	55	33	52	0	48	0	0	0	0	0	0	0	0	0	0	42	0	56	65	0	14	0	0	0	0	0	0	0	0	0	0	0	0	0
SV936	0	0	0	0	0	0	0	0	0	0	0	0	0	0	46	0	32	0	0	0	0	0	0	0	0	0	0	0	0	0	0	0	0	0	0	0	0	0	0	0	0	0	0	0	0	0	0	0	0
SV937	14	30	24	12	8	0	0	0	0	11	0	0	0	0	0	0	24	0	38	12	18	0	0	0	48	19	0	0	0	0	0	0	0	0	0	0	0	13	28	17	0	0	0	0	0	0	0	0	17
SV938	59	80	0	90	0	0	0	0	0	0	0	0	0	0	0	0	55	0	0	0	0	0	0	0	0	38	0	0	0	0	0	0	0	0	0	0	0	0	0	0	0	0	0	0	0	0	0	0	0
SV939	0	0	39	50	0	0	89	25	0	0	25	0	28	0	66	72	52	80	0	0	28	53	0	0	21	21	0	0	0	0	0	0	0	0	0	0	0	59	0	35	0	53	0	27	0	0	0	0	0
SV940	0	0	0	0	0	0	0	0	0	0	0	0	0	18	0	0	0	0	0	27	24	0	0	0	0	0	0	0	0	40	41	25	32	25	10	31	0	0	0	0	0	60	0	0	0	34	0	0	0
SV941	0	0	0	0	0	0	0	0	0	0	0	77	0	0	0	0	0	0	0	0	0	0	0	41	0	0	0	68	78	43	0	0	0	0	61	49	104	0	0	0	0	39	0	61	0	0	0	131	110
SV942	0	0	0	0	0	0	0	0	0	0	0	0	0	0	0	0	0	0	0	0	0	0	0	0	0	0	70	0	0	0	0	111	0	63	0	70	0	0	0	0	76	0	0	0	0	37	0	0	0
SV943	0	35	0	0	97	42	0	0	56	0	0	0	0	0	0	0	0	0	0	44	0	0	0	0	0	0	0	0	0	0	0	0	0	0	103	0	0	0	0	0	0	0	0	0	0	0	0	0	0
SV944	0	0	47	34	31	33	0	0	44	31	0	22	18	73	0	0	49	42	0	15	34	0	0	0	0	0	0	0	36	22	50	29	31	50	35	48	24	0	0	0	0	52	0	0	0	0	0	21	0
SV945	0	0	0	0	0	37	0	0	0	0	0	0	0	0	0	0	0	0	0	0	49	0	0	0	0	0	0	0	0	0	40	0	37	0	0	0	0	0	0	0	0	0	84	0	0	0	153	0	0
SV946	0	52	0	0	24	34	0	0	0	0	0	0	0	0	39	0	36	83	0	0	0	0	0	0	0	0	0	0	0	0	0	20	17	0	0	0	0	0	0	0	0	0	0	0	0	0	0	0	0
SV947	0	0	0	0	0	0	0	26	0	0	44	66	0	0	0	0	0	46	0	0	0	0	0	0	0	0	35	0	0	57	31	32	0	8	0	0	49	0	0	0	31	0	0	0	0	0	0	0	0
SV948	72	32	0	0	0	0	60	0	0	0	0	0	0	0	56	0	0	0	0	0	23	95	0	0	0	0	0	0	0	0	0	0	0	0	0	0	0	0	0	0	0	0	120	0	0	0	71	0	0
SV949	0	0	0	0	0	0	14	0	0	0	17	0	0	0	0	0	0	0	0	0	0	0	0	0	0	0	0	0	0	0	0	0	0	0	0	0	0	0	0	0	0	0	0	0	0	0	0	0	0
SV950	0	0	53	66	0	0	68	68	0	53	46	78	0	0	127	54	0	0	0	29	0	49	0	0	99	0	46	0	0	19	0	0	0	0	0	307	0	0	23	0	0	0	0	0	0	76	23	0	0
SV951	0	0	43	118	0	0	0	0	58	0	0	0	0	0	0	0	0	0	51	0	0	0	0	0	0	0	0	0	0	0	0	0	0	0	0	0	0	0	0	71	0	0	0	134	33	0	0	0	0
SV952	0	0	0	10	0	0	0	0	0	0	0	0	0	0	0	0	16	11	0	0	0	0	0	0	0	0	27	16	0	0	0	0	0	0	0	0	0	10	0	22	0	0	0	20	0	0	0	0	0
SV953	0	0	0	0	0	12	0	21	0	0	0	0	0	0	0	0	0	0	0	0	0	0	0	0	0	0	0	0	0	0	20	34	0	0	0	37	0	0	0	0	0	0	0	0	0	0	0	0	0
SV954	0	0	36	20	26	0	39	0	0	45	19	0	19	0	0	35	0	0	27	0	10	40	0	0	0	0	0	45	0	0	0	146	0	0	0	0	0	11	0	0	0	63	0	0	0	0	0	0	10
SV955	0	0	0	0	0	0	0	0	0	0	0	0	0	0	0	0	0	0	0	0	0	0	0	0	0	0	0	0	0	38	0	0	0	0	0	0	0	0	0	0	0	0	0	0	0	0	0	0	0
SV956	16	34	19	39	12	22	0	27	0	27	0	63	0	33	31	0	49	70	25	31	0	40	0	25	0	18	0	0	0	0	54	0	0	0	0	57	32	18	35	15	48	33	17	10	0	58	52	0	0
SV957	0	0	0	0	0	0	0	0	0	0	0	0	0	0	0	0	139	0	0	0	0	0	0	0	0	0	0	44	0	0	0	0	0	0	0	0	0	0	0	39	0	0	0	0	0	0	0	0	0
SV958	36	0	21	0	0	0	0	0	0	0	0	0	0	0	0	0	0	0	46	0	0	46	0	0	0	0	0	0	0	0	0	0	0	0	0	0	0	39	0	0	0	0	0	49	0	0	0	0	0
SV959	15	0	52	19	100	94	0	26	75	68	47	31	72	49	0	19	19	12	65	69	42	14	0	25	23	63	0	0	0	0	20	0	0	0	0	46	49	0	0	0	0	63	71	0	0	11	115	40	58
SV960	0	0	0	0	0	0	0	0	0	0	0	0	0	0	0	0	0	0	0	0	0	0	0	0	0	0	0	0	10	30	0	28	0	0	0	0	0	0	18	0	0	0	0	12	0	18	0	0	0
SV961	49	0	0	17	0	0	0	0	0	0	0	0	0	0	0	0	0	0	0	0	0	0	0	0	0	0	0	0	0	0	0	0	0	0	0	0	0	37	0	0	0	0	0	0	0	0	0	0	0
SV962	0	0	0	0	0	0	0	0	0	0	0	0	0	0	0	31	25	0	0	0	0	35	0	0	0	0	0	21	0	0	0	0	0	0	0	0	0	26	22	0	0	0	0	0	0	0	0	0	0
SV963	0	24	81	0	0	0	45	0	0	0	0	0	0	0	0	0	0	0	0	0	0	68	0	0	0	0	0	0	83	0	0	0	0	0	36	0	0	0	0	0	0	0	0	0	0	0	0	0	0
SV964	40	0	0	46	0	0	30	0	0	0	0	0	0	0	0	0	0	0	52	0	0	0	0	0	0	0	0	0	0	0	0	0	0	0	0	0	0	0	0	41	0	0	0	0	0	0	0	0	0
SV965	0	19	0	16	0	0	20	0	0	0	0	0	0	0	0	0	0	15	0	0	0	19	0	0	0	0	26	0	0	0	0	0	0	15	0	0	0	21	0	38	0	0	0	0	0	0	0	0	0
SV966	0	0	0	16	27	46	0	0	34	29	42	46	66	24	16	17	66	45	0	35	0	0	0	38	40	28	0	0	143	39	37	33	33	37	48	100	62	0	0	0	59	46	0	0	0	19	0	86	61
SV967	0	114	0	0	81	66	0	84	0	0	0	40	0	99	0	0	47	49	0	30	0	0	0	0	0	0	0	0	62	26	161	0	0	0	85	26	0	0	0	0	0	0	41	0	0	0	0	34	81
SV968	0	0	0	0	0	0	0	63	0	0	0	86	0	88	0	0	0	47	0	95	0	0	0	61	0	0	0	0	65	0	76	0	0	0	122	141	108	0	0	0	0	72	0	0	0	0	0	0	0
SV969	0	0	0	0	0	0	0	0	0	0	0	20	0	64	0	0	0	17	0	0	60	0	0	0	0	0	0	0	0	50	24	27	21	0	0	0	0	0	41	0	26	51	0	0	0	0	0	0	32
SV970	0	0	0	0	0	0	0	54	0	0	0	62	0	0	0	0	0	0	0	0	0	0	0	0	0	0	34	0	40	21	25	20	64	41	0	27	0	0	0	0	0	0	0	0	0	18	27	0	0
SV971	0	0	0	0	0	0	0	0	0	0	0	0	0	0	0	52	0	91	0	24	0	63	0	0	0	0	26	0	0	30	0	41	53	43	0	54	0	41	0	30	80	0	0	0	0	0	0	0	0
SV972	0	0	30	16	60	50	0	0	38	36	22	0	0	27	0	0	0	0	10	25	58	0	0	0	0	35	0	0	0	0	0	0	0	0	0	0	0	19	0	0	0	0	0	0	0	0	0	31	20
SV973	0	0	60	100	43	0	0	0	0	0	0	0	23	0	0	0	0	0	0	0	0	0	0	0	0	0	0	101	0	0	0	20	0	33	0	0	38	0	45	0	19	0	0	58	0	0	0	0	54
SV974	28	0	69	151	22	27	47	12	56	36	77	14	66	0	54	40	53	0	130	67	85	83	0	15	26	138	0	0	35	0	0	0	0	0	35	0	34	69	21	42	9	32	0	57	0	0	0	49	43
SV975	0	0	0	0	0	0	0	0	0	0	21	0	0	0	0	0	0	0	0	0	0	0	0	0	0	0	0	0	0	0	0	0	0	0	0	0	0	0	0	0	0	0	0	211	0	0	63	0	0
SV976	48	95	0	65	0	0	66	0	0	0	0	0	0	0	0	0	0	0	0	0	0	0	0	0	0	0	0	0	0	0	0	0	0	0	0	0	0	0	0	0	0	32	0	0	0	0	0	0	0
SV977	81	67	15	57	0	0	25	0	11	0	0	0	0	0	0	0	27	0	24	3	8	0	0	0	0	19	0	0	0	0	0	0	0	0	0	0	0	39	0	18	7	0	0	26	0	0	0	0	0
SV978	0	0	0	0	0	0	0	0	0	0	0	0	28	13	0	0	0	0	48	0	0	0	0	0	14	18	0	40	0	0	0	0	0	0	0	0	0	0	19	0	62	28	0	0	0	0	0	0	0
SV979	0	0	0	0	0	0	0	0	0	0	0	0	0	0	0	0	0	0	0	0	0	0	0	0	0	0	0	89	69	0	0	0	0	0	63	0	0	0	0	0	0	0	0	93	0	0	0	40	18
SV980	0	20	0	0	0	0	0	0	0	0	0	0	0	0	0	0	0	0	0	0	0	0	0	0	0	0	0	0	0	0	0	6	0	0	0	0	0	0	0	8	0	0	0	0	0	0	0	0	0
SV981	0	0	0	0	0	0	0	0	0	0	0	0	22	0	0	0	0	0	0	0	0	0	0	0	0	0	20	0	0	29	49	106	55	121	40	74	11	14	0	0	0	31	0	0	0	0	0	0	3
SV982	0	0	0	0	0	0	0	0	0	0	0	0	0	0	0	0	0	0	0	0	0	0	0	0	0	0	0	48	0	0	0	33	0	0	0	0	0	0	0	0	0	0	0	0	0	0	0	43	0
SV983	0	0	0	0	0	62	0	0	45	35	66	0	0	27	0	0	0	0	21	0	84	0	0	0	0	0	0	0	109	0	0	0	0	0	0	0	97	44	0	0	0	0	67	0	0	0	83	40	0
SV984	0	0	0	0	0	0	0	0	0	0	0	0	0	0	0	0	0	0	0	0	32	0	0	0	134	0	0	0	0	0	38	0	62	0	0	0	49	0	0	0	0	0	0	0	0	0	53	37	63
SV985	0	21	0	0	0	0	0	0	0	0	0	0	0	0	0	0	0	0	0	0	0	0	0	0	0	0	0	0	0	0	0	0	0	0	0	0	0	0	0	0	0	0	0	0	0	0	0	0	0
SV986	0	0	0	0	0	0	0	0	0	0	0	0	0	0	0	0	0	0	19	0	0	0	0	0	0	0	0	0	0	0	0	0	0	0	0	0	0	0	0	36	0	0	0	44	0	0	0	0	0
SV987	0	0	13	30	42	42	0	39	17	0	0	0	24	27	0	0	0	0	0	0	0	0	0	15	15	0	0	0	10	0	15	0	0	0	0	0	0	0	11	0	0	40	30	29	0	0	0	21	16
SV988	50	36	0	43	0	0	46	0	0	0	42	0	0	0	0	0	32	0	43	0	23	48	0	0	0	45	0	0	0	0	0	13	0	11	0	0	0	24	0	31	0	0	0	0	0	0	0	0	0
SV989	23	0	0	21	0	0	0	0	0	0	0	0	0	0	0	0	8	0	0	0	20	0	0	0	0	21	0	0	0	0	0	0	8	26	0	0	0	0	0	13	0	0	0	0	0	0	0	0	0
SV990	0	0	0	0	0	0	0	0	0	0	0	0	0	0	0	0	0	0	12	0	9	0	0	0	0	0	0	53	0	0	0	0	0	0	0	0	0	0	0	0	0	0	0	0	0	0	0	0	0
SV991	16	0	0	32	0	13	0	24	21	10	26	22	14	25	0	0	0	21	33	20	47	0	0	21	12	0	0	0	33	0	0	18	0	20	12	8	17	0	27	0	0	0	0	0	0	0	0	7	21
SV992	0	0	0	0	0	0	0	0	0	0	0	0	0	0	0	0	0	0	18	0	0	0	0	0	0	0	0	36	0	0	0	0	0	0	0	0	0	0	0	0	0	51	26	0	0	0	27	0	33
SV993	0	0	0	0	0	0	0	0	0	0	0	0	0	0	0	0	0	0	0	0	0	0	0	0	0	0	0	114	53	0	0	0	0	0	0	0	0	33	0	0	0	0	0	25	0	0	0	0	0
SV994	116	152	0	118	42	0	0	0	71	0	0	0	0	0	0	0	83	0	165	0	93	35	0	0	0	101	0	0	0	0	0	0	0	0	0	0	0	0	65	0	0	0	0	0	0	0	0	0	0
SV995	0	10	34	0	0	0	0	30	0	0	0	37	0	51	13	0	11	29	0	0	0	0	0	0	0	0	0	0	0	0	0	0	0	0	0	0	0	0	0	0	0	0	0	0	0	0	0	0	0
SV996	0	0	50	0	153	97	0	0	91	85	36	0	0	71	0	0	0	0	32	44	75	0	0	39	49	52	0	0	0	0	50	0	0	0	0	0	0	0	0	0	0	0	0	0	0	50	40	100	89
SV997	0	0	51	0	0	0	0	57	14	45	15	0	0	92	39	20	0	29	0	129	17	0	0	129	0	0	0	0	0	0	19	0	108	0	0	0	27	0	0	9	14	0	17	0	0	0	147	0	0
SV998	0	0	0	0	0	0	180	0	0	0	0	0	0	25	124	0	0	0	0	0	0	107	0	0	0	0	0	0	0	0	0	0	0	0	0	0	0	0	0	0	0	0	0	0	0	0	0	0	0
SV999	0	0	0	0	0	0	0	0	0	0	0	0	0	0	0	0	0	0	0	0	0	0	0	0	0	0	0	0	0	0	0	0	0	0	0	0	0	0	35	0	0	0	0	0	0	0	0	0	0
SV1000	0	0	0	0	0	0	0	0	0	0	37	0	0	0	0	0	0	17	0	0	0	0	0	0	0	0	0	70	37	0	29	55	16	32	30	0	29	0	31	0	0	71	18	0	0	0	0	161	69
SV1001	0	0	0	15	0	0	0	0	0	0	0	0	0	0	0	0	0	0	0	0	0	0	0	0	0	0	0	48	0	22	10	37	0	0	0	0	0	113	0	36	0	62	0	31	0	0	48	0	0
SV1002	59	123	0	34	0	0	0	0	0	0	0	0	0	0	0	0	0	0	0	0	0	0	0	0	0	0	0	0	0	0	0	0	0	0	0	0	0	0	0	57	0	0	0	69	0	0	45	0	0
SV1003	0	17	13	14	0	0	14	0	0	0	0	0	0	9	0	0	29	0	0	0	37	18	0	0	0	0	0	16	0	0	0	17	0	0	0	0	0	0	0	0	0	0	0	0	0	0	0	0	0
SV1004	25	17	0	24	0	0	0	0	0	0	0	0	0	0	0	0	0	0	18	0	38	14	0	0	0	36	0	41	0	0	0	0	0	0	16	0	22	0	0	40	0	0	0	0	0	0	30	0	0
SV1005	20	0	46	0	0	0	0	0	29	15	47	0	70	14	0	0	0	0	49	26	43	0	0	0	27	68	0	34	26	0	0	36	0	28	0	0	37	24	55	20	26	0	0	25	0	0	0	65	37
SV1006	0	0	0	0	0	0	15	58	0	61	29	0	0	38	0	30	0	71	43	32	0	0	0	0	0	39	0	0	10	0	24	0	0	0	0	0	0	0	0	0	0	18	0	0	0	0	0	0	0
SV1007	75	80	0	0	0	0	0	0	0	0	0	0	0	0	0	0	0	0	0	0	0	0	0	0	23	0	0	0	0	0	0	0	0	0	0	0	0	0	19	0	37	0	0	0	0	0	0	0	0
SV1008	0	0	0	0	0	50	0	0	41	0	0	0	0	0	0	0	0	0	0	0	0	0	0	51	0	0	0	20	0	0	0	0	0	129	0	0	0	0	44	0	0	0	0	0	0	0	0	0	0
SV1009	0	0	0	17	0	11	0	35	0	0	0	21	0	20	0	0	26	32	11	31	12	0	0	18	0	0	50	0	0	20	19	78	32	52	11	27	6	0	0	0	25	0	0	0	0	0	33	0	0
SV1010	0	0	0	0	0	0	0	0	0	0	0	0	0	0	0	0	0	0	0	0	0	0	0	0	0	42	0	0	0	0	0	0	0	0	0	0	0	0	0	35	0	0	0	68	0	0	0	0	0
SV1011	20	0	0	0	0	0	0	0	0	0	23	17	0	23	28	0	0	0	0	0	0	0	0	0	0	0	0	0	0	0	0	28	0	22	0	0	17	29	0	0	25	0	0	0	0	0	0	0	0
SV1012	0	0	0	0	0	0	0	0	0	0	0	0	0	0	0	0	16	0	0	0	0	0	0	0	0	0	0	0	0	0	0	0	0	0	0	0	0	0	0	0	0	0	0	0	0	0	0	0	0
SV1013	0	0	14	24	0	0	0	0	0	12	32	0	0	0	14	0	29	0	41	0	0	0	0	0	14	28	0	0	0	0	0	0	0	11	0	0	0	69	26	65	0	0	0	20	0	0	43	0	0
SV1014	0	0	0	0	0	104	0	0	0	0	0	0	0	55	0	0	0	0	0	0	0	0	0	0	0	0	95	66	0	0	0	0	0	0	0	91	0	0	0	0	0	0	0	0	0	0	0	58	0
SV1015	0	0	0	0	0	0	0	0	0	0	17	37	0	0	0	0	0	17	0	0	0	21	0	0	12	0	0	0	0	19	19	60	73	8	18	26	0	0	0	0	0	13	0	0	0	0	0	0	0
SV1016	20	0	35	25	0	37	19	0	28	19	0	16	0	0	0	0	0	0	21	0	54	0	0	6	14	23	0	19	31	0	0	0	25	86	23	31	25	0	23	28	13	0	0	30	0	0	0	0	27
SV1017	104	118	0	0	46	47	0	0	0	0	0	0	90	0	0	0	0	0	108	0	0	0	0	0	0	86	0	0	69	0	0	0	0	0	0	0	0	0	89	0	0	0	0	0	0	0	0	0	0
SV1018	0	0	0	0	0	0	0	0	0	0	0	0	0	0	0	0	0	0	0	0	0	0	0	0	0	0	0	31	0	0	0	0	0	0	0	0	0	0	0	38	0	0	0	25	21	0	0	0	0
SV1019	119	0	159	60	151	0	77	0	94	115	0	0	0	0	55	0	0	0	21	0	51	32	0	0	0	0	0	6	48	0	0	0	0	15	38	31	0	0	0	0	0	50	0	0	0	0	0	0	44
SV1020	0	0	0	26	0	0	0	0	0	0	0	0	0	0	0	42	0	0	0	0	0	0	0	0	16	0	27	42	0	11	0	12	0	0	0	21	0	51	17	0	30	0	0	0	0	9	0	0	0
SV1021	0	0	37	0	0	0	0	0	0	0	0	0	0	0	0	0	0	0	0	0	0	0	0	0	0	0	0	26	55	19	0	32	57	54	0	21	0	0	0	0	0	93	0	0	0	0	0	69	87
SV1022	0	0	0	50	54	0	0	0	0	0	0	0	0	0	0	0	42	99	0	0	0	55	0	0	0	0	0	0	0	0	0	48	0	0	0	0	0	0	44	0	0	0	0	0	0	0	0	0	0
SV1023	0	0	0	0	0	0	0	0	0	0	0	0	0	0	0	0	0	50	0	0	0	0	0	0	0	0	51	0	0	46	28	26	0	0	0	0	0	0	0	0	39	0	0	0	0	0	0	0	0
SV1024	0	0	0	0	0	0	0	0	0	0	0	0	0	0	0	0	0	0	0	0	0	0	0	0	0	0	0	0	0	0	0	0	0	0	0	0	0	0	0	22	0	0	0	0	0	0	0	0	0
SV1025	0	10	18	12	17	17	18	0	25	17	18	0	13	0	0	0	0	0	29	0	26	0	0	0	16	19	0	17	18	13	0	17	0	12	27	14	19	8	5	40	0	9	13	13	0	9	19	30	26
SV1026	0	0	0	0	56	0	0	0	0	0	0	0	0	0	0	0	0	0	0	0	0	0	0	0	0	0	0	0	0	66	125	41	94	0	0	0	0	0	0	0	0	0	0	0	0	65	45	0	62
SV1027	13	9	0	48	0	0	20	0	0	0	7	0	0	0	0	0	12	0	16	12	11	0	0	0	10	0	0	14	24	0	0	0	0	0	0	0	0	0	0	0	0	0	0	16	0	0	0	0	0
SV1028	73	0	21	39	0	15	0	0	0	0	41	0	60	9	0	0	29	0	99	0	54	0	0	0	0	115	0	241	48	0	0	0	0	0	34	0	0	51	32	20	0	0	0	0	0	0	0	0	0
SV1029	0	0	0	0	0	0	0	0	0	0	0	0	0	32	0	0	0	0	0	25	35	0	0	0	0	0	0	0	51	0	0	99	46	0	0	0	55	0	35	0	32	0	0	0	0	0	55	0	0
SV1030	0	0	23	0	10	8	0	49	0	0	28	59	0	60	14	0	18	0	0	14	18	0	0	0	0	0	22	0	5	23	14	0	17	7	0	26	31	22	0	0	27	0	33	0	0	0	0	0	0
SV1031	0	0	56	76	0	0	0	0	0	0	83	0	0	0	0	0	43	0	0	0	0	0	0	0	66	0	0	0	0	0	0	0	0	0	12	0	22	0	0	0	0	65	0	0	0	0	0	0	0
SV1032	0	0	0	0	0	0	0	0	0	0	0	0	0	0	0	0	0	0	21	0	0	0	0	0	0	0	0	0	0	0	0	0	0	0	0	0	0	93	0	27	0	0	0	45	0	0	0	0	0
SV1033	20	0	0	0	0	0	21	0	0	0	0	0	0	0	0	0	0	0	0	0	0	0	0	0	0	0	0	0	0	47	0	20	0	0	0	0	0	0	0	0	0	0	0	0	0	0	0	0	0
SV1034	0	0	0	0	0	0	0	0	0	0	0	0	0	0	0	0	0	0	0	0	0	0	0	0	0	0	0	0	0	0	0	0	0	0	0	0	0	0	0	0	0	0	0	0	0	0	0	0	0
SV1035	0	12	0	0	0	41	22	14	13	0	22	0	25	12	20	18	48	51	22	29	20	0	0	0	26	30	0	0	0	0	0	0	0	0	0	0	18	7	0	31	0	30	46	0	0	0	0	12	0
SV1036	0	0	0	38	0	0	0	0	0	0	0	24	0	0	40	23	0	0	0	0	29	0	0	0	64	0	37	0	0	29	0	67	111	0	0	0	0	22	0	0	0	23	0	0	0	0	32	0	0
SV1037	0	0	93	0	0	0	0	0	0	0	0	0	0	0	0	0	0	0	105	0	69	0	0	0	0	62	0	0	0	0	0	0	0	55	154	0	0	0	72	0	120	0	0	0	0	0	0	136	99
SV1038	39	0	0	0	0	28	0	0	0	0	0	0	34	0	0	0	62	25	0	0	39	19	0	0	22	61	0	0	23	0	0	32	0	0	0	25	45	45	55	38	22	0	0	0	0	0	0	0	33
SV1039	0	0	0	0	0	0	0	0	0	0	37	0	0	0	48	0	0	0	0	0	0	0	0	0	0	0	0	0	0	0	0	0	0	0	0	0	0	0	0	0	0	0	43	0	0	0	0	0	0
SV1040	15	0	0	11	27	45	0	17	42	48	31	46	0	30	0	0	0	0	0	32	54	0	0	0	29	28	0	0	0	0	0	0	0	0	0	0	0	21	0	0	0	26	28	0	0	0	0	0	43
SV1041	0	0	0	25	0	0	26	0	0	0	0	0	37	0	0	0	49	0	0	0	0	68	0	0	0	0	0	0	0	0	0	0	0	0	0	0	0	0	0	30	0	0	0	0	0	0	0	0	0
SV1042	0	0	0	20	0	0	0	0	0	0	0	0	0	0	0	0	0	0	0	0	15	0	0	0	27	0	11	9	0	0	0	0	0	0	0	0	0	28	0	0	29	56	0	0	0	0	0	0	0
SV1043	0	33	0	41	0	0	45	40	0	0	0	0	0	0	77	0	0	0	0	0	0	30	0	0	0	0	0	48	25	0	0	0	0	0	21	0	0	0	0	0	0	47	38	0	0	0	0	0	0
SV1044	0	0	12	0	0	0	14	0	0	0	0	0	0	0	0	0	0	0	29	0	0	11	0	0	0	0	0	0	0	0	0	0	0	0	0	0	0	0	0	18	0	0	0	75	0	0	0	0	0
SV1045	0	22	32	26	17	0	14	0	0	24	24	0	0	27	0	28	80	74	23	0	35	0	0	0	12	37	0	0	14	27	0	23	0	0	0	0	0	39	36	19	43	0	0	39	0	0	0	0	0
SV1046	3	0	0	0	0	0	15	0	0	3	0	34	0	0	20	26	4	8	6	0	0	14	0	0	0	0	0	18	15	17	0	21	0	0	15	0	0	0	0	0	0	59	0	0	0	0	0	0	9
SV1047	23	0	48	66	39	0	52	64	0	0	72	62	0	0	0	61	0	37	0	42	43	66	0	0	42	0	0	0	0	29	0	34	29	61	0	0	0	0	27	0	44	0	0	0	0	0	0	0	0
SV1048	0	0	0	0	0	0	0	0	0	0	0	0	43	0	0	0	0	0	26	0	0	0	0	0	13	35	6	0	34	37	0	100	98	56	82	126	66	0	0	0	72	0	0	0	0	0	0	48	21
SV1049	11	31	48	18	0	27	12	12	38	27	43	81	48	8	12	37	0	0	66	0	68	25	0	86	172	0	0	0	0	0	0	9	0	0	0	0	16	0	0	16	0	9	0	46	0	0	0	0	20
SV1050	0	0	6	25	0	0	9	0	0	5	12	0	0	9	11	0	20	0	0	0	0	0	0	0	8	0	14	14	0	14	0	17	17	0	0	27	0	0	0	0	26	15	0	0	0	8	0	0	0
SV1051	0	0	0	0	0	25	0	0	0	0	51	20	26	0	0	0	0	34	0	0	0	0	0	33	0	0	0	37	0	19	0	49	57	39	0	38	41	24	0	29	35	27	0	0	0	0	0	0	45
SV1052	0	16	0	0	0	0	0	0	0	0	0	0	27	0	0	0	0	0	0	0	0	0	0	0	0	0	0	0	0	0	0	27	0	31	0	0	0	0	0	59	0	0	0	0	0	0	0	0	0
SV1053	0	0	18	0	0	0	0	0	0	0	0	0	28	0	61	0	0	0	27	0	0	0	0	0	0	0	0	15	0	0	0	0	0	0	0	0	0	0	0	19	0	0	0	16	0	0	8	0	0
SV1054	0	0	0	0	0	0	59	0	0	0	0	0	0	0	22	12	0	0	0	0	0	68	0	0	0	0	0	0	0	0	0	0	0	0	0	0	0	4	0	50	0	0	0	41	0	0	0	0	0
SV1055	0	0	0	0	0	0	0	0	8	0	36	49	12	0	0	0	0	0	0	0	23	0	0	0	0	0	23	40	0	0	0	0	0	0	0	52	0	0	0	0	0	0	0	0	0	35	0	28	0
SV1056	0	0	0	0	0	0	0	0	95	0	50	0	68	0	0	0	0	0	0	0	0	0	0	0	59	0	0	0	0	0	178	0	0	27	0	0	81	762	54	0	63	0	0	0	0	0	0	0	0
SV1057	86	39	16	0	0	0	82	0	0	20	0	0	0	0	23	0	0	0	14	0	0	28	0	0	0	20	0	0	0	0	0	0	0	0	0	0	0	0	0	0	0	0	20	0	0	0	0	0	0
SV1058	0	0	0	0	0	0	0	0	0	0	0	0	0	0	0	0	0	0	0	0	0	0	0	0	0	0	0	0	0	0	147	0	88	83	0	0	0	0	0	0	0	0	88	0	0	0	100	0	0
SV1059	0	0	30	0	88	28	0	10	57	45	0	0	0	0	0	0	0	0	16	0	36	0	0	0	22	0	0	0	0	0	0	0	0	0	0	0	0	0	0	0	0	0	11	0	0	0	0	33	24
SV1060	0	0	0	0	0	0	0	0	0	0	0	0	0	0	0	0	0	0	0	0	0	0	0	0	0	0	0	0	0	0	0	0	0	0	0	0	0	0	0	52	0	0	0	0	0	0	0	0	0
SV1061	36	0	79	0	23	23	0	0	17	15	44	0	0	0	0	0	0	0	0	15	14	0	0	25	0	26	0	0	20	0	0	0	0	30	0	0	30	51	0	0	0	20	0	27	0	0	0	15	18
SV1062	0	0	0	0	0	0	0	0	0	0	0	0	0	0	0	0	0	0	0	0	0	0	0	0	0	0	0	0	0	0	0	86	0	0	0	0	0	80	80	0	0	0	0	0	0	0	0	0	0
SV1063	0	0	0	0	0	0	0	0	0	0	0	0	0	0	0	0	27	0	0	0	0	0	0	0	0	0	0	0	0	0	0	0	0	0	0	0	0	0	0	0	0	0	0	0	0	0	0	0	0
SV1064	0	0	29	0	0	28	0	0	0	23	37	0	0	0	0	0	0	0	0	0	25	18	0	0	0	0	0	0	22	19	0	0	0	0	11	0	0	0	0	0	0	0	0	0	0	0	0	0	0
SV1065	0	0	0	0	0	0	0	0	0	0	0	0	0	0	0	0	0	0	0	0	0	0	0	0	0	0	0	0	0	0	0	0	0	0	0	0	0	0	0	22	0	0	0	0	0	0	0	0	0
SV1066	0	0	0	65	0	0	0	0	31	0	31	0	60	11	0	0	52	0	69	32	46	0	0	0	0	63	0	71	0	0	0	0	0	13	0	0	0	20	4	27	12	40	0	0	0	0	0	15	0
SV1067	0	0	0	0	70	0	0	0	0	0	0	0	0	0	0	0	0	0	0	0	0	0	0	0	0	0	0	0	54	53	110	0	97	103	59	0	86	0	0	0	0	48	0	0	0	0	46	79	86
SV1068	6	0	0	0	0	15	15	0	0	0	0	0	0	0	14	0	0	0	0	0	0	0	0	0	0	0	0	9	0	0	0	0	0	0	0	0	0	0	0	0	0	29	50	0	0	0	36	0	0
SV1069	20	55	0	30	0	0	18	0	0	0	12	0	13	0	36	16	16	0	0	21	0	0	0	0	0	12	0	0	0	0	0	0	0	0	0	0	0	14	0	24	0	0	0	16	0	0	0	0	0
SV1070	41	0	0	30	0	0	0	0	0	0	0	0	60	0	0	0	57	0	60	0	0	0	0	0	0	37	0	0	0	0	0	26	39	116	0	0	0	0	0	0	0	30	0	0	0	0	0	0	0
SV1071	0	0	0	0	0	0	0	0	0	0	0	0	0	0	0	0	0	0	0	0	0	0	0	0	0	0	0	0	0	19	0	64	0	211	0	0	0	0	0	0	0	0	0	0	0	0	0	0	0
SV1072	0	0	0	0	0	67	0	36	0	0	0	60	0	0	0	0	0	89	0	0	95	53	0	0	0	0	0	0	40	0	0	37	22	29	0	30	66	0	0	39	58	0	0	0	0	0	0	0	0
SV1073	0	0	88	31	0	0	25	0	0	0	0	0	0	0	0	0	0	0	0	0	0	0	0	0	0	0	0	58	0	0	0	0	0	0	0	0	0	0	0	0	0	87	0	0	0	0	0	49	0
SV1074	0	0	0	72	0	0	0	50	0	0	0	0	0	60	45	0	0	0	0	0	0	0	0	0	0	0	0	0	0	0	44	101	67	45	0	0	0	0	0	0	0	0	38	0	0	0	112	0	0
SV1075	0	0	0	0	0	0	0	0	0	0	0	0	0	0	0	0	34	0	0	0	0	0	0	0	0	0	0	0	0	0	0	0	0	0	0	0	0	0	0	0	0	0	0	36	0	0	0	0	0
SV1076	18	0	0	0	27	25	0	0	31	26	0	0	14	23	0	0	0	0	0	0	31	22	0	18	13	15	0	76	122	0	0	8	0	0	31	30	29	26	22	19	0	13	34	10	0	0	45	11	19
SV1077	0	0	0	26	0	0	0	0	0	0	34	0	0	0	0	0	0	10	34	0	0	0	0	0	0	0	0	0	72	0	0	64	0	82	0	0	73	0	0	0	0	0	0	25	0	0	0	0	0
SV1078	0	0	10	7	11	25	0	0	18	9	0	17	0	14	0	0	20	14	0	12	22	0	0	0	13	19	0	26	21	34	22	37	15	14	121	193	32	0	19	11	0	50	24	0	0	87	28	68	30
SV1079	36	0	0	0	0	0	0	0	32	0	18	0	0	0	0	0	0	0	47	0	31	0	0	18	0	0	0	0	0	0	0	42	0	0	0	0	0	93	57	0	49	0	0	0	0	0	0	0	0
SV1080	0	0	0	136	0	0	0	40	0	71	50	43	0	49	0	0	147	126	0	130	140	0	0	0	46	0	32	0	0	0	0	0	0	0	0	0	0	25	0	0	0	0	0	0	0	0	0	0	0
SV1081	43	0	44	32	34	24	23	10	22	0	0	0	45	30	24	0	0	0	29	24	18	0	0	31	25	49	0	0	25	0	10	0	22	0	25	21	29	19	23	0	27	0	0	32	0	0	0	26	43
SV1082	0	0	0	20	0	0	0	51	0	0	12	97	0	31	45	37	42	132	0	18	23	49	0	46	30	0	0	0	0	0	0	15	0	21	0	0	0	0	0	0	20	32	0	0	0	0	0	0	0
SV1083	0	0	0	0	0	0	0	0	0	0	0	0	0	0	0	9	106	0	0	0	0	0	0	0	0	7	0	6	0	0	0	0	0	0	0	0	0	16	0	20	0	0	0	0	0	0	0	0	0
SV1084	28	0	0	0	0	0	0	0	0	0	0	0	0	0	0	0	0	0	0	0	0	0	0	0	0	0	0	0	0	0	0	0	0	72	0	0	0	0	0	0	0	0	0	0	0	0	0	0	0
SV1085	66	88	66	46	0	0	101	0	0	0	31	0	0	0	58	53	118	33	29	0	0	92	0	48	0	62	0	0	0	0	0	0	0	0	0	0	0	0	0	0	0	0	0	0	0	0	0	0	0
SV1086	0	0	0	0	0	0	0	0	0	0	0	0	0	0	0	0	0	0	0	0	0	0	0	0	0	0	0	0	0	0	0	0	0	0	0	0	0	0	0	0	0	0	0	94	0	0	0	0	0
SV1087	0	0	0	0	0	0	0	0	0	0	0	0	0	0	0	0	0	0	0	0	0	0	0	0	0	0	0	0	0	0	0	0	0	0	0	0	0	0	0	0	0	0	0	20	0	0	0	0	0
SV1088	0	0	0	0	0	0	0	0	0	0	0	0	0	0	0	0	0	0	0	0	0	0	0	0	0	0	0	0	0	0	0	36	0	0	0	0	0	0	0	0	0	0	0	0	0	0	0	0	0
SV1089	0	0	0	0	0	0	0	0	0	0	0	0	0	0	0	0	0	0	0	0	66	0	0	0	0	0	0	0	0	0	0	34	0	66	0	0	0	0	96	0	40	0	0	0	0	0	0	0	0
SV1090	0	0	0	0	0	0	0	0	0	0	0	0	0	0	0	0	0	42	0	0	0	0	0	0	0	0	0	0	0	0	0	0	0	0	0	0	0	0	0	0	0	0	0	0	0	0	0	0	0
SV1091	0	26	113	46	0	0	0	31	0	0	0	69	0	17	45	18	27	20	0	35	0	0	0	51	42	0	29	0	24	0	12	0	21	41	11	79	77	10	0	0	59	0	0	0	0	0	0	0	0
SV1092	0	0	29	0	0	0	0	59	0	0	60	57	0	85	42	41	0	66	0	59	0	0	0	43	0	0	0	0	0	0	51	0	0	0	0	0	0	0	0	0	0	0	157	0	0	19	133	0	0
SV1093	36	0	43	0	0	0	0	0	38	0	0	0	0	70	0	0	0	0	0	0	0	0	0	0	0	0	0	0	0	0	0	0	0	0	0	0	0	0	41	0	32	0	0	0	0	0	0	0	0
SV1094	0	0	0	0	0	0	0	0	0	0	0	0	0	0	0	0	19	0	0	0	0	0	0	0	0	0	0	0	0	0	0	13	11	83	0	0	0	8	6	0	42	0	0	0	0	0	0	0	0
SV1095	52	0	49	0	43	55	50	26	76	0	37	0	54	40	0	0	0	0	27	39	0	31	0	31	54	0	10	0	59	85	0	0	0	0	0	0	39	19	34	0	56	0	0	0	0	0	0	0	31
SV1096	0	0	0	0	0	0	0	0	0	0	0	0	0	0	0	0	0	0	0	0	0	0	0	0	0	0	0	0	0	0	0	0	0	0	52	87	65	51	74	33	61	87	143	52	0	54	236	0	0
SV1097	27	42	26	22	0	0	0	0	18	26	16	25	0	0	27	28	0	0	19	0	13	0	0	0	0	18	0	20	0	0	0	0	0	0	18	0	0	6	0	40	0	32	0	25	0	0	0	0	0
SV1098	0	0	31	0	21	0	0	0	52	0	21	0	0	0	0	0	0	0	24	13	31	0	0	0	0	35	0	0	0	0	0	0	0	0	13	0	20	46	0	0	13	67	0	0	0	0	0	33	32
SV1099	0	0	0	0	0	0	0	0	0	0	0	0	0	0	0	0	0	0	0	0	0	14	0	0	0	0	0	0	0	0	0	0	0	0	0	12	0	0	0	0	0	31	0	23	0	0	0	24	0
SV1100	0	28	0	0	0	0	0	0	0	0	0	0	0	0	18	0	0	0	0	0	0	0	0	0	41	0	0	0	0	0	0	0	0	0	0	0	0	0	0	0	0	0	0	0	0	0	0	0	0
SV1101	0	0	0	0	0	0	0	9	0	0	0	0	19	0	9	0	51	0	0	0	0	0	0	0	20	0	0	0	0	12	0	19	15	0	0	0	0	0	35	29	29	0	0	0	0	0	0	0	0
SV1102	39	12	0	0	0	30	0	0	0	0	0	0	0	0	0	0	0	0	22	22	0	0	0	0	27	30	0	70	29	0	0	0	0	0	0	0	0	0	0	24	0	12	29	0	0	0	29	0	0
SV1103	0	0	0	0	0	0	0	0	0	0	0	0	69	0	0	0	0	0	0	0	0	0	0	0	0	0	82	0	0	0	0	0	0	23	0	0	0	51	0	0	0	40	0	0	0	0	0	0	0
SV1104	0	0	0	0	0	0	0	0	0	0	0	0	0	0	0	0	53	0	0	0	0	71	0	0	0	0	55	0	0	0	0	0	0	0	0	0	0	60	44	0	0	0	0	0	0	0	0	0	0
SV1105	25	0	32	34	0	0	0	0	0	0	0	0	0	14	0	0	0	0	28	25	16	32	0	0	0	24	0	0	0	0	0	0	0	0	27	0	0	0	0	16	0	32	0	0	0	0	0	0	0
SV1106	17	0	0	29	0	0	0	0	0	0	0	0	0	0	46	0	45	0	38	0	0	0	0	0	0	33	0	0	0	0	0	0	0	0	0	0	0	30	0	22	0	0	0	0	0	0	0	0	0
SV1107	0	0	0	0	0	0	0	0	0	0	0	0	0	0	0	0	0	0	59	83	0	0	0	0	35	0	0	0	0	0	0	0	0	0	0	0	0	0	0	0	0	0	0	0	0	0	0	0	0
SV1108	0	0	0	0	0	0	0	0	0	0	0	0	0	0	0	0	0	0	0	0	0	0	0	0	0	0	0	0	0	0	0	46	0	0	0	0	0	70	0	0	0	0	0	0	0	0	0	0	0
SV1109	0	0	0	0	0	0	0	0	0	0	0	0	0	0	0	24	0	36	0	0	0	50	0	0	0	0	0	0	0	0	0	0	0	0	0	0	0	0	0	0	0	0	0	0	0	0	0	0	0
SV1110	80	71	56	95	0	0	0	0	58	60	67	0	0	0	0	0	0	0	91	0	45	0	0	0	112	70	0	0	0	36	28	33	0	0	0	0	0	0	0	0	0	0	0	0	0	0	0	0	56
SV1111	0	0	28	87	0	0	129	82	0	84	0	0	0	0	81	103	0	0	0	0	0	98	0	0	0	0	125	0	0	0	0	0	0	0	0	395	0	0	50	0	58	0	0	0	0	80	0	0	0
SV1112	0	0	0	0	0	0	0	0	0	0	0	0	22	0	0	18	10	12	0	0	0	0	0	0	17	0	42	21	0	14	0	46	0	37	0	0	0	0	0	0	0	72	0	0	0	37	0	0	0
SV1113	0	0	0	0	0	0	0	0	0	0	0	0	16	0	0	0	0	0	0	0	0	0	0	0	0	0	0	53	14	0	0	45	30	0	14	17	18	44	23	84	0	19	0	68	0	0	0	0	0
SV1114	0	0	0	23	0	23	0	31	21	21	0	28	30	40	0	0	0	0	17	27	33	0	0	0	0	0	0	0	20	34	33	0	0	0	0	0	0	0	0	0	0	0	0	0	0	0	0	0	0
SV1115	0	0	23	0	27	30	0	0	30	0	0	0	0	0	0	23	0	0	0	0	0	0	0	0	27	44	0	0	0	0	0	0	34	29	81	0	0	14	0	0	0	0	0	0	0	0	0	172	102
SV1116	0	0	0	39	0	0	0	61	0	0	0	0	0	120	0	0	63	26	0	39	0	0	0	62	0	0	0	0	0	23	32	102	62	120	0	0	0	0	0	0	0	42	0	0	0	0	0	0	0
SV1117	0	0	0	0	0	39	0	0	49	45	0	0	0	14	0	0	0	0	0	0	66	0	0	0	62	22	0	0	0	0	0	0	0	0	0	0	0	0	0	0	0	0	0	0	0	0	0	53	0
SV1118	36	33	39	70	0	17	33	0	18	0	22	0	28	0	26	34	41	0	25	15	0	33	0	0	10	32	0	0	25	0	0	0	0	0	13	0	0	24	14	6	19	12	0	25	0	0	0	0	0
SV1119	0	0	0	0	0	0	0	0	81	0	0	0	0	0	0	0	0	0	0	0	0	0	0	0	0	0	0	73	0	0	0	0	0	0	0	0	0	0	0	0	0	0	0	58	0	0	0	0	0
SV1120	0	0	77	0	87	54	0	0	68	38	37	81	33	40	0	0	0	0	53	39	92	0	0	82	124	55	0	0	102	0	0	0	0	0	47	82	109	0	0	0	0	0	0	0	0	0	0	124	61
SV1121	0	0	14	0	0	29	0	0	15	17	0	19	24	0	0	0	0	0	0	16	29	0	0	0	59	20	19	0	26	0	0	40	0	0	0	0	0	7	35	0	12	0	0	0	0	0	0	45	0
SV1122	9	0	0	0	0	0	0	0	0	0	0	0	0	0	0	0	17	14	0	0	0	0	0	0	0	7	0	14	0	24	0	9	0	0	0	0	0	22	19	0	20	0	0	22	0	0	0	0	0
SV1123	13	0	12	0	0	0	0	0	3	0	0	13	16	0	0	0	0	0	0	0	0	0	0	0	17	6	0	31	14	10	0	33	10	8	11	31	17	16	10	0	16	49	0	10	0	35	6	18	12
SV1124	28	0	0	39	0	0	0	0	0	0	0	0	0	0	0	0	0	0	32	0	46	41	0	0	0	0	0	0	0	0	0	0	0	0	0	0	0	78	62	88	0	9	0	0	0	0	0	0	0
SV1125	43	0	0	0	0	0	0	0	0	0	0	0	0	0	0	0	20	0	0	0	0	0	0	0	0	0	0	32	0	37	0	0	14	0	0	0	20	0	22	27	0	30	0	0	0	0	0	0	0
SV1126	0	0	0	0	0	0	0	0	0	0	0	0	0	0	0	6	0	0	0	0	0	0	0	0	0	0	0	0	0	0	0	0	0	0	0	0	0	0	0	12	0	0	10	23	0	0	0	0	0
SV1127	0	56	8	81	0	16	0	0	0	0	30	24	0	0	36	0	0	4	0	0	0	0	0	0	10	47	0	0	7	0	0	23	0	0	0	9	0	34	91	0	0	0	0	0	0	241	0	54	25
SV1128	0	0	0	0	0	34	0	63	0	0	0	32	21	23	0	0	20	0	0	0	22	0	0	0	0	0	0	0	0	0	0	47	88	117	0	75	0	0	0	0	0	27	0	0	0	52	0	0	39
SV1129	0	0	0	0	0	0	0	0	0	0	0	0	0	0	0	0	0	0	0	0	0	0	0	0	0	0	0	0	0	0	0	0	0	0	0	0	0	0	0	0	0	0	0	0	0	0	0	0	0
SV1130	0	12	20	0	0	32	0	48	0	0	0	41	32	40	0	0	0	46	0	46	23	0	0	31	0	0	0	0	39	0	0	0	40	0	0	25	0	0	0	0	0	55	85	0	0	27	169	0	0
SV1131	0	16	42	30	14	0	0	50	21	18	23	77	35	37	26	40	81	71	0	56	42	27	0	42	21	0	0	0	0	0	0	59	0	59	21	22	55	0	8	11	25	20	0	0	0	6	0	0	0
SV1132	0	0	115	0	69	73	0	49	0	0	0	0	0	46	0	0	49	77	72	103	146	0	0	0	40	57	0	0	0	0	0	0	0	0	0	0	0	0	0	0	0	0	0	36	0	0	0	0	31
SV1133	0	0	0	0	0	0	0	0	0	0	0	0	0	0	0	0	0	0	0	0	0	0	0	0	0	0	0	35	0	0	0	0	0	0	0	0	0	0	0	0	0	0	0	0	0	0	0	0	0
SV1134	0	0	15	22	0	0	0	15	28	26	0	22	29	29	0	0	22	41	0	30	46	0	0	0	46	21	0	66	119	0	0	18	0	0	0	0	0	0	0	0	0	0	0	0	0	0	0	0	0
SV1135	8	0	0	0	0	0	9	0	0	0	22	0	0	12	20	0	0	9	0	0	0	0	0	0	0	0	0	0	0	30	0	13	0	0	0	0	0	0	0	0	0	9	0	0	0	0	0	0	0
SV1136	0	0	0	0	0	0	0	0	0	0	35	0	0	0	0	29	0	0	0	0	0	0	0	0	0	0	0	0	0	41	0	33	0	0	0	0	0	0	0	0	0	0	0	0	0	0	0	0	0
SV1137	0	0	0	0	52	0	0	0	0	0	0	0	0	0	0	0	0	0	0	0	54	0	0	0	47	47	0	0	0	0	33	0	89	88	0	38	63	0	0	0	0	0	0	0	0	0	0	72	67
SV1138	0	0	0	0	0	0	0	0	44	0	0	0	0	0	34	0	0	0	0	0	147	0	0	0	0	0	0	0	94	0	0	0	0	0	58	47	43	38	0	49	0	40	0	0	0	0	0	0	0
SV1139	0	0	0	0	0	0	0	0	0	0	57	26	94	0	0	35	25	77	0	0	0	0	0	0	0	0	0	0	0	43	0	0	0	0	0	0	0	0	0	0	0	13	0	0	0	0	0	27	0
SV1140	0	0	0	0	0	0	0	0	0	0	0	0	0	0	0	0	0	0	0	0	0	0	0	0	0	0	0	21	0	0	0	0	0	0	0	0	0	0	0	0	0	0	0	0	0	0	0	0	0
SV1141	13	0	23	10	0	12	0	17	30	35	0	0	0	15	25	0	9	0	21	18	0	0	0	0	10	16	0	26	39	0	0	0	0	0	0	0	0	0	5	21	0	19	19	0	0	0	14	0	0
SV1142	0	0	0	0	0	0	0	0	0	38	29	0	0	0	0	0	35	0	0	41	40	0	0	0	0	0	0	0	0	0	0	0	0	0	0	15	0	0	0	0	0	0	0	0	0	0	27	0	0
SV1143	7	0	22	14	0	17	0	27	14	12	0	19	19	28	0	0	8	11	13	19	0	0	0	0	11	16	23	21	0	0	0	22	27	34	0	11	17	11	0	0	12	21	0	21	0	0	0	23	19
SV1144	18	53	0	26	0	0	13	0	0	6	0	0	12	0	8	11	15	0	8	0	0	6	0	0	7	19	0	0	0	7	0	0	0	0	0	0	0	0	14	0	19	14	0	0	0	0	0	0	5
SV1145	0	0	16	0	52	29	0	0	0	0	0	0	0	0	0	0	0	0	0	0	0	0	0	0	50	0	44	0	0	0	0	0	0	0	26	0	0	34	0	0	0	0	0	0	0	0	0	0	0
SV1146	0	0	0	6	13	11	24	0	24	23	13	0	0	8	23	13	0	43	0	15	0	38	0	15	0	19	0	11	7	12	0	18	0	0	10	0	0	4	0	27	0	12	6	9	0	0	0	15	9
SV1147	0	0	0	21	14	64	0	0	35	28	0	0	0	0	0	0	0	0	27	0	0	0	0	0	0	36	0	0	0	0	18	9	0	0	0	0	0	0	29	0	0	57	33	0	0	0	0	0	25
SV1148	0	0	0	0	0	17	0	39	0	0	0	46	0	0	0	15	23	59	0	0	0	0	0	0	27	0	0	0	0	0	0	0	42	0	0	0	0	0	0	0	59	0	0	0	0	0	0	0	0
SV1149	38	0	37	0	91	0	0	0	75	0	0	0	0	0	0	0	0	0	0	0	0	0	0	0	0	0	0	38	99	78	0	0	54	83	121	0	0	0	41	0	0	0	0	0	0	0	0	95	69
SV1150	42	0	46	44	0	0	0	0	0	0	0	0	0	0	0	55	0	0	0	0	0	0	0	0	0	0	0	51	30	0	0	0	0	0	0	0	0	0	0	0	0	0	0	43	0	0	0	94	41
SV1151	0	0	0	0	0	35	0	0	0	0	0	56	0	57	36	103	0	0	0	25	0	0	0	0	0	0	0	0	33	37	54	30	64	55	14	88	47	0	0	21	0	0	26	0	0	19	42	0	22
SV1152	0	0	0	0	0	0	0	0	0	0	0	0	0	0	0	0	0	0	0	0	0	0	0	0	0	0	0	0	0	0	0	0	0	0	0	0	0	0	0	55	0	0	0	0	0	0	0	0	0
SV1153	0	0	0	0	0	0	0	0	0	0	0	0	0	62	0	0	0	0	70	0	0	0	0	0	0	0	0	0	0	0	0	0	0	0	0	0	0	0	509	0	0	0	0	0	0	0	0	0	0
SV1154	27	0	0	0	0	79	0	0	0	0	0	0	0	27	0	0	0	0	0	0	0	0	0	0	22	0	0	153	93	0	0	0	0	0	0	43	0	0	59	0	58	0	0	0	0	0	0	0	0
SV1155	0	0	0	0	0	0	0	0	0	0	0	0	0	0	0	0	0	0	0	0	0	0	0	0	30	0	0	232	71	0	0	0	0	28	37	0	0	28	51	0	0	0	0	18	0	19	0	140	57
SV1156	0	12	0	62	0	18	12	35	0	0	0	14	0	0	26	20	54	0	0	0	32	0	0	0	10	0	0	0	0	0	70	0	0	0	0	0	0	0	0	0	0	0	31	0	0	0	171	0	0
SV1157	0	0	0	0	0	0	0	0	0	0	0	0	0	0	0	15	0	0	0	0	0	28	0	0	0	0	0	0	0	0	0	0	0	0	0	80	0	0	0	0	0	34	88	0	0	0	87	0	0
SV1158	0	0	49	0	29	0	0	39	0	0	47	59	52	67	0	53	56	70	0	66	39	97	0	0	0	0	0	0	0	0	0	68	64	0	0	0	0	41	38	0	68	0	0	0	0	0	0	0	0
SV1159	0	0	0	0	0	0	0	0	0	0	0	0	0	0	0	0	0	0	0	0	0	0	0	0	55	0	61	34	0	0	0	0	0	0	0	0	0	44	0	0	40	43	0	0	0	26	0	30	34
SV1160	0	0	0	0	16	20	4	36	9	0	0	42	7	80	8	9	0	29	0	19	18	0	0	0	6	0	0	0	0	15	85	20	60	0	4	19	36	0	6	0	49	0	26	0	0	0	25	0	0
SV1161	0	0	18	0	0	0	21	28	0	0	31	61	72	37	24	34	30	0	0	26	27	0	0	0	0	37	0	0	0	0	0	0	0	0	0	16	0	0	0	21	0	102	44	0	0	0	22	0	0
SV1162	0	0	43	0	34	0	0	0	0	0	52	32	60	20	29	18	77	48	38	28	0	0	0	0	63	64	0	0	0	0	0	0	0	0	0	0	47	0	39	0	0	0	0	0	0	0	0	0	0
SV1163	28	53	0	0	0	0	85	0	0	0	0	0	0	0	0	0	0	0	0	0	0	90	0	0	0	0	0	0	0	0	0	0	0	0	0	0	0	0	0	10	0	0	0	0	0	0	0	0	0
SV1164	27	0	0	0	0	0	0	0	0	0	0	0	0	0	0	0	0	0	0	0	0	0	0	0	0	0	0	0	0	0	0	0	0	0	0	0	0	45	0	50	0	0	0	72	0	0	0	0	0
SV1165	0	0	0	0	0	0	0	0	0	0	0	19	0	30	0	0	0	37	0	36	0	0	0	0	0	0	0	0	0	0	0	0	32	63	0	0	0	33	0	0	19	32	0	0	0	0	0	0	0
SV1166	88	0	119	0	117	98	36	0	90	34	0	0	0	0	24	0	0	0	0	0	73	41	0	0	0	24	0	83	26	0	0	0	0	0	70	0	0	0	0	0	0	0	0	0	0	0	0	69	52
SV1167	22	0	48	29	27	0	0	0	37	0	25	0	0	0	0	0	0	0	26	0	0	0	0	0	0	28	0	34	0	0	0	17	20	22	21	0	0	22	0	0	0	15	0	0	0	0	0	0	18
SV1168	0	24	18	16	0	0	52	0	0	0	0	0	7	0	0	0	11	0	13	0	0	27	0	0	12	0	0	0	0	0	0	0	0	15	0	0	0	0	0	11	0	23	0	12	0	0	0	0	0
SV1169	0	23	0	0	94	0	0	0	0	0	0	0	0	0	0	0	0	0	0	0	0	0	0	106	0	0	25	0	0	0	0	0	0	0	0	0	0	43	0	0	0	0	0	71	0	0	0	0	0
SV1170	0	0	0	0	0	0	0	0	0	0	0	0	0	0	0	0	0	0	0	0	0	0	0	0	0	0	0	0	0	0	0	0	0	0	0	0	0	52	0	0	0	0	0	49	0	0	0	0	0
SV1171	0	0	0	29	17	0	11	0	0	0	30	0	46	0	0	28	29	43	43	46	56	0	0	0	42	27	28	17	0	0	0	27	0	0	0	0	24	27	26	39	27	35	0	0	0	0	0	0	11
SV1172	19	0	20	17	0	0	0	0	0	17	10	0	0	0	0	0	0	0	35	18	13	0	0	0	0	32	0	0	0	0	0	0	0	0	0	0	0	14	8	13	0	24	0	0	0	0	0	0	0
SV1173	0	0	0	0	0	0	0	65	0	43	0	0	0	121	0	0	30	41	0	0	0	0	0	0	0	36	0	0	0	0	0	53	61	0	0	0	0	0	0	0	0	0	0	0	0	0	0	0	0
SV1174	0	0	0	23	0	0	0	0	0	27	0	0	28	0	0	0	0	0	0	18	0	0	0	0	0	75	0	0	0	0	0	0	0	0	0	0	0	74	0	27	0	0	0	0	0	0	0	0	0
SV1175	0	0	0	0	0	0	0	0	0	0	0	0	0	0	0	0	0	0	0	0	0	0	0	0	0	0	0	0	0	0	0	0	0	0	0	0	0	0	0	0	0	0	0	0	0	0	0	0	0
SV1176	0	0	0	0	0	0	0	0	0	0	0	0	0	0	0	0	0	0	0	0	0	0	0	0	32	0	0	0	0	0	0	0	0	0	0	0	0	0	0	0	0	0	0	0	0	0	0	0	0
SV1177	22	23	0	53	0	0	0	0	0	0	30	0	0	0	0	0	37	0	25	0	0	0	0	0	0	33	0	0	0	0	0	0	0	0	0	0	0	31	0	0	0	0	0	0	0	0	0	0	0
SV1178	0	0	0	0	99	106	0	0	129	94	0	0	0	0	0	34	0	0	0	0	0	0	0	0	85	0	0	0	91	26	0	0	0	0	53	30	0	0	0	0	0	17	21	0	0	0	0	119	64
SV1179	0	0	28	0	0	0	0	0	0	0	32	28	27	0	0	37	0	0	19	0	0	56	0	0	0	27	0	0	0	0	0	0	0	0	0	0	0	37	0	0	0	0	0	0	0	0	0	0	0
SV1180	0	0	0	0	0	0	0	0	0	0	0	0	0	0	0	0	0	0	0	0	0	0	0	0	0	0	0	0	54	0	0	0	0	0	22	35	0	0	0	0	0	0	85	0	0	0	216	0	0
SV1181	0	0	0	60	0	0	0	0	0	0	0	0	0	0	0	0	0	0	0	0	0	0	0	0	0	0	0	0	0	0	0	20	0	0	0	0	0	0	0	0	0	0	0	0	0	0	0	0	0
SV1182	0	0	0	0	0	0	0	0	0	0	0	0	0	0	0	0	0	0	0	0	0	0	0	0	0	0	0	0	0	0	0	8	0	0	37	0	0	0	0	13	0	0	0	6	0	0	0	0	0
SV1183	0	0	0	23	0	0	0	0	0	0	0	0	0	0	0	0	0	0	0	0	0	0	0	0	0	0	0	43	0	0	0	0	0	0	0	0	0	0	21	0	0	0	0	0	0	0	0	0	35
SV1184	0	0	0	0	0	0	0	0	0	0	0	0	0	0	0	41	0	0	0	0	0	0	0	0	31	0	0	0	0	0	0	99	0	0	0	48	0	16	0	0	0	0	0	0	0	0	0	0	0
SV1185	8	102	6	35	0	0	0	0	11	0	0	0	0	20	14	0	7	0	7	0	0	0	0	0	6	13	0	9	0	0	0	0	0	0	0	0	0	11	4	0	0	0	0	13	0	0	0	0	0
SV1186	0	0	0	0	0	0	0	28	0	0	0	0	0	0	30	0	0	0	0	0	0	0	0	0	0	0	34	0	0	0	0	0	87	0	0	0	0	0	0	0	135	0	0	0	0	0	0	0	0
SV1187	0	0	0	0	0	0	0	0	0	19	0	0	0	0	0	0	0	0	0	0	0	0	0	0	0	0	363	15	17	0	0	0	0	0	0	523	0	0	13	0	0	0	0	0	0	24	0	0	0
SV1188	0	0	0	0	0	0	0	0	0	0	0	0	0	0	0	0	0	0	0	0	0	0	0	0	0	0	0	0	0	0	0	0	0	0	0	0	0	0	0	0	0	0	0	0	0	0	0	0	0
SV1189	0	0	0	0	0	0	0	0	0	100	0	0	0	0	0	0	0	0	0	0	0	0	0	0	0	0	157	34	82	0	0	0	0	0	0	195	123	0	77	0	0	0	0	50	0	434	0	0	0
SV1190	0	0	20	13	0	23	0	0	15	0	31	17	0	24	14	0	0	17	0	0	12	0	0	0	0	0	0	0	27	14	41	13	45	42	0	41	9	0	0	0	0	39	95	0	0	8	81	12	10
SV1191	0	0	0	25	0	0	23	0	0	0	0	0	0	0	0	0	0	0	0	0	0	0	0	0	0	0	0	0	0	0	0	0	0	0	0	0	0	0	0	0	0	0	0	0	0	0	0	0	0
SV1192	0	0	0	0	0	0	0	0	0	0	0	0	0	0	0	0	0	0	0	0	0	0	0	0	0	0	57	0	0	0	0	115	72	466	0	0	0	0	188	0	113	0	0	0	0	0	0	148	86
SV1193	0	0	0	0	0	0	0	0	33	0	0	52	0	47	0	0	0	75	0	27	0	0	0	40	0	0	0	0	51	52	67	0	37	0	0	346	0	0	0	0	0	54	0	0	0	0	0	0	0
SV1194	0	121	0	0	0	0	0	0	0	0	0	0	0	0	0	0	0	0	0	0	0	47	0	0	0	0	0	0	0	0	0	0	0	0	0	0	0	0	0	0	0	0	0	0	0	0	0	0	0
SV1195	18	0	0	0	0	62	0	0	17	30	0	0	0	41	0	0	0	0	0	0	0	0	0	0	0	0	42	0	6	25	0	0	0	0	0	0	0	0	0	0	0	0	0	0	0	0	0	0	0
SV1196	0	0	0	0	0	0	0	0	0	0	0	0	55	0	0	0	0	0	0	0	0	0	0	0	0	0	40	55	0	32	0	0	46	0	51	0	0	0	0	0	0	153	0	0	0	0	0	0	0
SV1197	0	0	0	0	0	0	0	0	0	0	0	0	0	0	0	0	0	0	0	0	0	0	0	0	0	0	0	0	0	0	0	0	0	40	0	86	0	34	0	0	23	0	0	0	0	0	0	0	0
SV1198	0	0	0	0	0	0	0	0	0	0	0	0	0	0	0	0	0	0	0	0	21	0	0	0	22	0	0	0	0	0	0	0	0	0	0	0	0	0	0	0	0	0	0	0	0	0	0	0	0
SV1199	0	39	0	0	46	0	0	0	43	34	0	0	39	62	0	0	0	0	0	0	32	0	0	0	0	24	0	0	0	0	0	55	0	0	0	0	0	0	0	63	0	0	30	0	0	0	24	0	23
SV1200	0	0	12	0	40	0	0	0	0	0	41	0	25	0	0	0	32	0	24	0	15	0	0	0	0	32	40	26	33	0	0	0	0	0	0	0	0	29	20	0	19	0	0	0	0	15	0	0	28
SV1201	45	57	42	27	0	25	29	0	0	0	0	0	0	0	17	0	17	0	0	0	0	22	0	0	0	0	0	0	35	0	0	0	0	0	0	0	0	0	0	0	0	0	0	51	0	0	0	0	0
SV1202	28	22	44	215	38	47	40	92	55	46	35	127	30	28	188	70	36	20	55	53	69	0	0	22	67	65	0	0	0	0	0	0	0	22	0	0	0	0	0	0	0	37	0	0	0	0	0	0	0
SV1203	0	0	37	0	0	0	0	7	0	24	19	17	0	0	10	33	0	39	0	16	0	10	0	18	16	42	31	0	0	0	0	0	0	0	0	6	0	0	0	12	0	14	0	0	0	8	0	0	0
SV1204	0	0	0	0	0	0	0	0	0	0	0	0	0	0	52	75	0	0	0	0	0	0	0	0	0	0	0	0	0	0	0	0	0	0	0	0	0	0	22	0	0	0	20	0	0	0	0	0	0
SV1205	0	0	0	139	0	37	0	96	38	42	0	0	0	80	82	82	233	58	0	72	0	0	0	97	0	0	0	0	0	0	26	0	0	0	0	0	0	0	0	0	0	0	0	0	0	0	0	0	0
SV1206	0	0	0	0	0	0	0	0	0	0	0	0	0	0	0	0	0	0	0	0	0	0	0	0	0	35	0	0	0	0	0	0	0	0	0	0	0	0	0	35	0	0	0	54	0	0	0	0	0
SV1207	0	0	0	0	0	13	0	0	0	0	28	0	0	0	0	0	0	0	23	0	0	0	0	0	0	0	0	54	47	0	0	0	0	24	74	33	26	0	0	0	0	54	0	0	0	0	0	0	26
SV1208	0	0	0	0	0	0	0	73	0	0	0	0	0	0	0	0	0	0	0	46	0	0	0	27	0	0	67	62	0	0	0	0	0	0	107	0	0	69	0	0	0	0	0	0	0	0	0	0	0
SV1209	0	22	38	23	0	20	39	0	10	0	34	0	43	27	47	25	19	0	0	20	19	51	0	0	59	46	0	0	26	0	0	23	0	0	0	0	0	31	23	21	0	0	0	0	0	0	0	0	0
SV1210	13	0	0	21	10	0	0	0	0	0	0	0	0	0	0	0	76	53	30	0	17	0	0	0	0	29	0	0	0	0	0	16	0	24	0	0	0	0	0	44	20	0	0	0	0	0	0	0	0
SV1211	17	0	20	0	0	0	0	0	0	0	28	27	0	0	0	0	40	35	92	0	54	0	0	0	30	0	0	0	29	0	0	30	0	0	0	0	0	30	48	0	11	0	0	0	0	0	19	0	0
SV1212	0	0	0	0	0	0	0	0	0	0	0	0	0	0	0	0	0	0	0	0	0	0	0	0	0	0	0	0	0	0	0	0	0	0	0	0	0	0	0	0	0	0	0	0	0	0	0	0	0
SV1213	0	0	0	31	21	35	0	32	0	18	0	47	11	33	0	0	18	32	0	0	20	0	0	32	12	7	0	0	0	0	17	22	0	0	20	35	10	0	14	0	31	0	59	20	0	44	0	13	0
SV1214	0	0	0	14	0	0	0	0	0	0	0	0	0	0	0	0	52	135	24	0	11	0	0	0	0	8	0	0	0	0	0	0	0	16	0	0	0	22	0	0	0	0	0	0	0	0	0	0	0
SV1215	0	0	0	0	0	0	0	0	0	0	0	0	0	0	0	0	0	0	0	0	0	0	0	0	0	0	0	0	12	0	32	0	0	0	0	0	0	0	0	0	0	0	15	0	0	0	0	0	0
SV1216	0	10	14	0	0	10	15	11	0	18	25	11	0	9	27	22	12	36	8	16	17	0	0	0	0	18	0	0	0	29	17	43	27	33	0	0	7	8	17	7	0	36	0	0	0	0	0	0	0
SV1217	0	0	0	0	0	12	0	0	0	0	0	0	0	0	0	0	0	0	0	0	0	0	0	0	0	0	0	0	17	0	0	0	0	0	0	0	0	26	0	13	0	32	0	0	0	0	0	0	0
SV1218	10	8	27	0	13	6	24	0	16	0	0	0	0	0	0	5	0	0	10	0	0	21	0	0	0	0	0	0	0	0	0	0	0	0	0	0	0	0	0	3	0	0	0	10	0	0	0	0	5
SV1219	0	0	23	25	27	20	0	40	42	30	30	48	61	119	0	0	56	73	0	47	52	0	0	71	0	0	0	0	0	0	37	74	67	0	48	50	38	0	0	0	0	0	0	0	0	0	0	31	0
SV1220	31	0	55	60	21	22	0	0	40	34	36	0	55	38	0	22	45	0	48	0	0	28	0	0	29	60	0	15	0	9	0	0	0	0	20	11	35	0	0	0	0	29	0	0	0	0	0	23	22
SV1221	4	0	0	12	3	20	0	0	0	7	0	0	0	11	0	0	0	0	0	0	0	0	0	0	0	0	0	18	0	0	0	0	0	9	0	17	6	0	17	14	12	10	23	17	0	7	40	13	0
SV1222	0	0	42	0	0	75	0	0	0	26	0	0	74	42	0	0	63	79	0	0	0	0	0	0	0	35	0	192	143	0	0	0	0	0	0	0	28	0	0	0	0	0	0	0	0	84	0	69	106
SV1223	0	0	0	0	33	0	0	0	56	36	0	0	26	25	0	0	0	0	0	26	40	0	0	0	0	39	0	38	26	0	0	0	19	0	36	26	76	0	26	0	14	21	0	0	0	0	0	44	43
SV1224	23	39	78	39	18	0	174	0	58	76	0	0	0	0	33	50	0	0	24	31	12	204	0	0	0	21	0	24	0	0	0	0	0	0	0	0	0	0	0	28	0	14	0	27	0	0	0	0	0
SV1225	0	0	0	19	0	0	64	0	0	0	0	0	0	0	0	60	58	0	21	0	0	33	0	0	0	0	0	0	0	0	0	0	0	0	0	0	0	0	0	0	0	50	0	0	0	0	0	32	0
SV1226	0	0	24	0	0	19	19	0	11	25	0	23	0	24	0	0	0	29	0	12	0	0	0	0	32	9	0	0	21	20	0	22	0	17	0	0	0	14	22	14	0	33	0	8	0	0	0	0	0
SV1227	0	0	0	0	25	0	0	0	0	37	0	0	0	0	0	0	0	0	0	19	0	33	0	0	0	0	0	0	0	0	0	0	0	0	0	0	0	0	0	0	0	0	0	0	0	0	0	0	0
SV1228	0	0	0	0	0	0	0	0	0	0	0	0	0	0	0	0	0	0	0	33	0	0	0	0	0	0	29	0	0	0	34	102	88	76	0	103	41	0	0	0	60	0	0	0	0	0	0	0	0
SV1229	55	37	41	34	0	0	0	0	19	0	23	0	26	0	0	0	27	0	43	0	28	0	0	0	0	49	0	0	0	0	0	0	0	0	0	0	0	0	19	0	27	0	0	76	0	0	0	0	0
SV1230	0	0	0	0	0	0	0	0	0	0	0	0	0	0	0	0	0	0	0	0	0	0	0	0	0	0	0	27	0	0	0	0	0	0	0	0	0	0	0	0	0	0	0	0	0	0	0	0	0
SV1231	0	31	67	39	96	48	0	0	61	72	76	0	65	47	0	44	0	0	51	0	63	0	0	0	73	80	0	27	0	0	0	0	0	0	0	0	42	0	0	0	0	0	0	0	0	42	0	0	44
SV1232	0	0	0	0	0	15	0	0	0	0	0	0	0	33	0	0	0	0	0	0	0	0	0	0	0	0	0	57	0	0	0	19	0	0	0	0	0	56	0	0	0	0	0	0	0	0	0	0	0
SV1233	0	0	123	22	140	0	0	0	35	0	0	0	0	0	0	0	0	0	72	0	83	0	0	185	135	46	0	53	0	0	0	0	0	63	53	0	87	0	290	0	207	0	0	0	0	0	0	34	52
SV1234	0	0	0	0	0	49	0	0	36	0	0	55	0	0	0	0	0	0	0	0	0	0	0	0	0	0	0	0	0	0	0	0	0	0	31	0	0	0	0	0	0	0	46	0	0	0	0	0	0
SV1235	0	0	0	0	0	0	0	0	0	0	0	0	0	0	0	0	58	0	0	0	0	0	0	0	0	0	0	0	0	0	0	0	0	0	0	0	0	0	0	0	0	0	0	0	0	0	0	0	0
SV1236	0	0	0	81	0	0	0	0	0	0	0	0	0	0	0	0	0	0	0	0	0	0	0	0	0	0	0	0	0	0	0	0	0	0	0	0	0	0	0	0	0	0	0	0	0	0	0	0	0
SV1237	0	25	0	21	0	0	0	0	0	0	0	0	0	0	0	0	0	0	0	0	0	0	0	0	0	0	0	0	0	0	0	0	0	0	0	0	0	22	0	28	0	0	0	0	0	0	0	0	0
SV1238	0	0	16	24	0	0	15	0	0	0	0	0	0	0	0	16	0	0	0	0	8	16	0	0	0	0	0	0	0	0	0	0	0	0	0	0	0	0	0	21	0	0	0	0	0	0	0	0	0
SV1239	0	38	0	0	0	0	15	0	0	0	0	0	0	0	0	0	0	0	0	0	0	0	0	0	0	0	0	0	0	0	0	0	0	0	0	0	0	0	0	27	0	0	0	16	0	0	0	0	0
SV1240	0	0	0	34	0	0	46	91	0	0	0	0	0	0	0	86	0	44	0	0	0	0	0	0	0	0	0	0	0	0	94	0	48	46	0	0	0	0	0	0	0	0	0	0	0	0	0	0	0
SV1241	28	0	22	0	0	0	0	0	0	0	0	0	0	0	0	0	0	0	0	0	0	0	0	0	18	0	111	40	0	0	0	58	0	0	0	0	0	73	0	0	0	0	0	28	0	0	0	23	0
SV1242	68	0	0	28	89	0	67	31	50	40	0	0	15	0	0	0	0	0	55	0	0	0	0	0	0	0	0	0	0	0	0	0	0	0	0	77	0	0	0	0	0	28	57	0	0	40	170	0	0
SV1243	0	0	34	6	0	22	14	0	0	0	15	0	15	0	8	28	19	23	0	0	16	0	0	0	22	9	0	6	0	0	0	14	0	0	0	0	0	0	11	0	7	0	0	0	0	0	0	0	0
SV1244	0	0	0	0	0	0	0	0	0	0	0	0	0	0	24	0	0	0	0	0	0	0	0	0	0	0	0	0	0	0	0	0	0	0	0	0	0	0	0	0	0	0	0	0	0	0	0	0	0
SV1245	11	7	21	0	0	0	0	0	0	0	87	31	0	0	21	41	32	91	0	22	49	18	0	32	36	8	0	0	0	0	0	56	0	0	0	0	25	63	29	0	39	0	12	0	0	0	0	0	0
SV1246	0	0	0	0	0	0	0	0	0	0	0	0	0	28	0	0	0	0	13	0	0	28	0	0	17	0	0	0	0	18	0	0	0	0	0	0	0	0	0	18	0	0	0	0	0	0	0	0	0
SV1247	0	0	0	0	99	56	0	0	0	0	0	0	0	72	0	0	0	0	0	0	72	0	0	0	31	0	0	0	97	140	0	0	100	96	0	45	128	37	38	0	0	0	0	0	0	0	0	49	63
SV1248	0	0	0	22	0	18	0	0	0	0	0	0	0	0	0	0	0	0	0	0	0	0	0	0	0	0	40	0	5	46	33	77	0	31	22	123	0	0	0	0	23	0	0	0	0	34	0	0	15
SV1249	0	0	0	0	0	0	0	0	0	0	0	0	0	0	0	0	0	0	0	0	0	0	0	0	0	0	0	0	0	0	0	0	0	0	0	0	0	14	24	15	46	0	0	0	0	0	0	0	0
SV1250	0	0	0	0	26	0	0	0	0	0	0	0	40	0	0	0	0	0	0	21	0	0	0	0	0	0	0	0	0	0	0	0	0	0	0	0	0	42	0	0	52	0	0	0	0	0	0	31	0
SV1251	0	0	0	0	0	0	0	0	0	0	0	0	0	22	0	0	0	27	0	0	0	0	0	0	0	0	25	0	0	38	24	51	135	50	0	42	23	0	8	7	0	0	0	0	0	0	0	0	0
SV1252	0	0	0	0	0	0	0	0	0	0	0	0	0	0	0	0	0	0	0	0	0	0	0	0	0	0	0	0	0	0	0	0	0	0	0	0	0	0	0	0	0	0	0	0	0	0	50	0	0
SV1253	0	0	34	0	111	83	34	37	95	80	24	34	19	49	31	16	0	0	0	0	60	0	0	21	78	20	0	0	0	7	70	0	0	0	0	8	17	0	0	0	0	0	0	0	0	0	0	33	27
SV1254	0	0	0	0	0	0	0	0	0	0	0	0	0	0	0	0	0	0	0	0	0	0	0	0	0	0	0	89	64	0	0	0	0	56	35	0	0	0	0	0	0	0	31	0	0	16	38	65	0
SV1255	70	44	66	30	0	0	0	0	34	0	41	0	47	0	0	0	22	0	106	0	61	0	0	0	51	141	0	0	0	0	0	0	0	0	0	0	0	0	124	0	66	0	0	28	0	0	0	24	28
SV1256	33	37	0	0	0	0	40	0	0	0	0	0	0	0	0	0	47	0	0	0	43	40	0	0	0	0	0	0	0	0	0	32	0	0	0	0	0	0	0	0	0	0	0	24	0	0	0	0	0
SV1257	0	0	0	0	16	42	29	0	0	0	0	13	0	0	0	0	0	0	0	0	0	46	0	0	0	0	0	0	0	0	0	12	0	0	0	0	0	0	0	0	0	0	0	0	0	0	0	0	0
SV1258	0	0	0	0	25	23	0	0	61	0	48	0	38	0	0	0	0	0	0	0	69	0	0	0	18	26	0	0	68	48	57	15	65	94	0	0	0	0	0	0	15	36	0	0	0	0	39	0	0
SV1259	0	0	0	0	17	30	0	0	0	0	0	0	76	0	0	0	0	0	0	0	0	0	0	0	0	0	0	73	121	82	21	0	42	0	102	0	116	0	0	0	0	0	0	0	0	0	0	95	0
SV1260	0	0	0	0	0	0	0	0	0	0	0	0	0	0	0	0	0	0	0	0	0	0	0	0	0	0	0	0	0	37	18	96	117	78	0	70	74	0	33	0	85	30	0	0	0	0	0	0	28
SV1261	0	0	0	0	0	0	0	0	0	0	0	17	0	15	0	0	40	0	0	0	0	0	0	0	21	0	0	0	0	23	0	20	0	0	0	0	0	0	0	0	22	0	0	0	0	0	0	0	0
SV1262	0	22	0	37	0	0	0	0	0	28	0	41	0	0	0	0	57	50	22	0	39	21	0	0	0	35	0	0	0	20	0	0	0	0	0	0	0	0	20	0	20	0	0	0	0	0	27	0	0
SV1263	0	0	50	0	0	18	0	0	0	33	0	0	32	0	0	0	0	17	0	0	0	0	0	0	0	53	0	0	0	0	0	92	0	0	0	0	0	0	37	0	0	0	0	0	0	0	0	0	0
SV1264	0	0	0	0	47	62	0	0	24	0	0	50	0	0	0	0	0	75	0	36	63	0	0	34	23	0	0	0	0	0	122	0	58	0	0	0	0	0	0	0	0	0	0	0	0	0	46	0	34
SV1265	0	0	0	0	0	0	26	11	0	0	0	0	0	0	0	25	24	0	23	0	24	0	0	12	0	0	0	0	0	21	0	0	0	0	0	0	0	0	0	17	0	27	0	0	0	0	0	0	0
SV1266	0	10	0	0	0	0	0	0	0	0	0	0	0	0	0	0	0	0	0	0	13	0	0	0	0	0	0	0	15	18	25	0	0	0	0	0	0	0	0	0	0	0	0	0	0	0	63	0	0
SV1267	0	0	0	0	0	0	0	0	0	0	0	0	0	0	0	19	0	0	0	0	0	89	0	0	0	0	0	0	12	0	0	0	0	0	0	0	0	0	0	0	0	0	23	0	0	0	0	0	0
SV1268	0	0	0	0	0	5	0	0	0	0	14	0	0	0	0	0	0	0	0	0	0	0	0	0	0	0	0	0	0	63	0	26	0	0	0	0	0	23	32	21	0	0	0	0	0	0	0	6	0
SV1269	0	0	52	0	31	45	0	22	0	46	28	0	0	15	0	0	0	0	10	0	0	0	0	0	0	0	0	0	0	29	20	0	0	0	65	50	39	0	0	0	0	0	0	0	0	0	50	74	0
SV1270	0	0	0	0	0	0	10	0	0	0	0	0	0	0	0	3	0	0	0	0	0	0	0	0	0	0	0	11	0	0	0	0	0	0	0	0	0	0	0	0	0	0	0	0	0	0	0	0	0
SV1271	0	0	0	0	0	0	0	0	0	0	0	0	0	0	0	0	49	0	0	0	0	0	0	0	0	0	39	85	0	0	0	39	0	0	0	0	0	0	0	0	0	0	0	0	0	0	0	0	0
SV1272	0	0	0	0	0	61	0	0	0	0	0	0	0	0	0	0	0	0	0	0	0	0	0	0	0	0	0	0	0	0	0	0	0	0	0	39	0	0	0	0	0	72	78	0	0	67	101	0	0
SV1273	0	0	0	25	43	40	0	103	0	38	0	0	0	45	0	46	49	49	39	73	0	42	0	32	19	0	0	0	0	0	168	0	0	0	0	0	0	0	0	0	0	89	0	0	0	0	0	0	0
SV1274	0	43	65	45	0	15	29	74	0	0	0	57	0	47	84	44	0	0	0	23	0	0	0	0	29	0	0	0	0	0	41	0	0	40	0	21	0	0	0	0	0	0	28	0	0	0	0	0	0
SV1275	0	20	0	19	0	0	0	0	0	0	0	0	0	0	0	0	0	0	0	0	0	22	0	0	0	0	0	0	0	0	0	0	0	0	0	0	0	0	0	11	0	0	0	0	0	0	0	0	0
SV1276	0	0	0	0	0	0	0	0	0	0	0	0	0	0	0	0	0	0	0	0	0	0	0	0	0	0	0	0	0	0	0	0	0	0	0	0	0	0	0	47	0	0	0	0	0	0	0	0	0
SV1277	0	0	0	0	0	0	0	0	0	0	0	0	0	0	0	0	0	0	0	0	0	0	0	0	0	0	0	0	0	0	0	0	0	0	0	0	0	0	0	0	0	0	0	0	0	0	0	0	0
SV1278	17	27	0	27	0	0	30	0	21	0	0	0	16	0	15	15	21	16	0	0	0	25	0	0	0	9	0	26	0	0	0	0	0	0	0	0	0	0	0	22	0	12	0	14	0	0	0	0	0
SV1279	0	0	0	34	0	0	0	0	0	0	0	0	0	0	0	0	0	0	0	0	0	0	0	0	0	0	0	0	0	0	0	0	0	0	0	0	0	0	0	0	0	0	0	0	0	0	0	0	0
SV1280	0	32	0	39	0	0	0	0	0	0	0	0	37	0	0	0	0	0	49	0	0	0	0	0	0	0	0	0	0	0	0	0	0	0	0	0	0	61	0	45	0	0	0	37	0	0	0	0	0
SV1281	0	0	36	0	0	33	0	0	0	30	20	31	0	50	30	64	0	0	0	0	52	28	0	0	16	29	0	0	9	0	31	30	0	0	0	20	0	0	0	0	0	48	0	0	0	0	0	0	0
SV1282	61	0	15	0	0	43	11	0	22	31	0	0	0	0	17	8	0	0	0	0	0	13	0	0	0	13	0	0	0	0	0	0	0	0	15	49	0	0	0	0	0	16	92	0	0	0	139	0	0
SV1283	0	0	24	31	0	0	0	0	45	17	0	0	10	0	25	0	0	0	0	14	29	0	0	0	0	25	0	0	0	0	0	0	0	0	0	0	0	24	0	0	22	0	0	148	0	0	0	0	0
SV1284	0	32	0	0	53	0	0	0	36	0	0	0	0	0	0	0	0	0	0	0	0	0	0	0	0	0	0	56	71	0	0	0	0	0	44	63	0	0	0	36	0	0	0	0	0	0	0	119	80
SV1285	0	0	0	0	0	0	0	0	0	0	0	0	0	0	0	0	0	0	0	0	0	43	0	0	0	0	0	0	0	0	0	0	0	0	0	0	0	0	0	66	0	0	0	0	0	0	0	0	0
SV1286	0	0	0	21	0	0	0	27	47	41	25	50	16	83	0	0	0	37	0	0	40	0	0	43	0	0	0	0	0	0	0	32	16	46	0	57	0	0	0	0	0	70	38	0	0	23	17	0	0
SV1287	12	0	0	0	0	0	0	0	0	0	0	0	12	0	0	0	0	27	0	0	0	0	0	0	0	0	0	0	0	0	0	33	0	0	0	0	0	0	0	0	0	0	0	0	0	0	0	0	0
SV1288	0	0	0	0	0	0	0	0	0	0	0	0	0	0	0	0	15	0	37	0	0	0	0	0	24	0	0	0	0	0	0	16	0	13	0	0	0	71	35	0	82	0	0	0	0	0	0	0	0
SV1289	58	0	59	28	0	0	0	0	0	0	0	0	0	0	0	0	0	0	66	0	49	0	0	0	0	0	0	0	0	0	0	0	0	0	0	0	0	24	0	0	0	0	0	38	0	0	0	56	0
SV1290	0	0	0	29	0	14	0	0	0	0	0	27	0	12	0	0	28	41	0	0	0	0	0	0	0	0	0	0	0	27	0	44	0	41	0	0	0	0	0	27	68	0	0	79	0	0	0	0	0
SV1291	52	0	0	107	0	0	0	0	32	37	0	0	81	0	0	0	0	0	47	0	21	0	0	0	0	0	0	0	0	0	0	0	0	0	0	0	0	0	0	22	0	0	0	0	0	0	0	0	0
SV1292	0	0	0	0	43	0	0	0	0	46	0	0	117	112	0	0	0	0	0	0	77	0	0	0	0	0	0	0	0	0	0	81	84	61	0	52	0	0	0	0	0	0	0	0	0	0	0	0	0
SV1293	62	48	45	0	0	0	76	0	0	0	0	0	0	55	0	0	0	0	0	58	0	0	0	0	0	0	0	0	31	0	0	0	0	41	0	0	0	0	46	0	0	0	0	0	0	49	70	0	0
SV1294	0	0	62	23	123	32	0	50	100	67	59	68	38	57	0	41	0	0	36	53	60	0	0	55	43	100	0	0	0	35	13	0	0	27	14	0	39	0	0	0	0	0	0	0	0	0	0	42	47
SV1295	0	0	0	0	0	0	0	0	0	0	0	0	0	0	0	0	38	64	0	51	12	0	0	49	0	0	0	0	0	26	23	45	32	0	0	37	0	0	0	0	0	0	9	0	0	20	0	0	0
SV1296	0	0	0	0	0	0	0	0	0	0	0	0	0	0	0	0	0	0	0	0	0	0	0	0	0	0	0	0	0	0	0	0	0	0	0	0	0	0	0	30	0	0	0	108	0	0	0	0	0
SV1297	0	0	31	47	0	0	0	0	0	0	79	0	0	0	0	0	0	0	75	47	36	0	0	0	0	102	0	0	0	0	0	0	0	0	0	0	0	53	45	0	0	47	0	0	0	0	0	64	0
SV1298	0	0	35	0	0	0	0	0	26	21	25	23	18	0	0	0	0	0	20	0	45	0	0	0	65	0	0	0	0	0	0	0	0	0	30	0	0	0	0	0	0	23	0	0	0	0	0	0	0
SV1299	0	0	0	0	0	0	0	0	0	0	0	71	0	0	0	16	17	0	0	0	0	68	0	0	0	0	0	0	0	0	0	0	0	0	0	0	0	32	0	31	0	0	0	0	0	0	0	0	0
SV1300	33	0	0	0	25	0	0	0	0	0	0	0	0	0	0	0	0	0	0	0	0	0	0	0	0	0	0	0	0	0	0	0	0	0	0	53	0	0	0	0	54	0	0	0	0	43	0	0	33
SV1301	0	0	20	26	16	29	0	43	22	15	27	70	23	62	24	20	10	32	0	39	36	0	0	47	0	17	0	0	14	15	14	11	31	0	34	104	50	0	0	0	0	103	60	0	0	16	35	18	24
SV1302	0	0	0	0	24	26	0	0	27	19	25	0	0	0	0	0	0	0	0	0	24	0	0	0	0	0	0	9	8	25	73	0	0	0	15	19	35	0	0	0	0	0	460	0	0	0	0	31	15
SV1303	64	0	0	0	0	0	0	0	0	0	0	0	0	0	0	0	38	0	24	0	0	0	0	0	0	27	0	0	0	0	0	0	0	0	0	0	0	0	0	28	0	0	0	0	0	0	0	0	0
SV1304	0	0	0	0	0	0	0	0	0	12	0	0	0	0	0	0	0	0	0	0	0	0	0	0	0	0	94	0	0	0	0	0	0	0	0	0	0	32	0	0	0	39	34	0	0	0	19	0	10
SV1305	0	0	0	0	0	0	0	0	0	0	0	0	0	0	0	0	0	0	0	0	0	0	0	0	0	0	0	0	0	0	0	8	0	0	0	0	0	0	0	0	0	0	0	0	0	0	0	0	0
SV1306	0	0	12	15	0	0	0	0	0	0	0	0	0	0	0	0	22	0	26	0	0	0	0	0	0	19	0	0	0	0	0	16	0	30	0	0	0	26	39	25	21	0	0	46	0	0	0	0	0
SV1307	0	0	0	0	0	0	0	0	0	0	0	0	0	0	0	0	0	0	0	0	0	0	0	0	0	0	0	0	58	0	0	0	0	0	0	0	0	0	75	0	0	0	0	0	0	0	0	63	0
SV1308	10	0	0	12	0	0	0	17	20	0	0	0	0	17	0	0	13	25	0	11	0	0	0	0	11	7	0	15	6	0	0	11	16	18	0	19	0	15	0	21	0	26	0	12	0	0	0	0	0
SV1309	74	64	63	30	32	63	51	0	78	21	0	0	0	0	0	0	0	0	55	0	0	47	0	0	0	39	0	0	38	0	0	0	0	0	70	0	32	0	0	0	0	0	43	0	0	0	44	38	42
SV1310	0	0	0	0	0	0	0	0	0	47	0	0	0	0	0	0	0	0	0	0	0	0	0	0	0	0	0	0	0	0	0	0	0	0	0	0	0	0	0	32	4	0	0	142	0	0	0	0	0
SV1311	23	0	0	0	0	0	0	0	0	0	41	0	59	0	0	0	0	0	50	0	49	0	0	0	0	0	0	19	24	0	0	0	0	0	50	0	55	0	21	5	0	53	0	0	0	0	0	35	0
SV1312	21	0	53	35	0	0	54	0	0	0	51	0	0	22	22	53	28	25	17	61	0	86	0	0	29	19	0	0	13	0	0	0	0	0	0	0	0	15	9	0	0	0	0	0	0	0	0	0	0
SV1313	0	0	0	0	0	10	0	0	0	0	0	0	0	0	0	0	0	0	0	0	0	0	0	0	0	14	67	25	0	21	0	0	12	0	0	27	19	0	0	0	0	53	0	0	0	20	0	0	15
SV1314	13	27	86	121	31	0	129	210	16	0	69	78	0	34	289	173	0	0	24	53	37	271	0	58	33	12	0	0	0	0	0	0	0	14	0	0	0	0	0	0	0	0	0	0	0	0	0	14	0
SV1315	27	26	0	0	0	0	29	0	0	0	0	0	0	0	0	0	0	0	0	0	0	37	0	0	0	0	0	0	13	0	0	0	0	0	0	0	0	0	0	20	0	0	0	0	0	0	0	0	0
SV1316	0	0	0	0	0	12	0	0	6	0	0	0	6	0	0	0	0	0	0	0	0	0	0	0	5	11	0	43	14	0	0	9	0	0	0	0	0	0	33	0	6	0	0	8	0	43	0	0	0
SV1317	0	0	0	0	0	25	0	0	0	27	37	0	19	0	38	0	0	0	0	20	30	0	0	67	25	42	0	0	0	31	43	25	26	18	0	0	0	24	42	24	16	67	0	0	0	0	0	0	0
SV1318	0	0	0	0	0	0	0	0	0	0	0	0	23	0	0	0	0	42	0	0	0	71	0	0	0	0	0	0	0	0	0	37	38	0	0	0	0	0	0	0	0	0	0	0	0	0	0	0	0
SV1319	39	0	0	27	0	0	41	0	0	0	0	0	0	0	0	0	0	0	0	0	0	49	0	0	0	0	0	0	34	0	0	0	0	0	0	0	0	0	0	0	0	0	0	0	0	0	0	34	0
SV1320	0	0	0	0	0	0	0	0	0	0	0	0	0	0	0	0	0	0	0	0	0	0	0	0	0	0	0	0	0	0	0	0	0	0	0	0	0	0	0	0	0	0	0	0	0	0	0	0	0
SV1321	0	0	0	30	0	0	0	0	0	0	0	0	0	0	0	0	22	28	0	0	0	0	0	0	0	0	0	0	0	16	0	29	0	15	0	0	0	0	0	0	0	0	0	0	0	0	0	0	0
SV1322	0	0	0	0	22	22	0	0	0	9	0	0	0	0	0	0	0	0	0	0	0	0	0	0	42	0	0	0	0	0	0	21	0	0	0	0	0	0	0	0	0	0	0	0	0	0	0	0	0
SV1323	0	0	0	0	0	0	0	0	0	0	0	0	0	0	0	0	0	0	0	0	0	0	0	0	0	0	0	55	0	0	0	0	0	51	0	0	0	0	0	0	0	0	0	0	0	44	0	0	0
SV1324	34	79	0	0	0	0	74	61	39	0	59	0	0	0	51	49	0	0	0	0	66	78	0	0	0	0	0	0	0	0	72	0	0	0	0	0	0	0	0	0	0	28	54	0	0	0	77	0	0
SV1325	0	0	0	0	36	0	0	0	0	0	0	0	0	0	0	0	60	299	0	0	0	0	0	28	0	0	0	0	0	0	0	42	35	99	0	0	0	0	35	0	76	0	0	0	0	0	0	0	0
SV1326	24	37	0	34	0	0	0	0	0	0	0	0	0	0	0	0	0	0	0	0	0	0	0	0	0	0	0	0	0	0	0	0	0	0	0	0	0	21	0	0	0	0	0	15	0	0	0	0	0
SV1327	0	8	0	0	0	0	0	0	0	0	0	0	0	0	0	0	0	0	0	0	0	0	0	0	0	0	0	0	0	0	0	0	0	0	0	0	0	0	0	0	0	0	0	0	0	0	0	0	0
SV1328	0	0	0	0	0	0	0	0	0	0	0	0	0	0	0	0	0	0	0	0	0	0	0	0	0	0	0	0	0	0	0	0	0	0	0	0	0	0	0	0	0	0	0	0	0	0	0	0	0
SV1329	0	0	0	0	8	0	0	0	0	0	0	0	0	0	0	0	27	0	0	0	0	0	0	0	0	0	0	0	0	0	0	15	0	19	0	0	0	0	17	0	15	0	0	0	0	0	0	0	0
SV1330	0	0	0	0	168	155	0	0	50	0	0	0	0	0	0	0	0	0	0	0	33	0	0	56	68	39	0	0	0	0	47	0	0	0	35	0	0	0	0	0	0	0	0	0	0	51	0	42	62
SV1331	0	0	42	0	0	0	0	0	0	0	44	29	26	19	33	53	28	54	33	0	32	38	0	0	38	51	0	0	0	18	0	33	0	0	0	0	0	60	90	0	0	0	0	0	0	0	0	36	0
SV1332	0	15	0	13	0	0	0	0	0	0	0	0	0	0	0	0	31	0	0	0	0	0	0	0	0	0	0	0	0	0	0	0	0	0	0	0	0	0	0	21	0	0	0	0	0	0	0	0	0
SV1333	0	0	0	0	0	0	0	36	0	0	0	62	0	35	0	0	0	68	0	34	0	0	0	37	0	0	0	0	0	75	0	0	0	0	0	45	0	0	0	0	40	0	0	0	0	0	0	0	0
SV1334	0	0	0	0	0	0	0	0	0	0	0	0	0	0	0	0	0	0	0	0	0	0	0	0	0	0	0	40	0	0	0	0	17	43	17	106	0	0	0	0	0	40	0	0	0	6	0	0	39
SV1335	0	0	0	0	0	0	0	0	0	42	0	0	0	0	0	0	0	0	0	0	0	0	0	0	0	0	0	0	66	0	0	0	0	0	0	0	0	0	0	0	0	0	0	0	0	0	0	0	0
SV1336	0	0	0	0	126	112	0	0	0	77	0	0	0	0	0	0	37	0	0	171	81	0	0	54	95	0	0	0	0	0	0	55	93	68	0	0	56	0	0	0	0	0	0	0	0	0	0	122	110
SV1337	0	0	0	0	23	0	0	0	0	0	0	0	0	0	0	11	35	0	0	0	30	30	0	0	0	0	0	0	0	0	0	0	0	0	0	0	0	16	0	0	0	0	0	0	0	0	0	0	0
SV1338	0	0	0	39	0	0	0	0	0	0	0	0	0	0	0	0	0	23	0	0	0	0	0	0	0	0	0	0	0	48	0	22	62	35	0	29	17	0	0	0	38	34	0	0	0	0	0	0	0
SV1339	0	0	0	0	0	0	0	0	0	0	0	0	0	0	0	0	0	0	0	0	0	0	0	0	0	0	308	0	0	0	0	0	0	0	0	0	0	36	0	0	0	0	0	50	0	44	0	0	0
SV1340	0	0	0	12	0	0	16	0	0	0	0	0	0	0	15	21	18	47	0	0	0	22	0	0	0	0	0	0	0	0	0	0	0	0	0	0	0	31	0	0	0	0	0	0	0	0	0	0	0
SV1341	37	75	35	0	0	0	23	0	25	23	24	0	20	0	5	11	17	14	32	35	27	36	0	15	16	37	0	0	0	0	0	0	0	0	0	0	0	19	20	0	15	0	0	18	0	0	0	0	0
SV1342	0	0	0	16	0	0	0	21	20	0	25	8	0	16	36	10	14	13	0	0	41	10	0	0	0	0	9	9	0	11	0	16	32	26	0	0	32	10	0	0	0	68	0	0	0	0	0	0	0
SV1343	0	0	0	0	39	0	0	0	39	0	0	0	0	0	0	0	0	0	0	0	0	0	0	0	0	0	0	0	0	0	0	0	0	0	0	0	0	0	0	0	0	0	0	0	0	0	0	0	0
SV1344	0	0	0	0	0	0	0	27	0	0	0	50	0	30	0	0	38	69	0	0	46	89	0	0	0	19	0	0	0	0	0	35	0	0	0	0	0	0	0	26	33	0	0	0	0	0	0	13	0
SV1345	0	0	14	0	32	37	13	6	28	28	15	23	14	17	16	0	0	10	14	14	19	0	0	20	53	15	0	16	10	37	41	0	0	7	24	20	15	0	0	0	0	11	31	0	0	47	37	31	26
SV1346	0	0	0	0	0	32	0	0	0	47	0	0	72	65	0	0	0	0	0	0	0	0	0	0	0	0	47	0	0	0	0	0	0	0	0	154	0	0	0	0	0	98	0	0	0	0	0	0	0
SV1347	0	0	10	0	0	0	0	0	0	0	0	0	17	0	0	0	29	0	26	0	30	0	0	0	0	0	0	0	0	0	0	0	0	27	0	0	0	25	17	21	0	27	25	0	0	0	0	0	0
SV1348	0	0	35	0	0	0	0	0	0	0	0	0	0	0	0	0	0	0	0	0	35	0	0	0	59	0	0	0	0	56	0	0	0	40	74	96	0	0	0	0	0	71	0	0	0	0	0	0	22
SV1349	0	0	0	0	0	0	0	23	118	0	0	0	0	0	0	0	0	0	0	0	0	0	0	0	0	43	0	24	0	0	0	0	0	0	0	0	0	0	0	43	0	19	0	0	0	0	0	0	43
SV1350	0	0	0	0	0	10	0	0	36	10	13	31	13	29	0	0	0	49	0	24	25	0	0	33	0	0	0	0	0	61	40	85	90	10	0	36	50	0	0	0	0	0	0	0	0	0	0	36	18
SV1351	44	0	21	33	34	0	0	0	20	15	37	0	0	0	0	0	0	0	26	0	50	0	0	0	0	27	0	31	0	0	0	0	0	0	0	0	0	0	0	0	0	0	0	47	0	0	0	20	8
SV1352	43	0	86	47	54	36	0	0	76	96	0	0	47	0	0	37	0	0	29	0	30	0	0	0	16	36	0	20	0	0	0	0	0	25	80	0	0	0	0	0	0	54	0	0	0	13	0	0	36
SV1353	0	21	0	0	0	0	0	0	0	0	0	0	0	0	0	0	0	0	0	0	0	0	0	0	0	0	0	0	0	0	0	0	0	0	0	0	0	0	0	15	0	0	0	0	0	0	0	0	0
SV1354	0	0	0	14	0	0	0	0	0	0	0	0	0	0	0	0	0	0	0	0	0	0	0	0	0	0	0	0	0	0	0	0	0	0	0	0	0	0	0	0	0	0	0	0	0	0	0	0	0
SV1355	0	0	20	0	15	0	0	6	13	8	8	0	22	12	0	0	0	0	0	0	20	0	0	0	35	0	0	14	23	15	0	56	19	29	0	26	32	0	0	0	0	0	0	0	0	0	0	0	23
SV1356	0	0	0	5	0	0	0	0	20	28	0	0	21	0	0	0	0	0	0	0	7	0	0	0	0	0	0	0	12	0	0	0	6	0	0	13	0	21	43	0	0	0	0	37	0	0	0	0	0
SV1357	0	0	0	0	0	0	0	0	0	0	0	0	0	51	0	0	0	0	0	0	0	111	0	0	0	94	0	0	0	0	0	0	0	0	0	0	0	0	0	0	0	54	0	0	0	0	0	0	0
SV1358	0	0	0	0	0	0	0	0	0	0	0	0	0	0	0	0	0	0	0	0	0	0	0	0	0	0	0	50	57	0	143	0	0	0	46	75	85	0	0	0	0	0	114	0	0	0	123	97	85
SV1359	17	0	0	0	0	0	0	0	0	0	0	0	0	0	0	0	0	0	0	0	0	0	0	0	0	0	0	0	0	0	0	60	0	0	0	0	0	41	0	43	0	0	0	29	0	0	0	0	0
SV1360	0	39	0	0	0	54	46	70	0	0	55	79	0	0	41	40	55	75	0	69	67	64	0	67	0	0	0	0	115	0	37	0	21	62	0	0	66	0	0	0	0	0	0	0	0	0	0	0	24
SV1361	0	0	0	0	0	0	0	0	0	0	0	0	0	0	0	0	0	0	0	0	0	0	0	0	0	0	0	0	0	34	0	0	0	0	0	0	0	0	0	14	0	0	0	0	0	0	0	0	0
SV1362	0	0	0	0	0	0	0	0	0	0	23	0	0	0	0	0	0	0	0	10	0	0	0	0	0	0	43	0	0	7	0	0	0	0	0	0	0	0	0	0	0	0	0	0	0	0	0	0	0
SV1363	0	0	0	0	0	0	0	0	0	0	31	0	0	0	0	0	0	0	0	0	0	0	0	0	39	0	0	0	0	0	0	0	0	0	0	0	0	0	0	0	0	6	0	0	0	0	0	0	0
SV1364	0	13	64	0	24	0	0	126	26	27	59	121	0	196	0	0	89	118	0	146	0	63	0	205	0	18	0	0	16	0	41	26	83	102	0	0	0	0	0	0	0	0	0	0	0	0	0	0	0
SV1365	0	0	16	73	0	0	0	0	0	16	18	0	13	13	0	0	18	0	18	7	0	0	0	0	17	18	0	0	0	0	0	0	0	0	0	0	0	11	0	0	0	0	0	26	0	0	0	9	0
SV1366	13	0	0	42	0	0	0	0	0	0	0	0	0	0	0	0	0	0	16	0	0	0	0	0	0	10	0	13	0	0	0	0	0	0	0	0	0	11	0	0	0	13	0	0	0	0	0	0	0
SV1367	0	0	41	20	0	0	29	0	0	0	26	0	37	29	0	16	18	63	25	0	0	40	0	0	21	0	22	0	0	0	0	20	0	16	0	0	0	0	0	0	32	17	0	0	0	0	0	0	0
SV1368	0	0	0	0	0	0	0	0	0	0	0	0	0	0	0	0	0	0	0	0	0	0	0	0	0	0	0	0	0	0	0	0	0	0	0	0	0	0	0	0	0	53	0	0	0	0	0	0	0
SV1369	0	0	0	0	0	0	0	0	0	0	0	0	0	0	0	0	0	0	0	0	0	0	0	0	0	0	0	0	0	0	0	0	0	0	0	0	0	0	13	27	0	0	0	0	0	0	0	0	0
SV1370	56	23	64	0	0	0	0	0	54	0	52	0	0	0	0	0	0	0	91	0	75	0	0	0	0	51	0	0	0	0	0	0	0	0	0	0	0	0	0	0	0	0	0	51	0	0	0	0	0
SV1371	0	0	18	0	0	16	14	0	0	0	0	0	20	31	0	0	11	26	0	0	30	0	0	0	28	0	0	0	0	0	0	0	0	0	0	0	0	0	0	0	0	19	13	0	0	0	0	0	0
SV1372	0	0	35	6	0	0	0	0	0	0	26	0	0	0	0	0	16	34	0	0	0	0	0	0	0	0	108	0	0	0	33	83	69	0	0	0	26	119	0	0	91	0	0	0	0	0	0	0	0
SV1373	0	0	0	0	0	0	0	0	0	0	0	0	0	0	0	0	47	47	0	0	0	0	0	0	0	0	0	0	0	0	0	0	0	0	0	0	0	0	0	0	0	0	0	166	0	0	0	0	0
SV1374	0	4	11	0	0	0	0	0	0	0	0	0	0	0	0	0	0	0	0	0	9	0	0	0	0	0	0	0	24	19	0	6	0	19	0	18	28	0	9	0	9	34	7	0	0	19	0	11	26
SV1375	0	0	0	0	53	44	0	0	52	64	0	34	0	33	22	10	0	0	0	49	48	0	0	37	0	41	0	0	0	16	0	29	0	0	0	32	0	0	0	0	37	49	21	0	0	0	0	0	0
SV1376	0	29	22	61	40	104	46	22	28	0	14	28	0	39	68	18	18	37	0	19	21	26	0	17	25	0	0	0	0	0	0	0	10	39	0	8	0	0	0	0	0	13	62	0	0	26	33	8	19
SV1377	0	0	20	8	0	0	0	0	14	28	0	0	0	0	0	0	0	0	14	0	19	3	0	0	0	11	0	10	13	5	0	0	0	0	23	10	9	0	0	0	0	41	0	0	0	0	0	5	0
SV1378	0	0	0	0	0	25	0	0	0	35	52	37	0	0	0	0	0	134	0	0	0	0	0	0	0	0	0	0	60	0	84	0	0	0	0	91	153	54	0	0	115	0	0	0	0	0	0	27	30
SV1379	0	0	0	0	0	0	0	0	0	0	23	0	60	0	15	0	0	0	0	0	0	0	0	0	21	0	28	0	0	12	0	13	0	0	0	0	0	21	6	0	0	43	0	0	0	0	0	12	0
SV1380	0	0	0	0	0	0	0	0	15	0	0	0	0	0	0	0	14	36	0	15	38	19	0	0	0	18	0	0	0	0	0	0	0	0	0	0	0	0	13	0	12	0	0	0	0	0	0	0	0
SV1381	0	0	36	0	0	0	0	0	0	0	0	0	0	0	37	0	0	0	0	0	0	53	0	0	0	0	0	0	0	0	0	32	0	0	0	0	0	0	0	0	0	0	0	0	0	0	0	0	0
SV1382	0	0	0	0	0	12	0	0	0	0	18	0	0	14	0	7	18	110	16	31	32	19	0	0	0	14	0	0	0	0	0	32	27	18	0	0	10	40	41	0	154	0	0	0	0	0	0	0	0
SV1383	0	0	0	0	0	0	0	0	0	0	0	40	0	0	0	0	0	0	0	29	0	0	0	0	0	0	0	30	0	0	21	53	28	45	0	0	16	25	0	28	0	0	0	0	0	0	0	0	0
SV1384	0	0	0	0	0	0	0	0	0	0	0	0	0	0	0	0	0	0	0	0	0	0	0	0	0	0	0	86	0	0	0	0	0	0	15	0	0	0	0	60	0	20	0	0	0	0	0	0	0
SV1385	0	0	0	0	35	39	0	0	20	33	0	0	16	0	0	0	0	0	0	0	0	0	0	0	0	0	0	0	0	0	0	0	0	0	0	0	0	0	0	0	0	0	0	0	0	0	0	23	16
SV1386	0	0	0	0	0	0	0	0	0	0	0	0	0	0	0	0	37	0	0	0	0	0	0	0	0	0	0	0	0	0	0	0	0	0	0	0	0	0	0	0	0	0	0	0	0	0	0	0	0
SV1387	7	16	22	25	6	0	8	0	0	5	0	0	9	3	6	0	17	0	27	14	19	5	0	0	19	24	11	6	5	0	0	10	0	8	0	0	0	39	37	4	22	0	0	26	0	0	0	9	13
SV1388	0	130	0	0	0	0	0	0	0	0	0	0	0	0	0	0	0	0	0	0	0	0	0	0	0	0	0	0	0	0	0	0	0	0	0	0	0	0	0	0	0	0	0	0	0	0	0	0	0
SV1389	0	99	0	0	0	26	0	0	0	0	0	0	0	0	0	0	0	29	0	46	50	0	0	0	0	0	0	0	0	0	0	0	0	0	0	0	0	0	0	0	0	0	0	0	0	0	0	0	0
SV1390	0	88	51	0	34	0	0	0	0	58	0	114	0	0	0	0	59	0	0	97	28	0	0	0	0	49	0	0	0	0	0	0	0	0	0	0	0	52	0	0	56	0	0	0	0	0	0	0	0
SV1391	0	0	0	42	0	16	0	0	0	14	0	0	0	0	0	0	0	0	0	0	0	24	0	0	23	0	18	21	29	13	22	0	0	0	0	425	28	0	58	0	0	0	0	0	0	286	0	0	0
SV1392	9	9	0	183	20	137	0	0	9	66	0	12	0	0	0	0	0	0	0	148	14	0	0	0	60	0	0	0	25	0	13	0	0	0	0	130	52	0	0	0	0	13	17	19	0	847	13	0	19
SV1393	0	0	0	0	0	0	0	0	0	0	0	0	0	0	0	19	0	0	0	0	0	33	0	0	0	0	0	0	0	0	0	0	0	0	0	0	0	0	0	0	0	42	60	0	0	0	0	0	0
SV1394	0	0	0	0	0	0	0	0	0	0	0	0	0	0	0	0	0	0	23	0	0	27	0	0	0	0	0	0	0	0	0	11	0	20	0	0	0	0	0	47	0	0	0	73	0	0	0	0	0
SV1395	14	8	14	30	0	0	13	0	0	13	0	0	0	0	12	0	31	0	19	19	7	13	0	0	0	18	0	0	18	0	0	11	0	0	0	0	0	0	0	19	0	36	0	0	0	0	0	0	0
SV1396	0	0	0	0	0	0	0	0	0	0	0	0	57	0	0	0	0	0	0	0	0	0	0	0	0	0	70	0	0	0	0	0	0	0	0	52	0	0	0	0	0	0	0	0	0	0	0	0	0
SV1397	31	0	0	0	0	0	0	0	0	0	0	0	0	0	0	0	0	0	0	0	0	0	0	0	0	0	0	0	0	0	0	0	0	0	0	0	0	0	0	0	0	0	0	134	0	0	0	0	0
SV1398	20	0	20	0	0	0	0	0	0	0	0	0	22	0	0	0	0	0	0	0	0	0	0	0	0	0	0	14	0	0	0	0	0	0	0	0	0	0	0	0	0	0	0	11	0	0	0	41	0
SV1399	0	0	0	0	0	0	0	0	0	0	0	0	0	0	0	0	0	0	0	0	0	0	0	0	0	0	0	50	0	0	0	0	0	0	0	0	0	43	0	0	0	0	20	0	0	0	0	0	0
SV1400	0	0	0	40	0	0	0	38	0	39	29	0	41	0	43	0	48	0	0	12	0	0	0	0	8	35	0	0	0	23	0	75	0	0	0	0	0	0	0	0	0	57	0	0	0	29	0	0	0
SV1401	0	0	62	0	0	0	71	0	0	0	0	0	0	0	0	78	0	0	0	0	51	0	0	0	0	0	0	0	47	0	0	0	0	0	0	0	0	0	0	53	0	0	0	77	0	0	0	0	0
SV1402	15	0	0	0	0	0	8	0	14	0	0	0	10	0	0	0	15	0	25	0	0	0	0	0	0	0	10	0	0	24	0	27	15	0	0	0	0	36	22	17	27	0	0	9	0	0	0	0	0
SV1403	0	0	0	0	76	24	0	0	0	0	75	0	109	54	0	0	0	0	112	0	82	0	0	56	0	142	0	0	0	0	0	0	0	72	0	79	0	0	103	0	0	0	0	0	0	0	0	74	72
SV1404	0	0	0	0	0	0	0	0	0	0	0	0	0	0	0	0	0	0	0	0	0	0	0	0	0	0	0	30	0	0	0	0	0	0	0	0	0	0	0	0	0	0	0	85	0	0	0	0	0
SV1405	0	0	0	0	0	0	0	0	0	0	0	0	0	0	0	0	0	0	0	0	0	0	0	0	0	0	0	0	0	0	0	0	0	0	0	0	0	0	0	62	0	0	0	0	0	0	0	0	0
SV1406	61	0	46	105	0	0	34	0	87	21	77	0	0	0	0	0	41	0	113	48	102	68	0	0	0	122	0	0	0	0	0	0	0	0	0	0	0	41	0	67	0	0	0	0	0	0	0	0	0
SV1407	14	9	25	24	0	0	24	0	14	18	0	0	19	13	0	0	18	0	26	0	27	0	0	7	0	0	0	14	19	11	0	0	0	0	13	4	9	11	13	8	0	25	0	25	0	0	0	0	9
SV1408	0	35	43	118	16	33	0	74	0	0	0	42	0	160	104	0	184	15	0	43	0	0	0	36	20	0	0	0	0	0	39	29	45	36	0	0	0	0	0	0	0	0	0	0	0	0	0	0	0
SV1409	0	0	0	0	0	0	0	0	0	0	0	0	0	0	0	0	17	0	0	0	0	0	0	0	0	0	0	0	0	0	0	0	0	0	0	0	0	0	0	0	0	0	0	0	0	0	0	0	0
SV1410	0	0	60	0	0	0	0	0	57	53	89	0	139	52	0	0	23	12	77	90	115	0	0	0	13	122	0	0	0	0	0	0	0	0	55	29	56	0	0	0	0	22	9	0	0	0	13	12	0
SV1411	26	0	0	0	0	0	0	0	0	0	0	0	0	0	0	0	0	0	0	0	0	0	0	0	0	0	0	37	25	0	0	0	0	0	33	0	0	0	0	0	0	0	0	0	0	0	0	0	0
SV1412	0	0	112	80	114	129	49	0	201	115	125	0	76	98	0	0	0	0	169	40	184	0	0	0	0	90	0	36	71	0	0	0	0	0	0	0	82	0	0	0	0	0	12	0	0	0	0	0	0
SV1413	0	86	0	0	0	0	53	0	0	0	0	0	0	0	0	0	0	0	36	0	0	79	0	0	0	0	0	0	0	0	0	43	0	27	0	0	0	0	0	0	0	0	0	0	0	0	0	0	0
SV1414	0	0	0	0	0	0	0	0	0	0	0	0	0	0	0	53	0	0	0	0	0	54	0	0	0	0	0	14	0	0	0	0	0	0	0	0	0	0	0	0	0	26	0	0	0	61	0	0	0
SV1415	0	0	0	0	0	0	0	0	0	29	0	0	0	0	0	0	0	0	0	0	0	0	0	0	0	0	0	129	0	0	0	0	0	0	74	54	0	0	34	0	0	0	0	0	0	159	0	0	0
SV1416	0	0	0	0	0	0	0	0	0	0	0	0	0	0	0	0	0	0	0	0	0	0	0	0	0	0	0	0	0	0	0	0	0	0	0	0	0	0	0	31	0	0	0	0	0	0	0	0	0
SV1417	0	0	0	0	0	0	0	0	0	0	0	0	0	0	0	0	0	0	0	0	0	0	0	0	0	0	0	0	0	0	0	0	0	0	0	0	0	0	0	0	0	0	0	0	0	0	0	0	0
SV1418	0	0	20	0	36	75	0	0	18	16	17	0	47	16	0	0	15	0	0	0	30	0	0	0	15	33	0	0	0	0	21	0	0	52	0	0	0	79	0	0	15	0	0	0	0	0	0	8	38
SV1419	0	0	0	0	0	0	0	0	0	0	0	0	0	23	0	0	0	0	0	0	17	0	0	0	0	0	111	0	0	37	0	24	0	0	0	60	0	0	11	0	24	0	0	0	0	52	0	0	17
SV1420	0	15	0	11	8	0	73	0	16	0	0	0	0	0	0	0	47	0	0	0	0	21	0	0	0	0	0	0	0	0	0	0	0	0	0	0	0	5	0	23	0	0	0	0	0	0	0	0	0
SV1421	0	0	0	0	0	0	0	0	0	0	30	0	0	14	23	0	0	0	0	0	0	0	0	0	0	0	64	42	0	18	0	0	0	0	7	11	0	0	0	0	0	43	0	25	0	0	0	0	0
SV1422	0	0	0	0	0	0	0	0	0	0	0	0	0	0	0	0	0	22	0	0	0	0	0	0	0	0	0	0	0	0	0	18	0	0	0	0	0	0	0	21	0	0	0	0	0	0	19	0	0
SV1423	29	33	39	41	0	0	0	0	0	0	0	0	0	0	0	0	0	51	24	0	0	0	0	0	0	40	0	0	0	0	0	0	0	0	0	0	0	54	50	16	85	0	0	17	0	0	0	0	0
SV1424	0	0	0	58	0	0	0	0	0	0	0	0	0	0	0	0	59	0	0	0	0	0	0	0	0	0	0	53	54	0	0	0	0	0	0	0	0	0	0	74	0	0	128	0	0	0	238	0	0
SV1425	0	0	0	0	26	0	0	0	0	26	0	0	0	0	0	0	0	0	0	0	0	0	0	0	0	0	15	0	0	0	0	0	0	0	0	0	0	0	0	0	0	51	0	0	0	0	0	0	0
SV1426	26	29	33	32	0	20	0	0	0	0	0	0	8	0	0	0	0	0	20	0	31	0	0	0	0	41	0	0	0	0	0	0	0	0	36	0	0	0	14	23	0	29	45	24	0	0	0	49	0
SV1427	19	0	0	0	0	0	0	0	0	0	0	0	0	0	0	0	18	0	0	0	0	0	0	0	58	113	0	0	0	0	21	0	0	0	0	0	0	0	0	0	0	0	35	0	0	0	0	0	0
SV1428	38	25	33	46	10	0	0	0	27	13	28	0	41	0	0	0	0	0	45	21	32	0	0	0	0	64	0	0	13	0	0	0	0	0	0	0	0	81	0	18	30	0	0	43	0	0	0	0	0
SV1429	0	0	0	0	0	0	0	0	0	0	0	0	81	0	0	0	0	0	0	0	0	0	0	0	0	0	0	0	0	0	0	0	0	0	0	0	0	0	0	0	0	0	0	0	0	0	0	0	0
SV1430	16	103	91	23	0	0	123	0	0	0	15	0	0	0	34	75	16	0	0	0	24	199	0	0	0	0	0	0	0	0	0	0	0	0	0	0	0	0	0	19	0	0	0	0	0	0	0	0	0
SV1431	0	0	0	27	0	0	0	0	0	14	66	55	0	43	39	0	17	61	0	25	37	98	0	0	0	0	22	0	0	0	0	55	0	0	0	14	0	0	0	42	0	0	10	0	0	0	0	0	0
SV1432	0	0	0	40	49	0	0	0	0	0	58	78	0	0	0	0	0	0	0	0	0	0	0	0	0	0	0	0	0	0	0	0	0	0	0	0	0	0	0	71	0	0	0	0	0	0	0	0	0
SV1433	0	0	0	0	0	0	0	0	0	0	0	0	0	0	0	0	0	0	0	0	0	0	0	0	0	0	0	0	0	0	0	0	0	0	0	0	0	0	0	0	0	0	0	0	0	0	0	0	0
SV1434	0	0	0	0	0	0	0	0	0	0	0	48	0	0	0	0	0	57	0	0	18	67	0	0	35	0	0	0	0	0	0	0	0	0	0	0	0	0	65	69	0	0	0	0	0	0	58	60	0
SV1435	71	0	66	68	67	19	9	0	71	63	52	9	44	41	19	23	21	0	58	68	112	13	0	15	8	95	0	0	0	0	0	0	0	0	0	0	0	0	0	0	0	0	0	0	0	0	0	0	6
SV1436	0	0	0	0	0	0	0	0	0	0	0	0	0	0	0	0	0	0	0	0	0	0	0	0	0	0	32	0	0	0	0	0	0	0	0	0	0	0	23	0	0	0	0	0	0	0	0	0	0
SV1437	0	15	0	8	0	0	15	0	0	0	14	16	11	8	19	30	15	22	0	14	10	21	0	0	31	0	0	0	0	0	6	0	14	13	0	0	0	0	21	0	0	0	0	0	0	0	16	0	0
SV1438	0	0	0	0	0	0	0	0	0	0	0	0	0	0	0	0	0	0	0	0	0	0	0	0	0	0	50	72	0	0	0	0	0	0	0	0	0	63	0	0	0	0	0	0	0	0	0	0	0
SV1439	12	0	0	0	29	25	0	0	16	25	29	0	52	39	0	0	0	0	50	0	47	0	0	0	0	34	0	0	0	0	0	0	0	0	0	0	0	0	0	0	0	0	0	0	0	0	0	0	0
SV1440	0	0	0	62	0	0	0	0	0	35	0	0	0	0	0	0	0	0	0	0	0	0	0	0	0	0	47	0	0	0	0	0	0	0	0	22	0	0	0	41	0	57	0	0	0	16	0	35	0
SV1441	9	0	0	0	0	0	0	9	10	27	0	0	175	56	0	0	0	0	0	6	38	0	0	0	38	8	6	22	0	38	23	60	31	12	0	6	0	0	0	0	0	22	0	0	0	28	0	0	0
SV1442	0	0	0	0	0	0	0	0	0	0	0	0	0	0	0	0	0	35	0	0	0	0	0	0	76	0	0	0	0	0	57	46	60	105	0	0	0	0	0	0	72	0	0	0	0	0	0	0	0
SV1443	0	0	20	10	0	9	0	29	7	0	21	28	13	38	9	19	36	36	0	19	30	0	0	11	0	0	15	0	0	18	0	27	13	27	12	44	12	0	0	0	24	29	0	0	0	15	0	0	14
SV1444	0	0	18	31	0	34	0	33	0	0	0	30	0	0	21	0	16	0	0	28	0	0	0	0	0	9	0	0	0	0	44	0	24	0	0	0	0	0	0	0	0	34	33	0	0	0	0	0	0
SV1445	0	0	0	0	0	0	0	0	0	0	0	0	68	0	0	0	0	0	0	0	15	0	0	0	0	0	298	12	27	48	0	88	36	59	0	0	0	0	0	0	28	44	0	0	0	0	0	0	10
SV1446	0	0	0	0	0	0	0	0	0	0	0	0	0	0	0	0	0	0	0	0	0	0	0	0	0	0	0	0	0	0	0	0	0	0	0	0	0	0	0	0	0	0	0	0	0	0	0	0	0
SV1447	0	0	0	0	0	0	0	0	0	0	0	0	0	0	0	0	0	0	0	0	0	0	0	0	0	0	0	0	0	0	0	0	0	0	0	0	0	0	0	41	0	0	0	0	0	0	0	0	0
SV1448	0	0	14	10	13	16	18	0	0	7	11	0	15	0	0	29	14	23	21	6	24	0	0	0	7	14	0	10	0	13	0	10	0	10	8	0	0	12	0	14	0	16	0	0	0	0	0	5	0
SV1449	0	0	0	0	0	0	0	0	0	0	0	0	0	0	0	0	0	0	0	0	0	25	0	0	0	0	0	0	0	0	0	0	0	0	0	0	0	0	0	0	0	0	38	0	0	0	0	0	0
SV1450	0	100	0	34	0	0	0	0	0	0	0	0	0	0	0	0	30	0	13	0	15	0	0	0	27	0	0	0	0	0	0	0	0	0	0	0	0	0	0	0	0	0	0	0	0	0	0	0	0
SV1451	0	0	0	0	0	0	50	0	0	0	39	0	0	0	0	0	0	0	0	0	27	0	0	0	51	0	0	0	0	0	0	0	0	0	0	0	0	0	0	0	0	0	0	0	0	0	0	0	0
SV1452	0	0	39	0	0	0	0	33	0	0	0	0	28	0	0	0	0	0	0	0	0	0	0	0	53	0	0	0	0	0	25	0	0	0	0	33	79	0	30	0	30	0	0	0	0	0	36	0	0
SV1453	0	0	0	0	0	0	0	0	0	0	0	0	0	0	0	0	7	0	0	0	0	0	0	0	0	0	24	0	0	0	0	0	0	0	0	0	0	12	0	0	0	0	0	0	0	0	0	0	0
SV1454	58	0	0	69	0	0	0	43	0	0	0	0	65	0	0	0	0	35	0	60	75	0	0	28	54	110	0	0	0	0	0	0	0	0	26	26	55	0	0	0	0	0	14	0	0	0	0	0	19
SV1455	0	0	37	0	0	0	0	62	0	73	0	0	32	66	0	72	0	0	36	0	72	0	0	0	37	0	0	0	0	0	0	0	0	0	0	0	0	0	0	0	0	0	0	0	0	0	0	0	0
SV1456	0	38	0	67	0	0	0	0	45	0	45	0	0	19	0	0	33	0	0	31	57	0	0	0	0	59	0	0	12	0	0	0	0	0	0	0	0	35	0	0	0	0	0	0	0	5	0	15	26
SV1457	0	0	0	0	0	0	0	0	0	0	0	0	0	0	0	0	0	0	0	0	0	0	0	0	0	0	0	0	0	0	0	0	0	0	0	0	0	0	0	0	0	0	0	0	0	0	38	0	0
SV1458	0	0	0	0	0	0	0	56	30	0	0	0	0	0	0	0	0	0	0	0	0	0	0	0	0	0	0	0	0	0	0	43	0	0	0	0	0	0	0	0	0	45	0	0	0	0	0	0	0
SV1459	10	0	74	0	148	90	0	11	41	28	0	0	0	10	17	0	0	0	0	0	18	10	0	33	0	0	0	0	0	0	0	0	0	0	0	0	0	0	0	0	0	0	0	0	0	0	0	64	51
SV1460	0	42	0	0	0	0	0	0	0	0	50	0	0	0	0	0	0	60	0	47	39	22	0	0	0	27	0	0	0	0	0	0	0	0	0	0	0	0	0	0	19	0	0	0	0	0	0	0	0
SV1461	0	0	32	0	58	0	0	0	0	0	0	0	0	0	0	0	0	0	0	0	0	0	0	40	0	0	0	0	87	0	0	0	71	78	68	58	0	0	36	0	0	0	0	0	0	0	0	62	119
SV1462	0	0	0	0	0	0	0	0	0	0	0	0	0	0	43	0	36	0	0	0	48	0	0	37	0	0	0	0	0	0	27	0	0	0	0	0	0	0	0	39	0	0	0	0	0	0	0	0	0
SV1463	0	0	0	0	0	0	0	0	0	0	0	0	28	0	0	0	0	0	0	0	0	0	0	0	0	0	0	0	0	0	0	0	0	28	0	0	0	0	0	0	0	0	0	0	0	0	0	0	27
SV1464	0	0	0	0	55	0	0	0	35	72	0	0	26	0	0	0	0	0	33	39	0	0	0	56	0	0	0	26	27	0	0	38	57	34	0	0	0	0	0	0	0	0	0	0	0	25	0	38	34
SV1465	0	16	0	29	19	44	0	15	16	44	0	53	0	0	0	0	0	0	0	32	33	0	0	65	0	32	0	0	0	0	41	0	0	0	0	28	0	0	30	0	0	0	0	0	0	29	27	42	38
SV1466	0	0	0	0	0	0	0	0	0	0	0	0	0	0	0	0	0	0	0	0	0	0	0	0	0	0	0	0	0	0	0	0	0	0	0	0	0	0	0	0	0	64	0	0	0	0	0	0	0
SV1467	0	0	0	0	0	0	0	0	0	0	0	0	13	0	0	0	0	0	0	0	0	0	0	0	0	0	0	0	0	10	0	8	0	0	0	0	0	28	0	0	0	24	0	0	0	8	0	6	0
SV1468	0	0	0	24	27	0	0	0	0	0	19	0	0	0	19	0	0	0	0	0	0	0	0	0	0	19	0	32	0	0	0	0	0	0	0	0	0	0	0	44	0	0	0	68	0	0	0	0	0
SV1469	0	0	0	0	0	0	0	0	0	0	0	0	0	13	0	0	0	0	0	0	0	0	0	0	0	0	0	62	38	0	0	0	0	0	9	17	0	35	0	36	0	35	0	34	0	0	0	36	10
SV1470	0	0	33	0	0	12	0	0	0	0	29	0	35	39	29	32	39	135	0	26	0	0	0	0	26	25	16	0	0	24	0	0	0	0	0	0	27	0	0	0	0	20	0	0	0	0	0	0	0
SV1471	0	0	0	31	0	51	0	0	36	0	0	0	0	25	0	0	52	72	0	66	0	0	0	0	0	0	113	0	0	0	0	0	0	82	0	0	0	0	0	0	69	0	0	33	6	0	0	0	0
SV1472	0	0	0	0	0	42	56	0	22	0	0	0	0	0	39	0	0	0	0	0	0	66	0	0	26	0	0	0	0	0	0	0	0	0	0	0	0	0	0	0	0	0	0	0	0	0	0	0	0
SV1473	0	0	0	0	0	0	0	0	0	0	0	0	0	0	0	0	0	0	0	0	0	0	0	0	0	0	0	0	0	0	0	0	0	0	0	0	0	0	0	0	36	0	0	0	0	0	0	0	0
SV1474	0	0	0	10	0	0	0	0	0	0	0	0	0	0	0	0	0	0	0	0	0	0	0	0	0	0	0	0	0	0	0	41	0	38	0	0	0	23	0	37	0	0	0	30	0	0	0	0	0
SV1475	0	0	0	0	0	93	0	88	62	0	0	93	0	57	0	0	84	99	0	51	105	0	0	65	0	0	0	0	0	0	95	0	56	0	0	0	0	0	0	0	0	0	0	0	0	0	73	0	0
SV1476	0	15	0	0	0	0	0	0	0	0	0	0	0	0	0	0	0	0	52	0	0	0	0	0	0	75	0	0	0	0	0	0	0	0	0	0	0	0	0	59	0	0	0	32	0	0	0	0	0
SV1477	0	0	8	16	0	0	39	0	0	0	0	0	0	0	0	0	0	0	0	0	0	27	0	0	0	0	0	18	0	0	0	0	0	0	0	0	0	0	0	25	0	0	0	0	0	0	0	0	0
SV1478	0	0	0	25	0	0	0	0	0	0	0	0	0	0	0	0	0	0	0	0	0	0	0	0	0	0	0	0	0	0	0	0	0	0	0	0	0	0	0	0	0	0	0	0	0	0	0	0	0
SV1479	0	0	0	0	0	31	0	0	0	0	0	0	0	0	0	0	0	0	0	0	0	0	0	0	0	0	0	94	0	0	0	0	0	0	17	15	0	0	0	0	0	33	71	0	0	0	38	0	0
SV1480	0	0	0	0	0	0	0	0	0	0	0	0	0	0	0	0	39	0	0	0	0	0	0	0	0	0	0	0	0	0	0	0	0	0	0	0	0	0	0	0	0	0	0	0	0	0	0	0	0
SV1481	0	0	0	0	0	0	0	0	0	0	0	0	0	0	22	0	0	0	0	0	0	20	0	0	0	0	0	0	0	0	0	0	0	0	0	0	0	26	0	0	0	0	0	0	0	0	0	0	0
SV1482	0	0	0	0	0	0	0	0	0	0	0	0	0	0	0	0	0	0	0	0	0	0	0	0	0	0	0	0	0	13	0	0	0	0	0	0	0	0	0	62	0	0	0	0	0	0	0	0	0
SV1483	69	0	0	0	121	0	0	40	86	71	0	0	0	0	0	0	0	0	0	0	0	0	0	143	0	0	0	0	0	0	0	0	0	0	0	0	0	0	0	0	0	0	0	12	0	0	0	0	0
SV1484	0	0	13	0	0	0	0	0	0	0	0	34	0	0	17	53	31	129	0	19	0	18	0	0	0	0	0	0	0	0	0	0	196	0	0	0	25	0	0	0	0	0	0	0	0	0	0	0	0
SV1485	0	0	0	0	0	0	0	0	69	0	0	0	0	0	0	0	0	0	0	0	0	0	0	0	0	0	0	0	101	0	126	0	46	0	81	0	73	0	0	0	0	0	0	0	0	0	0	0	82
SV1486	0	0	0	0	24	21	0	0	0	0	0	217	0	66	0	0	21	0	0	102	25	0	0	156	0	0	0	0	0	32	57	0	32	0	0	24	45	0	0	0	0	0	0	0	0	26	0	0	0
SV1487	0	0	0	0	0	0	18	0	0	0	0	0	0	0	0	0	0	0	0	0	0	0	0	0	0	0	0	0	0	0	0	0	0	0	0	0	0	0	0	34	0	0	0	0	0	0	0	0	0
SV1488	0	249	85	57	21	0	102	0	63	49	0	0	46	19	0	32	66	0	108	74	0	133	0	12	0	75	0	0	0	0	0	0	0	0	0	0	0	27	0	0	0	0	0	70	0	0	0	0	0
SV1489	32	0	0	0	0	0	0	0	0	0	0	0	42	0	0	0	0	0	0	0	0	0	0	0	0	0	0	0	0	0	0	0	0	0	0	0	0	0	0	0	0	0	0	0	0	0	0	0	0
SV1490	28	0	0	21	0	0	0	0	0	0	0	0	14	0	0	0	18	0	0	0	0	0	0	0	19	0	23	0	0	19	0	22	0	0	0	0	0	45	24	0	0	0	0	0	0	0	0	0	13
SV1491	0	0	0	13	0	0	0	0	0	0	0	0	0	0	0	0	0	0	36	0	0	0	0	0	0	0	0	21	0	0	0	0	0	0	0	0	0	45	0	0	0	0	0	0	0	0	0	0	0
SV1492	0	0	0	0	0	0	0	0	52	44	0	63	0	31	0	40	96	85	0	62	0	0	0	49	0	58	0	0	0	0	15	0	0	0	0	0	0	0	0	0	0	0	0	50	0	0	0	0	31
SV1493	23	84	0	0	0	0	0	0	0	0	0	0	0	0	0	0	25	0	0	0	0	25	0	0	0	0	0	0	0	0	0	0	0	0	0	0	0	0	0	0	0	0	0	0	0	0	0	0	0
SV1494	0	0	0	0	69	0	0	0	79	0	0	0	0	0	0	0	0	0	0	0	0	0	0	0	0	0	0	56	105	0	0	0	0	0	0	0	0	0	0	0	0	0	0	21	0	0	0	63	0
SV1495	0	0	0	0	0	0	0	0	0	0	0	0	0	0	0	0	0	0	0	0	0	0	0	0	0	0	0	0	0	0	0	0	0	0	0	0	0	0	0	26	0	0	0	0	0	0	0	0	0
SV1496	0	0	0	0	0	0	0	0	0	0	0	0	0	0	0	0	0	0	0	0	0	0	0	0	0	0	0	0	0	0	0	0	0	0	0	0	0	0	0	0	0	0	0	0	0	0	0	0	0
SV1497	24	0	23	0	0	52	30	0	23	0	0	0	0	0	0	0	0	0	0	0	0	17	0	0	31	0	0	0	0	0	0	0	0	0	0	0	0	19	0	22	0	0	24	0	0	0	42	0	0
SV1498	0	0	45	0	0	0	0	0	0	0	45	0	61	0	0	0	0	0	43	0	0	0	0	0	0	47	0	0	0	0	0	0	8	0	0	0	42	0	21	0	18	0	0	0	0	0	0	34	43
SV1499	0	0	0	78	40	132	0	0	0	431	0	0	0	0	0	0	0	0	0	0	0	0	0	0	38	0	0	0	0	0	0	0	0	0	0	0	0	0	0	0	0	0	0	0	0	81	0	0	0
SV1500	0	0	62	0	0	0	0	0	0	0	0	0	0	28	0	0	131	96	0	48	114	0	0	69	65	37	0	0	0	0	0	0	0	0	0	0	0	0	0	0	194	0	0	0	0	0	0	0	0
SV1501	0	24	9	0	0	0	0	0	27	0	21	0	0	67	0	0	15	12	50	23	0	25	0	0	0	23	0	13	0	0	0	0	0	0	0	0	0	0	0	19	0	0	0	0	0	0	0	0	0
SV1502	0	0	0	0	0	0	30	0	0	46	31	0	0	0	0	77	44	55	0	18	42	23	0	0	0	41	0	0	0	0	0	0	15	0	0	0	0	39	0	0	0	0	0	0	0	0	0	0	0
SV1503	0	0	0	0	0	0	0	0	0	0	0	0	0	0	40	0	0	0	0	0	0	0	0	0	0	0	0	0	65	0	0	0	0	0	0	45	0	0	0	0	81	89	48	0	0	0	0	0	0
SV1504	0	0	0	0	0	0	0	0	10	0	0	0	32	0	0	0	0	0	0	0	0	0	0	0	0	63	0	0	0	0	0	0	0	0	0	0	0	0	0	0	0	0	0	0	0	0	0	0	0
SV1505	0	0	0	0	0	0	0	0	0	0	0	0	0	0	0	0	0	0	0	0	0	29	0	0	0	0	0	0	0	0	0	0	0	0	0	0	0	0	0	0	0	0	0	0	0	0	0	0	0
SV1506	0	0	0	30	0	0	0	0	6	0	0	0	0	0	0	0	0	0	8	0	0	0	0	0	4	0	0	0	0	0	0	0	0	0	0	0	0	0	0	0	0	0	0	0	0	0	0	0	0
SV1507	0	120	88	147	0	0	45	203	0	0	105	226	0	64	140	210	0	0	0	36	10	29	0	0	0	0	0	0	0	0	0	15	0	21	49	50	8	0	0	0	15	0	0	0	0	0	0	0	0
SV1508	0	37	0	0	0	0	65	0	0	0	0	0	0	0	0	0	0	0	0	0	0	0	0	0	0	0	0	0	0	0	0	0	0	0	0	0	0	0	0	0	0	0	0	0	0	0	0	0	0
SV1509	22	0	19	52	0	43	0	0	63	34	28	0	33	0	0	0	0	0	0	0	24	36	0	0	0	0	0	0	0	0	0	0	0	0	0	0	0	0	0	0	0	0	0	0	0	0	0	0	0
SV1510	0	0	18	11	10	0	19	0	17	0	0	0	0	0	0	0	11	0	0	0	0	0	0	0	0	0	0	14	20	0	0	14	0	0	0	0	0	0	16	0	0	0	0	15	0	0	0	0	18
SV1511	0	0	0	0	0	0	0	0	0	0	0	0	0	0	0	0	0	57	0	35	0	0	0	0	0	0	0	0	0	0	47	59	87	0	43	0	77	0	0	0	0	0	0	0	0	0	0	0	0
SV1512	0	0	9	0	14	13	8	12	45	0	0	12	17	41	17	11	11	0	0	17	10	0	0	0	0	0	0	0	0	0	12	0	0	0	11	0	0	16	0	0	0	11	31	0	0	0	56	0	0
SV1513	0	0	0	0	0	0	0	0	0	0	0	157	40	0	0	0	0	58	0	48	0	20	0	0	0	0	0	0	0	0	0	0	0	38	0	38	0	0	0	0	26	38	0	0	0	37	0	0	28
SV1514	0	0	0	0	0	0	0	0	0	0	0	0	0	0	0	0	12	0	17	0	0	0	0	0	0	0	0	0	0	0	0	0	0	0	0	0	0	0	0	23	0	0	0	20	0	0	0	0	0
SV1515	24	37	0	34	0	0	0	0	0	0	0	0	0	0	0	0	24	0	0	0	0	0	0	0	0	38	0	0	0	0	0	0	0	0	0	0	0	19	0	0	9	0	0	0	0	0	0	0	0
SV1516	0	0	0	0	0	0	0	0	0	0	0	0	0	0	0	0	0	0	0	0	0	0	0	0	0	0	0	70	23	0	0	0	0	0	0	0	0	0	0	0	0	0	0	0	0	0	0	0	0
SV1517	0	0	18	0	0	24	0	25	0	0	0	41	0	41	18	0	48	22	0	21	0	0	0	34	24	0	0	0	0	0	31	0	37	24	0	0	0	0	0	0	0	12	22	0	0	0	37	0	0
SV1518	22	0	0	55	0	0	0	0	0	18	0	0	22	0	0	0	0	0	32	0	34	10	0	0	0	35	0	0	30	0	0	21	0	24	23	18	18	0	0	29	0	0	0	45	0	0	0	17	37
SV1519	0	0	0	0	0	0	0	0	36	18	0	0	80	33	22	0	0	0	11	0	0	0	0	0	0	0	0	19	0	0	0	0	0	0	0	0	0	37	0	34	0	0	0	0	0	0	0	0	0
SV1520	29	0	29	0	0	0	0	0	49	0	0	0	0	0	0	0	0	0	0	0	0	0	0	0	0	25	0	61	0	0	0	42	0	0	0	0	0	0	44	0	0	0	0	55	0	0	0	0	0
SV1521	37	0	42	0	0	0	0	0	11	15	0	0	25	0	0	0	0	0	28	0	0	0	0	0	0	0	0	0	0	0	0	0	0	0	0	0	0	0	0	0	0	0	0	62	0	0	0	26	0
SV1522	0	0	0	0	0	0	0	0	0	0	0	0	0	0	0	0	0	0	0	0	0	0	0	0	0	0	0	0	0	217	0	0	0	0	0	0	0	0	0	0	0	0	0	0	0	0	0	0	0
SV1523	0	0	0	0	0	19	0	31	0	0	0	0	0	0	0	0	0	36	0	0	0	0	0	0	0	0	0	0	0	0	39	0	27	0	0	0	0	0	0	0	0	0	0	0	0	0	0	0	0
SV1524	41	0	0	31	0	0	0	0	0	0	0	0	0	0	0	0	113	0	0	0	0	0	0	0	0	0	0	0	0	0	0	0	0	0	0	0	0	0	75	0	46	0	0	0	0	0	0	0	0
SV1525	0	0	0	44	0	0	0	0	0	0	0	0	0	0	0	0	0	0	0	0	59	0	0	0	0	0	0	0	0	0	58	50	81	45	0	0	0	0	0	0	14	0	0	0	0	0	0	0	0
SV1526	0	0	0	0	0	0	0	0	0	0	0	0	0	0	0	0	0	0	0	0	0	0	0	0	0	0	0	0	18	10	0	0	0	0	0	0	0	0	0	0	0	0	0	0	0	0	0	0	0
SV1527	0	0	0	0	0	67	0	0	0	0	0	0	0	0	0	17	16	0	0	0	0	0	0	0	23	0	0	0	0	0	0	0	0	0	0	0	0	0	0	0	0	0	0	37	0	0	0	0	0
SV1528	0	0	0	0	0	0	0	0	0	0	0	0	0	0	0	0	0	0	0	0	0	0	0	0	0	0	0	0	0	0	0	0	0	0	0	0	0	92	0	0	0	0	0	0	0	0	0	0	0
SV1529	0	53	0	26	0	0	43	0	0	0	0	0	0	0	0	0	0	0	22	0	0	25	0	0	0	0	0	0	0	0	0	0	0	0	0	0	0	22	0	0	0	0	0	24	0	0	0	0	0
SV1530	0	0	0	0	0	0	0	0	0	0	0	0	0	0	0	0	0	0	0	0	0	0	0	0	0	0	0	0	0	33	32	34	40	23	0	0	0	0	0	0	0	21	0	0	0	0	20	0	0
SV1531	0	0	0	22	0	0	0	0	28	23	0	46	0	82	65	0	26	0	46	39	27	0	0	68	23	0	23	0	0	0	37	0	28	0	15	32	0	0	0	0	0	0	13	0	0	0	60	0	0
SV1532	0	0	0	29	0	0	0	0	0	9	0	0	38	0	18	0	21	0	0	0	0	0	0	0	0	0	44	0	0	22	0	21	16	18	20	0	0	14	0	0	0	21	0	0	0	21	0	0	0
SV1533	0	0	0	0	0	0	0	0	0	86	0	0	63	0	0	0	0	0	0	0	0	0	0	0	0	0	0	0	41	0	0	0	57	0	51	42	0	0	0	0	0	86	0	0	0	0	0	35	0
SV1534	0	0	20	0	23	24	0	15	52	46	22	0	0	44	0	0	11	27	0	32	49	0	0	0	0	0	0	0	0	0	0	40	16	0	0	0	0	12	0	0	0	0	0	0	0	0	0	0	0
SV1535	35	0	62	35	0	0	0	0	0	0	0	0	0	0	0	0	0	0	36	0	0	0	0	0	19	26	0	0	0	0	0	37	0	0	0	0	0	36	45	26	35	0	0	0	0	0	0	0	0
SV1536	36	0	0	0	0	0	0	0	0	0	65	0	0	0	20	0	47	34	0	0	0	50	0	0	0	0	0	0	0	0	0	30	0	0	0	0	0	28	0	0	32	0	0	32	0	0	0	0	0
SV1537	0	0	0	14	0	0	34	0	0	0	0	0	5	0	0	0	0	0	0	0	0	0	0	0	0	0	0	0	29	35	0	0	0	0	0	0	0	0	0	0	0	26	0	0	0	0	0	0	0
SV1538	0	0	0	0	0	0	0	0	0	0	0	30	0	0	0	0	0	0	0	0	0	0	0	0	0	0	0	83	0	0	0	0	0	0	0	0	0	40	0	0	0	0	0	46	0	0	0	0	0
SV1539	0	0	0	0	0	0	0	0	0	0	0	0	0	0	0	0	0	0	0	0	47	0	0	0	0	0	0	0	0	0	0	0	0	0	0	18	0	0	32	0	0	0	0	0	0	0	0	0	0
SV1540	0	19	0	0	0	0	0	0	0	0	0	0	0	0	0	0	0	0	0	0	0	0	0	0	0	0	0	0	0	0	0	0	0	0	0	0	0	0	0	10	0	0	0	0	0	0	0	0	0
SV1541	0	0	0	0	11	8	0	0	0	25	0	0	0	0	0	0	0	0	0	0	13	0	0	15	35	14	0	0	0	29	17	0	22	0	0	0	0	0	0	0	0	0	0	12	0	0	0	38	20
SV1542	26	0	0	0	0	0	0	0	0	0	0	0	0	0	0	0	0	0	0	27	0	0	0	0	0	0	0	0	0	0	0	0	0	0	0	0	0	0	20	0	0	0	0	39	0	0	0	0	0
SV1543	0	0	0	0	0	0	0	0	0	0	0	78	41	69	116	0	109	0	0	109	0	0	0	94	0	0	0	0	0	0	0	0	0	0	0	104	0	0	0	0	0	0	0	0	0	0	44	0	0
SV1544	0	0	0	0	0	0	0	0	0	0	0	0	0	0	0	0	0	0	0	0	0	0	0	0	0	0	0	0	0	0	0	0	0	0	0	0	0	0	0	0	0	0	0	0	0	0	0	0	0
SV1545	0	0	8	0	22	30	0	29	13	17	16	29	7	60	0	11	14	21	0	21	53	0	0	23	0	11	0	0	7	17	24	37	48	25	10	13	18	0	0	0	0	34	0	0	0	0	0	19	25
SV1546	35	52	8	0	6	0	0	7	0	0	18	0	0	0	15	55	0	21	0	0	0	0	0	0	0	0	0	0	0	0	0	0	0	0	0	0	19	12	0	13	0	0	0	0	8	0	0	0	0
SV1547	0	0	0	101	32	259	0	37	0	352	26	0	0	0	24	0	0	0	0	64	33	15	0	0	160	0	0	0	48	0	40	0	0	0	0	0	0	0	0	0	0	0	0	0	0	0	0	0	0
SV1548	0	0	0	0	0	0	0	0	0	0	0	0	0	0	0	0	111	0	0	0	0	0	0	0	0	0	0	0	0	0	0	0	0	0	0	0	0	52	55	0	43	0	0	0	0	0	0	0	0
SV1549	0	0	0	0	0	0	53	0	0	0	0	0	0	0	0	0	0	0	0	0	0	30	0	0	28	0	0	0	0	0	0	0	0	0	0	0	0	0	0	0	0	30	0	0	0	0	0	0	0
SV1550	0	30	0	0	0	0	40	0	0	13	0	0	0	0	0	0	0	0	0	0	0	0	0	0	0	0	0	0	0	0	0	0	0	0	0	0	0	25	0	0	0	0	0	15	0	0	0	0	0
SV1551	0	0	0	0	0	0	80	0	0	0	0	0	0	0	73	46	0	45	0	0	0	122	0	0	0	0	0	0	0	0	0	0	0	0	0	0	0	0	0	0	0	0	0	0	0	0	0	0	0
SV1552	0	0	0	0	0	0	0	0	0	0	0	0	0	0	0	0	0	0	0	0	0	0	0	0	0	0	0	0	0	0	0	0	38	58	0	27	0	0	0	0	0	0	15	0	0	0	0	0	0
SV1553	0	0	0	0	0	0	0	18	0	13	0	56	0	29	0	0	0	0	0	0	37	0	0	0	12	0	0	0	0	0	84	0	0	0	0	0	29	0	0	0	36	0	32	0	0	0	16	0	0
SV1554	0	27	0	71	0	0	0	54	0	0	0	57	0	0	63	51	0	0	0	0	0	0	0	0	0	0	39	0	0	47	0	45	31	21	0	0	0	31	0	0	0	0	0	0	0	0	0	0	32
SV1555	0	0	37	0	0	28	0	0	48	32	28	0	0	0	0	0	0	0	0	9	0	0	0	0	0	19	0	0	65	0	0	13	0	11	29	0	21	26	0	0	0	28	15	0	0	0	0	31	10
SV1556	0	0	0	23	0	0	0	39	0	21	0	0	0	50	0	0	0	0	0	0	54	0	0	0	26	12	97	0	0	0	0	0	0	0	0	0	0	0	0	0	0	61	16	0	0	0	33	9	0
SV1557	20	0	0	0	16	20	0	0	0	34	0	0	0	0	0	0	0	0	0	0	0	0	0	0	0	0	0	0	0	0	0	22	27	25	17	19	0	0	30	0	0	0	45	0	0	0	0	0	0
SV1558	0	0	0	0	32	0	0	0	0	49	0	54	0	57	0	0	30	34	0	0	0	0	0	72	0	24	0	0	0	34	0	0	0	0	0	0	0	0	0	0	37	0	0	0	0	0	0	36	0
SV1559	0	0	0	13	0	0	0	0	0	0	0	0	0	0	0	0	10	0	0	0	0	0	0	0	0	0	0	0	0	0	0	5	0	0	0	0	0	0	0	6	0	0	0	9	0	0	0	0	0
SV1560	0	0	0	0	0	0	0	0	0	0	0	58	0	0	0	0	0	0	0	0	0	0	0	0	0	0	0	0	0	0	0	0	0	0	0	0	81	0	0	0	0	0	50	0	0	0	63	0	0
SV1561	0	0	0	0	0	0	0	0	0	0	0	0	0	0	0	0	0	0	0	0	0	0	0	0	0	23	0	0	0	70	59	126	124	0	69	36	0	0	0	0	0	0	0	0	0	0	0	44	35
SV1562	0	36	0	0	0	0	0	0	0	0	0	0	0	0	0	0	0	0	0	0	0	26	0	0	0	0	0	67	20	0	0	0	0	0	0	0	0	0	0	45	0	0	0	80	13	0	0	0	0
SV1563	0	0	0	0	0	0	0	0	0	0	0	0	0	21	0	0	0	0	0	0	0	0	0	0	0	0	66	0	0	40	0	40	46	24	0	0	0	0	0	0	0	0	0	0	0	39	0	0	0
SV1564	0	0	0	0	55	0	0	0	57	0	0	0	0	0	0	0	50	48	0	0	56	0	0	0	0	0	0	0	0	41	40	0	0	0	0	0	76	0	351	0	108	0	0	0	0	0	0	0	0
SV1565	0	19	0	0	0	0	0	0	0	0	0	0	0	0	0	0	0	0	0	0	0	0	0	0	0	0	0	0	0	0	0	0	0	0	0	0	0	0	0	0	0	0	0	0	0	0	0	0	0
SV1566	0	0	0	0	0	0	0	0	0	0	0	0	0	0	0	0	0	0	0	0	0	0	0	0	0	0	0	67	0	0	0	0	0	0	0	0	0	0	0	0	0	40	0	0	0	12	0	0	0
SV1567	0	0	0	0	0	0	0	0	0	0	0	0	0	0	0	0	0	0	0	0	0	0	0	0	0	0	0	0	0	0	0	0	0	0	0	0	0	0	0	0	0	0	0	0	0	0	0	0	0
SV1568	0	0	0	0	0	0	0	0	0	0	0	0	0	0	0	0	0	0	0	0	0	0	0	0	0	0	0	0	0	0	0	0	0	0	0	0	0	0	0	0	0	0	0	0	0	0	0	0	0
SV1569	109	8	32	50	0	56	32	0	21	0	0	0	0	0	0	0	82	0	77	19	28	17	0	0	32	54	0	0	0	0	0	0	0	0	0	0	0	0	46	0	20	0	0	0	0	0	0	0	0
SV1570	36	0	52	0	0	0	0	0	0	0	0	0	0	0	0	0	0	0	0	0	0	0	0	0	0	0	0	0	0	0	0	0	0	0	0	0	0	0	0	0	0	0	0	0	0	0	0	0	0
SV1571	0	0	0	0	0	0	0	0	0	0	0	0	60	0	0	0	0	0	0	0	0	0	0	0	0	0	61	0	0	44	0	78	0	101	0	0	52	0	0	0	0	0	0	0	0	0	0	0	0
SV1572	0	0	0	0	34	32	0	29	0	0	0	0	0	16	0	0	0	0	0	0	31	0	0	0	25	0	0	0	0	28	37	0	48	0	0	0	0	0	0	0	0	0	34	0	0	43	41	17	23
SV1573	0	0	0	0	24	81	0	0	24	0	0	0	0	20	0	0	0	0	0	0	0	0	0	0	0	0	0	0	0	0	54	0	87	0	0	0	0	0	0	0	0	0	0	0	0	0	0	62	48
SV1574	26	0	25	16	14	11	12	17	24	53	23	25	19	33	0	19	0	13	0	28	34	18	0	0	0	0	0	0	0	0	0	0	0	0	0	27	0	0	0	0	0	0	0	0	0	0	0	0	0
SV1575	9	0	0	0	0	0	0	0	0	0	0	0	0	0	0	0	17	0	0	0	0	0	0	0	0	0	0	0	0	0	0	0	0	0	0	0	0	0	0	0	0	0	0	0	0	0	0	0	0
SV1576	0	0	0	0	0	0	0	0	0	0	0	0	0	0	0	0	0	0	0	0	0	0	0	0	0	55	0	90	95	0	0	0	0	50	0	74	54	35	37	48	0	0	0	47	0	66	0	31	67
SV1577	0	0	0	0	0	0	0	0	0	0	36	0	0	0	0	0	0	0	25	0	0	0	0	0	0	0	0	20	0	0	0	0	0	0	0	0	0	0	0	0	0	0	0	0	0	0	0	16	0
SV1578	0	0	0	0	0	0	0	0	0	0	0	0	0	0	0	0	16	33	0	0	23	0	0	0	19	0	16	0	0	35	0	14	0	35	0	0	0	18	27	0	24	0	0	0	0	0	0	0	0
SV1579	0	163	0	23	0	0	0	0	0	0	0	0	0	0	0	0	21	0	0	0	0	0	0	0	0	10	0	0	0	0	0	22	0	4	0	0	0	0	28	0	78	0	0	0	0	0	0	0	0
SV1580	0	0	18	0	28	20	10	23	0	0	37	29	15	30	24	16	15	33	10	36	24	17	0	5	24	0	0	0	0	14	0	0	0	0	0	0	41	0	6	0	0	11	6	0	0	0	0	0	0
SV1581	0	0	0	0	38	107	0	0	0	41	17	66	21	60	0	0	0	19	0	129	36	0	0	56	0	28	0	0	0	18	28	0	0	0	0	0	15	0	0	0	0	0	45	0	0	0	0	0	0
SV1582	0	0	16	0	0	0	0	0	0	0	0	22	10	0	0	0	0	38	0	0	0	0	0	0	0	0	0	0	0	0	25	108	0	43	0	0	24	0	0	0	0	8	0	0	0	0	0	0	21
SV1583	0	0	16	25	0	0	0	29	0	0	27	21	13	24	27	22	0	86	9	0	27	0	0	0	10	0	0	0	0	0	0	25	0	0	0	0	0	11	0	18	17	0	0	13	0	0	16	0	0
SV1584	34	0	0	0	0	0	0	0	0	0	0	0	0	0	0	0	0	0	27	0	0	0	0	0	0	0	0	0	0	0	0	0	0	0	0	0	0	34	0	41	0	0	0	7	0	0	0	0	21
SV1585	17	32	0	33	0	0	20	0	0	16	0	0	0	0	0	17	20	6	11	32	0	24	0	0	0	36	0	0	0	0	0	0	0	0	0	0	0	13	11	0	11	0	0	0	0	0	0	0	0
SV1586	0	0	19	0	0	0	0	0	0	0	0	0	42	0	0	0	0	0	0	0	0	0	0	0	43	0	0	0	0	0	0	0	0	0	0	0	0	0	0	0	0	0	0	0	0	0	0	0	0
SV1587	0	13	0	0	0	0	0	0	0	0	0	0	0	0	0	0	0	0	0	0	0	0	0	0	0	0	0	0	0	0	0	0	0	0	0	0	0	0	0	26	0	0	0	0	0	0	0	0	0
SV1588	0	0	0	0	15	29	0	0	44	34	0	0	18	38	0	0	0	0	0	0	0	0	0	52	75	0	0	0	0	15	29	0	0	0	0	0	0	0	0	0	0	0	16	0	0	36	18	35	36
SV1589	0	23	62	102	0	26	30	89	0	0	0	276	0	34	55	37	0	0	0	63	0	32	0	0	45	0	0	0	0	0	0	0	65	47	14	46	21	0	0	0	0	0	0	0	0	0	0	0	0
SV1590	0	0	0	69	47	79	0	0	101	0	46	0	55	0	0	0	49	41	0	0	61	0	0	0	65	0	0	60	0	0	61	0	39	0	0	53	0	0	34	0	0	0	0	0	0	0	0	66	0
SV1591	0	0	0	0	0	0	0	0	0	0	0	0	6	0	0	0	0	0	0	0	6	0	0	0	0	0	14	29	0	15	0	12	0	0	0	0	0	0	0	0	8	16	0	0	0	0	0	0	0
SV1592	0	15	14	14	0	0	23	17	0	10	26	34	7	0	27	13	20	30	0	17	0	40	0	0	20	7	27	0	0	0	16	36	0	0	0	0	10	25	0	35	15	0	0	0	0	0	0	0	0
SV1593	0	0	21	0	0	0	0	0	0	0	0	0	0	0	0	0	0	0	0	0	0	0	0	0	0	0	0	0	0	0	0	0	0	32	0	0	0	39	23	25	55	0	0	25	0	0	0	0	0
SV1594	0	146	58	0	37	0	0	0	46	0	0	0	55	0	0	0	0	0	0	0	65	0	0	0	48	0	0	0	0	0	0	0	0	0	0	0	0	0	0	0	0	0	0	0	0	0	0	0	0
SV1595	0	38	0	43	0	0	0	0	0	0	0	0	0	0	0	0	0	0	0	0	0	0	0	0	0	0	0	124	0	0	0	0	0	0	0	0	0	0	0	24	0	0	0	86	0	0	0	0	0
SV1596	0	0	0	0	0	0	80	0	0	0	0	0	0	0	22	32	0	0	0	0	0	112	0	0	0	0	0	0	0	0	0	0	0	0	0	0	0	0	0	0	0	0	0	0	0	0	0	0	0
SV1597	0	0	0	0	0	0	0	0	0	0	0	0	0	0	0	0	0	0	0	0	0	0	0	0	0	0	0	84	50	0	0	0	0	0	0	0	0	0	0	0	0	0	0	0	0	0	0	0	0
SV1598	0	0	23	0	0	0	0	0	0	0	0	0	0	0	0	0	0	0	0	0	0	0	0	0	0	0	0	0	0	0	0	0	0	0	0	0	0	0	0	0	0	0	0	0	0	0	0	0	0
SV1599	0	0	39	0	0	0	0	0	48	21	0	0	0	52	0	0	0	0	0	0	0	0	0	0	59	0	0	0	20	0	0	0	10	0	0	0	0	0	49	0	0	0	0	0	0	30	33	0	0
SV1600	0	0	0	0	0	0	0	0	0	0	64	0	50	0	0	0	0	0	0	0	0	0	0	0	58	0	10	0	26	0	0	14	0	22	57	0	0	36	0	0	0	45	0	0	0	0	0	23	15
SV1601	0	0	21	0	0	0	27	0	0	0	15	0	0	26	0	0	0	0	22	0	0	0	0	0	9	0	0	0	16	11	0	0	2	8	0	0	0	0	0	0	0	0	0	0	0	0	0	0	0
SV1602	0	0	0	14	0	0	0	0	0	0	0	0	0	0	0	0	68	0	15	0	7	0	0	0	0	0	0	0	0	0	0	0	0	0	0	0	0	0	0	31	0	0	0	0	0	0	0	0	0
SV1603	0	80	32	30	0	0	0	0	16	0	0	0	0	0	0	0	0	0	39	0	0	0	0	0	0	43	0	0	45	0	0	0	0	23	0	68	80	0	0	0	0	19	0	0	0	0	0	18	38
SV1604	0	0	0	0	22	0	0	0	0	0	0	0	52	0	0	0	0	0	0	0	0	0	0	0	66	0	0	0	0	0	0	0	0	0	47	0	0	0	76	0	0	0	0	0	0	0	0	48	86
SV1605	0	0	0	0	0	0	0	0	0	0	0	0	0	0	0	0	0	29	0	0	0	0	0	0	0	20	0	0	0	0	0	48	0	30	0	0	0	0	0	0	35	0	0	0	0	0	0	53	0
SV1606	0	0	0	0	0	0	0	0	0	0	0	0	0	0	0	0	0	0	0	0	0	0	0	0	0	0	0	0	0	0	0	0	0	0	0	0	0	0	0	0	0	0	0	0	0	0	0	0	0
SV1607	0	0	0	0	27	46	0	0	0	0	0	0	0	0	0	0	0	0	0	0	0	0	0	0	0	0	0	0	0	0	0	0	0	0	30	0	34	39	23	0	45	0	0	0	0	0	0	43	0
SV1608	0	0	0	10	18	23	0	0	15	0	0	14	0	0	0	0	23	0	0	0	15	0	0	10	14	0	0	0	0	0	12	0	0	0	0	0	0	0	12	0	0	0	13	0	0	0	31	6	0
SV1609	75	0	114	0	0	35	0	0	51	0	0	0	0	44	0	0	0	22	52	0	50	0	0	15	36	55	0	0	0	0	0	0	0	0	0	0	0	0	0	0	0	0	0	0	0	0	0	0	0
SV1610	0	0	0	0	0	0	0	49	0	0	0	46	0	0	0	0	0	73	0	0	0	0	0	0	0	0	0	0	0	0	0	0	0	26	0	0	0	0	18	0	0	0	0	0	0	0	0	0	0
SV1611	0	0	0	49	0	0	0	0	0	0	0	0	0	0	0	0	0	0	30	0	0	0	0	0	0	23	0	0	0	0	0	0	0	0	0	0	0	0	0	36	0	0	0	36	0	0	0	0	0
SV1612	0	10	0	28	0	0	0	0	0	0	23	0	0	0	0	0	0	0	0	0	0	0	0	0	0	0	0	0	0	0	0	0	0	0	0	0	0	0	0	0	0	0	0	0	0	0	0	0	0
SV1613	0	0	0	0	60	0	0	0	68	78	0	0	48	0	0	0	0	0	34	44	79	0	0	0	57	70	0	0	0	0	0	0	25	0	0	0	60	0	0	0	0	0	0	0	0	0	0	42	42
SV1614	0	0	0	0	0	0	0	0	0	0	0	0	0	0	0	0	0	0	0	0	0	0	0	0	0	0	0	0	0	0	0	0	0	0	0	0	0	0	0	79	0	36	0	0	0	0	0	0	0
SV1615	0	0	0	0	0	0	0	0	0	0	0	0	0	0	0	0	0	0	0	0	0	0	0	0	0	0	0	0	0	0	0	36	94	0	34	60	86	0	0	0	0	0	97	0	0	0	90	0	0
SV1616	0	0	0	0	24	0	0	0	0	0	0	0	0	0	17	0	0	0	0	0	0	0	0	0	0	0	0	0	0	0	0	0	0	0	0	0	0	0	0	0	0	18	29	0	0	0	16	0	0
SV1617	33	12	55	61	10	0	0	0	27	0	24	0	38	0	0	0	19	11	58	33	28	0	0	6	0	63	0	0	0	0	0	0	0	0	0	0	0	20	32	0	30	0	0	47	0	0	0	0	0
SV1618	0	0	0	14	0	0	0	0	0	0	0	0	0	0	0	16	0	13	0	16	0	38	0	7	0	0	0	0	0	0	0	21	0	0	0	0	0	36	0	17	0	23	0	0	0	0	0	0	0
SV1619	0	0	0	48	0	0	0	0	0	0	0	0	0	0	0	0	0	23	0	0	0	0	0	0	0	0	0	0	0	0	0	0	0	0	0	0	0	0	0	0	0	0	0	0	0	0	0	0	0
SV1620	0	0	36	0	0	0	43	33	0	0	16	43	0	25	57	44	40	39	0	17	25	72	0	0	0	0	0	0	0	0	0	0	0	0	0	0	0	0	0	0	0	0	0	0	0	0	0	0	0
SV1621	0	0	0	0	0	0	0	0	0	0	0	0	0	0	0	0	5	0	0	0	0	0	0	0	0	0	0	0	0	8	0	5	0	0	0	0	0	0	0	0	0	0	0	0	0	0	0	0	0
SV1622	0	0	0	0	0	0	0	0	0	0	0	0	0	0	0	0	0	0	0	0	0	0	0	0	0	0	0	0	0	0	0	21	0	0	10	16	0	15	0	0	0	14	0	27	0	0	0	0	0
SV1623	0	0	20	0	0	0	0	0	0	0	0	0	0	0	0	0	0	0	0	0	0	0	0	0	0	0	9	0	0	0	0	27	0	34	0	0	0	32	15	0	29	0	0	56	0	0	0	0	0
SV1624	0	0	0	22	0	0	0	0	0	0	0	40	0	0	0	0	0	99	0	0	0	0	0	0	0	30	0	0	0	0	0	33	0	16	0	0	0	0	63	0	0	0	0	58	0	0	0	0	0
SV1625	0	0	55	0	60	66	0	0	0	0	0	0	0	0	0	0	0	0	0	81	0	0	0	0	62	28	0	27	59	61	0	23	0	0	0	0	35	0	0	0	0	0	0	0	0	0	0	45	72
SV1626	0	0	0	25	0	14	11	29	13	0	0	0	85	78	43	0	0	0	0	0	0	0	0	0	0	0	0	35	0	38	0	0	0	19	0	0	0	0	0	0	0	0	0	0	0	0	0	0	0
SV1627	0	0	0	9	0	0	10	0	15	15	0	0	0	0	0	0	0	0	0	0	0	0	0	0	0	0	0	0	0	0	0	0	0	0	0	0	0	13	0	0	0	0	0	8	0	0	0	0	0
SV1628	0	0	0	0	0	0	0	0	0	0	0	0	0	0	0	0	0	0	0	0	0	0	0	0	0	0	0	0	0	0	0	0	0	0	0	0	0	0	0	14	0	0	42	0	0	0	0	0	0
SV1629	0	0	0	0	0	0	0	0	0	0	0	0	0	0	0	0	0	0	0	0	0	0	0	0	0	0	0	0	0	0	0	0	0	0	0	0	0	0	0	0	0	17	0	0	0	14	0	0	0
SV1630	99	0	0	27	0	49	0	0	0	0	37	26	0	31	0	0	50	42	62	35	0	0	0	51	0	51	0	0	0	0	0	0	0	0	22	0	37	0	0	0	0	0	0	0	0	0	0	95	56
SV1631	0	18	20	41	30	42	0	17	57	0	0	0	14	35	0	0	25	32	20	19	31	0	0	0	47	50	0	0	0	0	0	0	0	0	0	0	24	0	0	0	0	0	43	0	0	0	26	37	0
SV1632	0	0	0	11	0	0	0	0	0	0	0	0	10	0	0	0	0	0	0	0	0	0	0	0	0	0	0	0	0	0	0	0	0	0	0	0	0	0	0	0	0	0	0	0	0	0	0	0	0
SV1633	0	0	0	0	0	0	0	0	0	0	0	56	0	0	0	0	0	0	0	0	0	0	0	0	60	0	0	0	0	0	150	0	53	0	0	0	0	27	0	0	0	0	0	0	0	0	48	0	0
SV1634	0	21	15	25	0	0	26	14	0	0	9	24	0	0	30	12	0	0	0	12	0	0	0	0	0	0	0	0	0	0	12	0	0	0	0	0	0	0	0	0	0	15	22	0	0	0	66	0	0
SV1635	0	23	29	0	53	24	0	0	0	0	0	0	0	0	0	0	0	0	0	0	0	0	0	0	0	36	0	0	18	0	0	0	0	0	0	0	0	0	0	0	0	22	78	0	0	0	0	0	0
SV1636	0	0	0	0	0	0	0	0	0	0	0	42	0	0	0	0	0	47	0	0	0	0	0	0	0	0	0	0	53	0	0	0	0	0	94	0	0	0	0	0	0	0	0	0	0	0	0	47	0
SV1637	0	84	0	0	0	0	0	0	0	0	0	0	0	0	0	0	0	0	0	0	0	0	0	0	0	52	0	0	0	0	0	0	0	0	0	0	0	60	92	0	57	0	0	45	0	0	0	0	0
SV1638	26	0	0	0	0	11	0	0	22	0	0	0	0	0	23	0	0	12	0	0	48	28	0	0	0	24	0	26	0	0	0	8	14	0	14	0	0	0	0	14	0	0	0	53	0	0	0	0	0
SV1639	0	0	0	0	0	0	0	21	0	0	0	0	0	28	0	40	0	35	0	19	31	0	0	0	0	0	0	0	0	0	0	32	30	0	0	0	0	0	0	0	0	0	0	0	0	0	0	0	0
SV1640	0	0	0	0	0	0	0	0	0	0	0	0	0	0	0	0	0	0	0	0	0	31	0	0	0	0	0	0	0	0	0	0	0	0	0	0	0	0	0	0	0	35	61	0	0	0	28	0	0
SV1641	0	0	0	0	0	0	0	0	0	0	0	0	0	0	0	0	0	0	0	0	0	0	0	0	0	0	0	0	0	0	0	0	0	0	0	0	0	0	0	37	0	0	0	0	0	0	0	0	0
SV1642	0	0	0	0	0	0	0	0	11	0	0	0	0	0	0	0	0	0	0	0	0	0	0	0	0	0	0	32	0	0	0	0	0	0	0	0	0	0	0	0	0	38	0	0	0	0	0	0	0
SV1643	0	0	0	0	0	0	0	56	0	0	0	0	0	84	0	0	0	0	0	0	0	0	0	0	0	0	0	0	0	24	42	40	39	42	0	0	0	0	0	0	0	0	11	0	0	0	0	0	0
SV1644	5	0	0	0	0	0	0	0	6	0	0	0	5	7	0	4	0	0	0	0	6	0	0	0	0	0	0	5	14	7	0	15	0	0	0	0	0	0	0	0	0	17	0	4	0	0	0	0	0
SV1645	0	0	0	0	0	0	0	0	0	0	0	0	0	0	0	0	0	0	0	0	0	0	0	0	0	0	29	0	0	0	0	0	53	0	0	21	0	52	0	0	0	34	0	0	0	0	0	31	0
SV1646	0	16	0	0	0	0	0	0	0	0	0	0	0	0	0	0	0	0	0	0	0	0	0	0	0	0	0	0	0	0	0	0	0	14	0	0	0	9	20	0	0	0	0	10	0	0	0	4	0
SV1647	0	0	0	0	42	0	54	0	0	0	0	0	14	0	38	0	0	0	0	0	0	0	0	0	0	42	0	11	18	0	0	0	0	0	53	20	14	0	0	0	0	21	37	25	0	0	38	0	26
SV1648	0	0	0	0	0	0	0	0	12	17	13	0	0	14	14	0	29	0	13	0	0	0	0	0	32	0	0	0	0	0	11	0	41	0	0	0	0	14	0	4	0	0	0	0	0	10	0	0	0
SV1649	0	0	0	0	0	0	0	0	0	0	0	0	0	0	0	0	0	0	0	0	0	0	0	0	33	0	0	0	0	0	0	0	0	0	0	0	0	0	0	0	0	0	116	0	0	0	0	0	0
SV1650	8	0	10	67	17	11	0	0	0	0	0	0	0	0	0	0	16	33	0	0	26	0	0	0	12	0	0	0	0	0	0	0	0	0	0	0	0	10	47	0	42	0	0	0	0	0	0	0	0
SV1651	0	0	15	0	24	0	0	0	28	28	0	0	0	0	0	0	0	0	0	0	0	0	0	0	0	0	0	0	0	0	0	40	0	0	0	0	16	0	0	0	0	17	0	0	0	0	0	0	18
SV1652	20	0	16	0	8	0	55	0	0	0	0	0	0	0	0	0	0	0	0	0	0	57	0	0	0	0	0	32	33	0	0	0	0	0	0	0	0	0	0	0	0	0	0	88	0	0	0	21	0
SV1653	0	0	26	0	0	0	0	0	0	27	24	0	0	0	0	0	0	49	53	0	42	0	0	0	0	0	0	0	0	0	0	0	0	0	0	0	0	0	0	0	0	0	0	0	0	0	0	0	0
SV1654	0	0	12	0	10	0	0	12	14	16	27	0	27	14	0	8	10	14	8	17	46	0	0	0	9	4	0	0	51	0	0	16	32	35	40	39	60	17	0	0	9	35	0	0	0	17	0	11	24
SV1655	0	0	0	0	0	0	0	0	0	0	0	0	0	0	0	0	0	0	0	0	0	0	0	0	0	0	0	0	0	0	0	0	0	0	0	0	0	0	0	0	0	0	0	27	0	0	0	0	0
SV1656	0	0	0	0	0	0	0	0	51	0	0	0	0	0	0	0	0	0	107	0	0	0	0	0	0	0	0	0	0	0	0	0	0	0	0	0	63	0	93	0	0	0	0	0	0	0	0	0	42
SV1657	64	0	58	18	49	91	0	0	37	38	49	0	31	0	0	22	0	0	69	59	81	0	0	49	0	60	0	0	0	35	0	34	0	0	0	21	29	41	15	0	0	0	0	0	0	0	0	20	0
SV1658	0	17	0	0	0	0	0	0	0	0	0	0	0	0	0	0	0	0	0	0	0	0	0	0	0	0	0	0	0	13	0	32	0	0	0	0	0	0	6	18	0	0	0	30	0	0	0	0	0
SV1659	0	59	0	0	0	0	0	0	0	0	0	0	0	0	0	0	0	0	0	0	0	0	0	0	0	0	0	0	0	0	0	0	0	0	0	0	0	0	0	0	0	0	0	0	0	0	0	0	0
SV1660	0	65	0	0	0	0	75	0	0	0	0	0	0	0	0	0	0	0	0	0	0	0	0	0	22	0	0	0	0	0	0	0	0	0	0	0	0	0	0	0	0	0	0	0	0	0	0	0	0
SV1661	0	0	0	0	0	0	0	48	0	0	0	76	0	134	0	0	0	33	0	37	50	0	0	24	0	0	0	0	0	73	51	0	31	71	0	0	60	0	0	0	0	0	0	0	0	0	0	0	0
SV1662	0	0	0	0	0	0	0	0	0	0	0	0	0	0	0	0	0	0	0	0	0	0	0	0	0	0	10	0	0	0	0	0	0	0	0	0	0	0	0	0	0	8	0	0	0	0	0	0	0
SV1663	0	0	0	0	0	0	0	30	34	0	0	0	52	0	0	0	0	0	41	0	0	0	0	0	0	0	0	0	0	35	0	43	0	0	0	0	0	0	0	0	0	124	0	0	0	0	0	0	0
SV1664	0	0	0	0	0	21	0	0	0	0	0	0	0	0	0	0	0	29	0	0	0	0	0	0	0	0	0	0	0	0	29	15	0	0	0	0	0	0	0	0	0	43	64	0	0	40	104	0	0
SV1665	48	12	0	0	0	0	0	0	0	0	0	0	0	0	0	0	24	29	0	0	0	0	0	0	0	0	0	0	0	0	0	47	0	0	0	0	0	22	0	50	0	0	0	0	0	0	0	0	0
SV1666	0	0	0	0	0	0	37	0	0	0	0	0	0	0	53	0	0	0	0	0	0	48	0	0	0	0	0	0	54	0	0	0	0	0	25	37	15	0	0	0	0	0	41	0	0	0	59	0	0
SV1667	0	0	0	0	0	0	0	0	49	0	45	85	37	26	0	0	0	56	0	27	0	0	0	29	0	39	0	0	0	0	0	0	0	0	0	0	0	0	0	0	0	0	29	0	0	0	0	0	0
SV1668	0	10	0	0	0	10	0	0	0	7	0	0	0	4	0	0	0	0	0	0	0	0	0	0	0	12	0	0	0	0	0	0	0	0	0	0	0	0	0	0	0	0	0	0	0	0	0	0	0
SV1669	0	0	0	0	0	0	0	0	0	0	0	0	0	0	0	0	0	0	0	0	0	0	0	0	0	0	0	0	0	24	40	18	26	0	0	0	63	0	11	0	0	0	0	0	0	0	0	47	0
SV1670	6	13	0	18	0	0	0	0	0	0	0	0	0	0	0	0	12	0	0	0	0	0	0	0	19	0	0	0	0	0	0	0	0	0	0	0	0	0	0	0	0	0	0	0	0	0	0	0	0
SV1671	0	13	27	36	0	0	0	11	0	0	0	25	0	0	34	11	40	19	0	0	0	0	0	10	40	0	0	0	0	0	0	19	0	26	22	96	9	0	0	0	0	49	0	0	0	87	22	0	0
SV1672	0	0	0	0	0	0	0	0	0	0	0	0	0	0	0	0	0	0	0	0	0	0	0	0	0	0	0	0	0	0	0	0	0	0	0	0	0	0	0	0	0	0	0	0	0	0	0	0	0
SV1673	0	0	34	13	0	0	59	0	20	14	9	0	0	11	16	23	0	0	12	7	0	54	0	0	0	0	0	0	10	27	0	29	0	0	0	0	0	0	0	0	0	0	0	13	0	0	0	8	0
SV1674	100	0	0	0	0	0	0	0	0	0	0	0	0	0	0	0	0	0	97	0	29	0	0	0	0	0	0	0	0	0	0	0	0	0	0	0	0	0	0	0	0	0	0	0	0	0	0	0	0
SV1675	0	0	0	0	0	0	0	0	0	0	0	0	65	0	0	0	0	0	0	0	0	0	0	0	0	32	0	0	0	0	0	46	0	24	0	0	0	37	0	0	0	0	0	0	0	0	0	0	0
SV1676	0	0	0	0	0	0	0	0	0	0	0	0	0	0	0	0	0	0	0	0	0	0	0	0	0	0	0	0	0	0	0	0	40	0	0	0	0	0	0	0	0	0	0	0	0	0	0	0	0
SV1677	0	0	0	0	17	0	0	0	16	0	0	0	0	0	0	0	0	0	36	0	0	0	0	0	0	0	0	23	0	0	0	47	0	19	0	0	25	30	40	20	21	0	0	13	0	0	0	0	0
SV1678	0	0	0	0	0	0	0	0	0	0	0	0	0	0	0	0	0	0	0	0	0	0	0	0	0	0	0	0	0	0	0	0	0	0	0	0	0	0	0	0	0	0	57	0	0	0	49	0	0
SV1679	0	0	0	0	0	0	0	0	0	0	0	0	0	0	0	0	0	0	0	0	0	0	0	0	0	0	0	0	0	0	0	0	0	0	0	0	0	0	21	0	0	0	0	0	0	0	0	0	0
SV1680	0	14	0	8	0	0	0	0	0	0	0	0	0	0	0	0	0	0	0	17	0	0	0	0	0	0	0	0	0	0	0	0	0	0	0	0	0	0	0	14	0	0	0	7	0	0	0	0	0
SV1681	0	27	0	0	0	0	0	0	0	0	0	0	0	0	0	0	0	0	0	0	0	0	0	0	0	0	0	0	0	0	0	0	0	0	0	0	0	0	35	0	0	0	0	0	0	0	0	0	0
SV1682	0	0	0	0	0	0	0	0	0	0	0	0	0	0	0	0	0	0	0	0	0	0	0	0	0	0	0	0	0	0	0	0	0	0	0	0	0	20	0	21	0	0	0	0	0	0	0	0	0
SV1683	0	0	0	0	0	43	0	0	0	0	20	0	13	30	0	0	0	0	0	0	0	0	0	0	0	13	0	25	0	0	21	15	14	0	0	0	26	0	0	0	0	10	0	0	0	51	0	0	12
SV1684	0	0	0	0	0	0	0	0	0	0	55	0	81	0	0	0	0	0	0	0	0	0	0	0	0	0	0	26	35	29	11	0	0	61	22	0	37	0	43	0	0	0	24	30	0	0	0	0	49
SV1685	13	0	0	16	0	0	0	0	0	0	0	0	0	0	0	0	0	0	0	0	0	0	0	0	0	0	0	25	0	0	0	0	0	0	0	0	0	0	0	0	0	0	0	0	0	0	0	0	0
SV1686	0	0	0	72	0	0	0	0	0	0	0	0	0	0	0	0	0	0	0	0	0	0	0	0	0	0	0	0	0	0	0	0	0	0	0	0	0	0	0	0	0	0	0	0	0	0	0	0	0
SV1687	0	0	0	0	0	0	0	0	0	0	0	0	0	0	0	0	0	0	0	0	0	0	0	0	0	0	0	0	0	0	0	0	0	0	0	0	0	0	0	0	0	0	0	0	0	0	0	0	26
SV1688	28	27	0	11	33	0	0	0	0	8	0	0	0	27	0	0	0	0	0	30	0	0	0	0	0	20	0	25	0	0	0	0	0	0	0	0	23	0	0	0	0	0	0	49	0	0	0	20	36
SV1689	0	0	91	32	0	0	0	34	0	0	79	25	0	54	37	0	41	0	0	37	31	0	0	27	36	0	0	0	0	0	0	63	0	0	0	0	0	0	0	0	0	0	58	0	0	0	0	0	0
SV1690	0	0	32	0	0	0	0	93	0	0	0	0	0	0	0	33	31	0	0	0	0	0	0	0	37	0	0	0	0	0	0	17	18	0	44	0	0	30	0	0	0	0	0	0	0	0	0	0	0
SV1691	0	0	0	0	0	0	0	0	0	0	13	0	0	0	0	24	0	27	0	0	0	21	0	0	0	0	53	33	0	0	0	0	0	0	0	0	17	0	0	0	0	0	0	0	0	0	0	0	0
SV1692	62	36	0	0	0	0	0	0	0	0	0	0	0	0	51	0	0	0	0	0	0	0	0	0	0	0	0	0	0	0	0	0	0	0	0	0	0	0	0	0	0	0	0	0	0	0	0	0	0
SV1693	0	0	0	34	0	0	0	0	0	0	0	0	0	0	0	0	94	86	0	0	0	0	0	0	0	0	0	0	0	0	0	0	27	0	0	0	0	0	37	0	0	0	0	0	0	0	0	0	0
SV1694	0	0	0	0	0	0	0	0	0	0	0	0	0	47	36	17	0	0	0	0	0	0	0	0	0	0	0	0	0	0	45	0	0	0	0	0	0	0	0	0	0	0	0	0	0	0	221	0	0
SV1695	0	0	0	0	0	0	0	0	0	0	0	0	0	0	0	0	17	0	0	0	0	0	0	0	0	0	0	0	0	0	0	0	0	0	0	0	0	13	0	0	0	35	0	0	0	0	0	0	0
SV1696	0	0	0	0	0	0	0	0	0	0	0	0	0	0	0	0	0	0	0	0	0	0	0	0	0	0	0	0	0	0	0	0	0	0	0	0	0	0	0	0	0	0	0	0	0	0	0	0	0
SV1697	0	0	0	0	0	0	0	0	0	0	0	0	0	0	0	0	0	0	0	0	0	0	0	0	0	11	43	0	0	0	0	0	0	0	0	0	0	0	0	0	0	0	0	0	0	0	0	0	0
SV1698	15	19	0	0	0	0	0	0	0	8	0	0	0	24	0	0	0	0	24	0	45	0	0	0	0	23	0	0	0	0	0	0	0	0	0	0	0	30	0	12	0	17	0	0	0	0	0	14	24
SV1699	0	51	0	0	0	0	0	0	0	0	0	0	0	0	0	0	121	0	0	0	0	0	0	0	51	0	0	0	0	0	0	0	0	0	0	0	0	0	0	0	0	0	0	0	0	0	0	0	0
SV1700	0	0	52	52	99	0	0	0	90	0	0	0	0	0	0	0	0	0	0	0	40	0	0	0	0	36	0	0	0	0	0	0	0	0	115	84	0	0	47	0	0	0	0	55	0	0	0	0	107
SV1701	0	0	0	0	0	0	0	34	0	0	0	0	0	0	0	26	0	0	0	0	0	24	0	0	22	30	0	0	0	0	0	0	0	0	0	0	0	0	34	0	0	0	0	0	0	0	0	0	0
SV1702	0	0	41	0	18	0	31	0	0	0	0	0	11	0	0	0	0	0	0	0	20	0	0	0	0	0	0	27	27	0	14	0	0	0	19	0	13	0	22	0	22	0	0	28	0	0	0	33	22
SV1703	0	0	0	0	0	0	0	0	0	0	0	0	0	0	0	0	0	0	0	0	0	0	0	0	0	0	0	0	0	0	0	0	0	0	0	0	0	0	0	0	0	0	0	0	0	0	0	0	0
SV1704	0	0	0	0	0	174	50	102	131	0	78	52	0	0	0	0	41	107	86	111	94	0	0	100	0	0	0	0	0	0	0	0	0	0	0	0	0	0	87	0	0	58	0	0	0	0	0	0	0
SV1705	0	0	0	0	0	48	0	0	0	0	0	25	0	0	0	0	0	0	0	0	0	0	0	0	0	0	0	0	0	0	0	0	0	0	0	0	0	0	0	0	0	0	11	0	0	0	0	0	0
SV1706	0	0	0	0	65	68	0	0	38	0	0	0	0	0	0	0	0	0	0	0	0	0	0	0	0	0	0	0	0	0	36	0	29	26	0	0	0	0	0	0	0	0	0	0	0	0	0	91	74
SV1707	0	0	0	0	11	14	0	34	7	22	30	48	33	58	8	22	44	57	8	51	42	0	0	17	9	17	0	0	35	13	0	48	10	75	0	0	84	0	0	0	97	0	0	0	0	0	0	0	0
SV1708	11	0	0	27	0	0	0	0	0	0	0	0	0	0	0	0	0	0	0	0	0	0	0	0	0	0	0	26	0	0	0	0	0	0	0	0	0	0	0	20	0	0	0	0	0	0	0	0	0
SV1709	40	52	0	51	0	0	52	0	0	0	28	0	0	0	0	0	0	0	0	0	0	37	0	0	0	0	0	0	0	0	0	0	0	0	0	0	0	0	0	0	0	0	0	0	0	0	0	0	0
SV1710	0	0	0	10	0	17	18	0	0	0	0	10	0	22	44	20	0	0	0	0	9	24	0	0	0	0	0	0	0	0	0	0	0	0	0	0	0	0	0	0	0	0	0	0	0	0	0	0	0
SV1711	15	0	28	15	25	53	16	0	0	27	27	0	82	127	45	38	18	22	20	14	8	11	0	19	32	36	0	0	0	0	0	0	0	0	0	0	8	35	0	0	0	22	20	16	0	0	15	0	0
SV1712	0	0	0	0	0	0	0	0	0	0	0	0	0	0	0	0	0	0	0	0	0	0	0	0	0	0	0	0	0	0	0	0	0	0	0	0	0	0	0	0	0	0	0	10	0	0	0	0	0
SV1713	80	0	0	0	0	0	0	0	18	0	0	0	0	0	0	0	0	0	0	0	0	0	0	0	0	0	0	0	0	0	0	0	0	0	0	0	0	0	0	33	0	0	0	0	0	0	0	0	0
SV1714	12	0	17	22	0	12	0	0	9	32	17	0	0	34	0	0	0	22	0	34	16	0	0	0	0	0	0	0	14	0	0	24	49	30	0	0	0	0	32	0	39	0	0	0	0	0	0	9	0
SV1715	11	0	42	0	0	33	0	0	0	38	0	0	0	36	0	0	0	0	0	0	0	19	0	0	29	0	0	0	0	0	0	0	0	0	0	0	0	0	0	0	0	0	0	0	0	0	0	32	0
SV1716	0	13	0	16	0	16	0	19	0	0	18	20	0	25	0	30	25	25	0	0	0	0	0	0	0	0	0	0	0	0	0	36	13	0	0	0	0	0	0	0	0	0	0	0	0	0	0	0	0
SV1717	0	0	0	0	0	0	0	0	0	0	0	0	0	0	0	0	25	0	16	0	0	9	0	0	0	0	0	0	0	0	0	12	0	0	0	0	0	0	0	0	0	9	0	0	0	0	0	0	0
SV1718	0	0	0	0	0	0	0	0	0	0	0	0	0	0	0	0	0	0	0	0	0	0	0	0	54	0	0	0	0	0	0	0	0	0	0	0	0	0	0	0	0	0	0	0	0	0	0	0	0
SV1719	0	0	20	0	0	0	0	0	0	31	0	0	0	0	0	0	0	0	0	0	41	0	0	0	59	0	0	29	33	0	0	47	0	0	0	0	0	0	0	0	0	0	0	0	0	0	0	0	0
SV1720	0	0	0	0	0	0	0	0	0	0	0	0	0	0	0	0	0	0	0	0	0	0	0	0	0	0	0	76	0	46	0	0	0	0	0	0	0	0	0	0	0	0	0	58	0	0	0	0	0
SV1721	0	0	0	0	0	0	0	0	0	0	0	0	0	0	0	0	0	0	0	0	0	0	0	0	0	0	0	0	0	0	0	0	0	0	0	0	0	0	0	0	0	0	37	0	0	0	44	0	0
SV1722	0	0	0	0	0	0	0	0	0	0	0	0	0	0	0	0	0	0	0	0	0	0	0	0	0	0	0	0	0	0	0	0	0	0	0	0	0	0	0	0	0	0	0	0	0	0	0	0	0
SV1723	0	23	0	0	0	0	0	0	0	0	0	0	0	0	0	0	17	0	0	0	0	16	0	0	0	16	0	0	0	0	0	0	0	0	0	0	0	0	0	22	0	0	0	41	0	0	0	7	0
SV1724	0	0	0	0	0	0	0	0	90	87	0	88	0	86	0	0	0	0	0	0	90	0	0	0	63	34	0	0	49	0	0	0	0	0	66	58	60	0	0	0	0	76	48	0	0	0	71	0	0
SV1725	0	0	0	0	0	0	0	0	0	0	0	0	0	0	0	0	0	0	0	0	0	0	0	0	0	0	0	124	31	0	0	0	0	0	0	0	0	0	0	0	0	0	0	71	0	0	0	0	0
SV1726	0	0	0	0	0	0	0	0	0	0	0	0	0	0	0	0	0	0	0	0	0	0	0	0	0	0	0	0	0	0	0	0	0	0	0	0	0	0	0	35	0	0	0	0	0	0	0	0	0
SV1727	26	0	0	0	55	64	0	0	57	45	20	0	0	0	0	0	0	0	0	35	50	0	0	0	32	37	0	0	49	34	47	0	62	31	38	0	39	0	0	0	0	0	0	0	0	17	50	0	41
SV1728	0	0	0	0	0	0	20	0	0	0	0	0	0	0	23	0	0	0	15	7	0	0	0	0	10	0	0	0	0	0	0	0	0	0	0	0	0	0	0	41	0	0	18	0	0	0	23	0	0
SV1729	47	229	0	0	0	0	34	0	0	0	16	0	0	0	36	0	0	0	0	0	17	11	0	0	0	18	0	0	0	0	0	0	0	0	0	0	0	0	0	0	0	0	0	0	0	0	56	0	0
SV1730	23	0	29	21	28	27	47	23	32	20	23	23	19	48	12	28	11	15	17	30	26	0	0	18	0	31	0	0	22	0	5	0	0	0	10	0	6	0	0	0	0	23	42	0	0	0	10	0	0
SV1731	0	0	0	0	0	0	0	0	0	0	0	0	0	0	0	0	0	16	0	0	0	0	0	0	0	0	0	0	0	0	0	0	0	0	0	0	0	0	0	0	0	0	0	0	0	0	0	0	0
SV1732	0	0	0	55	0	0	0	0	0	0	0	0	0	0	0	0	0	0	39	45	45	25	0	0	0	40	0	0	0	0	0	0	0	0	0	0	0	0	0	48	0	0	0	27	0	0	0	0	0
SV1733	0	0	0	0	0	27	0	65	0	25	0	67	16	68	44	0	75	108	0	91	43	49	0	37	0	0	0	0	0	0	0	0	0	0	25	0	0	0	0	0	0	0	0	0	0	0	0	62	0
SV1734	0	0	30	0	0	0	0	51	0	0	0	41	0	24	41	0	52	73	0	0	0	54	0	0	0	0	0	0	0	0	0	0	0	0	0	0	0	0	0	0	0	0	0	0	0	0	0	0	0
SV1735	0	0	0	0	60	44	0	0	0	68	46	66	52	45	0	0	0	0	0	0	0	0	0	0	0	0	0	0	0	0	0	0	0	0	0	0	97	0	0	0	0	0	0	0	0	0	0	0	0
SV1736	0	0	17	0	0	0	58	0	0	0	0	0	0	0	0	13	0	0	0	0	0	83	0	0	0	0	0	0	0	0	0	0	0	0	0	0	0	0	0	22	0	0	0	47	0	0	0	0	0
SV1737	0	0	0	0	0	0	0	0	0	0	0	0	0	0	0	0	0	0	0	0	0	0	0	0	0	0	21	23	0	0	0	0	14	0	0	0	0	0	0	0	0	53	0	0	0	0	0	0	0
SV1738	0	0	0	0	0	0	0	0	0	0	0	0	0	0	0	0	0	0	0	0	0	0	0	0	14	0	0	0	0	0	88	0	0	0	0	43	0	0	0	0	0	0	144	0	0	0	36	0	14
SV1739	0	0	0	0	0	0	0	0	0	0	0	0	0	0	0	0	0	0	0	0	0	0	0	0	0	0	0	0	0	0	0	0	0	0	0	0	0	0	0	0	0	26	0	0	0	0	0	0	0
SV1740	0	40	39	62	0	0	29	29	8	0	20	0	0	0	98	39	46	0	0	0	10	23	0	0	32	0	0	0	0	0	0	0	0	0	0	0	0	0	0	0	41	0	0	0	0	0	0	0	0
SV1741	36	0	23	37	57	37	0	0	51	68	0	59	32	36	0	0	67	67	65	76	71	0	0	48	29	71	0	0	0	0	0	0	0	0	0	26	0	0	50	0	0	0	47	0	0	46	0	0	0
SV1742	0	0	0	0	34	28	0	0	41	42	27	0	0	0	0	0	0	0	0	26	37	0	0	0	36	31	0	27	0	0	0	0	12	10	11	0	48	0	0	0	0	0	0	40	0	30	0	36	0
SV1743	25	0	0	65	0	0	0	0	0	0	0	0	0	0	0	0	0	0	28	0	0	0	0	0	19	21	0	0	0	0	0	0	0	0	0	0	0	0	30	0	0	0	0	0	0	0	0	0	0
SV1744	0	0	69	21	0	53	20	0	27	32	43	0	46	57	0	0	51	64	43	35	37	0	0	25	35	40	0	0	0	0	0	0	0	0	0	0	0	33	0	0	0	0	0	26	0	0	0	16	0
SV1745	0	0	0	40	0	0	0	0	0	0	0	0	0	0	0	0	0	31	0	0	0	0	0	0	0	0	0	0	0	0	0	0	0	0	0	0	0	20	19	57	32	0	0	0	0	0	0	0	0
SV1746	0	0	0	0	0	0	17	0	0	0	0	0	0	0	7	0	0	0	0	0	22	46	0	0	0	0	0	14	11	0	0	0	0	12	0	0	0	6	0	0	0	14	0	0	0	0	11	0	0
SV1747	0	0	0	0	0	23	0	0	0	0	0	0	0	0	53	0	0	0	0	0	0	0	0	0	0	0	0	0	0	0	0	0	0	51	39	56	0	0	0	0	37	32	0	0	0	25	0	136	0
SV1748	0	0	0	0	0	0	0	0	55	0	52	0	0	0	0	0	0	0	0	0	0	0	0	0	0	0	0	0	0	0	0	0	0	0	45	0	0	0	41	0	0	0	0	0	0	0	0	0	0
SV1749	0	0	0	0	0	0	0	0	0	0	0	0	0	0	0	0	0	0	0	0	0	0	0	0	0	0	0	0	0	0	92	0	0	0	0	30	0	0	0	0	0	22	15	0	0	0	0	26	0
SV1750	0	0	0	0	0	0	0	0	0	0	0	40	0	0	0	0	0	0	0	0	0	0	0	0	0	0	45	0	0	60	19	54	26	0	0	55	0	0	0	0	0	0	0	0	0	0	0	0	20
SV1751	0	0	0	0	0	0	0	0	67	60	0	0	0	0	0	0	0	0	0	0	0	0	0	0	0	0	0	0	0	59	27	0	58	31	0	0	58	28	0	0	0	0	0	0	0	0	0	0	0
SV1752	42	38	22	32	0	0	0	0	0	0	21	0	19	0	0	0	0	0	0	0	0	15	0	0	0	34	0	0	0	0	0	0	0	0	0	0	0	0	0	39	0	0	0	192	36	0	0	0	0
SV1753	0	0	0	0	0	0	98	0	0	0	46	0	0	0	0	0	0	0	0	0	43	0	0	0	42	0	0	0	0	0	0	44	0	0	0	0	0	0	0	0	0	48	0	0	0	0	0	0	0
SV1754	0	0	16	0	0	0	11	0	0	0	0	0	27	0	0	0	0	0	0	0	10	18	0	0	0	0	0	0	28	0	9	25	0	28	0	17	0	0	0	18	0	0	0	0	0	0	0	0	0
SV1755	30	121	0	29	0	0	0	0	0	0	0	0	0	0	0	0	47	0	47	0	0	22	0	0	0	44	0	0	0	0	0	0	0	0	0	0	0	0	0	0	0	0	0	0	0	0	0	0	0
SV1756	0	0	0	11	0	0	0	0	0	0	0	0	0	0	0	0	0	0	0	0	0	21	0	0	0	0	0	44	14	0	0	16	0	23	24	16	0	0	0	0	0	12	14	25	0	29	0	17	12
SV1757	0	0	0	0	0	0	0	0	0	0	0	0	25	0	0	0	0	0	0	0	0	0	0	0	0	0	0	0	0	23	0	0	0	0	0	0	0	0	21	0	0	0	0	0	0	0	0	0	0
SV1758	13	0	21	8	0	9	12	0	15	0	29	0	19	20	0	0	26	0	20	0	26	20	0	0	43	27	0	0	0	12	0	24	0	10	0	0	0	29	0	0	0	0	0	0	0	0	0	0	12
SV1759	0	0	0	0	0	0	0	0	0	0	0	0	0	0	28	0	0	0	22	0	0	0	0	0	0	0	0	0	0	0	0	0	0	0	0	0	0	0	0	0	0	0	0	46	0	0	0	0	0
SV1760	0	0	0	0	0	0	0	0	0	59	0	0	0	0	0	0	0	0	0	0	43	0	0	0	0	0	0	0	0	0	68	0	0	0	0	0	0	0	0	0	0	0	84	0	0	0	70	0	0
SV1761	0	31	0	81	0	0	32	176	0	0	0	255	0	89	90	75	45	31	0	87	13	16	0	48	37	0	0	0	0	0	26	0	76	34	0	0	0	0	0	0	0	0	0	0	0	0	0	0	0
SV1762	0	0	0	0	0	0	0	0	0	0	0	0	0	0	0	0	0	0	0	0	0	0	0	0	0	0	29	29	0	0	0	0	0	0	0	0	0	0	0	0	0	0	0	0	0	0	0	0	0
SV1763	0	0	0	0	0	0	0	0	0	0	9	0	0	0	0	0	0	0	0	0	0	0	0	0	0	0	0	64	0	0	0	0	0	0	34	0	0	0	0	0	0	21	0	0	0	0	0	0	0
SV1764	0	0	0	0	0	0	0	0	0	0	0	0	40	0	31	31	0	0	0	16	0	0	0	0	0	0	0	0	0	0	44	0	0	0	0	55	0	48	0	23	0	54	0	0	0	0	0	0	0
SV1765	0	0	0	0	0	0	0	0	0	0	34	19	0	0	0	0	0	39	0	0	0	97	0	0	13	0	16	0	0	0	0	0	0	0	0	0	0	0	0	0	28	0	0	0	0	0	0	0	0
SV1766	0	0	0	54	0	0	0	0	0	0	0	0	0	0	0	0	0	0	0	0	0	0	0	0	0	0	0	0	0	0	0	0	0	0	0	0	0	0	0	0	0	0	0	0	0	0	0	0	0
SV1767	0	0	0	19	0	0	0	0	8	6	0	0	13	0	0	0	0	0	13	0	0	0	0	0	0	14	0	0	8	4	0	0	0	0	0	0	0	5	0	45	0	9	0	8	0	0	0	5	0
SV1768	17	26	17	0	5	21	0	29	11	27	23	34	11	19	30	0	0	0	22	0	22	59	0	16	34	18	13	0	0	26	0	13	0	0	0	0	0	0	0	0	0	10	0	0	0	0	0	0	0
SV1769	0	0	13	0	0	0	0	0	0	0	9	0	0	0	0	21	0	0	0	0	0	10	0	0	8	0	0	0	0	0	0	0	0	0	0	0	0	0	0	0	0	0	0	0	0	0	0	0	0
SV1770	0	0	31	15	53	0	0	106	48	49	0	85	36	27	0	0	20	52	20	95	39	0	0	70	0	73	0	0	0	0	0	0	0	0	0	0	0	0	0	0	0	0	0	0	0	0	0	45	44
SV1771	0	0	0	0	0	0	0	0	0	0	0	0	0	0	0	0	0	0	0	0	0	0	0	0	0	0	64	0	0	0	0	0	0	0	0	0	0	45	0	48	0	0	0	36	0	0	0	0	0
SV1772	7	31	0	0	0	0	0	0	0	0	16	0	0	0	0	0	0	0	0	0	0	0	0	0	0	0	0	0	0	0	0	0	0	0	0	0	0	0	0	20	0	0	0	0	0	0	0	0	0
SV1773	0	45	19	86	0	0	0	33	0	0	0	62	0	21	72	63	54	0	0	0	0	0	0	0	0	0	168	0	0	0	21	28	0	0	0	0	0	0	0	0	0	0	6	0	0	0	0	0	0
SV1774	0	0	0	16	0	0	0	0	0	0	0	0	0	0	0	0	0	0	23	0	0	0	0	0	0	0	0	0	0	24	0	0	37	0	0	25	0	0	16	0	17	35	0	0	0	0	0	0	0
SV1775	0	0	0	0	0	0	0	0	0	0	0	0	0	11	0	0	0	0	0	0	0	0	0	0	0	0	0	16	0	0	14	0	0	0	15	0	0	0	0	0	0	28	0	0	0	0	0	0	0
SV1776	0	0	0	20	0	0	0	0	0	0	0	0	0	0	0	0	0	28	0	0	0	71	0	0	0	0	0	0	0	0	0	0	0	0	0	0	0	0	0	0	0	0	0	0	0	0	0	0	0
SV1777	0	0	43	21	13	31	117	29	59	25	31	19	0	27	64	12	0	46	20	28	48	17	0	41	115	16	0	0	0	17	9	0	0	0	0	0	7	20	0	0	0	0	0	0	0	0	0	15	16
SV1778	0	0	43	0	0	0	0	0	0	18	0	0	0	0	0	0	0	0	0	0	0	36	0	0	0	15	0	0	0	0	0	0	0	0	0	0	0	0	0	0	0	36	0	0	0	0	0	0	0
SV1779	0	0	0	6	0	0	0	0	0	0	0	0	0	0	0	0	0	0	0	0	0	0	0	0	0	0	0	0	0	0	0	28	0	0	0	0	0	0	6	0	0	0	0	0	0	0	0	0	0
SV1780	0	0	0	34	30	0	0	0	41	0	0	0	0	0	0	0	0	0	28	0	0	62	0	0	48	11	24	43	0	56	0	0	0	0	0	0	0	0	0	0	0	0	0	0	0	0	0	0	0
SV1781	0	0	43	0	0	0	0	0	27	23	0	0	36	0	0	0	0	0	23	33	38	0	0	0	63	0	0	0	0	0	0	0	0	0	0	0	0	0	0	0	0	22	0	0	0	0	0	20	0
SV1782	0	0	0	0	20	51	0	0	29	26	31	28	0	0	0	0	0	0	0	0	47	0	0	20	0	0	0	0	30	38	26	0	0	0	0	0	34	0	0	0	0	0	0	0	0	0	0	0	0
SV1783	0	0	0	0	0	0	0	0	0	0	0	0	0	0	0	0	0	0	0	0	0	0	0	0	0	0	0	0	0	0	23	0	17	40	0	0	0	19	0	0	0	66	0	0	0	19	0	0	0
SV1784	0	0	15	18	0	0	31	0	0	0	0	24	0	12	0	29	13	25	0	0	11	0	0	0	0	0	0	0	0	0	0	18	0	18	0	0	0	9	0	29	14	9	17	0	0	0	31	0	0
SV1785	0	0	0	64	0	0	0	57	0	0	0	0	0	113	29	0	0	0	0	30	0	0	0	67	0	0	0	0	0	0	77	32	47	49	48	48	0	0	0	0	0	0	41	0	0	0	86	0	0
SV1786	0	0	0	0	0	35	0	0	0	0	0	60	0	0	19	0	0	0	0	20	0	0	0	0	0	0	0	0	18	12	62	22	28	0	0	0	45	0	0	0	0	0	102	0	0	0	0	0	0
SV1787	0	45	61	105	27	12	22	76	0	18	0	65	0	32	127	119	38	49	0	0	0	22	0	0	0	0	0	0	0	0	20	21	0	0	27	0	0	0	0	0	0	0	0	0	0	0	0	0	0
SV1788	0	0	0	17	0	0	0	0	0	0	0	0	0	0	0	0	0	13	0	0	0	0	0	0	0	0	0	0	0	0	0	26	0	0	0	0	0	13	0	0	10	0	0	0	0	0	0	0	0
SV1789	0	0	0	0	0	0	0	0	0	0	0	0	0	0	0	0	0	9	0	0	13	0	0	0	30	0	0	0	0	0	0	0	0	0	0	0	13	0	21	0	10	0	0	0	0	0	0	11	0
SV1790	0	0	0	24	0	0	41	0	0	0	0	0	0	0	0	0	48	0	0	0	27	0	0	0	0	0	0	0	0	0	0	0	0	32	0	0	0	0	0	0	0	0	0	17	0	0	0	30	0
SV1791	0	0	0	0	0	0	0	0	0	0	0	0	20	0	0	0	0	0	0	0	0	0	0	0	0	0	0	92	41	0	0	0	0	33	30	0	21	0	0	0	0	0	0	0	0	0	0	0	0
SV1792	0	0	27	32	0	25	38	0	27	0	29	0	0	47	29	38	0	0	32	0	33	31	0	0	0	34	0	0	0	0	0	0	0	0	0	0	0	0	0	25	0	0	0	26	0	0	0	0	0
SV1793	0	0	0	0	0	0	0	0	0	0	76	0	29	0	0	0	0	0	0	0	19	0	0	0	0	0	111	42	0	0	0	88	0	0	0	0	0	0	0	0	0	35	0	0	0	0	0	0	0
SV1794	0	0	0	0	0	0	0	0	0	0	0	0	0	0	0	0	0	0	0	0	0	0	0	0	0	0	0	0	0	0	0	0	0	40	0	26	21	0	0	0	0	38	0	0	0	43	0	0	0
SV1795	0	0	0	0	0	0	0	0	0	0	0	0	0	0	0	0	0	0	0	0	0	0	0	0	0	0	0	0	0	0	0	0	0	0	0	0	0	0	0	0	0	0	0	0	0	0	0	0	0
SV1796	0	0	22	0	0	23	0	0	22	19	26	24	19	0	0	0	0	0	16	25	39	0	0	0	17	15	0	13	41	0	0	41	0	18	0	0	21	17	38	14	22	0	0	0	0	0	0	0	0
SV1797	0	0	0	28	0	0	0	0	0	0	0	0	0	0	0	0	0	0	0	0	0	0	0	0	0	0	0	0	0	0	0	0	0	0	0	0	0	16	13	24	0	0	0	37	0	0	0	0	0
SV1798	0	0	0	0	0	0	0	0	41	0	0	0	0	0	0	0	0	0	0	0	0	0	0	0	0	0	0	0	0	0	0	0	0	0	0	0	0	0	0	0	0	0	17	0	0	0	0	0	0
SV1799	0	0	0	0	0	0	0	0	0	0	0	0	0	0	0	0	0	0	0	0	0	15	0	0	0	0	0	0	0	0	0	55	0	0	0	0	0	33	37	0	41	0	0	0	0	0	0	0	0
SV1800	0	0	0	0	0	0	0	0	0	0	74	0	0	13	0	0	0	60	0	0	66	0	0	0	58	0	0	0	81	0	0	55	38	0	0	0	58	47	0	0	0	0	0	0	0	0	0	0	0
SV1801	0	0	0	0	0	0	0	0	6	0	0	0	13	5	0	0	0	0	0	0	21	0	0	0	22	4	7	0	0	0	0	0	0	0	0	0	0	0	0	0	0	0	0	0	0	22	0	6	0
SV1802	0	0	0	0	0	0	0	0	0	0	0	0	0	0	0	0	0	0	0	0	0	0	0	0	0	0	376	0	0	0	0	32	16	0	0	0	0	24	0	0	0	0	0	0	0	0	0	0	0
SV1803	0	0	0	0	0	0	0	0	0	0	0	0	0	0	0	0	0	0	0	0	0	0	0	0	0	0	0	0	0	0	0	0	0	0	0	0	0	0	0	0	0	0	0	0	0	0	0	0	0
SV1804	0	0	0	0	0	0	0	0	0	12	0	0	0	0	0	0	0	0	0	16	31	0	0	0	0	0	0	0	0	0	0	0	0	0	0	0	15	0	0	34	0	0	0	0	0	0	0	0	0
SV1805	29	0	0	75	0	0	0	0	52	0	0	0	0	0	0	0	0	0	79	0	0	0	0	0	0	0	0	0	0	0	0	0	0	0	0	0	0	0	0	0	0	0	0	61	0	0	0	0	0
SV1806	0	0	0	28	7	9	0	33	5	0	0	65	0	32	17	15	47	26	0	28	0	10	0	22	0	0	0	0	0	0	22	0	0	53	0	14	0	0	0	0	13	0	0	0	0	0	0	0	0
SV1807	26	7	0	0	0	0	0	0	0	0	0	0	0	0	0	0	0	0	0	0	0	0	0	0	0	44	0	0	0	0	0	0	0	0	0	0	0	30	0	0	0	0	0	82	0	0	0	0	0
SV1808	15	0	0	0	0	0	0	0	0	0	0	0	0	0	0	0	0	0	0	0	0	0	0	0	0	0	0	0	0	0	0	0	0	0	0	0	0	0	0	0	0	0	0	0	0	0	0	0	0
SV1809	0	0	0	15	0	0	0	0	0	0	0	0	0	0	0	0	16	62	14	0	18	22	0	0	0	0	0	0	0	0	0	8	0	0	0	0	0	55	0	19	26	0	0	18	0	0	0	0	0
SV1810	0	0	0	0	0	0	25	0	0	9	17	0	0	0	15	27	10	0	23	0	0	0	0	0	0	20	0	0	19	0	0	0	0	0	0	0	0	0	16	19	0	0	0	0	0	0	0	21	13
SV1811	0	0	0	0	0	0	0	0	0	0	0	0	8	0	0	0	0	0	0	0	0	0	0	0	0	0	0	0	0	0	0	0	0	0	0	27	0	0	0	7	0	12	0	0	0	0	0	30	0
SV1812	15	13	21	11	15	25	14	0	34	24	21	0	94	23	24	11	0	0	28	0	0	0	0	0	6	27	0	12	16	0	0	0	0	0	9	0	0	18	0	0	0	0	0	52	0	0	0	12	0
SV1813	0	0	27	0	0	0	27	0	0	0	0	10	0	9	0	0	0	0	0	0	0	0	0	0	0	0	0	0	0	0	0	0	0	0	0	0	0	0	0	0	0	0	0	0	0	0	0	22	0
SV1814	28	0	42	0	0	0	0	0	0	0	14	0	0	0	0	0	0	0	11	0	10	0	0	0	0	28	0	12	0	0	0	15	0	0	0	0	0	28	0	0	0	0	0	34	0	0	0	0	0
SV1815	0	0	0	0	0	0	0	0	0	0	0	0	0	0	0	0	7	0	0	0	6	0	0	0	0	0	19	9	0	0	0	7	0	0	0	0	0	0	0	9	0	24	0	9	0	0	0	0	0
SV1816	46	0	54	0	23	66	0	0	33	0	0	0	0	0	0	0	0	0	102	0	72	52	0	0	17	75	0	0	23	0	46	0	0	0	0	0	0	0	0	0	0	0	66	0	0	0	54	0	0
SV1817	0	0	64	0	0	0	0	0	0	0	0	0	0	0	0	0	0	0	0	0	0	69	0	0	0	0	0	0	0	0	0	0	0	0	0	0	0	0	0	0	0	0	0	0	0	0	0	0	0
SV1818	0	74	0	0	0	0	0	0	0	0	18	0	0	0	92	0	0	0	14	0	0	0	0	0	0	0	0	0	0	0	0	0	0	0	0	0	0	0	0	0	0	0	0	0	0	0	0	0	0
SV1819	0	0	0	0	0	0	0	21	0	0	0	0	0	0	0	0	0	22	0	0	0	0	0	32	0	0	0	0	0	0	0	0	0	0	0	0	35	0	0	0	0	0	43	0	0	0	0	0	0
SV1820	0	0	0	0	0	0	0	0	0	0	0	0	26	0	0	0	0	0	0	0	13	0	0	0	0	0	0	15	0	24	0	0	0	0	0	0	0	0	0	0	0	0	0	0	0	0	0	12	0
SV1821	0	0	0	11	0	12	0	0	0	0	0	55	16	0	0	0	0	29	0	0	0	61	0	0	14	18	0	0	0	0	0	14	0	5	0	0	8	14	18	0	35	0	0	0	0	0	0	0	0
SV1822	0	0	0	0	0	0	31	0	0	0	0	0	0	0	52	89	0	0	0	0	0	119	0	0	0	0	0	0	0	0	0	0	0	0	0	0	0	64	0	0	0	0	0	0	0	0	0	0	0
SV1823	31	127	0	36	0	0	0	0	0	0	0	0	0	0	0	0	58	0	0	0	0	0	0	0	0	15	14	0	0	0	0	0	0	0	0	0	0	0	20	0	30	0	0	0	0	0	0	0	0
SV1824	0	10	11	22	0	0	0	48	0	0	0	43	0	36	33	15	0	0	0	0	0	0	0	16	0	0	0	0	0	13	22	16	103	0	13	69	24	0	0	0	22	0	0	0	0	0	0	0	0
SV1825	0	0	0	0	0	0	0	0	0	24	0	0	44	0	0	0	0	0	0	0	0	0	0	0	0	39	0	0	33	0	0	0	0	0	87	0	31	0	0	0	0	80	44	0	0	0	83	0	35
SV1826	0	0	0	0	0	0	0	0	0	19	0	0	0	0	0	0	0	0	0	0	85	0	0	0	0	0	0	0	0	45	0	66	0	0	0	0	0	0	0	0	0	0	0	0	0	0	0	0	0
SV1827	0	37	0	0	0	0	0	0	0	0	0	0	0	0	0	0	0	0	0	0	0	0	0	0	31	0	0	0	0	0	0	0	0	0	0	0	0	0	0	0	0	0	0	0	0	0	0	0	0
SV1828	0	0	0	0	0	0	0	0	0	0	0	0	0	0	0	0	0	0	0	0	0	0	0	0	0	0	0	0	0	0	0	0	0	0	0	0	0	0	0	0	0	0	0	0	0	0	0	0	0
SV1829	0	0	0	0	0	74	0	0	72	0	0	49	0	62	0	0	43	104	0	41	0	0	0	21	0	0	0	0	0	0	51	36	40	63	0	53	0	0	0	0	0	0	58	0	0	0	0	0	0
SV1830	0	0	0	0	0	18	0	0	0	0	0	0	0	0	0	0	0	0	0	0	0	0	0	0	0	19	0	0	9	0	0	0	0	0	0	0	0	0	0	0	0	23	0	0	0	0	0	0	0
SV1831	0	0	0	0	46	0	0	0	59	0	0	0	0	0	0	0	0	0	0	0	62	0	0	0	20	18	0	0	42	0	0	0	26	0	63	41	0	0	19	0	0	0	30	0	0	0	0	0	66
SV1832	0	0	97	0	0	27	0	0	0	0	0	0	0	137	30	0	0	0	0	0	0	0	0	0	40	0	0	0	0	0	0	0	0	29	0	57	0	13	0	0	21	34	0	0	0	0	0	0	0
SV1833	0	0	0	0	0	0	0	0	0	0	0	0	0	0	0	0	0	0	0	0	0	0	0	0	31	0	37	0	0	0	0	0	0	26	0	0	0	0	0	0	0	0	0	0	0	0	0	0	32
SV1834	8	0	0	0	0	0	0	0	0	0	0	0	0	0	0	0	0	0	0	0	0	0	0	0	0	0	0	0	0	0	0	0	0	0	0	0	0	0	0	0	0	19	0	0	0	0	0	0	0
SV1835	0	0	0	0	0	0	0	0	0	0	0	0	0	0	0	0	26	0	0	0	0	0	0	0	0	0	0	0	0	0	0	0	0	0	0	0	0	9	0	25	0	0	0	0	0	0	0	0	0
SV1836	0	0	0	0	0	0	0	0	0	0	0	0	0	0	0	0	0	0	0	0	0	0	0	0	0	0	0	0	0	0	0	0	0	0	0	0	0	0	0	23	0	0	0	0	0	0	0	0	0
SV1837	0	0	0	0	0	0	0	0	0	0	0	0	0	0	0	0	0	0	0	0	0	0	0	0	0	0	0	0	0	0	0	0	0	0	0	0	45	0	0	0	0	0	0	0	0	0	0	56	39
SV1838	34	0	30	32	0	31	0	0	34	0	0	0	0	0	0	0	0	0	0	0	0	0	0	0	0	0	0	0	0	0	0	0	17	0	0	17	0	0	0	0	0	0	0	46	0	0	0	0	0
SV1839	0	0	0	0	0	0	0	0	0	0	0	0	0	27	0	0	0	23	0	0	0	0	0	0	0	0	0	0	0	23	44	50	58	32	0	19	0	0	0	0	44	0	0	0	0	0	0	0	0
SV1840	0	0	0	0	0	0	0	0	0	0	0	0	0	0	0	0	0	0	0	0	33	0	0	0	0	0	0	0	0	0	0	0	0	0	0	0	0	0	0	0	0	0	0	0	0	0	0	29	0
SV1841	0	0	0	0	0	0	0	0	0	0	0	0	0	0	0	0	0	0	0	0	0	0	0	0	0	0	26	0	0	0	0	0	0	0	0	0	0	10	0	0	0	0	0	0	0	0	0	0	0
SV1842	0	0	0	0	0	0	0	8	0	0	0	7	0	0	0	8	0	0	0	0	0	10	0	0	8	0	20	0	0	13	8	24	9	15	0	16	14	3	4	8	13	0	0	0	0	0	0	0	0
SV1843	0	0	0	0	0	0	0	26	17	0	22	0	0	52	0	0	0	0	0	0	61	0	0	0	29	0	0	0	0	0	0	147	47	25	0	0	0	0	0	0	0	0	0	0	0	0	0	0	0
SV1844	0	0	0	0	0	0	0	0	0	0	0	0	0	0	0	0	0	0	0	0	0	0	0	0	0	0	0	0	0	0	0	0	54	25	0	0	11	0	15	0	35	0	0	0	0	0	0	0	0
SV1845	0	0	0	0	0	0	32	20	0	0	0	57	0	0	44	0	21	21	0	0	0	0	0	24	0	0	0	0	0	0	0	25	0	0	0	0	0	0	0	0	0	22	0	0	0	0	10	11	0
SV1846	0	0	0	0	0	0	0	0	0	0	0	0	0	0	0	0	0	0	0	0	0	0	0	0	0	0	0	0	0	0	0	0	0	0	0	0	0	0	0	0	0	0	0	0	0	0	0	0	0
SV1847	0	0	0	0	0	0	0	0	0	0	0	0	0	0	0	0	0	0	0	0	0	14	0	0	0	0	0	0	0	0	0	0	0	0	0	0	0	0	0	25	0	0	0	19	0	0	0	0	0
SV1848	0	0	55	21	0	0	0	0	21	11	37	0	27	0	0	0	19	0	61	0	24	0	0	0	0	43	0	0	0	0	0	0	0	0	19	27	0	47	16	0	23	0	0	14	0	0	0	36	0
SV1849	0	0	0	21	43	0	0	0	45	0	64	0	41	0	0	0	0	0	36	37	0	0	0	0	0	50	0	72	66	0	0	0	0	0	71	32	34	0	0	0	0	0	0	0	0	0	0	66	53
SV1850	0	0	0	0	0	0	0	0	0	0	0	0	0	0	0	0	0	40	0	0	0	0	0	0	0	0	0	0	0	0	0	0	0	0	0	0	0	0	0	31	0	0	0	0	0	0	0	0	0
SV1851	0	0	0	0	0	0	0	0	0	0	0	0	0	0	0	0	0	0	0	0	0	0	0	0	0	0	0	0	0	0	0	0	0	0	0	0	0	0	0	0	0	13	0	0	0	0	0	0	0
SV1852	0	0	0	14	16	21	0	0	0	27	0	0	0	0	0	0	0	0	15	18	7	0	0	0	0	0	0	13	0	0	0	7	0	0	0	0	0	0	0	0	0	0	0	0	0	0	0	0	10
SV1853	0	19	64	0	0	0	44	0	0	10	0	0	0	0	0	0	40	0	0	0	0	0	0	0	7	0	0	0	0	8	0	4	0	0	0	0	0	0	5	8	0	19	0	0	0	0	0	7	0
SV1854	0	0	0	0	0	0	0	0	0	0	0	0	0	0	0	0	0	0	0	0	0	0	0	19	0	0	0	0	0	0	14	0	0	0	0	0	59	0	26	0	0	0	37	0	0	0	0	37	34
SV1855	0	0	0	0	0	0	0	0	0	0	0	0	0	0	0	0	0	0	12	0	0	0	0	0	19	34	0	0	0	0	0	0	0	0	0	0	0	0	0	0	0	0	0	8	0	0	0	0	0
SV1856	0	0	0	0	0	0	0	0	0	0	0	0	0	0	0	0	0	0	0	0	0	0	0	0	0	0	0	0	45	0	0	0	0	0	0	0	0	0	0	0	0	24	19	0	0	0	25	61	30
SV1857	0	0	0	0	0	0	0	0	0	0	0	0	0	0	0	0	0	0	0	0	0	0	0	0	0	0	0	10	19	0	0	21	0	40	0	0	0	0	0	0	0	0	0	0	0	0	0	0	0
SV1858	43	138	38	33	0	0	0	0	0	0	0	0	0	0	0	0	0	0	45	0	0	0	0	0	0	0	0	0	0	0	0	0	0	0	0	0	0	0	0	0	0	0	0	0	0	0	0	0	0
SV1859	20	30	15	26	7	18	6	0	16	0	11	0	0	0	0	0	0	0	25	0	26	0	0	0	16	22	0	10	0	0	6	3	0	0	0	0	0	0	9	4	0	8	0	18	0	13	8	0	0
SV1860	0	0	0	0	0	0	0	0	0	0	0	0	0	0	0	0	0	0	0	0	0	0	0	0	0	0	0	0	0	0	0	0	0	0	0	0	0	0	0	0	0	0	26	0	0	0	27	0	0
SV1861	0	0	0	0	0	0	10	0	0	0	0	0	0	0	0	0	0	0	0	0	0	0	0	0	0	0	57	0	0	0	0	0	0	0	0	0	0	0	0	0	0	30	0	0	0	0	0	0	0
SV1862	0	0	0	0	0	0	0	0	0	25	0	0	29	0	0	0	0	0	65	0	0	0	0	0	0	0	0	0	0	0	0	0	0	0	0	0	0	0	0	0	0	40	0	0	0	0	0	0	23
SV1863	0	0	0	0	0	0	0	0	0	0	0	0	0	0	0	0	0	0	0	0	0	0	0	0	0	0	0	0	0	0	0	0	0	0	0	0	0	0	0	0	0	0	0	0	0	0	0	0	0
SV1864	0	0	21	18	40	0	0	0	0	0	0	0	0	0	0	0	0	0	0	0	0	0	0	0	0	0	0	0	0	0	0	0	0	0	25	0	0	0	0	0	0	0	0	33	0	0	0	0	0
SV1865	0	0	0	0	0	0	0	0	0	5	0	0	9	0	0	0	0	0	0	0	0	0	0	0	0	0	0	0	0	0	0	21	0	15	0	0	0	12	20	0	0	20	0	0	0	0	0	0	0
SV1866	0	0	0	0	0	0	0	0	0	0	0	0	0	0	0	0	0	0	0	0	0	53	0	0	0	0	0	0	0	0	0	0	0	0	0	0	0	0	0	0	0	0	0	25	0	0	0	0	0
SV1867	0	0	0	0	0	0	0	0	0	0	0	0	0	0	0	0	0	0	0	0	0	0	0	0	0	0	0	0	0	0	8	0	13	0	0	0	0	0	0	0	0	0	12	0	0	0	0	0	0
SV1868	0	0	0	0	0	24	0	0	0	27	0	0	0	0	0	0	0	0	0	0	31	0	0	0	0	0	0	0	0	0	0	0	0	0	0	0	0	0	0	0	0	0	0	0	0	0	0	62	0
SV1869	0	0	0	0	0	0	0	0	0	0	0	0	0	0	0	0	0	0	0	0	0	0	0	0	0	0	0	0	0	0	0	0	0	0	0	0	0	0	0	40	0	35	0	0	0	0	0	0	0
SV1870	10	0	17	15	0	12	0	16	7	0	7	0	0	0	0	0	0	32	13	0	13	0	0	21	0	12	0	0	0	0	0	0	0	0	0	0	0	21	0	10	0	0	0	0	0	0	0	5	0
SV1871	0	0	0	0	0	0	0	0	0	0	0	0	0	0	0	0	0	0	0	0	0	0	0	0	0	0	0	0	0	0	0	0	0	0	0	0	0	0	0	0	0	0	0	424	0	0	0	0	0
SV1872	0	0	0	0	19	30	0	55	0	0	0	0	0	62	0	0	0	0	0	0	0	0	0	32	0	0	0	0	0	0	0	0	28	0	0	0	21	0	0	0	65	0	0	0	0	0	39	0	0
SV1873	0	0	0	0	0	0	0	0	44	41	0	60	0	66	0	0	0	30	0	0	78	0	0	0	0	0	0	0	0	0	0	0	0	0	0	0	0	0	0	0	0	0	0	0	0	0	0	0	0
SV1874	0	0	0	26	0	0	0	0	17	0	0	0	12	0	0	0	0	0	15	17	0	0	0	0	0	0	0	0	0	0	0	0	0	0	0	0	0	0	0	21	0	0	0	19	0	0	0	0	0
SV1875	0	0	0	0	0	0	0	0	0	0	0	0	0	20	0	0	0	0	0	0	26	0	0	0	0	0	0	0	0	0	0	0	0	0	0	0	0	0	0	34	0	14	0	0	0	0	0	0	0
SV1876	0	0	0	0	0	0	0	0	0	0	0	0	0	0	0	0	0	92	33	0	0	0	0	0	0	0	97	78	0	0	0	0	0	0	0	0	0	0	0	0	0	34	0	0	0	0	0	0	0
SV1877	0	0	0	0	0	0	0	0	0	0	0	0	0	0	0	0	0	0	0	0	0	0	0	0	0	0	0	0	0	0	0	0	0	0	0	0	0	0	0	38	0	0	0	0	0	0	0	0	0
SV1878	0	0	0	8	0	0	0	0	0	0	0	0	0	0	6	0	0	0	0	0	0	0	0	0	0	0	0	10	0	0	0	5	0	0	0	0	0	6	0	36	0	6	0	0	0	0	0	0	0
SV1879	0	0	0	0	19	35	0	70	0	0	0	80	0	162	37	0	67	0	0	0	0	0	0	94	0	0	0	0	0	0	56	0	50	0	0	0	0	0	0	0	0	16	22	0	0	0	0	0	0
SV1880	33	0	0	0	0	0	0	0	0	0	0	0	0	0	0	0	0	0	0	0	0	0	0	0	0	0	0	0	0	0	0	38	0	0	0	0	0	0	0	0	0	48	0	0	0	0	0	0	0
SV1881	0	0	0	39	50	87	0	0	59	93	66	0	33	0	0	0	0	0	51	104	36	0	0	0	85	67	0	0	0	0	75	0	0	49	0	0	0	0	148	0	97	0	0	0	0	0	0	0	75
SV1882	0	0	0	0	0	0	0	0	0	0	0	0	0	0	0	25	0	0	0	0	67	0	0	0	0	0	0	0	0	0	0	46	0	0	0	38	0	0	0	0	0	0	0	0	0	0	0	0	0
SV1883	0	0	22	13	21	0	0	0	34	33	21	26	48	35	35	0	22	31	0	25	30	0	0	12	0	25	0	0	0	14	14	0	0	0	36	26	19	0	0	0	0	42	0	0	0	0	21	45	17
SV1884	0	0	0	0	0	0	16	0	0	0	0	0	0	0	23	0	0	0	0	0	0	0	0	0	0	0	0	0	9	0	0	0	0	0	0	0	0	0	0	0	0	0	0	0	0	0	0	0	0
SV1885	18	100	25	8	58	28	25	9	44	15	0	0	0	0	7	0	0	0	0	0	35	11	0	10	17	0	0	0	0	0	0	0	0	0	0	0	5	0	0	0	0	0	0	7	0	0	0	17	31
SV1886	0	0	0	0	0	0	34	0	0	23	0	0	0	0	38	0	0	0	0	0	0	30	0	0	0	0	43	36	0	0	0	0	0	0	0	0	0	32	0	0	0	0	0	23	0	0	0	0	0
SV1887	0	0	0	0	0	0	0	0	0	0	0	0	13	0	0	0	0	0	0	0	0	0	0	0	0	0	0	35	0	0	0	0	0	31	25	0	0	0	0	0	0	0	0	0	0	0	0	35	25
SV1888	0	0	0	0	0	0	0	0	0	0	0	0	0	0	0	0	0	0	0	0	0	0	0	0	0	0	0	0	0	0	0	0	0	0	0	0	0	0	0	0	0	0	0	0	0	0	0	0	0
SV1889	27	92	61	0	50	84	0	0	33	31	31	0	64	27	0	0	0	0	107	40	58	0	0	28	24	59	0	0	0	0	0	0	0	45	0	0	0	0	34	0	0	0	0	0	0	0	0	0	0
SV1890	0	0	0	21	0	0	0	0	0	0	0	0	0	0	0	0	0	0	0	0	0	0	0	0	0	0	0	0	0	0	0	0	0	0	0	0	0	7	0	0	0	0	0	0	0	0	0	0	0
SV1891	0	0	0	0	0	0	0	0	0	0	0	0	0	0	0	0	0	0	0	0	0	0	0	0	0	0	0	0	0	26	0	21	0	0	0	0	0	0	0	0	0	0	0	0	0	0	0	19	0
SV1892	0	0	0	0	0	0	0	0	0	0	0	0	0	0	0	0	0	0	0	0	0	0	0	0	0	0	0	0	0	0	0	0	0	0	0	0	0	0	0	0	0	0	0	0	0	0	0	0	0
SV1893	0	0	0	0	0	0	0	0	0	0	0	0	0	0	0	0	0	57	0	0	0	0	0	0	0	0	0	0	0	0	0	0	0	0	0	0	0	0	0	38	11	0	0	41	0	0	0	0	0
SV1894	0	0	0	0	0	0	0	0	79	38	0	0	0	0	0	0	0	0	0	23	0	0	0	0	0	31	0	56	0	0	0	0	0	0	0	8	0	0	0	0	0	56	0	0	0	0	0	0	0
SV1895	0	0	0	0	0	0	0	0	0	0	24	0	23	0	0	10	23	0	0	0	0	0	0	0	0	0	0	0	0	0	0	0	0	0	0	0	0	0	0	0	0	0	0	31	0	0	0	0	0
SV1896	0	13	11	23	0	0	31	0	0	0	0	0	10	0	0	36	0	0	0	0	0	19	0	0	0	0	0	0	0	0	0	0	0	0	0	0	0	0	5	0	0	0	28	0	0	0	0	0	0
SV1897	0	0	0	0	0	0	0	0	0	0	0	0	0	0	0	0	33	0	0	0	0	0	0	0	0	0	109	0	0	0	0	0	0	0	0	0	24	0	0	0	0	0	0	0	0	0	0	0	0
SV1898	0	0	0	0	0	0	0	0	0	0	0	0	0	0	0	0	0	0	0	0	0	0	0	0	0	0	0	46	60	0	0	0	0	0	0	0	0	0	0	0	0	0	0	0	0	0	0	0	41
SV1899	0	0	51	0	0	0	0	0	0	0	58	0	66	0	0	0	0	0	65	0	0	0	0	0	0	54	0	16	0	0	0	0	0	0	0	0	0	0	0	0	0	0	0	0	0	0	0	0	0
SV1900	0	0	0	0	0	0	0	0	0	0	25	72	0	38	0	0	0	28	0	41	0	0	0	30	0	0	0	0	20	0	0	0	0	12	0	33	0	0	0	0	0	0	0	0	0	0	0	0	0
SV1901	0	0	54	0	0	0	0	0	0	29	0	0	0	0	0	0	0	0	0	0	0	0	0	0	0	20	0	0	0	0	0	0	0	0	59	0	0	0	0	0	0	0	0	0	0	0	0	61	46
SV1902	0	0	0	4	0	0	0	0	0	0	0	0	0	0	0	0	0	0	0	0	0	0	0	0	0	0	0	0	0	0	0	0	0	0	0	0	0	0	0	14	0	0	0	0	0	0	0	0	0
SV1903	0	0	0	0	7	9	0	0	0	0	0	0	0	0	0	0	0	0	0	0	0	0	0	0	0	0	0	26	10	0	0	0	0	0	0	0	0	0	0	0	0	26	0	0	0	0	0	14	0
SV1904	0	0	0	0	0	0	0	0	0	0	0	0	0	0	0	0	20	0	0	0	0	0	0	0	0	0	0	0	0	0	0	0	0	0	0	0	0	0	0	40	0	0	0	0	0	0	0	0	0
SV1905	0	0	11	0	0	0	0	0	0	0	19	15	0	0	12	0	7	18	0	0	10	0	0	3	18	9	0	0	6	13	16	26	37	28	0	0	72	0	0	0	36	0	0	0	0	0	0	5	20
SV1906	0	0	12	0	17	0	0	0	9	0	7	0	0	26	18	12	0	0	0	0	0	0	0	19	0	0	0	0	0	0	0	0	0	0	7	0	0	0	0	0	0	0	48	0	0	6	0	0	0
SV1907	0	0	0	0	0	0	0	0	0	0	0	0	0	0	0	0	0	0	0	0	0	0	0	0	0	0	0	29	0	0	0	0	0	0	0	82	0	0	0	22	0	69	0	0	0	0	0	0	0
SV1908	0	0	0	0	0	0	0	0	0	0	0	0	0	0	0	0	0	0	0	0	0	0	0	0	0	0	0	0	0	0	0	0	0	0	0	0	0	0	0	0	0	0	0	0	0	0	0	0	0
SV1909	0	0	0	19	28	53	0	0	29	0	0	0	0	0	0	0	0	0	21	0	45	0	0	69	35	0	0	19	38	0	31	0	0	0	0	0	0	0	0	0	0	0	57	11	0	0	39	0	0
SV1910	15	0	0	12	0	0	0	4	14	0	0	0	17	6	20	0	0	0	0	0	7	0	0	0	11	0	0	0	10	9	0	0	0	0	0	0	0	7	0	0	0	0	0	7	0	0	0	13	0
SV1911	0	0	0	0	0	0	0	0	0	0	0	0	0	0	0	0	0	37	0	0	0	0	0	0	0	0	46	0	0	0	33	59	133	39	0	34	0	0	0	0	48	0	0	0	0	19	0	0	0
SV1912	0	0	0	0	0	0	0	0	0	0	0	0	0	0	0	0	0	0	0	0	0	0	0	0	0	0	0	0	0	0	0	0	0	0	0	0	0	0	0	16	0	0	0	0	0	0	0	0	0
SV1913	0	14	13	20	0	0	18	19	0	0	0	31	8	33	30	20	0	22	0	14	29	73	0	0	21	0	21	0	0	0	17	23	0	0	0	0	5	0	0	24	12	4	12	0	0	0	0	0	0
SV1914	0	0	0	0	0	0	0	0	0	0	0	0	0	0	0	0	0	0	0	0	0	0	0	0	0	0	150	7	0	0	0	0	0	9	0	0	0	30	12	0	22	0	0	0	0	0	0	0	0
SV1915	0	0	0	0	0	0	0	0	0	0	0	0	0	0	0	0	22	0	0	0	0	0	0	0	0	0	0	0	0	0	0	0	0	0	0	0	0	18	0	0	0	0	0	0	0	0	0	0	0
SV1916	0	0	16	9	0	0	14	0	0	0	0	0	0	0	18	16	0	0	8	0	0	16	0	0	0	0	0	0	0	0	0	0	0	0	0	0	0	11	0	25	0	0	0	17	0	0	0	0	0
SV1917	0	0	0	0	0	0	0	0	0	0	0	34	0	0	0	0	0	0	0	0	0	0	0	0	0	0	0	0	0	0	0	56	47	0	0	0	0	0	0	0	0	45	0	37	0	0	0	0	0
SV1918	0	0	55	21	50	0	0	32	49	36	52	0	35	34	0	0	36	0	47	31	41	0	0	0	47	87	0	0	0	0	0	0	0	0	0	0	0	0	0	0	0	0	0	0	0	0	0	28	0
SV1919	15	0	18	19	0	0	0	0	0	11	0	0	0	0	0	0	0	0	22	0	0	0	0	0	0	0	0	0	0	0	0	0	0	0	0	0	0	0	0	0	0	0	0	0	0	0	0	0	0
SV1920	0	0	0	0	0	54	0	0	0	0	0	0	57	0	0	0	0	0	0	0	55	0	0	0	0	0	0	0	0	0	0	32	51	62	0	0	0	0	0	0	0	0	0	0	0	46	0	0	0
SV1921	55	32	0	0	0	0	0	0	0	43	0	0	0	0	42	0	0	0	0	0	0	27	0	0	0	0	0	0	0	0	0	0	0	0	0	0	0	0	0	0	0	0	20	0	0	0	30	0	0
SV1922	0	32	0	0	0	0	0	0	0	0	0	0	0	0	0	0	0	0	0	0	0	0	0	0	0	39	0	0	0	29	0	0	0	0	0	0	0	0	0	0	0	0	0	0	13	0	0	31	0
SV1923	0	0	0	0	18	0	34	0	0	0	0	0	0	0	0	0	0	0	0	0	33	0	0	0	38	0	0	0	0	0	0	0	0	0	0	0	0	0	0	0	0	0	0	0	0	0	0	0	0
SV1924	50	19	0	32	0	0	0	0	0	0	0	0	0	0	0	0	67	0	21	0	0	0	0	0	19	47	0	0	0	0	0	0	0	12	0	0	0	15	32	0	17	0	0	0	0	0	0	0	0
SV1925	9	19	0	0	0	0	0	0	0	0	6	0	0	0	0	0	23	0	0	4	0	0	0	0	13	11	0	0	0	0	0	0	0	0	0	0	0	22	34	11	28	0	0	0	0	0	0	0	0
SV1926	0	0	0	0	0	0	0	0	0	0	0	0	0	0	0	0	0	0	0	0	0	0	0	0	0	0	0	0	0	0	0	0	0	0	0	0	0	0	0	0	0	0	0	0	0	0	0	0	0
SV1927	0	0	0	0	0	27	0	0	0	0	0	0	0	0	0	0	0	0	0	0	0	0	0	0	0	0	0	0	41	0	0	0	0	0	0	0	0	0	21	0	0	0	0	0	0	0	0	0	0
SV1928	0	0	0	0	0	0	0	0	0	0	0	0	0	0	0	0	0	0	0	0	0	0	0	0	0	0	0	0	0	0	0	0	0	0	0	0	0	0	0	0	0	0	0	111	0	0	0	0	0
SV1929	0	0	0	0	0	22	0	0	0	0	0	0	0	0	0	0	0	0	0	0	0	0	0	0	0	0	0	0	0	0	0	0	0	0	0	0	0	0	0	0	0	9	0	0	0	0	0	0	0
SV1930	12	0	0	0	0	0	0	0	0	0	0	0	0	0	0	0	0	0	0	0	18	23	0	0	16	0	0	0	17	0	0	0	0	0	0	0	0	0	0	0	0	0	0	0	0	0	0	0	0
SV1931	0	0	0	0	0	26	0	0	0	0	0	0	0	0	0	0	0	0	0	0	0	0	0	0	18	0	0	7	0	0	0	0	0	0	0	0	0	0	34	0	0	8	0	0	0	0	0	20	8
SV1932	0	0	0	0	0	0	0	0	0	0	0	0	0	0	0	0	0	0	0	0	0	12	0	0	0	0	0	0	0	0	0	0	0	0	0	0	0	14	0	0	0	15	0	0	0	0	0	0	0
SV1933	0	0	0	0	0	0	0	0	0	0	0	0	0	0	0	0	0	0	0	0	0	0	0	0	0	0	0	0	0	16	0	9	0	0	0	0	0	0	4	15	0	0	0	0	0	0	0	0	0
SV1934	0	0	0	0	0	0	0	0	0	0	0	0	0	0	0	0	8	0	0	0	0	0	0	0	0	0	0	0	0	0	0	0	0	0	0	0	0	14	0	0	0	0	0	0	0	0	0	0	0
SV1935	0	0	0	0	0	0	0	11	0	0	0	17	0	0	0	0	0	12	0	0	0	0	0	0	28	0	0	0	16	0	0	0	0	0	0	0	16	0	0	14	0	0	0	0	0	0	47	0	0
SV1936	0	0	0	33	0	0	27	0	0	71	0	0	0	0	44	0	0	0	0	0	0	94	0	0	55	0	0	0	0	0	0	0	0	0	0	0	0	68	35	0	0	0	0	0	13	0	0	0	0
SV1937	10	0	0	32	0	0	0	0	0	0	0	0	0	0	0	0	24	0	12	0	0	0	0	0	0	0	0	0	0	0	0	43	0	36	0	0	0	19	11	17	26	0	0	17	0	0	0	0	0
SV1938	0	0	0	0	0	0	0	0	0	0	0	0	0	59	0	0	0	0	0	0	0	0	0	0	0	0	0	0	0	0	36	29	109	23	0	52	0	0	0	0	0	0	0	0	0	0	57	0	0
SV1939	0	0	41	0	0	0	0	0	42	0	0	0	0	0	0	0	0	0	169	22	48	0	0	100	72	120	0	0	0	0	0	10	0	0	0	0	0	0	41	0	0	0	0	0	0	0	0	0	0
SV1940	7	6	5	9	0	0	10	0	0	6	0	0	0	0	0	5	0	0	6	0	0	9	0	0	0	0	0	6	7	0	0	6	0	0	0	0	0	0	0	9	0	0	0	7	0	0	0	0	0
SV1941	0	0	0	0	0	0	0	0	0	0	0	0	0	0	0	0	0	0	0	0	0	0	0	0	0	0	76	42	0	0	0	0	0	0	0	0	0	0	0	0	0	38	0	0	0	0	0	0	0
SV1942	0	0	9	12	0	16	0	0	0	0	8	0	24	0	0	24	0	0	17	21	27	0	0	0	23	22	0	0	16	8	0	0	0	0	0	0	5	17	0	18	11	0	0	0	0	0	17	0	13
SV1943	0	0	46	0	62	41	0	0	35	57	39	0	0	34	0	0	0	53	76	64	37	0	0	46	0	71	0	0	56	0	0	0	0	0	0	0	0	0	0	0	0	0	0	0	0	0	0	27	47
SV1944	0	0	0	0	0	25	0	0	0	0	0	0	0	0	0	0	0	0	0	0	0	0	0	0	0	0	0	0	0	0	0	0	0	0	0	0	0	0	0	0	0	0	0	0	0	0	0	0	0
SV1945	0	0	0	0	0	0	0	0	0	0	0	0	0	0	0	0	0	25	0	0	0	0	0	0	0	0	0	0	0	0	0	0	0	0	0	0	0	0	0	0	0	60	0	0	0	0	0	0	0
SV1946	28	0	0	23	0	0	0	0	24	0	0	0	0	0	0	0	0	0	0	0	0	0	0	0	0	0	0	0	0	0	0	0	0	0	0	0	42	57	0	13	0	84	0	70	0	0	0	43	0
SV1947	0	0	0	41	0	0	0	0	0	0	0	0	0	0	0	21	18	21	16	0	0	45	0	0	0	0	0	0	0	0	0	0	0	0	0	0	0	0	0	0	15	0	0	21	0	0	0	0	0
SV1948	13	0	74	37	52	0	99	0	37	0	20	0	21	36	78	0	31	39	28	0	0	12	0	0	51	0	0	0	0	0	0	0	0	0	0	0	0	16	0	8	0	0	5	0	0	0	0	0	0
SV1949	0	0	0	0	27	17	0	0	24	0	0	36	0	0	0	0	0	46	0	0	0	0	0	42	0	0	0	0	0	0	0	0	0	0	0	0	0	0	0	0	0	0	0	0	0	0	0	65	53
SV1950	0	0	0	0	0	0	0	0	0	0	0	0	0	0	0	0	0	0	0	0	0	0	0	0	0	0	0	20	0	0	0	0	0	0	0	0	0	12	0	24	0	0	0	0	0	0	0	0	0
SV1951	0	0	0	0	0	0	0	0	0	0	0	0	0	0	0	0	0	0	0	0	0	0	0	0	0	0	0	0	0	0	0	0	0	0	0	0	0	0	0	0	0	0	0	0	0	0	0	0	0
SV1952	0	0	0	0	0	0	0	0	0	0	0	0	0	0	0	0	0	0	0	0	0	0	0	0	0	0	0	0	0	0	0	0	0	0	0	0	0	0	0	0	0	0	0	0	0	0	0	0	0
SV1953	0	0	0	0	0	0	0	0	0	0	0	0	0	0	0	0	0	0	0	0	0	0	0	0	24	0	0	0	0	0	0	0	0	0	0	34	0	0	0	0	0	0	0	0	0	0	0	0	0
SV1954	0	0	0	0	110	32	0	0	85	0	0	36	47	0	0	0	54	33	60	80	0	0	0	143	39	82	0	0	0	0	22	0	0	0	0	0	0	0	0	0	0	0	0	0	0	0	0	72	124
SV1955	0	0	0	0	0	0	0	0	27	31	29	0	38	61	0	0	0	0	0	0	46	0	0	0	0	0	0	0	0	0	0	0	0	0	65	133	0	0	0	0	0	148	0	0	0	0	0	0	45
SV1956	0	0	38	0	0	36	0	0	39	0	0	0	0	0	0	0	0	0	0	31	63	0	0	0	0	0	0	20	32	0	0	0	0	0	34	36	28	23	0	0	0	0	0	0	0	35	224	0	0
SV1957	0	0	0	0	0	0	0	0	0	0	0	0	52	0	0	0	0	0	0	0	0	0	0	0	0	0	0	44	0	0	0	0	0	33	0	0	0	29	42	39	44	0	0	31	0	0	0	0	0
SV1958	0	0	0	0	0	0	0	0	0	0	0	0	0	0	0	0	0	0	0	0	0	0	0	0	0	0	0	0	0	0	0	0	0	0	0	0	0	0	0	67	0	0	0	20	0	0	0	0	0
SV1959	14	0	0	29	0	0	0	0	0	0	0	0	0	0	0	0	0	0	0	0	0	0	0	0	0	0	0	0	0	0	0	30	0	37	0	0	0	31	23	0	0	0	0	9	0	0	0	0	0
SV1960	0	0	0	0	0	0	0	0	0	0	0	0	0	0	0	0	0	0	0	0	0	0	0	0	0	0	0	0	0	0	0	0	0	0	15	0	0	0	0	0	0	0	0	0	0	0	0	0	0
SV1961	0	0	0	0	0	0	0	0	0	0	0	0	0	0	34	0	0	0	0	0	0	0	0	0	0	0	0	0	0	0	0	0	0	0	0	0	0	0	0	0	0	0	0	0	0	0	0	0	0
SV1962	0	0	0	0	0	0	0	0	0	0	0	0	0	0	18	0	0	0	0	0	0	0	0	0	0	0	0	0	0	0	0	0	0	0	0	0	0	0	0	0	0	0	0	0	0	0	0	0	0
SV1963	21	19	24	0	0	24	60	0	15	0	0	0	0	0	0	0	0	0	0	0	0	32	0	0	0	0	0	0	0	0	0	0	0	0	0	0	0	0	0	12	0	0	0	14	0	0	15	0	0
SV1964	23	0	21	0	0	0	0	0	30	0	29	0	20	0	0	0	32	0	18	0	11	0	0	0	0	43	0	0	0	0	0	0	0	0	0	0	33	20	0	0	24	0	0	0	0	0	0	65	15
SV1965	10	0	52	21	0	15	16	0	8	5	5	0	12	7	3	14	14	17	24	0	8	0	0	0	0	12	0	0	0	4	0	9	0	0	0	0	0	23	7	4	21	0	0	0	0	0	0	0	0
SV1966	0	0	0	0	0	41	0	0	0	0	0	0	0	0	0	0	0	0	0	0	0	0	0	0	0	0	0	0	56	38	0	0	0	0	33	0	0	0	0	0	0	0	48	0	0	0	0	0	89
SV1967	33	0	0	49	0	0	75	0	0	0	0	0	0	0	0	37	0	0	0	0	0	0	0	0	0	33	0	0	0	0	0	0	0	0	0	0	0	25	0	0	0	0	0	30	0	0	0	0	0
SV1968	33	54	0	70	0	0	0	0	0	0	29	0	0	0	31	0	0	8	0	0	54	0	0	0	0	0	0	0	0	0	0	0	0	0	0	0	0	0	0	51	0	0	0	0	0	0	4	14	14
SV1969	0	0	0	20	0	0	0	0	0	0	0	0	0	0	0	0	0	0	0	0	0	10	0	0	17	0	0	0	0	0	0	0	0	33	0	0	0	0	14	0	21	12	0	0	0	0	0	0	0
SV1970	0	0	0	16	0	0	0	0	0	0	32	0	0	0	0	0	0	0	0	0	0	0	0	0	0	0	0	0	0	0	0	0	0	0	0	0	0	18	0	18	0	0	0	68	0	0	0	0	0
SV1971	0	9	17	37	0	0	0	13	0	8	0	35	0	16	0	21	25	140	0	0	23	27	0	23	0	9	0	0	0	0	0	49	19	0	0	0	0	0	7	0	64	0	0	0	0	0	0	0	0
SV1972	0	0	22	54	0	0	0	28	0	0	0	0	0	0	25	31	18	0	0	0	0	0	0	0	28	0	295	0	0	0	0	0	0	0	0	78	0	0	0	0	0	0	0	0	0	0	0	0	0
SV1973	0	0	0	0	0	0	0	0	0	0	0	0	0	0	0	0	0	0	0	0	0	0	0	0	56	0	0	0	41	24	0	0	0	0	39	38	39	56	20	0	33	0	0	0	0	15	0	0	31
SV1974	0	0	0	0	0	0	0	0	0	0	0	0	0	0	0	0	41	0	0	0	0	36	0	0	0	0	0	0	0	0	0	47	0	0	0	0	0	0	0	0	0	0	0	0	0	0	0	0	0
SV1975	0	0	0	0	0	0	0	0	0	0	0	0	0	0	0	0	0	28	18	0	0	0	0	0	44	36	0	0	0	0	0	27	0	0	0	0	0	49	0	0	46	0	0	0	0	0	0	0	0
SV1976	0	0	0	0	0	0	0	0	0	0	0	0	0	0	0	0	0	0	0	0	0	0	0	0	15	0	0	0	0	0	0	30	0	24	0	0	0	34	0	0	0	0	0	0	0	0	0	0	0
SV1977	0	0	0	0	0	0	0	0	0	55	0	0	27	0	0	0	20	30	0	18	0	0	0	0	0	0	0	0	0	0	0	0	0	0	0	0	0	33	59	0	88	0	0	0	0	42	0	0	0
SV1978	0	43	25	8	0	0	15	0	25	0	0	0	0	0	5	0	0	0	0	0	0	20	0	7	0	7	0	0	0	0	0	0	0	0	38	0	7	0	0	0	0	0	0	40	0	0	0	0	7
SV1979	12	0	23	11	0	0	11	37	17	13	0	0	36	25	0	0	0	0	0	0	0	0	0	0	0	0	0	0	0	0	0	0	0	0	16	0	0	40	0	5	0	15	0	0	0	0	0	22	16
SV1980	0	24	0	0	0	0	0	0	0	0	6	0	0	0	0	0	11	0	13	0	0	0	0	0	0	0	0	0	0	0	0	0	0	0	0	0	0	7	0	0	0	0	0	0	0	0	0	0	0
SV1981	0	0	0	0	0	0	0	0	0	0	0	0	0	0	0	0	0	0	0	0	0	0	0	0	0	0	0	0	0	0	0	26	0	46	0	0	0	0	16	0	0	0	0	0	0	0	0	0	0
SV1982	0	0	18	0	36	0	0	0	0	0	76	24	0	0	0	0	57	31	0	40	29	0	0	0	39	43	0	0	0	33	0	72	0	0	0	0	31	0	42	0	0	0	0	0	0	31	0	0	14
SV1983	0	0	0	0	0	0	0	0	0	0	0	0	0	0	0	0	0	0	0	0	0	0	0	0	15	0	0	0	0	0	0	0	17	0	0	0	0	0	0	0	0	0	0	0	0	0	0	0	0
SV1984	0	0	0	0	0	0	0	0	0	0	0	0	0	0	0	0	0	0	0	0	0	0	0	0	0	0	0	0	0	0	0	0	0	0	0	0	0	0	0	0	0	0	0	0	0	0	0	0	0
SV1985	0	0	58	23	74	43	0	0	56	0	0	0	0	0	0	0	0	0	0	0	57	0	0	0	27	0	0	0	0	0	0	0	0	0	0	0	0	27	0	0	0	0	0	0	0	0	0	0	0
SV1986	0	0	0	0	0	0	0	0	0	0	0	0	0	0	0	0	0	0	0	0	0	0	0	0	0	0	21	52	80	34	38	35	0	33	0	0	26	0	40	0	0	0	0	0	0	0	0	0	0
SV1987	0	0	0	0	0	0	0	0	0	0	0	0	0	0	0	0	0	0	0	0	0	0	0	0	0	0	0	0	0	0	0	0	0	0	0	0	0	0	0	0	0	0	0	0	0	0	0	0	0
SV1988	0	0	0	0	0	0	0	0	0	0	0	0	0	0	0	0	45	0	0	0	0	0	0	0	0	0	0	0	0	0	0	0	0	0	0	0	0	0	0	21	0	0	0	0	0	0	0	0	0
SV1989	0	0	0	0	0	0	0	0	0	0	0	0	0	0	0	0	0	0	0	0	0	18	0	0	0	0	0	0	0	0	0	0	0	0	0	0	0	0	0	0	0	0	0	12	0	0	0	0	0
SV1990	10	0	17	0	19	19	0	0	25	0	0	28	0	22	0	0	0	0	0	0	15	0	0	0	0	0	0	0	25	0	0	0	0	0	0	0	0	0	0	7	0	38	12	0	0	0	18	0	0
SV1991	0	0	0	0	0	0	0	0	0	11	0	0	0	0	0	26	0	0	28	6	0	0	0	0	21	25	0	0	0	0	0	0	0	0	12	0	0	7	0	0	0	4	0	0	0	0	0	24	0
SV1992	0	0	0	0	0	0	0	0	0	0	0	0	0	0	0	0	16	0	0	0	0	0	0	0	0	0	0	0	0	0	0	0	0	0	0	0	0	0	0	0	0	0	0	0	0	0	0	0	0
SV1993	0	0	0	0	0	0	0	0	0	0	0	0	0	0	0	0	0	0	0	0	0	0	0	0	0	0	0	14	0	19	5	7	0	0	0	12	0	0	0	0	0	25	12	0	0	26	0	0	15
SV1994	25	0	14	11	17	0	0	0	11	0	0	13	0	0	0	0	0	0	0	0	26	0	0	0	10	0	0	0	0	0	0	11	0	19	0	0	0	14	15	0	0	0	0	40	0	0	0	0	0
SV1995	0	0	0	0	0	0	0	0	0	0	18	0	0	0	0	0	17	18	18	0	0	0	0	0	0	0	0	0	0	0	0	25	0	0	0	0	0	0	23	6	0	0	0	0	0	0	0	0	0
SV1996	0	0	32	0	0	0	0	0	0	0	0	0	0	0	0	0	0	0	0	0	0	0	0	0	0	0	0	0	0	0	24	15	0	0	0	0	0	0	0	0	0	0	0	0	0	0	23	0	0
SV1997	0	0	29	0	0	0	0	0	0	0	0	0	0	0	52	0	0	22	0	0	0	70	0	0	0	0	0	0	0	0	0	0	0	0	0	0	0	0	0	0	0	0	0	0	0	0	0	0	0
SV1998	0	0	0	0	0	0	0	0	0	0	0	0	0	0	0	0	0	0	0	0	0	0	0	0	0	0	0	32	22	0	0	0	0	0	0	0	0	0	15	0	25	46	0	0	0	0	0	0	0
SV1999	5	0	27	0	26	28	22	40	36	0	0	0	0	23	8	8	0	20	14	33	35	19	0	10	20	23	0	0	0	0	0	0	0	0	0	0	0	0	0	17	0	0	0	0	0	0	0	7	0
[truncated: 1,487 more rows]
[truncated: 227 more columns]
