# Supplementary material for: Climate-driven divergence in plant-microbiome interactions generates range-wide variation in bud break phenology
Source: Commun Biol. 2021 Jun 16;4:748. doi: 10.1038/s42003-021-02244-5 (PMC8209103; doi:10.1038/s42003-021-02244-5)
Supplement: Supplementary file 4 — Supplemental Data 2 [file 42003_2021_2244_MOESM4_ESM.csv]

ASV	118571.fastq.gz	118572.fastq.gz	118573.fastq.gz	118574.fastq.gz	118575.fastq.gz	118576.fastq.gz	118577.fastq.gz	118578.fastq.gz	118579.fastq.gz	118580.fastq.gz	118581.fastq.gz	118582.fastq.gz	118583.fastq.gz	118584.fastq.gz	118585.fastq.gz	118586.fastq.gz	118587.fastq.gz	118588.fastq.gz	118589.fastq.gz	118590.fastq.gz	118591.fastq.gz	118592.fastq.gz	118593.fastq.gz	118594.fastq.gz	118595.fastq.gz	118596.fastq.gz	118598.fastq.gz	118599.fastq.gz	118600.fastq.gz	118601.fastq.gz	118602.fastq.gz	118603.fastq.gz	118604.fastq.gz	118605.fastq.gz	118606.fastq.gz	118607.fastq.gz	118608.fastq.gz	118610.fastq.gz	118611.fastq.gz	118612.fastq.gz	118613.fastq.gz	118614.fastq.gz	118615.fastq.gz	118616.fastq.gz	118617.fastq.gz	118618.fastq.gz	118619.fastq.gz	118620.fastq.gz	118621.fastq.gz
SV743	0	0	0	0	0	0	0	0	0	0	0	0	0	0	0	0	0	0	0	0	0	0	0	0	0	0	0	0	0	0	0	0	0	0	0	0	0	0	0	0	0	0	0	0	0	288	463	0	125
SV1260	0	0	0	0	0	0	0	0	0	0	0	0	0	0	0	0	0	0	0	0	0	0	0	0	0	0	0	118	0	0	0	43	158	0	0	0	0	0	0	0	0	0	0	0	0	0	0	0	0
SV1302	0	0	0	0	0	0	0	0	0	0	0	0	0	0	0	0	0	0	0	0	0	0	0	0	0	0	0	0	0	0	0	0	0	0	0	0	0	0	0	33	0	0	0	0	0	125	144	18	133
SV1434	0	0	0	0	0	0	0	0	0	0	0	0	0	0	0	0	0	0	0	0	0	0	0	0	0	0	41	0	0	0	0	0	0	0	0	0	0	0	0	0	0	0	0	0	0	75	143	0	0
SV1516	0	0	0	0	0	0	0	0	0	0	0	0	0	0	0	0	0	0	0	0	0	0	0	0	0	0	0	0	0	0	0	0	0	0	0	0	0	0	14	0	6	0	0	0	0	0	0	0	0
SV1521	0	0	0	0	0	0	0	0	0	0	0	0	0	0	0	0	0	0	0	0	0	0	0	0	0	0	0	0	0	0	0	35	187	0	0	0	0	0	0	0	0	0	0	0	0	0	0	0	0
SV1578	171	0	0	206	65	100	0	0	0	0	0	0	0	0	0	0	0	0	0	0	0	0	0	0	0	0	0	0	0	0	0	0	80	0	0	0	0	0	0	0	0	0	0	0	0	0	0	0	0
SV1634	0	0	0	0	0	0	0	0	0	0	0	0	0	0	0	0	0	0	0	0	0	0	0	0	0	0	0	0	0	0	0	0	0	0	0	0	0	0	0	0	0	0	45	0	0	65	115	0	0
SV1662	0	0	0	0	0	0	0	0	0	0	0	0	0	0	0	0	0	0	0	0	0	0	0	0	0	0	0	0	0	0	0	0	0	0	0	0	0	0	0	0	0	0	0	0	0	0	0	0	0
SV1760	0	0	0	0	0	0	0	0	0	0	0	0	0	0	0	0	0	0	0	0	0	0	0	0	185	0	0	0	0	0	0	0	0	0	0	0	0	0	0	0	0	0	0	0	0	0	0	0	0
SV1872	0	0	0	0	0	0	0	0	0	0	0	0	0	0	0	0	0	0	0	0	0	0	0	0	0	0	0	0	0	0	0	0	0	0	0	0	0	0	0	0	0	0	0	0	0	0	0	0	0
SV1912	0	0	0	0	0	0	0	0	0	0	0	0	0	0	0	0	0	0	0	0	0	0	0	0	109	0	0	0	0	0	0	0	0	0	0	0	0	0	0	0	0	0	0	0	0	0	0	0	0
SV1913	31	0	0	0	0	0	0	0	0	0	0	0	0	0	0	0	0	0	70	0	266	0	0	0	0	0	0	0	0	0	0	0	0	0	0	0	0	0	0	0	0	0	0	0	0	0	0	0	0
SV2053	0	0	40	0	0	0	0	0	0	0	0	0	0	0	0	0	0	0	0	0	231	0	0	0	0	0	0	0	0	0	0	0	0	0	0	0	0	0	0	0	0	0	0	0	0	0	0	0	0
SV2071	0	0	0	0	0	0	0	0	0	0	0	0	0	0	0	0	0	0	0	0	0	0	0	0	0	0	0	0	0	0	0	0	151	0	0	0	0	0	0	0	0	0	0	0	0	0	0	0	0
SV2132	0	0	0	0	0	0	0	0	0	0	0	0	0	0	0	0	0	0	0	0	0	0	0	0	0	0	0	0	0	25	0	0	151	0	0	0	0	0	0	0	0	0	0	0	0	0	0	0	0
SV2140	30	0	87	0	0	0	0	0	0	0	0	0	0	0	0	0	0	0	0	0	0	0	0	76	0	0	0	0	0	0	0	0	0	0	0	0	0	0	107	0	0	0	0	0	0	0	0	0	0
SV2164	0	0	0	101	0	0	0	0	0	10	0	0	0	0	0	0	0	0	0	0	0	0	0	0	0	0	0	0	0	68	0	184	0	0	0	0	0	0	0	0	0	0	0	0	0	0	0	0	0
SV2175	0	0	200	0	0	0	0	0	0	0	0	0	34	0	0	0	100	0	177	0	121	31	0	0	0	0	0	0	0	0	0	0	0	0	0	0	0	0	0	0	0	0	0	0	0	0	0	0	0
SV2192	0	0	78	0	0	0	0	0	0	0	0	0	0	0	0	0	0	0	0	0	0	0	60	0	0	0	0	0	0	0	0	0	0	0	0	15	0	20	90	0	0	0	0	0	0	0	0	0	36
SV2256	0	0	0	0	0	0	0	0	0	0	0	0	0	0	0	0	0	0	0	0	0	0	0	0	0	0	0	0	0	0	0	0	0	0	0	0	0	0	0	0	0	0	0	0	0	0	0	0	0
SV2293	0	8	90	63	0	0	0	0	0	12	0	0	0	0	0	0	0	0	50	0	0	0	0	0	0	42	0	0	0	0	0	0	0	0	0	0	0	0	0	0	25	0	0	0	0	0	0	0	0
SV2312	0	0	0	0	0	0	0	0	0	0	0	0	0	0	0	0	0	0	0	0	0	0	0	0	0	0	0	0	0	0	0	0	0	0	0	0	0	0	0	0	0	0	0	0	0	0	0	0	0
SV2358	0	0	0	0	0	0	0	0	0	0	0	0	0	0	0	0	0	0	0	0	0	0	0	0	0	0	10	12	0	0	0	0	140	0	0	0	0	0	0	0	0	0	9	0	0	0	0	0	0
SV2362	0	0	0	0	0	0	0	0	0	0	0	0	0	0	0	0	0	0	0	0	51	0	0	0	0	0	0	0	0	0	0	147	0	0	16	0	0	0	0	0	0	0	0	0	0	0	0	0	0
SV2388	0	0	71	0	0	0	0	0	0	0	0	0	0	0	0	0	0	0	0	0	0	0	0	60	0	0	0	0	0	0	0	0	0	0	0	0	26	0	0	0	0	0	0	0	0	0	0	0	0
SV2424	0	0	0	0	0	0	0	0	0	0	0	0	0	0	0	0	0	0	0	0	0	0	0	0	0	0	0	0	0	0	0	0	0	0	0	0	0	0	0	0	0	0	0	0	0	0	0	0	0
SV2456	53	0	0	156	0	0	61	0	32	0	26	0	0	0	0	0	0	0	0	0	0	0	54	0	0	0	0	0	0	0	0	0	0	0	0	0	0	23	0	0	0	0	0	0	0	0	0	0	0
SV2513	0	0	0	0	0	0	0	0	0	0	0	0	0	0	0	0	0	0	0	0	0	0	0	0	0	0	8	12	0	0	0	0	0	0	0	0	0	0	0	0	0	0	0	0	0	0	0	0	0
SV972	0	0	0	0	0	0	0	0	0	0	0	0	44	0	0	160	0	0	0	0	0	0	0	0	141	0	0	1383	0	0	0	0	0	145	0	0	0	0	0	0	0	0	82	73	0	0	0	0	102
SV1127	0	0	0	0	0	0	0	0	0	0	84	0	0	0	0	0	0	0	0	0	0	0	213	0	117	0	0	1223	0	0	0	0	0	0	190	61	0	0	0	0	0	0	78	0	0	0	0	0	109
SV1283	0	0	0	0	0	0	0	0	0	0	0	0	0	0	60	0	0	0	0	0	0	0	0	0	91	0	0	1019	0	0	0	0	0	0	67	0	0	0	0	0	0	0	112	0	0	0	0	0	78
SV19	0	0	0	0	0	0	0	0	0	0	0	0	0	0	0	63	0	0	0	0	0	0	0	0	0	0	2851	431	129	0	0	394	431	0	0	0	0	0	199	0	487	0	0	248	856	653	0	98	0
SV27	0	0	0	0	0	0	0	0	0	0	0	0	0	0	0	81	0	0	0	0	0	0	0	0	0	0	2848	442	118	0	0	348	396	0	0	0	0	0	196	0	459	0	0	210	888	589	0	88	0
SV47	0	0	0	0	0	0	0	0	0	0	0	0	0	0	0	0	0	0	0	0	0	0	0	0	0	0	0	0	0	0	0	0	0	0	0	0	0	0	0	0	0	0	0	0	2765	1827	0	289	0
SV58	63	139	779	1140	134	88	141	162	237	93	0	63	0	0	188	476	684	0	266	93	149	0	151	92	245	0	148	384	0	107	243	709	111	106	114	0	0	110	1442	325	686	56	796	281	412	413	134	113	123
SV60	0	0	0	0	0	0	0	0	0	0	0	0	0	0	0	0	0	0	0	0	0	0	0	0	0	0	0	0	0	0	0	0	0	0	0	0	0	0	0	0	1446	0	0	654	0	0	0	0	0
SV63	0	0	0	0	0	0	0	0	0	0	0	0	0	0	0	58	0	0	0	0	0	0	0	0	0	0	1938	343	90	0	20	340	307	0	0	0	0	0	148	0	380	0	0	177	668	495	0	64	0
SV64	0	0	0	0	0	0	0	0	0	0	0	0	0	0	0	0	0	0	0	0	0	0	0	0	0	0	0	0	0	0	0	1225	1226	0	0	0	0	0	0	0	0	0	0	0	0	0	0	0	0
SV77	115	0	725	1113	139	88	122	166	212	97	129	43	78	49	162	470	609	152	270	0	106	93	0	102	222	86	158	374	0	57	0	637	102	118	60	0	66	0	1335	297	703	0	824	254	367	384	132	104	32
SV119	0	0	0	0	0	0	429	525	742	307	168	168	84	179	0	0	0	0	0	0	0	0	0	0	0	0	0	0	0	0	0	0	0	0	0	0	0	98	4974	939	2349	0	2478	791	0	0	0	0	0
SV120	0	0	0	0	0	0	0	0	0	0	0	0	0	0	0	0	0	0	0	0	0	0	0	0	0	0	1681	269	72	0	0	281	246	0	0	0	0	0	119	0	317	0	0	121	560	396	0	59	102
SV137	0	0	0	0	0	0	0	0	0	0	0	0	0	0	530	1634	1993	206	849	69	375	93	0	0	0	0	0	0	0	0	0	0	0	0	0	0	0	0	0	0	0	0	0	0	1149	1208	432	318	252
SV142	0	0	0	0	0	0	0	0	0	0	0	0	0	0	0	0	0	0	0	0	0	0	0	0	0	0	9996	1314	355	0	0	0	0	0	0	0	0	0	0	0	0	0	0	0	0	0	0	0	0
SV149	72	0	572	912	103	70	125	141	177	91	41	56	0	147	156	366	537	49	247	0	103	0	0	84	189	0	106	314	0	69	0	609	90	84	0	0	0	0	1161	246	550	0	655	191	284	325	104	85	0
SV176	0	0	0	0	0	0	0	0	0	0	0	0	0	0	0	0	0	0	0	0	0	0	157	305	690	82	0	1158	0	0	0	0	0	0	0	0	0	0	0	0	0	0	0	0	0	0	0	0	0
SV200	233	129	2169	3470	411	274	0	0	0	0	0	0	0	0	0	0	0	0	0	0	0	0	0	0	0	0	0	0	0	311	354	2278	321	319	192	0	103	0	0	0	0	0	0	0	0	0	0	0	0
SV226	0	0	419	690	86	61	95	106	179	74	0	37	0	0	107	330	415	0	154	0	78	0	0	65	122	0	91	236	0	0	46	464	63	63	41	62	0	0	852	192	426	0	513	172	252	278	99	68	0
SV1025	0	0	0	0	0	0	0	0	0	0	0	0	0	0	0	0	0	0	0	0	0	0	0	0	0	0	0	0	0	0	0	0	0	0	0	0	0	0	0	0	0	0	0	0	0	0	0	0	0
SV1447	0	0	0	0	0	0	0	0	0	0	0	0	0	0	0	0	0	0	0	0	0	0	0	0	0	0	0	0	0	94	0	0	0	0	0	0	0	0	0	0	0	0	0	0	0	0	0	0	0
SV1526	0	0	0	0	0	0	0	0	0	0	0	0	0	0	0	0	0	0	0	0	0	0	0	0	0	0	0	0	0	0	0	0	0	0	0	0	0	0	0	0	0	0	0	0	0	0	0	0	0
SV1575	0	0	0	0	0	0	0	0	0	0	0	0	0	0	0	0	0	0	0	0	0	0	0	0	0	0	0	223	0	195	0	0	0	0	0	0	0	0	0	0	41	0	0	0	0	0	0	0	0
SV1658	0	0	0	0	0	0	0	0	0	0	0	0	0	0	0	0	0	0	0	0	0	0	0	0	0	0	0	196	0	0	0	83	601	195	0	368	0	0	140	0	0	0	0	0	0	0	0	0	0
SV1667	0	0	0	0	0	0	0	0	0	0	0	0	0	0	0	0	0	0	0	0	0	0	0	0	0	0	0	0	0	0	0	0	0	0	0	0	0	0	0	0	16	0	0	0	0	0	0	0	0
SV1803	0	0	0	0	0	0	0	0	0	0	0	0	0	0	0	0	0	0	0	0	0	0	0	0	0	0	0	0	0	0	0	0	0	0	0	0	0	0	0	0	0	0	0	0	0	0	0	0	0
SV1918	0	0	0	0	0	0	0	0	0	0	0	0	0	0	0	0	0	0	0	0	0	0	0	0	0	0	0	0	0	0	0	0	0	0	0	0	0	0	0	0	0	0	0	0	0	0	0	0	0
SV1938	0	0	0	0	0	0	0	0	0	0	0	0	0	0	0	0	0	0	0	0	0	0	0	0	0	0	0	0	0	132	0	74	512	131	47	402	0	0	0	0	0	0	0	0	0	0	0	0	0
SV1950	0	0	0	0	0	0	0	0	0	0	0	0	0	0	0	0	0	0	0	0	0	0	0	0	0	0	0	0	0	0	0	0	0	0	0	32	0	0	0	0	0	0	0	0	0	0	0	0	0
SV2121	0	0	0	0	0	0	0	0	0	0	0	0	0	0	0	0	0	0	0	0	0	0	0	0	0	0	22	0	0	0	0	154	362	158	331	0	0	0	0	0	0	0	0	0	0	0	0	0	0
SV2145	0	0	0	0	0	0	0	0	0	0	0	0	0	0	0	0	0	0	0	0	0	0	0	0	0	0	106	0	0	52	0	56	491	0	131	291	0	0	0	0	0	0	0	0	0	0	0	0	0
SV2236	0	0	0	0	0	0	0	0	0	0	0	0	0	0	0	0	0	0	0	0	0	0	0	0	0	0	0	0	0	0	0	0	405	0	294	0	0	0	0	0	0	0	0	0	0	0	0	0	0
SV2329	0	0	0	0	0	0	0	0	0	0	0	0	0	0	0	0	0	0	0	0	0	0	0	0	0	0	0	52	0	0	0	49	364	46	0	230	0	0	0	0	0	0	0	0	0	0	0	0	0
SV2381	0	0	0	0	0	0	0	0	0	0	0	0	0	0	0	0	0	0	0	0	0	0	0	0	0	0	0	0	0	0	0	48	305	35	243	0	0	0	0	0	0	0	0	0	0	0	0	0	0
SV2401	0	0	0	0	0	0	0	0	0	0	0	0	0	0	0	0	0	0	0	0	0	0	0	0	0	0	0	0	0	0	0	0	0	0	0	0	0	0	0	0	0	0	0	0	0	0	0	0	0
SV151	0	0	0	0	0	0	0	0	0	0	0	0	0	841	0	0	0	0	0	0	0	0	0	0	0	0	0	0	0	0	0	0	0	0	0	0	0	0	4088	0	0	0	0	0	0	0	0	0	0
SV153	0	0	0	0	0	0	0	0	0	0	0	0	0	271	0	227	443	0	66	0	0	0	136	0	0	0	101	0	108	0	0	197	239	166	154	35	0	0	1257	0	0	0	71	0	62	0	112	0	157
SV173	0	0	0	0	0	0	0	0	0	0	0	0	0	0	0	724	1246	0	75	139	0	0	0	0	0	0	0	0	0	0	0	0	0	0	0	0	0	0	0	0	0	0	0	0	80	0	414	0	163
SV189	0	0	0	0	0	0	97	0	0	0	0	0	97	277	0	199	353	0	0	112	29	0	0	0	0	123	205	0	100	180	0	184	238	162	85	0	98	0	1215	0	66	0	187	0	0	0	154	0	0
SV256	0	0	0	0	0	0	0	0	0	0	0	0	0	218	94	180	334	0	0	37	47	0	0	0	0	0	89	0	68	64	0	149	172	95	0	0	0	0	1029	0	0	0	0	0	0	0	111	0	0
SV339	0	0	0	0	0	0	0	0	0	0	0	0	0	162	0	155	253	0	0	0	0	0	0	0	25	0	0	0	78	0	0	122	126	112	55	61	0	0	746	0	0	0	0	0	0	0	68	0	25
SV383	0	0	0	0	0	0	0	0	0	0	0	0	0	0	0	0	0	0	0	0	0	0	0	0	0	0	0	0	0	0	0	594	703	505	248	0	92	0	0	0	0	0	0	0	0	0	0	0	0
SV481	0	0	0	0	0	0	0	0	0	0	0	0	0	0	0	0	0	0	0	0	0	0	128	0	0	111	549	0	366	0	0	0	0	0	0	0	0	0	0	0	0	0	0	0	0	0	0	0	0
SV558	0	0	0	0	0	0	0	0	0	0	0	0	0	0	0	0	0	0	0	0	0	0	0	300	301	0	0	0	0	0	0	0	0	0	0	0	0	0	0	0	0	0	0	0	0	0	0	0	0
SV707	0	0	87	225	0	0	0	0	0	0	0	0	0	0	0	0	0	0	0	0	182	0	0	109	83	0	0	0	0	0	0	0	0	0	0	0	0	0	0	0	0	0	0	0	0	0	0	0	0
SV726	0	0	80	207	0	0	0	184	0	0	0	0	0	0	0	0	0	0	0	0	0	0	0	84	84	0	0	0	0	0	0	0	0	0	0	0	0	0	0	0	0	0	0	0	0	0	0	0	0
SV800	0	0	0	0	0	0	0	0	0	0	0	0	0	0	314	0	736	0	264	232	298	94	0	0	0	0	0	0	0	0	0	0	0	0	0	0	0	0	0	0	0	0	0	0	0	0	0	469	122
SV835	0	0	62	193	0	0	0	79	0	0	0	0	0	0	0	0	0	0	0	0	0	0	0	73	134	0	0	0	0	0	0	0	0	0	0	0	0	0	0	0	0	0	0	0	0	0	0	0	0
SV931	119	92	138	187	0	75	0	74	89	0	90	92	0	120	140	103	248	123	78	70	86	0	101	0	0	227	0	115	0	0	0	0	0	0	0	0	81	0	0	0	0	109	0	0	0	0	0	148	0
SV954	0	0	129	167	25	0	120	72	0	0	62	58	0	122	0	0	221	0	84	120	94	108	104	0	0	194	0	0	36	0	0	0	0	0	0	0	73	0	0	95	121	86	0	0	0	0	129	145	113
SV997	0	0	0	0	0	0	143	0	36	71	0	338	0	0	0	0	0	0	0	0	0	0	0	0	0	0	0	0	0	0	0	0	0	0	0	0	0	0	0	606	795	0	0	0	0	0	0	0	0
SV1022	0	0	0	0	0	0	0	0	0	0	0	0	0	0	0	138	161	0	0	179	176	59	0	0	0	0	0	0	0	0	0	0	0	0	0	0	0	0	0	0	0	0	0	0	0	0	0	0	0
SV1086	78	0	134	99	108	104	0	154	0	0	0	113	0	0	40	0	0	0	0	45	151	0	0	174	0	58	0	0	0	0	0	0	0	0	0	0	0	0	0	214	264	0	0	0	0	0	0	0	0
SV1166	122	139	396	564	0	0	0	0	0	0	0	0	0	0	0	0	0	0	0	0	0	0	0	0	0	0	0	0	0	0	0	0	0	0	0	0	248	0	0	0	0	0	0	0	0	0	0	0	0
SV1176	0	0	58	132	0	0	0	0	0	0	0	0	0	0	0	0	0	0	0	0	0	0	0	55	0	0	0	0	0	0	0	0	0	0	0	0	0	0	0	0	0	0	0	0	0	0	0	0	0
SV1179	0	0	0	106	0	92	69	0	0	58	0	89	0	114	0	136	130	0	0	77	0	0	119	153	87	0	65	0	0	0	0	0	0	0	0	0	0	0	0	206	239	0	0	0	0	0	0	0	0
SV1218	0	0	264	712	0	0	0	0	0	0	0	0	0	0	0	0	0	0	0	0	0	0	0	0	0	0	0	0	0	0	0	0	0	0	0	0	0	0	0	0	0	0	0	0	0	0	0	0	0
SV1228	0	0	92	150	0	0	0	90	0	62	50	0	0	125	0	0	192	0	60	53	79	0	84	0	0	163	30	0	0	0	0	0	0	0	0	38	71	68	0	33	33	70	0	64	0	0	40	130	22
SV1429	0	0	0	108	0	70	25	0	21	0	38	92	0	0	0	0	41	0	0	35	0	0	0	141	31	0	0	0	0	0	0	0	0	0	0	0	0	0	0	128	211	0	0	0	0	0	0	0	0
SV1432	0	0	0	0	0	0	205	209	76	60	238	167	67	394	0	0	0	0	0	0	0	0	0	0	0	0	0	0	0	0	0	0	0	0	0	0	0	0	0	112	196	303	0	0	0	0	0	0	0
SV1523	0	0	82	113	0	0	0	0	0	0	50	35	71	84	35	0	153	0	58	0	67	0	59	0	0	140	0	0	0	0	0	0	0	0	0	0	44	0	0	0	0	69	0	0	0	0	0	100	0
SV1604	0	0	0	0	0	0	0	0	0	0	0	0	0	0	0	105	0	0	0	0	0	0	0	0	0	0	0	0	0	0	0	0	88	44	0	47	0	0	0	0	0	0	105	10	0	0	0	62	0
SV1627	0	0	0	92	0	53	0	0	0	0	0	64	0	0	0	0	0	0	0	0	0	23	0	98	0	0	0	0	0	0	0	0	0	0	0	0	0	0	0	118	153	0	0	0	0	19	0	0	0
SV1686	0	0	0	0	0	0	0	0	0	0	90	0	0	0	0	129	0	0	0	0	0	0	0	0	0	0	0	0	0	0	0	174	93	88	0	46	0	0	0	0	0	0	60	0	0	0	0	0	0
SV1697	0	0	0	0	0	0	0	209	0	0	0	11	0	0	0	0	0	0	0	59	0	0	0	0	0	0	0	42	26	0	0	54	26	0	0	20	0	0	0	0	0	0	0	0	0	0	0	0	0
SV1720	0	0	0	0	0	0	0	207	26	86	0	0	0	0	0	0	0	0	0	63	0	0	0	0	0	0	0	0	0	0	0	0	0	16	0	0	0	0	0	0	0	0	0	0	0	0	0	0	0
SV1869	0	0	0	0	0	0	0	0	0	0	0	0	0	0	0	111	0	0	0	0	0	0	0	0	0	0	0	0	0	0	0	60	100	43	0	49	0	0	0	0	0	0	0	0	0	0	0	0	0
SV1873	0	0	0	0	0	0	0	0	0	0	0	0	0	0	0	0	0	0	0	38	0	0	0	0	0	0	0	0	0	0	0	92	0	0	0	0	0	0	0	0	0	0	0	0	0	0	0	0	0
SV2012	0	0	0	0	0	0	0	155	0	71	0	0	0	0	0	0	0	0	11	53	0	0	0	0	0	0	0	0	0	0	0	0	0	0	0	0	0	0	0	0	0	0	0	0	0	0	0	0	0
SV2050	0	0	0	0	0	120	0	0	0	0	0	0	0	0	0	0	0	0	0	0	0	0	0	0	0	0	0	0	0	0	0	0	0	0	0	0	0	0	0	0	0	0	0	0	0	0	0	0	11
SV2088	0	0	0	82	0	0	0	0	0	0	0	0	0	0	0	0	0	0	0	0	0	0	0	0	0	0	0	0	0	0	500	0	271	0	0	0	0	0	0	0	0	0	0	0	0	0	0	0	0
SV2110	0	0	0	0	0	113	0	0	0	0	0	0	0	0	0	0	0	0	0	0	0	0	0	0	0	0	0	0	0	0	0	183	0	0	0	0	0	0	0	0	0	0	0	0	0	0	0	0	0
SV2146	0	0	0	0	0	0	0	0	0	0	0	0	0	0	0	0	0	0	0	0	0	0	0	0	0	0	0	0	0	0	0	0	0	0	0	0	0	0	193	0	0	57	190	0	0	0	130	84	0
SV2149	0	0	0	277	0	0	0	147	0	0	0	112	0	0	0	0	41	0	0	0	0	0	0	0	0	0	0	0	0	0	0	0	0	0	0	0	0	0	0	0	0	0	0	0	0	0	0	0	0
SV2152	0	0	178	0	0	0	25	0	0	0	0	0	0	0	0	224	0	22	0	0	0	0	0	0	0	0	0	0	0	0	0	0	0	0	0	0	0	0	0	0	0	0	0	0	0	0	0	0	0
SV2218	0	0	0	0	33	0	0	0	0	0	0	0	0	0	0	0	0	0	0	0	0	0	0	0	0	0	0	0	0	0	0	0	0	0	0	0	0	0	0	0	0	0	0	0	0	0	0	0	0
SV2235	0	0	0	0	0	0	0	0	0	0	0	56	0	59	0	20	0	0	0	0	0	0	0	0	0	0	0	0	0	0	0	0	0	0	0	0	0	0	0	0	0	0	0	0	0	0	0	50	0
SV2310	0	40	133	54	0	39	0	0	0	0	0	0	0	0	0	0	0	0	0	0	0	0	0	0	0	0	0	0	0	0	50	0	0	0	0	19	0	0	0	0	0	0	0	0	0	0	0	0	0
SV2355	0	0	0	57	0	0	0	44	0	0	0	0	0	0	0	0	0	0	0	0	0	0	0	0	0	0	0	0	0	0	0	0	0	0	0	0	0	0	0	0	0	0	0	0	0	0	0	0	0
SV2379	0	0	41	89	0	0	0	0	0	0	0	0	0	0	0	0	0	0	0	0	0	0	0	0	0	0	0	0	0	0	0	0	0	0	0	0	0	37	0	0	0	0	0	0	0	0	0	0	0
SV1867	0	0	0	0	0	0	0	0	0	0	0	0	0	0	0	0	0	0	0	0	0	0	0	0	0	0	0	0	0	0	0	0	0	0	0	0	0	0	0	0	0	0	0	0	0	0	0	0	0
SV1899	0	0	0	0	0	0	0	0	0	0	0	0	0	0	0	0	0	0	0	0	0	0	0	0	0	0	0	0	0	0	0	0	0	0	0	0	0	0	0	0	0	0	0	0	0	0	0	0	0
SV1980	0	0	0	0	0	0	0	0	0	0	0	0	0	0	0	0	0	0	0	0	0	0	0	0	0	0	0	0	121	0	0	0	0	0	0	0	0	0	0	0	0	0	0	0	0	0	0	0	0
SV2102	0	0	164	439	0	0	0	0	43	0	0	0	29	0	76	0	316	9	0	0	25	0	0	216	0	0	0	0	0	0	0	0	0	0	0	0	0	0	0	0	0	0	0	0	0	0	0	0	0
SV2114	49	0	0	407	0	0	10	0	0	13	0	0	0	0	0	132	317	0	106	0	0	0	69	251	150	0	0	0	0	0	0	0	0	0	0	0	0	0	0	0	0	0	0	0	0	0	0	0	0
SV2136	0	0	0	58	0	0	0	0	0	0	15	0	0	14	0	0	0	0	0	0	0	0	0	0	0	0	0	196	0	0	0	0	0	0	0	0	0	0	0	0	53	0	33	43	0	0	11	0	0
SV2144	0	0	0	0	0	0	0	0	0	0	0	12	0	0	0	0	0	0	0	0	0	0	0	0	55	0	0	0	0	61	0	0	0	0	0	0	0	0	0	0	0	0	0	0	0	0	0	0	0
SV2248	0	0	0	0	0	0	0	0	0	0	0	0	0	0	0	0	0	0	0	0	0	0	0	0	0	0	0	0	0	0	0	0	0	0	0	0	0	0	0	0	0	0	0	0	0	17	0	0	0
SV2351	0	0	7	0	0	0	0	0	0	0	0	0	0	0	0	13	0	0	0	0	0	0	0	0	0	0	0	0	0	0	0	0	200	0	0	0	0	0	0	0	0	0	0	0	0	0	0	0	0
SV1860	0	0	0	0	0	0	0	0	0	0	140	78	234	93	132	0	0	0	0	0	202	0	0	0	0	0	0	0	0	0	0	0	0	0	0	353	0	0	101	0	0	0	0	0	0	0	0	0	0
SV1033	0	0	0	0	0	0	0	0	0	0	0	0	0	0	0	0	0	0	0	0	0	0	0	0	0	0	0	0	105	0	0	0	0	79	0	0	0	0	0	0	93	19	0	0	0	0	0	0	0
SV21	0	0	0	0	0	0	0	0	0	0	0	0	0	0	0	0	0	0	0	0	279	0	0	0	0	0	0	0	0	0	0	0	0	0	0	0	0	0	0	0	0	0	0	0	0	0	0	0	0
SV24	92	0	0	0	0	0	0	0	0	96	0	0	0	0	0	0	74	16	205	0	812	122	0	0	0	45	269	203	0	76	0	0	0	0	64	0	0	0	185	60	140	175	0	0	84	0	0	0	0
SV32	403	228	930	922	48	0	0	141	1075	1379	662	84	365	194	49	361	234	59	1023	0	9122	0	344	0	0	747	0	0	0	61	0	0	0	0	0	214	10718	649	193	0	145	0	1656	117	0	0	1958	0	0
SV38	110	0	0	0	0	0	0	0	60	117	0	0	0	0	0	0	107	0	192	0	767	0	23	0	113	0	224	188	121	0	0	0	0	29	100	0	0	0	197	113	0	0	0	0	118	0	0	0	0
SV40	0	0	0	0	0	0	0	0	0	0	0	0	0	0	0	0	0	0	804	0	2361	135	0	0	0	0	0	0	0	0	0	0	0	0	0	0	0	0	0	0	0	0	0	0	331	0	0	0	0
SV44	0	0	0	0	0	0	0	0	0	0	0	0	0	0	0	0	0	0	0	0	0	0	0	0	0	0	0	0	703	0	0	0	0	0	0	0	0	0	0	0	0	0	0	0	0	0	0	0	0
SV51	1191	691	2865	2813	222	0	0	0	0	0	0	0	0	0	0	0	0	0	0	0	0	0	0	0	0	0	0	0	0	55	0	0	0	0	0	687	34994	0	0	0	0	0	0	0	0	0	0	0	0
SV52	0	0	0	0	0	0	0	0	52	237	0	0	0	0	0	0	0	0	0	0	0	0	0	0	0	0	0	0	0	0	0	0	0	0	0	0	0	0	555	183	215	143	0	0	0	0	0	0	0
SV73	353	214	842	874	60	0	52	149	956	1298	616	57	432	179	78	314	225	0	1000	0	1742	0	328	0	0	609	0	0	0	0	0	40	0	0	0	201	9908	628	182	0	116	0	1638	0	48	0	1818	0	0
SV74	0	0	0	0	0	0	0	0	0	0	0	0	0	0	166	1163	718	179	3439	0	5990	0	0	0	0	0	0	0	0	0	0	0	0	0	0	0	0	0	0	0	0	0	0	0	0	0	5857	0	0
SV75	161	0	0	0	0	61	0	0	0	61	0	0	0	0	0	0	52	0	157	0	609	0	0	0	26	0	189	178	0	0	26	0	0	0	50	0	0	0	150	40	0	0	0	0	53	0	0	0	0
SV76	0	0	0	0	0	0	157	1256	0	0	0	50	0	0	0	0	0	0	0	0	0	0	0	0	0	0	0	0	0	0	0	0	0	0	0	0	0	538	276	69	642	1576	441	388	0	0	0	0	0
SV82	0	0	0	0	0	0	0	0	0	126	0	0	0	0	0	0	0	0	0	0	86	0	0	0	0	99	0	0	0	0	0	108	74	0	0	0	0	721	1076	0	765	0	0	0	0	0	0	0	0
SV86	0	0	199	257	172	0	88	199	0	47	97	237	0	65	69	0	274	160	0	97	0	45	49	0	14	108	0	0	108	59	432	295	1952	0	746	244	716	130	0	0	0	651	325	1519	0	0	968	1886	208
SV88	0	0	0	0	0	0	0	0	0	0	0	0	0	0	0	0	0	0	0	0	0	0	0	0	129	72	973	641	108	0	0	0	0	0	0	0	0	0	0	0	0	0	0	0	0	0	0	0	0
SV92	0	0	0	0	0	0	0	0	0	446	366	0	0	0	0	0	0	0	0	0	0	0	0	0	0	0	0	0	0	0	0	0	0	0	0	0	0	2198	3304	0	2604	0	0	0	0	0	0	0	0
SV98	0	0	0	0	0	0	0	0	0	134	217	0	0	0	0	0	0	0	0	0	95	0	0	0	0	90	93	110	0	0	0	155	0	0	0	0	0	692	949	0	783	0	0	0	0	0	0	0	0
SV99	46	79	172	237	0	0	0	192	125	0	0	212	0	52	27	68	269	0	52	0	145	0	0	0	0	0	77	0	123	0	405	312	1858	0	778	262	695	133	43	0	217	577	310	1527	0	0	934	1738	181
SV107	0	0	0	0	0	0	173	392	0	402	368	465	0	3166	0	0	0	0	0	0	0	0	0	0	0	0	0	0	0	0	0	0	0	0	0	0	0	807	0	41	233	965	489	11601	0	0	0	0	0
SV108	0	501	310	0	0	0	0	0	0	0	0	0	0	0	0	0	0	0	0	0	0	0	0	0	0	0	0	0	0	430	1622	700	6210	0	676	0	0	0	0	0	0	0	0	0	0	0	0	0	0
SV110	353	0	0	0	0	0	0	0	0	0	0	0	0	0	0	0	0	0	0	0	0	0	0	0	0	0	0	0	0	330	0	0	0	0	197	0	0	0	0	0	0	0	0	0	0	0	0	0	0
SV111	0	0	0	0	0	0	0	998	0	0	333	1169	0	907	0	0	0	0	0	0	0	0	0	0	0	0	0	0	0	0	0	0	0	0	0	0	0	1319	0	0	0	365	0	147	0	0	0	0	0
SV115	292	182	759	699	87	0	143	118	771	1125	507	53	344	173	0	305	176	0	801	0	1474	0	261	0	0	536	0	0	0	0	0	72	0	0	0	183	8265	571	157	0	98	0	1269	0	0	0	1431	28	0
SV125	0	0	0	0	0	0	0	0	0	0	0	0	0	0	0	0	0	0	0	0	0	0	1198	0	0	2223	0	0	0	0	0	0	0	0	0	0	0	0	0	0	0	0	0	0	0	0	0	0	0
SV126	0	0	0	0	0	0	0	0	0	0	0	0	0	0	0	0	0	0	0	0	0	0	0	0	0	665	32569	0	0	0	0	0	0	0	0	0	0	0	0	0	0	0	0	0	0	0	0	0	0
SV131	0	0	170	0	0	0	161	384	0	0	0	0	0	0	0	0	169	0	0	89	0	48	0	0	0	182	10461	101	89	0	0	110	0	0	0	528	382	162	0	0	181	465	231	191	255	113	480	2007	148
SV132	0	0	0	0	0	0	0	383	0	0	0	0	0	0	0	219	109	0	0	0	0	0	0	0	0	213	8761	0	0	0	60	0	146	0	0	560	419	168	224	78	208	505	143	130	287	86	501	2101	149
SV133	0	164	96	0	0	0	0	309	0	0	0	150	0	283	0	510	0	184	0	270	0	0	0	0	0	0	2246	0	261	144	402	230	1902	0	217	0	0	392	0	0	0	0	0	0	0	0	0	0	0
SV138	0	0	0	0	0	0	24	0	0	0	0	0	0	0	0	0	0	0	127	0	492	0	0	0	0	0	175	126	0	175	0	0	0	0	0	0	0	0	114	0	33	0	0	0	0	0	0	0	0
SV139	0	181	0	0	0	0	0	343	0	0	269	262	0	274	0	468	0	168	267	259	0	0	0	0	0	0	2421	0	256	135	402	222	1903	0	217	0	0	414	0	0	0	286	0	0	0	0	0	41	186
SV150	0	0	0	0	0	0	0	0	0	117	47	0	0	0	0	126	0	0	0	0	0	0	0	0	0	0	0	0	0	0	0	117	0	0	0	0	0	550	838	0	686	0	0	0	0	0	0	0	0
SV158	0	34	153	216	0	0	0	164	0	0	0	160	0	87	0	174	224	0	0	0	38	0	0	0	0	0	0	0	182	0	313	235	1545	0	621	291	569	101	0	72	66	459	231	1245	0	0	736	1445	144
SV159	0	0	0	0	0	0	0	0	0	0	0	0	0	0	0	227	865	187	0	0	167	0	0	0	0	0	0	0	0	0	0	0	0	0	0	0	0	0	0	0	0	0	0	0	0	0	3012	5807	644
SV175	0	0	0	0	0	0	0	0	0	0	0	0	0	0	0	0	0	0	0	0	0	0	0	0	0	0	0	0	0	0	0	472	0	80	116	0	0	0	0	0	0	0	0	0	0	0	0	0	0
SV188	222	106	547	517	0	0	65	87	655	925	428	0	217	118	0	229	132	46	784	0	1214	0	234	0	0	439	0	0	0	0	0	0	0	0	0	141	6378	474	105	0	88	0	1092	35	0	0	1119	0	0
SV197	0	0	111	0	158	99	0	223	0	127	107	153	0	952	115	205	285	219	0	210	149	0	0	151	68	66	166	33	50	171	570	388	907	0	569	2505	613	282	0	0	235	307	152	7588	0	0	249	404	36
SV201	0	0	0	0	0	0	105	648	111	41	89	679	0	201	0	0	0	0	0	0	0	0	0	0	0	0	0	0	0	0	0	0	0	0	0	0	0	439	0	69	259	1926	1010	4878	0	0	0	0	0
SV203	0	0	0	0	0	0	0	0	0	0	0	0	0	0	0	1961	0	577	357	949	0	0	0	0	0	0	0	0	0	0	0	0	0	0	0	0	0	0	0	0	0	0	0	0	0	0	0	0	178
SV204	0	113	0	0	0	0	0	233	0	0	0	362	0	222	0	382	0	153	90	0	0	204	0	0	0	0	1623	0	200	76	378	184	1480	0	149	0	0	327	0	0	0	98	0	0	0	0	0	0	0
SV205	0	0	0	0	0	0	190	458	3078	4328	2122	211	1117	620	0	0	0	0	0	0	0	0	0	0	0	0	0	0	0	0	0	0	0	0	0	0	0	2281	591	0	421	0	5699	139	0	0	0	0	0
SV219	0	0	0	132	0	0	0	314	0	0	0	0	0	0	0	0	71	0	0	0	0	0	0	0	0	159	6121	0	0	0	0	0	0	0	118	371	316	146	0	0	143	389	102	82	211	55	407	1704	88
SV222	0	0	0	0	0	0	0	0	0	122	0	0	0	0	0	0	0	0	0	0	60	0	0	0	0	0	0	0	0	0	0	92	0	0	0	0	0	410	641	0	490	0	0	0	0	0	0	0	0
SV227	0	0	120	164	41	0	24	140	0	0	0	139	0	0	0	0	170	39	0	0	0	0	0	0	0	0	0	0	84	36	260	196	1174	0	468	208	462	70	0	0	0	376	209	923	0	0	603	1143	117
SV238	0	100	587	815	255	0	0	0	0	0	0	0	0	0	0	0	0	0	0	0	0	0	0	0	0	0	0	0	0	0	1304	967	6092	0	2508	1080	2283	0	0	0	0	0	0	0	0	0	0	0	0
SV248	0	38	87	0	151	0	142	123	0	132	117	132	0	898	0	175	298	206	208	184	0	49	163	0	106	126	197	0	0	0	582	393	888	0	573	2498	555	219	0	0	0	299	147	3419	0	0	239	411	0
SV265	0	0	0	0	0	0	0	0	0	0	0	0	0	0	0	237	342	0	0	0	0	0	0	0	0	0	0	0	0	0	0	0	0	0	0	0	0	0	0	0	0	0	0	0	840	241	1629	6801	430
SV276	0	95	235	0	0	0	0	196	0	0	0	125	0	182	0	380	0	125	0	0	0	0	0	32	0	0	1556	0	164	66	336	136	1263	0	139	0	0	275	0	0	0	0	0	155	0	0	0	0	0
SV297	51	0	0	0	0	0	0	251	0	18	0	50	0	0	0	0	0	0	0	0	0	0	0	0	0	146	5273	0	0	79	0	0	0	0	0	343	255	112	69	0	119	295	0	0	161	0	306	1263	78
SV298	0	0	0	0	0	0	0	0	0	0	0	0	0	0	0	0	0	0	0	0	0	0	0	0	0	0	0	103	0	0	0	0	0	0	0	0	0	0	0	0	0	0	0	0	0	0	0	0	0
SV305	0	39	311	118	488	0	0	0	0	0	0	0	0	0	0	0	0	0	0	0	0	0	0	0	0	0	0	0	0	168	1810	1208	2976	0	1797	8459	1824	0	0	0	0	0	0	0	0	0	0	0	0
SV313	0	0	0	0	0	0	0	0	0	0	0	0	0	227	0	0	0	0	0	0	0	0	0	0	0	0	0	0	0	0	0	0	0	0	0	0	0	0	0	0	0	0	0	0	0	0	0	0	0
SV324	0	0	77	0	111	0	45	0	0	89	94	111	0	812	0	156	162	155	67	146	0	140	64	0	57	53	102	0	0	0	452	289	714	0	450	1854	436	170	0	0	0	242	129	2830	0	0	186	313	0
SV344	267	762	700	8326	306	9563	0	0	0	0	0	0	0	0	0	0	0	0	0	0	0	0	0	0	0	0	0	0	0	0	0	0	0	0	0	0	0	0	0	0	0	0	0	0	0	0	0	0	0
SV350	0	0	0	0	0	0	0	0	0	0	0	0	0	0	0	0	0	0	0	0	0	0	50	434	57	266	0	0	0	0	0	0	0	0	0	0	0	0	0	0	0	0	0	0	0	0	0	0	0
SV377	0	0	0	0	0	0	0	0	0	0	0	0	0	0	0	0	0	0	0	0	0	0	38	0	34	136	0	0	9	0	0	0	0	0	0	0	0	0	0	0	0	0	0	0	0	0	0	0	0
SV378	0	0	0	0	0	0	0	0	0	0	0	0	0	0	0	0	0	0	0	0	0	0	0	0	0	213	11178	0	917	0	0	0	0	0	0	0	0	0	0	0	0	0	0	0	0	0	0	0	0
SV379	50	40	164	229	0	0	0	0	0	0	0	0	0	0	0	0	0	0	0	0	0	0	0	0	0	0	0	0	0	78	0	99	136	0	149	1676	1297	0	0	0	0	0	0	0	0	0	0	0	0
SV395	0	154	177	173	129	8704	0	592	0	184	0	181	0	817	98	1330	583	192	185	327	0	0	0	0	0	0	0	0	0	0	0	0	0	0	0	0	0	0	0	0	0	0	0	0	0	0	0	0	0
SV422	0	0	54	0	102	0	0	79	0	78	77	86	0	643	0	122	172	148	0	149	0	0	0	0	0	0	106	0	0	0	337	234	564	0	343	1603	349	134	10	0	0	182	98	2338	0	0	150	299	0
SV429	0	0	0	0	0	0	0	0	0	0	0	0	0	0	41	89	337	133	44	76	143	0	0	0	0	0	0	0	0	0	0	0	0	0	0	0	0	0	0	0	0	0	0	0	0	0	327	25	0
SV434	0	130	191	207	95	4749	0	618	0	189	0	105	98	832	98	1360	640	131	210	412	0	0	0	0	0	0	0	0	0	0	0	0	0	0	0	0	0	0	0	0	0	0	0	0	0	0	0	0	0
SV446	0	0	89	93	221	254	0	70	154	265	305	367	0	805	0	0	163	153	171	0	1749	109	92	38	0	100	0	0	0	202	70	0	105	0	0	0	176	464	0	0	120	125	0	707	106	0	66	0	0
SV452	0	0	0	0	0	0	0	0	0	0	212	0	0	0	0	0	0	0	0	0	0	0	0	0	0	0	0	0	0	0	0	0	0	0	0	0	0	805	2206	0	299	361	162	0	0	0	0	0	0
SV459	0	0	0	0	0	0	0	0	159	0	0	0	0	0	0	0	0	103	159	0	183	0	112	0	539	438	0	0	0	0	0	0	0	0	0	0	0	0	0	0	0	0	0	0	0	0	0	0	0
SV460	0	0	0	0	0	0	0	0	0	0	0	0	0	0	0	0	0	0	0	0	0	0	281	0	1005	121	224	0	0	0	0	0	0	0	0	0	0	0	0	0	0	0	0	0	0	0	0	0	0
SV461	0	0	0	0	0	0	0	0	0	0	83	0	0	70	0	0	0	0	0	0	173	0	0	0	532	464	0	0	0	0	0	33	0	85	0	0	0	0	0	0	0	0	0	0	0	0	0	0	0
SV463	0	0	84	0	193	229	124	131	121	246	241	363	0	796	93	48	146	153	157	194	1642	0	87	0	0	160	0	0	76	194	65	0	111	0	0	0	0	478	0	0	0	194	0	646	0	0	69	0	0
SV465	0	0	0	0	0	0	0	0	0	0	112	0	0	0	226	192	160	0	237	0	43	180	90	0	353	0	73	0	0	86	0	0	0	0	0	110	0	277	728	0	86	110	0	0	100	0	98	0	0
SV471	95	20	102	95	89	111	104	149	0	74	0	59	0	385	0	0	96	139	48	82	121	0	0	0	0	0	29	0	0	0	951	147	84	0	57	18	0	0	0	0	0	0	0	102	0	0	101	0	0
SV479	60	0	117	0	0	0	0	155	0	0	115	56	0	392	0	101	111	0	0	0	0	0	0	0	0	113	0	0	0	54	929	132	117	0	59	0	74	140	0	0	70	49	56	0	0	0	104	24	0
SV482	0	0	119	0	0	0	0	0	0	0	0	0	0	0	166	176	125	0	221	0	80	169	79	0	304	77	67	0	0	0	0	180	0	0	0	0	0	285	666	0	100	102	0	0	0	0	0	0	0
SV501	0	0	0	0	0	0	0	0	0	0	0	0	0	0	138	204	512	510	514	202	5433	0	0	0	0	0	0	0	0	0	0	0	0	0	0	0	0	0	0	0	0	0	0	0	0	0	220	0	0
SV508	0	0	0	5	0	81	0	0	0	0	0	0	0	0	0	0	0	0	0	0	97	0	0	0	0	0	0	0	0	0	0	0	0	0	0	0	0	0	0	0	0	0	0	0	0	0	0	0	0
SV510	0	0	0	0	0	0	172	371	356	875	872	1148	125	2491	0	0	0	0	0	0	0	0	0	0	0	0	0	0	0	0	0	0	0	0	0	0	0	1493	0	0	177	367	0	2158	0	0	0	0	0
SV511	0	0	0	0	0	0	0	0	0	0	0	0	0	0	0	0	0	0	0	0	323	0	0	0	0	0	0	0	0	0	0	0	0	0	0	0	0	0	0	0	0	0	0	0	0	0	0	0	0
SV529	0	0	0	0	0	0	0	0	0	0	0	0	0	0	0	0	0	0	0	0	0	0	0	0	0	0	0	0	0	0	0	0	0	0	0	0	0	0	0	0	0	0	0	0	0	0	0	0	0
SV533	0	0	0	0	0	0	0	0	0	0	0	0	0	0	0	0	0	0	0	0	0	0	209	189	222	299	531	0	104	0	0	0	0	0	0	0	0	0	0	0	0	0	0	0	0	0	0	0	0
SV534	0	0	0	0	0	0	0	0	0	0	0	0	0	0	101	617	912	690	263	643	223	192	0	0	0	0	0	0	0	0	0	0	0	0	0	0	0	0	0	0	0	0	0	0	0	0	758	1536	36
SV535	0	125	141	171	62	3893	0	534	0	159	0	58	0	719	128	1107	466	254	147	196	0	0	0	0	0	0	0	0	0	0	0	0	0	0	0	0	0	0	0	0	0	0	0	0	0	0	0	0	0
SV541	0	0	0	0	0	0	0	0	0	43	0	0	0	0	0	0	0	0	0	0	121	0	0	0	0	0	0	0	0	0	0	0	0	0	0	0	0	0	0	0	0	0	0	0	0	0	0	0	0
SV557	50	0	0	0	0	124	151	0	0	464	192	0	0	0	0	316	315	0	234	0	396	130	0	0	50	0	0	0	0	0	357	92	0	0	0	0	0	0	0	0	0	0	0	0	0	0	0	0	0
SV559	0	0	0	0	0	0	0	0	0	0	0	0	0	0	0	0	0	0	68	0	235	0	0	0	396	424	0	0	0	0	0	0	0	0	0	0	0	0	0	0	0	0	0	0	0	0	0	0	0
SV567	81	257	235	2598	166	2958	0	194	0	0	0	145	432	0	0	116	466	0	0	0	128	0	0	273	159	0	0	0	0	0	0	0	0	0	0	0	0	0	0	0	0	0	0	0	0	0	0	0	0
SV580	93	122	152	144	0	147	0	103	0	0	0	118	0	87	196	196	179	0	0	0	146	63	57	81	0	52	245	0	0	0	140	146	149	0	0	87	0	0	533	131	115	0	0	0	131	406	251	0	27
SV582	0	0	0	0	0	0	0	325	18	0	77	212	0	268	0	0	0	0	0	0	0	0	0	0	0	0	0	0	0	0	0	0	0	0	0	0	0	133	1688	123	383	64	132	0	0	0	0	0	0
SV587	0	0	114	0	169	198	0	61	104	225	237	285	100	587	0	137	136	118	123	73	1421	0	73	0	0	70	0	0	0	153	59	0	0	0	0	0	0	381	0	0	0	85	0	573	0	0	52	0	0
SV592	73	211	210	2564	85	2708	0	183	0	0	0	0	403	0	0	136	422	0	0	0	189	208	0	265	163	0	0	0	0	0	0	0	0	0	0	0	0	0	0	0	0	238	0	0	0	85	0	0	0
SV596	59	0	45	50	0	0	0	0	0	0	0	0	0	0	156	136	127	0	201	0	43	151	91	0	236	0	51	0	0	0	0	57	0	0	0	41	0	201	519	0	76	75	120	0	0	0	0	0	0
SV600	0	0	0	0	0	0	0	0	0	0	0	0	0	0	183	370	571	0	0	100	451	229	0	0	0	0	0	0	0	0	0	0	0	0	0	0	0	0	0	0	0	0	0	0	431	1432	766	0	26
SV606	0	0	102	0	0	0	0	109	58	0	41	53	63	328	38	0	88	0	0	0	0	28	41	0	0	30	0	0	0	0	862	115	95	0	44	0	22	0	0	0	0	0	154	0	0	0	82	0	0
SV607	0	0	0	0	0	0	0	0	0	0	0	0	0	0	0	0	0	0	0	0	0	0	266	36	0	300	0	0	147	0	0	0	0	0	0	0	0	0	0	0	0	0	0	0	0	0	0	0	0
SV612	0	130	135	134	14	142	0	95	0	0	78	110	0	126	0	124	161	20	26	106	142	108	0	78	0	0	293	0	0	0	0	168	0	0	35	91	70	147	496	0	126	0	0	0	128	427	229	0	0
SV621	0	0	166	70	0	0	0	0	0	0	0	0	0	0	0	0	0	0	0	0	16	0	0	0	0	0	34	213	0	114	19	89	1509	0	196	0	138	0	37	0	0	0	123	0	67	0	0	0	13
SV628	0	0	0	0	0	0	0	0	83	0	0	0	0	0	0	0	0	0	0	0	87	0	0	0	0	0	0	0	0	0	0	0	0	0	0	0	0	0	0	0	0	0	0	0	0	0	0	0	0
SV630	0	0	576	69	0	0	0	0	0	0	0	0	0	0	0	0	0	0	0	0	0	0	0	0	0	0	0	0	0	104	0	301	4739	0	698	26	132	0	0	0	0	0	0	0	0	0	0	0	0
SV637	0	0	0	0	0	0	0	0	0	0	0	0	0	0	0	16	306	594	53	52	75	0	0	0	0	0	0	0	0	0	0	0	0	0	0	0	0	0	0	0	0	0	0	0	0	0	1497	1585	0
SV651	0	0	269	0	68	0	0	397	217	0	0	144	0	471	0	0	272	378	0	0	0	0	0	288	0	0	0	0	0	0	299	0	139	0	0	0	0	0	0	0	94	0	0	363	0	0	0	0	0
SV667	0	0	0	0	0	0	0	0	0	0	0	0	0	0	0	0	0	0	0	0	0	0	0	0	311	0	317	0	0	73	0	0	0	0	0	919	19	0	0	0	0	0	0	0	0	0	0	0	0
SV674	0	0	165	0	0	0	0	0	0	0	0	0	0	62	117	52	0	0	0	0	0	0	0	0	11	0	0	216	0	0	0	84	1343	0	205	0	0	30	0	0	0	0	0	0	0	0	0	0	0
SV675	0	0	125	117	0	3062	0	378	0	0	0	138	65	526	0	932	388	0	0	230	0	0	0	0	0	0	0	0	0	0	0	0	0	0	0	0	0	0	0	0	0	0	0	0	0	0	0	0	0
SV684	0	0	0	0	0	0	0	0	0	0	0	0	0	0	0	0	0	0	0	0	0	0	0	0	266	0	325	0	0	54	0	0	0	0	0	1019	0	0	0	0	0	0	0	0	0	0	0	0	0
SV687	0	0	0	0	0	0	122	546	0	0	0	0	0	0	0	0	0	0	0	0	0	0	0	0	0	0	0	0	0	0	0	0	0	0	0	0	0	0	0	0	0	0	105	590	0	0	0	0	0
SV692	0	0	0	0	0	0	0	103	0	0	0	0	0	0	0	0	0	0	0	0	0	0	0	0	0	0	0	0	0	0	0	184	122	0	0	0	0	0	84	0	0	0	157	0	0	0	0	0	0
SV694	0	0	0	0	0	0	0	0	0	0	0	0	0	0	0	0	0	0	0	0	0	0	0	0	0	0	0	0	0	0	0	0	0	0	0	0	0	0	0	0	0	0	0	0	0	0	0	0	0
SV697	0	0	0	0	0	0	0	0	0	0	0	0	0	0	0	0	0	0	0	0	0	0	0	0	0	0	0	0	0	0	0	0	0	0	0	0	0	0	0	0	0	0	0	0	0	0	0	0	0
SV698	0	0	0	0	0	0	424	599	269	0	0	267	1334	0	0	0	0	0	0	0	0	0	0	0	0	0	0	0	0	0	0	0	0	0	0	0	0	0	0	0	0	217	0	0	0	0	0	0	0
SV700	0	0	0	0	0	0	0	0	0	0	0	0	0	0	0	0	305	278	0	187	0	0	0	0	0	0	0	0	0	0	0	0	0	0	0	0	0	0	0	0	0	0	0	0	241	0	171	0	0
SV703	0	0	0	0	0	0	0	0	0	0	0	0	0	0	0	0	0	0	0	0	0	0	0	0	0	0	0	0	0	0	0	0	0	0	0	0	0	0	0	0	0	0	167	0	0	0	0	0	0
SV706	0	0	0	0	0	0	0	0	0	0	0	0	0	143	0	0	0	0	0	0	124	0	0	0	335	300	0	0	0	0	0	0	0	0	0	0	0	0	0	0	0	0	0	0	0	0	0	0	0
SV711	0	0	0	0	0	1660	0	0	0	0	0	0	0	0	0	0	0	0	0	0	0	0	0	0	0	0	0	0	95	181	0	0	0	0	99	69	0	0	0	0	0	0	0	0	190	0	0	0	0
SV719	0	0	0	0	0	0	0	0	0	0	0	0	0	0	0	0	0	0	0	0	0	0	0	0	0	0	0	0	0	0	0	4	17	0	271	0	0	0	0	0	0	0	0	0	0	0	0	0	0
SV720	75	187	205	2187	0	2263	72	159	0	0	0	0	327	0	0	100	388	0	0	94	101	86	0	212	130	0	0	0	0	0	0	0	0	0	0	0	0	0	0	0	0	0	0	0	0	0	0	0	0
SV730	0	0	0	0	0	0	0	0	83	0	13	0	0	0	0	0	0	0	0	0	0	0	0	0	0	0	0	0	0	0	0	0	0	0	0	0	0	0	0	0	1699	0	4742	391	0	0	0	0	0
SV747	0	0	0	0	124	156	0	0	90	183	161	234	0	486	0	0	86	87	97	0	1096	0	70	0	0	0	0	0	0	111	45	0	0	0	0	0	0	321	0	0	0	0	0	459	0	0	43	0	0
SV750	0	0	0	0	0	0	0	0	0	611	0	271	87	4195	0	0	0	0	0	0	0	0	0	0	0	0	0	0	0	0	0	0	0	0	0	0	0	933	0	354	209	1161	125	79	0	0	0	0	0
SV757	41	0	91	0	0	25	33	103	0	0	0	44	0	244	0	0	74	0	0	0	30	0	0	0	36	0	0	0	24	0	585	109	69	0	36	0	0	0	0	0	0	0	0	0	0	0	52	0	0
SV760	0	138	0	0	0	0	0	119	0	0	0	0	0	0	141	109	106	0	151	0	0	103	50	0	178	0	52	0	0	0	0	0	0	0	0	32	0	151	471	0	60	85	0	0	0	0	0	0	0
SV765	0	0	0	0	0	1600	0	0	0	0	0	0	0	0	0	0	0	0	0	0	0	0	0	0	0	0	0	0	159	223	0	0	0	0	0	77	0	0	0	0	0	0	0	0	160	0	0	0	0
SV767	0	0	0	0	0	0	0	0	0	0	0	0	0	0	125	0	0	0	0	0	0	0	0	0	0	0	0	0	0	0	0	0	0	0	0	0	0	0	0	0	0	0	0	0	58	0	0	0	0
SV769	0	0	0	0	0	0	160	0	0	0	0	0	0	0	0	0	0	0	0	0	0	0	0	0	0	0	53	80	0	0	0	0	0	0	0	0	0	122	97	0	0	222	76	0	0	0	0	132	0
SV779	0	0	0	0	0	0	0	0	0	0	0	0	0	0	0	0	0	0	0	0	0	0	0	0	0	0	0	0	0	0	0	0	0	0	0	0	0	0	0	0	0	0	0	0	0	0	0	0	0
SV785	0	0	0	0	118	133	142	194	0	0	0	0	0	20	0	0	0	0	0	0	0	0	0	0	0	0	65	0	0	21	0	0	0	0	13	134	32	0	0	0	0	0	0	208	0	0	115	0	0
SV796	0	0	0	0	0	0	0	0	0	0	0	0	0	0	0	0	0	0	0	0	0	0	0	0	224	0	270	0	0	63	0	0	0	0	0	751	0	0	64	0	0	0	0	0	0	0	0	0	0
SV799	0	119	127	97	0	116	0	88	20	0	0	0	0	67	0	0	155	0	0	0	104	71	0	68	0	0	148	0	0	33	0	125	0	0	0	83	0	0	443	0	86	70	110	0	107	381	204	47	0
SV806	0	0	0	0	0	0	0	0	0	0	0	0	0	0	0	0	0	0	0	0	0	0	0	0	0	0	0	0	0	0	0	0	0	0	0	0	0	0	0	0	95	0	0	0	0	0	0	0	0
SV810	0	0	0	0	0	0	0	0	0	0	0	159	0	0	0	0	0	0	0	0	0	0	0	63	29	23	0	0	0	0	0	0	0	0	0	0	0	0	0	0	65	25	0	0	89	0	0	0	0
SV811	0	0	0	0	0	0	0	0	0	0	0	0	0	61	0	0	0	0	0	0	0	0	0	0	0	0	0	0	0	0	0	0	0	0	0	0	0	34	97	0	0	0	135	0	0	0	0	0	0
SV812	0	0	0	0	0	0	0	0	0	0	0	0	0	0	583	562	477	0	853	0	161	683	0	0	0	0	0	0	0	0	0	0	0	0	0	0	0	0	0	0	0	0	0	0	0	0	94	0	0
SV815	0	0	168	0	0	0	0	0	0	0	0	0	65	0	0	0	0	0	0	0	0	0	0	0	0	0	0	170	0	0	0	84	1240	68	194	25	0	0	0	0	0	0	0	0	0	0	0	0	0
SV817	0	0	0	0	0	0	0	0	0	0	0	0	0	0	0	0	319	350	0	0	132	0	0	0	0	0	0	0	0	0	0	0	0	0	0	0	0	0	0	0	0	0	0	0	2771	0	0	1049	0
SV818	0	0	0	0	0	0	0	0	0	0	0	0	0	0	0	0	0	0	0	0	0	0	0	0	0	0	0	0	0	48	0	136	116	64	0	0	0	0	127	0	35	29	0	0	14	0	0	0	0
SV819	0	0	0	0	0	0	0	0	0	0	0	0	0	0	0	0	0	0	0	0	0	0	0	0	0	0	106	0	0	0	0	0	72	0	0	315	73	7621	0	0	0	108	210	58	0	0	399	0	0
SV821	0	0	0	0	0	0	0	0	0	0	0	0	0	0	0	0	87	90	0	48	65	0	0	0	0	63	0	0	0	0	0	0	286	0	0	0	174	0	0	0	0	0	0	0	77	25	0	0	0
SV822	148	1433	1629	3092	0	0	0	0	0	0	0	0	0	0	0	0	0	0	0	0	0	0	0	0	0	0	0	0	0	0	0	0	0	0	375	0	0	0	0	0	0	0	0	0	0	0	0	0	0
SV824	0	0	0	0	0	74	0	0	0	0	0	0	0	0	0	0	0	0	0	0	0	0	0	0	0	0	0	0	0	0	0	0	0	0	0	0	0	0	0	0	0	0	0	0	0	0	0	0	0
SV830	0	0	0	0	0	0	0	0	0	0	0	0	0	0	0	0	0	0	0	0	0	0	0	0	0	0	0	0	0	0	0	0	0	0	0	0	0	0	0	0	0	0	0	0	0	0	215	115	0
SV831	0	0	0	0	0	0	0	0	0	0	0	238	0	1210	0	0	77	162	0	0	0	0	0	0	0	0	0	0	0	0	0	0	0	0	0	0	188	302	0	213	56	393	0	0	816	58	0	365	0
SV837	0	0	0	0	0	0	0	0	0	0	0	0	0	0	0	0	41	0	0	0	0	0	0	0	0	0	0	62	0	11	0	82	0	0	0	0	0	0	0	0	0	0	0	0	0	0	0	0	0
SV838	0	0	0	0	0	0	0	0	74	0	0	0	0	0	0	0	0	0	0	0	0	0	0	0	0	0	0	0	0	0	0	0	0	0	0	0	0	0	0	0	0	0	0	0	0	0	0	0	0
SV840	0	134	253	0	636	784	0	0	0	0	0	0	0	0	0	0	0	0	0	0	0	0	0	0	0	0	0	0	0	603	200	0	0	0	0	0	0	0	0	0	0	0	0	0	0	0	0	0	0
SV841	0	0	0	0	0	0	0	0	0	0	0	0	0	0	0	0	0	0	0	0	71	0	0	0	0	0	0	0	0	0	0	0	0	0	0	0	0	0	0	0	0	0	0	0	0	0	0	0	0
SV843	0	0	0	0	0	0	0	0	0	0	0	149	0	0	0	57	516	2142	0	139	0	0	64	1518	0	135	0	0	0	0	0	0	0	0	0	0	0	0	0	0	0	0	0	0	0	0	0	0	0
SV844	117	461	545	1029	58	0	0	142	71	0	161	286	130	167	0	208	177	0	126	0	130	0	0	0	0	151	0	0	0	0	76	0	129	0	121	0	0	0	0	0	0	0	0	0	0	0	0	0	0
SV849	0	0	0	0	0	0	0	0	0	0	0	0	0	0	0	0	0	0	0	0	0	0	0	0	0	0	0	97	0	0	0	0	0	0	0	0	0	0	0	0	0	0	0	0	0	0	0	0	0
SV853	55	220	119	1638	67	1821	280	120	0	0	0	0	253	0	0	0	296	0	0	0	0	0	0	222	122	0	0	0	0	0	0	0	0	0	0	0	0	0	0	0	0	0	0	0	0	0	0	0	0
SV858	18	0	0	0	0	0	0	0	74	0	0	0	0	0	0	69	0	0	31	0	36	0	0	0	126	0	0	0	0	35	0	0	0	0	0	94	59	0	0	0	559	0	1447	143	0	0	0	0	0
SV863	0	0	0	0	0	0	0	0	0	0	0	0	0	0	0	0	0	0	0	0	0	0	0	0	0	0	0	0	0	0	0	0	0	0	49	0	0	108	0	0	92	216	116	0	0	0	0	127	0
SV866	0	0	0	0	0	0	0	0	0	0	0	0	0	0	0	0	0	0	0	0	0	0	0	0	0	0	0	0	0	0	0	0	0	0	0	0	0	0	0	0	0	0	0	0	0	0	0	0	0
SV868	0	0	0	0	0	121	0	151	0	0	0	0	0	0	0	0	0	0	0	0	0	0	0	0	0	0	84	0	0	0	43	111	66	0	0	0	0	0	0	0	0	0	117	174	0	0	73	92	0
SV870	0	0	0	0	0	0	0	0	0	0	0	140	0	0	0	0	0	0	0	0	0	0	0	103	0	0	0	0	0	0	0	0	0	0	0	14	0	0	0	0	0	0	0	0	93	56	0	0	0
SV873	0	0	0	0	0	0	0	0	0	0	0	0	0	0	0	0	0	0	0	0	0	0	0	0	0	95	0	59	0	0	0	0	0	0	0	0	0	0	0	0	0	0	0	0	0	0	0	0	0
SV878	0	0	115	128	0	242	0	0	0	0	0	0	73	0	0	0	76	141	0	117	0	0	0	0	0	28	0	0	0	0	0	180	263	0	0	0	157	0	0	0	0	0	0	0	68	0	149	0	0
SV883	36	414	484	923	0	0	53	128	0	0	0	298	0	193	134	186	167	0	0	164	175	0	0	0	0	0	0	0	0	0	96	0	119	0	110	0	0	0	0	0	0	0	0	0	0	0	0	0	0
SV888	0	0	0	0	0	0	0	0	0	0	0	0	0	0	0	0	0	0	0	0	0	0	0	0	0	0	0	0	0	0	0	0	0	0	0	0	0	0	14	0	144	0	0	0	0	0	0	0	0
SV893	0	0	0	0	42	107	0	75	0	0	108	57	0	122	0	0	101	176	0	55	77	0	0	0	0	0	0	0	0	0	144	0	0	0	0	0	78	0	0	0	0	87	0	635	0	0	488	547	0
SV897	186	32	381	94	83	126	0	0	0	0	0	0	0	0	0	0	0	0	0	0	0	0	0	0	0	0	0	0	0	51	3089	464	401	0	442	17	91	0	0	0	0	0	0	0	0	0	0	0	0
SV900	0	0	0	0	0	0	0	0	0	0	0	0	0	0	0	0	0	0	0	0	0	0	0	0	0	0	0	0	0	0	0	0	0	0	0	0	0	0	0	0	0	0	0	0	0	0	0	0	0
SV908	0	0	0	0	0	0	0	0	0	0	0	0	0	0	0	284	0	0	0	0	0	0	0	0	0	0	0	0	0	0	0	0	0	0	0	0	0	0	0	0	0	0	132	0	0	0	0	0	0
SV910	0	0	0	0	0	0	149	404	63	48	156	930	149	589	0	0	0	0	0	0	0	0	0	0	0	0	0	0	0	0	0	0	0	0	0	0	0	0	0	0	0	0	0	0	0	0	0	0	0
SV917	0	0	0	0	0	1437	0	0	0	0	0	0	0	0	0	0	0	0	0	0	0	0	0	0	0	0	0	0	0	190	0	0	0	0	0	0	0	0	0	0	0	0	0	0	161	0	0	0	0
SV920	96	0	365	43	80	137	0	0	0	0	0	0	0	0	0	0	0	0	0	0	0	0	0	0	0	0	0	0	0	0	1276	93	149	0	0	0	0	0	0	0	0	0	0	0	0	0	0	0	0
SV927	0	0	0	0	0	0	0	0	0	0	0	0	0	0	0	0	0	0	0	0	0	0	0	0	0	0	0	0	0	0	0	0	0	0	0	0	0	0	0	0	0	0	0	0	0	0	0	0	0
SV929	0	0	0	0	0	0	0	0	0	0	0	0	0	0	0	299	0	0	36	0	0	0	0	0	0	0	93	0	0	0	0	0	0	0	0	0	156	0	0	0	0	0	0	0	0	0	0	0	0
SV943	0	0	90	0	0	107	0	61	28	0	0	0	13	172	8	0	88	156	56	0	0	0	0	0	0	0	0	0	0	0	167	0	0	0	0	18	0	0	0	0	0	77	67	471	0	0	444	434	0
SV955	0	0	0	0	0	0	0	0	0	0	0	0	0	0	0	0	0	0	0	0	0	0	0	0	0	0	0	0	0	0	0	0	0	0	0	0	0	0	0	0	0	0	0	0	0	0	0	0	0
SV961	0	0	0	0	0	0	0	0	0	0	0	0	0	0	0	0	0	0	0	0	0	0	0	0	0	0	232	0	0	134	0	1165	0	318	148	139	0	0	0	0	0	0	0	0	0	0	0	0	145
SV966	0	0	141	0	0	0	0	0	0	0	0	0	0	0	0	0	0	0	0	0	0	0	0	0	0	0	0	0	0	85	0	0	0	0	0	177	0	0	0	0	0	0	0	0	0	0	0	0	0
SV969	0	98	239	572	0	0	0	90	0	0	107	246	0	104	114	277	0	0	0	0	0	112	0	0	0	0	0	0	0	0	0	0	0	0	659	0	0	0	0	0	0	0	85	79	0	0	0	0	0
SV976	0	0	0	0	0	0	0	0	0	0	0	0	0	0	0	0	293	0	62	0	139	0	0	0	0	0	0	0	0	0	0	0	0	0	0	0	0	0	0	0	0	0	0	0	0	0	0	0	0
SV977	0	0	0	0	0	0	0	0	0	0	0	0	0	0	0	0	0	0	0	0	0	0	0	0	174	0	189	0	0	56	0	0	0	0	0	599	0	0	0	0	0	0	0	0	0	0	0	0	0
SV980	0	0	0	0	0	0	0	0	601	0	0	0	0	0	0	0	0	0	0	0	0	0	0	0	0	0	0	0	263	0	283	0	0	0	0	0	0	1521	0	0	0	0	0	0	0	0	0	0	134
SV982	0	0	0	0	0	0	0	0	0	0	0	0	0	0	0	0	0	0	0	0	0	0	0	0	0	0	0	0	0	0	0	94	0	0	0	0	0	0	49	0	0	0	0	0	0	0	0	0	0
SV984	0	0	0	0	0	0	0	0	0	0	0	0	0	0	0	0	0	0	0	0	31	0	0	0	61	34	0	0	0	0	0	0	0	0	0	0	0	221	0	0	0	0	0	0	0	0	0	0	0
SV986	0	0	0	0	0	0	0	0	0	0	0	0	0	0	0	0	0	0	0	0	487	0	0	0	0	0	0	0	0	0	0	0	0	0	0	0	0	0	0	0	0	0	0	0	0	0	371	0	0
SV988	0	0	80	0	0	0	0	0	0	0	0	360	0	0	0	0	240	129	0	0	0	0	0	102	0	0	0	0	0	0	285	0	0	0	0	0	0	0	0	0	0	0	0	0	0	0	0	0	0
SV989	88	373	470	462	0	449	0	0	0	0	0	0	0	0	0	0	0	0	0	0	0	0	0	0	0	0	0	0	0	0	167	480	143	0	0	287	0	0	0	0	0	0	0	0	0	0	0	0	0
SV991	0	0	0	0	0	0	0	0	0	0	0	0	0	0	0	0	69	0	0	0	0	0	0	0	0	0	0	0	0	0	0	0	0	0	0	88	66	0	0	0	528	0	1328	116	0	0	0	0	0
SV1002	0	0	0	0	0	0	52	0	0	0	0	0	0	0	0	0	0	0	0	0	145	0	0	0	0	0	128	83	0	137	55	0	88	0	0	0	56	0	0	0	0	0	0	0	0	0	118	0	0
SV1004	0	0	0	0	0	0	0	0	0	0	0	0	0	0	1192	0	0	0	0	0	0	0	0	0	254	0	0	0	0	0	0	0	0	0	0	181	99	0	0	0	0	0	0	0	0	0	94	0	0
SV1007	0	0	0	0	0	0	0	0	0	0	0	0	0	0	0	0	0	0	0	0	117	0	0	0	0	0	114	0	0	140	92	0	111	0	0	0	101	108	0	96	73	0	78	0	0	0	116	0	0
SV1010	0	0	0	0	0	0	133	481	55	68	146	202	68	1247	0	0	0	0	0	0	0	0	0	0	0	0	0	0	0	0	0	0	0	0	0	0	0	129	0	0	66	43	198	0	0	0	0	0	0
SV1013	0	0	0	0	0	0	0	0	0	170	0	0	94	1227	0	0	120	0	0	0	49	0	0	0	0	0	0	0	0	0	0	0	184	0	0	114	0	281	92	0	0	345	133	88	797	0	0	321	0
SV1017	0	0	0	0	0	0	0	0	0	0	0	0	0	0	0	0	0	0	0	0	0	0	0	0	0	0	0	0	0	0	0	0	0	0	0	0	163	117	0	0	32	192	69	0	0	0	0	101	0
SV1020	0	0	0	0	0	0	0	0	0	0	0	0	0	0	0	0	0	0	0	0	0	0	0	0	0	0	249	0	0	107	81	1159	199	365	0	86	0	0	0	0	0	0	0	0	0	0	0	0	0
SV1030	0	0	0	0	0	0	0	0	0	0	0	0	0	0	0	0	0	0	0	0	0	0	0	0	0	0	144	0	0	0	126	137	150	0	354	0	0	0	0	0	0	0	0	0	0	0	0	0	0
SV1043	0	0	0	0	0	0	0	0	0	0	0	0	0	0	0	0	0	0	0	0	0	0	0	0	0	0	0	0	0	0	0	0	0	0	0	0	0	0	0	0	0	0	58	0	0	0	0	0	0
SV1045	0	0	0	0	0	0	0	0	0	0	0	126	0	0	0	0	0	0	0	0	0	0	0	54	0	0	0	0	0	0	0	0	0	0	0	0	0	0	0	0	0	0	0	0	71	0	0	0	0
SV1048	0	0	0	0	0	0	0	0	0	0	0	0	0	0	0	0	245	0	57	0	107	0	0	0	0	0	0	0	0	0	0	0	0	0	0	0	0	0	0	0	0	0	0	0	0	0	0	0	0
SV1050	0	0	0	57	0	0	22	269	125	0	93	0	0	273	0	128	671	177	72	350	0	33	40	108	107	33	0	0	0	0	0	0	0	0	0	0	0	112	0	0	0	0	0	0	0	0	0	0	0
SV1058	0	0	0	0	0	0	160	430	237	497	213	543	0	520	0	0	0	0	0	0	0	0	0	0	0	0	0	0	0	0	0	0	0	0	0	0	0	0	0	0	103	0	16	394	0	0	0	0	0
SV1060	0	382	431	733	0	0	121	105	0	52	0	240	0	155	53	158	138	98	0	0	82	106	57	64	0	0	0	0	0	0	47	0	0	0	83	0	0	0	0	0	0	0	0	0	0	0	0	0	0
SV1062	0	0	227	0	0	0	0	248	0	0	0	35	0	297	0	150	692	111	0	342	0	0	0	117	0	0	0	0	0	0	0	0	0	0	0	0	0	0	0	0	0	219	0	0	0	0	0	0	0
SV1064	0	0	0	0	0	0	0	93	0	0	0	0	0	0	0	0	0	0	0	0	0	0	0	0	0	0	0	0	0	0	0	0	0	0	0	0	0	0	220	0	0	0	145	0	0	0	0	0	0
SV1076	205	456	514	3044	0	0	214	266	0	0	106	131	0	141	392	404	0	0	170	0	198	119	0	0	0	0	0	0	0	0	0	0	0	0	0	0	0	0	0	0	0	0	0	0	0	0	0	0	0
SV1077	0	0	0	0	0	0	0	0	0	0	0	0	0	0	0	0	0	0	0	0	0	0	0	0	0	0	0	0	0	0	0	0	0	0	0	0	0	0	0	0	0	0	0	0	0	0	0	0	0
SV1078	0	66	78	96	0	82	0	61	0	0	0	0	0	0	0	72	100	0	0	0	99	0	0	47	0	0	143	0	0	0	41	78	0	0	0	57	0	0	345	0	71	0	0	0	91	287	124	0	0
SV1083	0	0	0	0	0	0	0	0	0	0	0	0	0	0	0	0	0	0	0	0	0	0	0	0	0	0	30	697	0	0	0	0	0	0	0	0	0	0	0	0	0	0	0	0	0	0	0	0	0
SV1084	0	0	0	0	0	0	0	0	529	0	0	0	0	0	0	0	0	0	0	0	0	0	0	0	0	0	0	0	250	0	0	0	0	0	0	0	0	1428	0	0	0	0	0	0	0	0	0	0	0
SV1089	0	0	0	0	0	0	0	0	0	0	0	0	0	0	0	0	0	0	0	0	0	0	0	0	0	0	0	0	0	0	110	133	142	0	344	0	0	0	0	0	0	0	0	0	0	0	0	0	0
SV1092	0	0	0	0	0	0	0	0	0	0	0	0	0	0	0	0	0	0	0	0	0	0	0	0	0	0	0	0	0	0	0	0	0	0	0	0	0	0	0	0	73	0	0	0	0	0	0	0	0
SV1093	0	0	86	0	0	84	0	146	0	0	0	0	0	0	0	0	0	0	0	0	0	0	0	0	0	0	30	0	0	0	0	0	0	0	0	0	0	0	0	0	0	0	0	141	0	0	0	35	0
SV1094	0	0	118	0	0	0	0	0	0	0	0	0	0	0	0	0	0	0	0	0	0	0	0	0	0	0	0	143	0	0	0	63	893	0	142	0	0	0	66	0	0	0	0	0	0	0	0	0	0
SV1102	0	0	0	0	0	0	175	257	0	0	102	649	0	105	0	0	0	0	0	0	0	0	0	0	0	0	0	0	0	0	0	0	0	0	0	0	0	0	0	0	0	0	82	0	0	0	0	0	0
SV1103	0	0	0	0	0	0	0	0	0	0	0	0	0	0	0	419	1112	562	269	74	416	154	0	0	0	0	0	0	0	0	0	0	0	0	0	0	0	0	0	0	0	0	0	0	0	37	0	0	0
SV1106	0	0	0	0	0	0	0	0	0	0	0	0	0	0	0	0	0	0	0	0	0	0	0	0	0	0	0	0	0	0	0	0	0	0	0	0	0	0	0	0	0	0	9	0	0	0	0	0	0
SV1107	0	0	0	0	0	0	0	0	0	0	0	0	0	0	1187	0	0	0	0	0	0	0	0	0	210	0	0	0	0	0	0	0	0	0	0	180	0	0	0	0	0	0	0	0	0	77	0	0	0
SV1116	132	92	216	554	0	0	187	116	0	0	0	197	0	0	86	318	0	0	0	0	45	85	0	0	0	0	0	0	0	0	0	0	0	0	693	0	0	0	0	0	0	0	0	0	0	0	0	0	0
SV1118	0	0	0	0	0	0	0	0	0	0	0	0	0	0	0	0	0	0	0	0	0	0	0	0	0	0	0	0	0	0	0	49	0	0	0	0	0	0	0	0	81	0	0	0	0	0	320	0	0
SV1121	0	0	0	0	0	1037	0	0	0	0	0	0	0	0	0	0	0	0	0	0	0	0	0	0	0	0	0	65	0	119	0	0	0	0	0	0	0	0	0	0	0	0	0	0	122	0	0	0	0
SV1124	0	0	0	0	0	0	0	0	0	0	0	0	0	0	0	0	0	0	0	0	0	0	0	0	0	0	240	86	0	0	0	0	0	0	0	0	0	0	0	0	0	0	0	0	0	0	0	0	0
SV1129	0	0	0	0	0	0	0	0	0	0	0	0	0	0	0	0	0	0	0	0	0	0	0	0	0	0	0	0	0	0	0	0	0	0	0	0	0	0	57	0	0	0	0	0	0	0	90	0	0
SV1130	0	0	0	0	0	68	0	105	0	0	0	0	0	86	0	0	75	146	0	0	0	0	80	0	0	0	0	0	0	0	123	0	0	0	0	0	0	103	0	0	0	72	0	477	0	0	360	384	0
SV1137	0	0	105	0	38	338	0	0	0	0	0	0	0	0	0	0	0	0	0	0	0	0	0	0	0	0	0	0	0	0	491	0	0	0	0	17	77	0	0	0	0	0	0	0	0	0	0	0	0
SV1141	0	0	0	0	0	0	0	51	0	0	0	0	0	0	0	262	0	0	0	0	0	0	45	0	0	0	0	0	0	0	0	0	0	0	0	0	0	0	0	0	0	0	0	0	0	0	0	0	0
SV1145	0	0	0	0	0	0	0	0	0	0	0	0	0	0	0	0	0	0	0	0	0	0	0	0	0	0	0	0	0	0	0	0	0	0	0	0	0	0	0	0	0	0	0	0	0	0	0	0	0
SV1154	0	0	0	52	0	64	0	0	114	0	0	0	0	0	0	0	58	67	0	0	0	0	0	0	0	0	0	0	0	0	0	0	226	0	0	0	135	0	0	0	0	0	0	0	58	0	41	0	0
SV1158	0	0	0	0	0	0	0	0	0	0	0	0	0	0	0	0	0	0	0	0	0	0	0	0	0	0	354	0	0	0	0	0	0	0	0	0	0	0	0	0	0	0	0	0	0	0	0	0	0
SV1163	0	0	0	0	0	0	0	48	0	0	0	466	0	0	0	0	0	0	0	0	0	0	0	0	0	0	0	0	0	0	0	0	0	0	0	0	0	0	0	0	69	0	0	0	0	0	0	0	0
SV1173	0	0	0	0	0	0	0	36	0	0	0	0	0	0	0	0	28	17	0	0	0	0	0	0	0	21	0	0	0	0	0	0	0	0	0	62	54	0	56	0	445	0	1168	91	0	0	0	0	0
SV1177	0	0	0	0	0	0	36	226	21	0	98	56	0	349	0	0	0	0	0	0	0	0	0	0	0	0	0	0	0	0	0	0	0	0	0	0	0	97	0	0	29	263	61	1794	0	0	0	0	0
SV1188	0	0	0	0	0	0	0	0	0	0	0	0	0	0	0	0	0	0	0	0	0	0	0	0	0	0	0	0	0	0	0	0	0	0	0	0	0	0	0	0	0	0	0	0	0	0	0	0	0
SV1198	0	0	0	0	0	0	0	0	0	0	0	0	0	0	0	0	0	0	0	0	0	0	0	0	0	0	0	0	0	45	0	483	223	64	0	0	0	0	0	0	0	0	0	0	0	0	0	0	0
SV1203	0	0	0	0	0	0	0	0	0	0	0	0	0	0	0	0	0	0	0	0	0	0	0	0	0	0	1519	0	0	0	0	0	0	0	0	0	0	0	1162	0	0	53	0	0	0	0	228	0	228
SV1206	0	0	0	0	0	0	0	0	0	0	0	0	0	0	0	0	0	0	0	0	0	0	0	0	0	0	0	0	0	0	0	116	0	0	0	0	0	0	0	0	0	0	0	0	0	0	48	0	0
SV1217	0	0	0	0	0	0	0	0	0	0	0	0	0	0	0	0	0	0	0	0	0	0	0	0	0	0	0	0	0	0	0	0	0	0	0	0	0	0	0	0	0	0	67	236	0	0	0	0	0
SV1219	0	0	0	0	0	0	0	0	0	0	0	0	0	0	0	0	181	0	87	0	96	0	0	0	0	0	0	0	0	0	0	0	0	0	0	0	0	0	0	0	0	0	0	0	0	0	0	0	0
SV1222	37	83	159	482	0	0	0	66	0	0	0	160	0	0	80	280	0	0	42	120	112	73	0	0	0	0	0	0	0	0	0	0	0	0	561	0	0	0	0	0	0	0	0	0	0	45	0	0	0
SV1223	0	0	0	0	0	0	0	0	0	0	0	0	0	0	0	0	0	0	0	0	0	0	0	0	0	0	0	0	0	0	0	88	0	0	0	0	0	0	0	0	0	0	0	0	0	0	270	0	0
SV1224	0	0	0	0	0	0	0	0	0	0	0	0	0	0	982	0	0	0	0	0	0	0	0	0	200	0	0	0	0	0	0	0	0	0	0	135	0	0	0	0	0	0	0	0	0	0	40	0	0
SV1229	0	0	0	0	0	0	0	49	0	0	12	89	0	0	0	0	0	0	0	0	0	0	0	0	0	0	0	0	32	0	0	0	0	0	0	0	0	0	0	0	0	0	0	0	61	0	0	0	0
SV1235	0	0	0	0	0	0	0	0	0	0	0	0	0	0	0	0	0	0	0	0	0	0	0	0	0	0	0	0	0	175	0	217	811	49	1412	0	56	0	0	0	0	0	0	0	0	0	0	0	0
SV1244	0	0	0	0	0	0	0	0	0	0	0	0	0	0	0	0	0	0	0	0	0	0	0	0	0	0	178	0	0	102	0	949	0	243	0	0	0	0	0	0	0	0	0	0	0	0	0	0	0
SV1247	0	0	0	0	0	0	0	0	0	0	0	0	0	0	0	0	0	0	0	0	0	0	0	0	0	0	1410	0	0	0	19	0	53	0	0	0	0	0	1205	0	0	0	170	0	0	0	240	0	140
SV1249	0	0	0	0	0	0	0	0	0	0	0	0	0	0	0	0	0	0	0	0	0	0	140	256	0	49	990	0	0	0	0	0	0	0	0	0	0	0	0	0	0	0	0	0	0	0	0	0	0
SV1251	130	0	0	0	128	320	0	0	0	0	65	65	0	0	0	0	0	0	0	0	0	299	0	0	0	0	0	0	0	0	0	0	0	0	0	0	70	114	0	0	0	48	196	510	0	0	0	769	0
SV1252	0	0	0	0	0	0	0	0	0	0	0	0	0	0	0	0	0	0	0	0	0	0	0	0	0	0	0	0	0	0	0	0	0	0	0	0	0	0	0	0	0	0	0	0	0	0	0	853	0
SV1253	106	63	0	0	0	0	0	0	96	0	0	0	0	0	0	0	0	0	0	56	0	0	0	0	0	0	0	0	0	0	0	0	0	0	0	0	0	0	0	0	0	0	0	0	99	0	0	0	0
SV1258	0	0	0	0	0	0	0	0	0	99	0	0	0	1004	0	0	66	0	0	0	0	0	0	0	0	54	0	0	0	0	0	92	0	0	0	38	0	259	0	0	0	284	0	0	637	0	0	270	0
SV1263	0	0	0	0	0	0	0	0	0	0	0	0	0	0	0	0	0	0	0	0	97	0	0	0	0	0	0	0	71	138	58	0	65	0	0	0	51	31	0	0	0	0	0	0	0	0	100	0	0
SV1270	0	0	0	0	0	0	0	0	0	0	0	0	0	0	0	0	0	0	0	0	0	0	0	0	0	0	0	0	0	0	0	0	108	0	0	303	65	3336	0	0	62	102	213	0	0	0	330	0	0
SV1274	0	0	0	0	0	72	0	112	0	0	0	0	0	0	0	0	0	0	0	0	0	0	0	0	0	0	0	0	0	0	0	0	0	0	0	0	0	0	0	0	0	0	0	119	0	0	0	0	0
SV1276	0	0	0	0	0	0	0	0	0	0	0	0	0	0	0	0	0	0	0	0	0	0	0	0	0	0	0	0	0	0	0	0	0	0	0	0	0	0	0	0	0	0	0	60	0	0	0	0	51
SV1279	0	0	0	144	0	0	0	181	43	22	0	0	0	216	0	105	534	83	0	291	0	88	0	85	0	0	0	0	0	0	0	0	0	0	0	0	0	0	0	0	0	0	0	0	0	0	0	0	0
SV1286	0	0	0	0	0	0	0	0	0	0	0	0	0	0	0	0	0	0	0	0	0	0	0	0	0	0	0	0	0	0	0	0	0	0	0	0	0	71	0	0	0	0	0	0	0	0	0	0	0
SV1287	0	0	0	0	0	0	0	0	0	0	0	0	0	0	0	0	0	0	0	0	0	0	0	0	0	0	0	0	0	0	0	0	0	0	0	0	0	98	0	0	0	138	0	0	0	0	0	101	0
SV1289	92	80	0	0	0	0	0	0	0	0	0	0	0	0	0	0	131	0	123	0	0	0	0	0	0	0	0	0	0	0	0	0	0	0	0	0	0	0	186	0	124	0	0	0	0	0	0	0	0
SV1291	0	0	0	0	0	0	0	0	0	0	0	0	0	0	0	0	0	0	0	0	0	0	0	0	0	0	0	0	0	0	0	0	0	0	0	0	0	0	0	0	0	0	0	0	0	0	0	0	0
SV1295	0	0	0	0	0	0	0	0	0	0	0	0	0	0	0	0	0	0	0	0	0	0	0	0	0	0	0	0	0	0	0	49	0	0	0	0	0	0	0	0	0	0	0	0	0	0	246	0	0
SV1298	0	0	0	0	0	0	0	0	0	0	0	0	0	0	0	0	0	0	0	0	0	0	0	0	0	0	0	0	0	0	0	0	0	0	0	0	0	0	0	0	0	0	106	0	0	0	0	0	0
SV1299	0	0	0	0	0	0	0	0	0	0	0	0	0	0	0	0	0	0	0	0	0	0	0	0	0	0	0	0	0	0	0	0	0	0	0	0	0	0	0	0	0	0	0	86	0	0	0	0	0
SV1317	0	0	0	0	0	0	0	0	0	0	0	0	0	0	0	0	0	0	0	0	38	0	14	0	0	0	0	0	0	0	0	0	0	0	93	0	0	0	0	0	0	0	0	0	0	0	0	0	0
SV1328	0	0	0	0	0	0	0	0	0	0	0	0	0	0	0	0	0	0	0	0	0	0	0	0	0	0	0	0	0	0	0	0	0	0	0	0	0	0	0	0	0	0	0	0	0	0	0	0	0
SV1331	0	0	0	0	0	0	0	0	445	0	0	0	0	0	0	0	0	0	0	0	0	0	0	0	0	66	0	0	205	0	0	0	0	0	0	0	0	1198	0	0	0	91	0	0	0	0	0	0	0
SV1333	0	0	0	0	0	0	0	0	0	0	0	0	0	0	0	0	0	0	0	0	0	0	0	0	0	0	171	0	0	0	0	0	0	0	0	0	0	0	0	0	0	0	0	0	0	0	0	0	0
SV1334	0	0	0	0	0	0	0	0	0	0	0	0	0	0	0	0	0	0	0	0	0	0	0	0	0	0	0	0	0	0	0	0	0	0	0	0	0	0	0	0	0	0	0	0	163	116	0	0	0
SV1346	0	0	0	0	0	0	0	0	76	0	0	0	0	0	0	0	0	0	0	0	0	0	0	0	0	0	0	0	0	0	0	0	0	0	0	0	0	145	0	74	0	0	0	0	0	0	0	0	0
SV1347	0	0	0	0	0	0	0	0	0	0	0	0	0	0	0	0	0	0	0	0	0	0	0	0	0	0	0	0	0	0	0	0	0	0	0	0	0	0	0	0	0	0	0	0	0	0	0	0	0
SV1350	0	0	0	0	0	0	0	0	0	0	0	0	0	0	0	0	0	0	0	0	0	0	0	0	0	0	0	0	0	0	0	0	0	0	0	0	23	0	0	0	0	0	0	0	0	0	0	71	0
SV1366	0	0	0	0	0	74	36	0	0	0	0	0	0	0	0	21	52	117	0	0	0	0	0	0	0	30	0	0	0	0	95	0	0	0	0	0	0	0	0	0	32	47	0	334	0	0	308	317	0
SV1367	0	0	0	0	0	0	0	0	0	0	0	0	0	0	0	0	0	0	0	0	0	0	0	0	0	0	192	0	0	0	0	0	0	0	0	0	0	0	0	160	0	0	0	0	0	0	0	0	0
SV1371	0	0	0	0	0	0	0	0	0	0	0	0	0	0	0	0	162	0	0	0	77	0	0	0	0	0	0	0	0	0	0	0	0	0	0	0	0	0	0	0	0	0	0	0	0	0	0	0	0
SV1373	0	0	0	0	0	0	0	0	0	0	0	0	0	0	18	0	0	0	0	0	0	0	0	0	0	0	69	255	0	113	0	0	263	55	482	0	0	0	38	0	0	0	50	0	0	0	0	0	0
SV1376	0	0	0	0	0	0	0	0	0	0	0	0	0	0	0	0	0	0	0	0	0	0	0	0	0	0	0	0	0	0	85	108	124	0	265	0	0	0	0	0	0	0	0	0	0	0	0	0	0
SV1379	0	0	0	0	0	0	0	0	0	0	0	0	0	0	0	0	0	0	0	0	0	0	0	0	0	0	0	258	0	0	0	179	253	0	448	0	0	0	0	0	0	0	0	0	0	0	0	0	0
SV1385	0	0	0	0	0	0	0	0	0	266	0	0	0	0	0	0	0	0	0	0	0	0	0	300	0	0	0	0	0	0	89	0	0	0	0	0	0	0	0	0	0	0	0	0	0	0	0	0	0
SV1389	0	0	0	0	0	0	19	766	150	21	85	0	0	881	0	0	0	0	0	0	0	0	0	0	0	0	0	0	0	0	0	0	0	0	0	0	0	101	0	0	0	247	0	0	0	0	0	0	0
SV1390	0	0	0	0	0	0	0	0	0	0	0	0	0	0	0	0	0	0	0	0	0	0	0	0	0	0	0	0	0	0	0	0	0	0	0	0	0	0	0	0	0	0	0	0	0	0	0	0	0
SV1392	0	0	0	0	0	0	0	0	0	0	0	0	0	0	0	0	0	0	0	0	0	0	0	0	0	0	0	0	0	0	0	0	0	0	0	0	0	77	0	0	143	0	0	0	0	0	0	51	0
SV1395	0	0	0	0	0	0	0	0	0	0	0	0	0	0	0	199	0	0	0	0	0	0	0	0	0	0	0	0	0	0	0	0	0	0	0	0	0	0	0	0	0	0	0	0	0	0	0	0	58
SV1398	0	0	0	0	0	0	0	0	0	0	0	0	0	0	0	72	0	0	0	0	0	0	0	0	0	0	190	0	0	0	0	0	0	0	0	0	0	0	0	0	0	0	0	0	0	0	0	0	0
SV1399	0	0	0	0	0	0	0	0	0	0	0	0	0	0	0	0	0	0	0	0	0	0	0	0	51	0	1132	0	0	101	0	0	0	0	0	0	0	0	993	0	0	0	0	0	0	0	160	0	113
SV1401	101	0	0	0	22	0	0	0	0	0	0	0	0	0	0	0	0	0	0	0	0	0	0	0	0	0	0	0	0	0	0	0	18	0	80	0	0	0	0	86	27	18	0	0	0	0	0	0	0
SV1406	127	0	0	0	118	310	0	123	99	0	0	62	0	0	0	0	0	0	0	0	0	0	0	0	0	0	0	0	0	0	0	0	0	0	0	0	157	0	0	0	0	0	0	414	0	0	0	766	0
SV1411	0	0	0	110	0	0	0	0	0	0	0	0	0	0	0	0	0	0	0	0	0	0	0	0	0	0	0	0	0	0	0	0	0	0	0	0	0	0	0	0	0	0	0	0	0	0	0	0	0
SV1422	0	0	108	178	0	283	0	0	0	0	0	0	0	0	0	0	0	0	0	0	0	0	0	0	0	0	0	0	0	0	0	167	923	0	0	0	549	0	0	0	0	0	0	0	0	0	0	0	0
SV1423	0	0	0	0	0	0	0	0	0	0	0	0	0	0	710	0	0	0	0	0	0	0	0	0	158	0	0	0	0	0	0	0	0	0	0	111	0	0	0	0	0	0	0	0	0	0	37	0	0
SV1425	0	0	0	0	0	0	0	0	0	0	0	0	0	0	0	0	0	0	0	0	0	0	0	0	0	0	185	0	0	66	0	731	0	197	49	48	0	0	0	0	0	0	0	0	0	0	0	0	0
SV1431	0	0	0	0	0	0	0	0	0	0	0	0	0	0	0	0	0	0	0	0	0	0	0	0	0	0	0	0	0	0	1488	0	0	0	0	0	0	0	0	0	0	0	0	0	0	0	0	0	0
SV1437	0	0	0	0	0	0	0	0	0	0	146	0	0	0	0	0	0	0	0	0	0	0	0	0	0	0	0	0	0	0	196	0	0	0	0	0	0	0	0	0	0	0	0	0	0	0	0	552	0
SV1445	0	0	0	0	0	0	0	0	0	138	0	0	0	0	0	0	0	0	0	0	0	0	0	0	0	0	0	0	0	0	97	0	0	0	0	0	0	0	0	0	0	0	0	0	0	0	0	0	0
SV1451	0	0	0	0	0	0	0	0	0	0	0	0	0	0	0	0	46	0	0	0	0	0	0	0	0	0	0	0	0	0	0	0	199	0	0	0	118	0	0	0	0	0	0	0	54	0	0	0	0
SV1452	0	0	0	0	0	0	0	0	0	0	0	0	0	0	0	0	0	0	0	0	0	0	0	0	0	0	0	0	0	0	1314	0	0	0	0	0	0	0	0	0	0	0	0	0	0	0	0	0	0
SV1462	0	0	0	0	0	0	0	0	0	0	0	0	0	0	0	0	0	0	0	0	0	0	0	0	0	0	647	0	0	7	0	0	0	0	0	0	0	0	0	0	0	0	0	0	0	0	0	0	0
SV1465	0	0	0	0	0	0	0	0	0	0	0	0	0	0	0	0	0	0	0	0	0	0	0	0	0	0	0	0	0	0	0	0	0	0	0	0	0	0	0	0	0	0	0	0	0	0	0	0	0
SV1467	0	281	299	625	0	0	0	77	0	0	0	194	32	115	0	123	88	0	0	0	0	0	0	0	0	0	0	0	0	0	0	0	0	0	77	0	0	34	0	0	0	0	0	0	0	0	0	0	0
SV1470	0	0	0	0	0	0	0	0	21	0	0	0	0	0	0	0	0	0	0	0	0	0	0	0	28	0	26	0	0	0	0	0	0	0	0	60	41	0	0	0	389	0	862	80	0	0	0	0	0
SV1480	0	0	0	128	0	0	0	0	0	0	0	0	0	0	0	0	0	0	0	0	0	0	0	0	0	0	0	0	0	0	0	0	0	0	0	0	0	0	0	0	0	0	0	0	0	0	0	0	0
SV1481	0	0	0	0	0	0	0	0	0	0	0	0	0	72	0	0	0	91	0	0	0	0	0	0	0	0	0	0	0	0	0	0	0	0	0	0	0	0	0	0	0	127	0	0	0	0	0	0	0
SV1488	0	0	0	0	0	0	0	0	0	0	0	0	0	0	0	0	0	0	0	0	0	0	0	210	25	22	0	0	0	0	0	0	0	0	0	0	0	0	0	0	0	0	0	0	0	0	0	0	0
SV1489	0	0	0	0	0	0	0	0	0	0	0	0	0	0	0	0	0	0	0	0	0	0	0	0	142	0	25	0	0	0	0	0	0	0	0	0	0	0	0	0	0	0	0	0	0	0	0	0	0
SV1493	0	0	0	0	0	0	0	0	0	0	0	0	0	0	0	0	0	0	0	0	0	0	0	0	0	0	0	0	0	0	0	0	0	0	0	0	0	0	0	0	0	0	0	0	0	0	0	0	46
SV1496	0	0	0	0	0	0	0	0	0	0	0	0	0	0	0	0	0	0	0	0	0	0	0	0	0	0	653	0	0	0	0	0	0	0	0	0	0	0	0	0	0	0	0	0	0	0	0	0	0
SV1499	0	0	0	0	0	0	0	0	0	0	0	0	0	0	0	0	0	0	0	0	0	0	0	0	0	0	0	0	0	0	0	0	0	0	0	0	0	0	0	0	0	0	0	0	0	0	0	0	0
SV1508	286	217	0	0	0	0	0	0	0	0	0	0	0	0	0	0	0	0	0	0	0	0	0	0	0	0	0	0	0	0	0	0	0	0	0	0	0	0	0	0	0	0	0	0	0	0	0	0	0
SV1513	0	49	163	371	0	0	0	0	0	0	0	125	0	0	72	199	0	0	0	0	0	61	0	0	0	0	0	0	0	0	0	0	0	0	406	0	0	0	0	0	0	0	0	25	0	0	0	0	0
SV1517	0	0	0	0	0	0	0	0	0	0	117	0	0	65	0	0	0	0	0	0	0	0	0	0	0	0	0	113	0	0	133	0	60	0	0	0	0	0	0	0	0	0	0	0	0	0	0	604	0
SV1520	0	0	0	0	0	0	0	0	0	0	0	0	0	0	0	0	0	0	0	0	0	0	0	0	0	0	0	0	0	0	0	0	0	0	0	0	0	0	66	0	0	0	0	0	151	102	0	0	0
SV1522	0	0	0	0	0	0	0	0	0	0	0	0	0	0	0	0	0	0	0	0	0	0	0	0	0	0	0	0	0	0	0	0	0	0	0	0	0	0	0	0	0	0	0	0	0	0	0	0	0
SV1530	0	0	0	0	0	0	0	0	0	68	0	0	0	215	0	0	0	0	0	0	0	0	0	0	0	0	0	0	0	0	0	0	0	0	0	0	0	0	0	0	0	113	0	0	0	0	0	0	0
SV1537	0	0	0	0	0	0	0	0	0	0	0	0	0	0	0	0	0	0	0	0	0	0	0	0	0	0	0	0	0	0	0	0	79	0	0	0	0	0	0	0	0	0	0	0	0	0	186	0	0
SV1538	0	0	0	0	0	0	0	0	0	0	0	0	0	0	0	0	0	0	0	0	0	0	0	0	0	0	0	0	0	0	0	0	0	0	0	0	0	0	0	0	0	0	0	0	0	0	0	0	0
SV1544	0	0	0	0	0	0	0	0	0	0	0	0	0	0	0	0	0	0	0	0	0	0	0	0	0	0	0	0	0	0	0	0	0	0	0	0	0	0	0	0	0	0	0	0	0	0	0	0	0
SV1549	0	0	0	0	0	0	0	0	0	0	0	0	0	0	0	0	0	0	0	0	0	0	0	0	0	0	0	0	0	0	0	213	0	0	0	0	0	0	0	0	0	0	0	0	0	0	0	0	0
SV1554	0	0	0	0	0	0	0	0	330	0	0	0	0	0	0	0	0	0	0	0	0	0	0	0	0	0	0	0	144	0	0	0	0	0	0	0	0	883	0	0	0	0	0	0	0	0	0	0	0
SV1557	0	0	0	0	0	0	0	0	0	0	0	0	0	0	0	0	0	0	0	0	0	0	0	0	0	0	0	0	0	0	0	221	48	20	86	0	0	0	0	0	0	0	0	0	0	0	0	0	0
SV1565	0	0	0	0	0	0	0	159	0	0	0	0	0	174	0	92	406	0	0	208	68	0	0	90	0	0	0	0	0	0	0	0	0	0	0	0	0	0	0	0	0	54	0	0	0	0	0	0	0
SV1568	0	0	0	0	0	0	0	0	0	0	0	0	0	0	0	0	0	0	0	0	0	0	0	0	0	0	0	0	0	0	0	148	0	0	0	852	0	0	0	0	0	0	0	0	0	0	0	0	0
SV1569	0	0	0	20	0	0	5	0	0	0	0	0	0	0	0	0	0	0	20	0	0	0	0	0	0	35	0	0	0	0	0	0	0	0	69	0	0	0	0	30	0	0	0	0	0	0	0	0	0
SV1571	0	0	0	0	0	0	0	0	0	0	0	0	0	0	0	0	0	0	0	0	0	0	0	0	0	0	0	0	0	0	0	0	0	0	0	0	0	438	0	0	0	676	255	0	0	0	0	0	0
SV1573	67	0	0	0	0	0	0	0	0	0	0	0	0	0	0	0	0	1310	0	0	75	0	0	0	0	128	0	0	0	0	0	0	0	0	0	0	0	0	0	0	0	0	0	0	0	0	0	0	0
SV1576	0	0	0	0	0	0	0	0	0	0	0	0	0	63	0	0	0	70	0	0	0	0	0	81	0	0	0	0	0	0	0	0	0	0	0	0	0	0	0	0	0	0	0	0	0	0	0	0	0
SV1577	0	0	0	0	0	0	0	0	0	0	0	0	0	0	0	0	0	0	0	0	0	0	0	0	0	0	0	0	0	0	0	222	0	0	117	0	0	0	0	0	0	0	0	0	0	0	0	0	0
SV1580	0	0	0	0	0	0	0	0	0	0	0	0	0	0	0	0	0	0	0	0	0	0	0	0	0	0	0	0	0	0	78	81	92	0	180	0	0	0	0	0	0	0	0	0	0	0	0	0	0
SV1581	0	0	8	0	0	0	0	0	0	0	0	0	0	0	0	0	0	1352	0	0	0	0	0	0	0	148	0	0	0	0	0	0	0	0	0	0	0	0	0	0	0	0	0	0	0	0	0	0	0
SV1582	0	0	0	0	0	0	0	0	0	0	0	0	0	0	0	0	0	0	0	0	0	0	0	0	0	0	0	0	0	0	0	0	0	0	0	0	0	0	0	0	45	0	0	0	0	0	0	0	0
SV1583	0	0	0	0	0	0	0	0	0	0	0	0	0	0	0	0	0	0	0	0	0	0	0	0	0	0	0	0	0	0	0	0	0	0	0	0	0	0	0	0	0	0	98	0	0	0	0	116	0
SV1590	51	0	0	0	0	0	0	0	0	0	0	0	0	0	0	0	0	0	0	0	0	0	0	0	0	0	0	0	0	0	0	0	0	0	0	0	0	0	0	0	0	0	0	102	0	0	0	0	0
SV1593	0	0	0	0	0	0	0	0	0	66	0	0	0	0	0	0	0	0	0	0	0	0	0	51	0	0	0	0	0	0	0	0	0	0	0	0	0	0	0	0	0	0	0	0	0	0	0	0	0
SV1600	0	0	0	0	0	0	0	0	0	0	0	0	0	0	0	0	0	0	0	0	0	0	0	0	0	0	0	0	0	0	0	203	52	0	0	0	0	0	0	0	0	0	0	0	0	0	0	0	0
SV1605	0	0	0	0	0	0	0	0	0	0	0	0	0	0	0	0	0	0	0	0	0	0	0	0	0	0	0	0	0	0	1125	0	113	0	0	0	0	0	0	0	0	0	0	0	0	0	0	0	0
SV1608	0	0	0	0	0	0	0	0	0	0	0	0	0	0	0	0	0	0	0	0	85	0	0	0	0	0	0	0	0	87	0	0	67	0	0	0	0	0	0	0	0	0	0	0	0	0	78	0	0
SV1622	64	57	0	71	0	0	0	0	0	0	37	0	0	0	0	0	0	0	0	0	0	0	0	0	0	0	0	0	0	0	0	0	0	0	0	0	0	0	0	0	0	0	0	0	0	0	0	0	0
SV1623	0	0	0	0	0	0	0	0	0	0	0	0	0	0	0	0	0	0	0	0	0	0	0	0	0	0	0	0	109	0	227	0	0	0	0	0	0	0	0	0	0	0	0	0	0	0	0	0	0
SV1628	0	0	0	112	0	0	0	0	0	0	0	0	0	0	0	0	0	0	0	0	0	0	0	0	0	0	0	0	0	0	0	0	0	0	0	0	0	0	0	0	0	0	0	0	0	0	0	0	0
SV1632	0	22	0	0	0	0	0	0	0	0	0	0	0	0	0	0	0	0	0	0	0	0	0	0	0	0	0	0	0	0	0	0	0	0	0	0	0	0	0	0	61	0	0	0	0	0	0	0	0
SV1635	0	0	0	0	0	0	0	0	0	0	0	50	0	787	0	0	0	0	0	0	0	0	0	0	0	0	0	0	0	0	0	0	0	0	0	0	49	186	0	59	152	226	0	0	555	0	0	211	0
SV1652	0	0	0	9	0	0	0	142	0	0	49	89	0	53	0	0	71	0	0	0	0	0	0	90	0	0	0	0	0	0	85	0	0	0	0	0	0	0	0	0	0	0	22	0	49	0	0	0	0
SV1659	0	0	0	0	0	0	0	0	0	0	0	0	0	0	0	0	0	0	0	0	0	0	0	0	0	0	0	0	42	0	0	0	0	0	0	0	0	0	0	0	0	0	0	0	0	0	0	0	0
SV1674	0	0	0	0	0	0	0	0	0	0	0	0	0	0	0	0	0	0	0	0	0	0	0	0	0	0	0	0	0	0	0	0	0	0	0	0	0	0	0	0	37	0	0	0	116	101	0	0	0
SV1676	0	0	0	0	0	0	0	0	0	0	40	0	0	0	0	0	0	0	0	0	0	0	0	0	0	0	0	0	0	0	0	0	0	0	0	0	0	0	0	0	0	0	0	0	0	0	211	0	0
SV1679	0	0	0	0	0	0	0	0	0	0	0	0	0	0	0	0	0	0	0	0	0	0	0	0	0	0	0	156	0	0	0	49	198	0	349	0	0	0	0	0	0	0	0	0	0	0	0	0	0
SV1685	0	0	0	0	0	0	0	0	0	0	81	0	0	0	0	0	0	0	0	0	0	0	0	0	0	0	0	0	0	0	92	0	0	0	0	0	0	0	0	0	0	0	0	0	0	0	0	413	0
SV1695	0	0	163	0	0	0	18	0	0	0	215	148	0	0	0	0	0	0	120	217	0	0	0	0	0	0	0	0	0	0	632	0	0	0	0	0	37	0	0	0	0	0	0	0	0	0	0	0	0
SV1699	51	0	0	0	0	0	0	0	0	0	0	0	0	0	0	0	0	0	0	0	0	0	0	0	0	0	0	0	0	0	0	0	0	0	0	0	0	0	0	0	0	0	0	0	0	0	0	0	0
SV1706	0	0	0	0	0	0	0	0	0	0	0	0	0	0	0	0	0	0	0	0	0	0	0	0	0	0	0	0	0	0	0	0	0	0	0	0	0	0	0	0	0	0	0	0	0	0	0	0	0
SV1716	0	0	0	0	0	0	0	0	0	0	0	0	0	0	0	0	0	0	0	0	0	0	0	0	0	0	0	0	0	454	189	0	497	0	0	0	354	0	0	0	0	0	0	0	0	0	0	0	0
SV1731	0	0	0	0	0	0	0	0	0	0	0	0	0	0	0	0	0	0	0	0	0	0	0	0	0	0	0	0	0	0	0	0	0	0	0	0	0	0	0	0	0	0	0	0	0	0	0	0	0
SV1732	0	0	0	0	0	0	0	0	188	0	0	0	0	0	0	0	0	0	0	0	0	0	0	0	0	0	0	0	0	0	0	0	0	0	0	0	0	0	0	0	0	0	0	0	308	0	0	0	0
SV1736	0	0	0	0	0	0	0	0	0	0	0	0	0	0	0	116	0	0	0	0	0	0	0	0	0	0	0	0	0	38	0	102	0	0	134	0	0	0	0	0	0	0	0	0	0	0	0	0	153
SV1740	0	0	0	0	0	0	0	0	0	0	0	0	0	0	0	0	178	0	0	53	0	0	0	0	0	0	0	0	0	0	0	0	0	0	0	0	0	0	0	0	0	0	0	0	0	0	0	0	0
SV1747	0	0	0	0	0	0	0	0	0	0	0	0	0	0	0	0	0	0	0	0	0	0	0	0	0	0	0	0	0	0	0	58	0	0	0	278	0	0	0	0	0	0	118	0	0	0	0	0	65
SV1749	0	0	96	0	113	381	0	0	0	0	0	0	0	0	0	0	0	0	0	0	0	0	0	0	0	0	0	0	0	0	51	107	63	0	13	129	27	0	0	0	0	0	0	0	0	0	0	0	0
SV1751	0	0	0	0	0	0	0	0	0	0	0	0	0	0	0	0	0	0	0	0	0	0	0	0	0	0	0	0	115	0	0	0	0	0	0	0	0	0	0	0	0	68	0	59	0	0	0	229	0
SV1752	0	0	0	0	0	0	0	0	0	0	0	0	0	0	0	0	0	0	0	0	0	0	28	0	0	0	0	0	0	0	0	0	0	0	0	0	0	0	0	0	0	0	0	0	0	0	201	0	0
SV1755	0	0	35	0	0	0	0	0	0	0	0	0	0	0	0	0	0	0	26	0	0	0	0	0	0	0	0	0	0	0	0	0	0	0	0	0	0	0	0	0	0	0	0	0	340	0	0	0	0
SV1757	0	0	0	80	0	0	0	146	0	0	81	144	0	338	0	100	240	237	0	114	0	0	0	0	49	224	101	0	0	0	0	0	0	0	0	0	0	0	0	0	0	0	0	0	0	0	0	0	0
SV1766	0	0	0	0	0	0	0	0	0	0	0	0	0	0	0	0	0	0	0	0	0	0	0	0	0	0	0	0	0	0	0	0	0	0	0	0	0	0	0	0	0	0	0	242	0	0	0	0	0
SV1777	0	0	0	0	0	0	0	0	0	0	0	0	0	0	0	0	0	0	0	0	0	0	0	0	0	0	0	169	0	0	0	0	0	0	0	0	0	0	0	0	0	0	0	0	0	0	0	0	0
SV1789	0	0	0	0	0	0	0	0	0	0	0	0	0	0	0	0	0	0	0	0	0	0	0	0	0	0	43	0	0	0	0	0	0	0	0	0	0	0	0	0	0	0	0	0	0	0	0	0	0
SV1791	0	0	0	0	0	0	0	0	0	0	0	0	0	0	0	0	0	0	0	0	0	0	0	0	0	0	0	0	0	0	0	0	0	0	0	0	0	0	0	0	0	0	0	0	0	0	0	0	0
SV1794	0	0	0	0	0	0	0	0	0	0	0	0	0	0	0	0	0	0	0	0	0	0	0	0	0	0	0	0	0	0	0	0	0	0	0	0	0	0	0	0	0	0	0	0	0	6	0	0	0
SV1799	0	0	0	0	0	0	0	0	0	0	0	0	0	0	0	0	0	0	0	0	0	0	0	0	0	0	65	0	0	0	0	0	0	0	0	0	0	0	0	0	0	0	0	0	0	0	0	0	0
SV1807	0	0	0	0	0	0	0	0	0	0	0	0	0	0	0	0	0	0	0	0	0	0	0	0	0	0	0	0	0	0	0	0	0	0	0	160	0	0	0	0	82	0	41	0	0	0	560	0	0
SV1809	0	0	0	0	0	0	0	0	0	73	0	0	0	54	0	0	0	58	0	0	0	0	0	0	0	0	0	0	0	0	0	0	0	0	0	0	0	19	0	0	22	0	0	0	0	0	0	0	0
SV1814	0	0	0	0	0	0	0	0	0	0	0	0	0	0	0	0	0	0	0	0	0	0	0	0	0	0	0	0	0	0	0	175	0	0	55	0	0	0	0	0	0	0	0	0	0	0	0	0	0
SV1823	0	0	0	74	0	0	0	0	0	0	0	0	0	0	0	0	0	0	0	0	0	0	0	0	0	0	0	0	0	0	0	0	0	0	0	0	0	0	0	0	0	0	0	0	0	0	0	0	0
SV1827	71	45	0	0	0	0	0	0	0	0	0	0	0	0	0	0	34	0	27	0	0	0	0	0	0	0	0	0	0	0	0	0	0	0	0	0	0	0	41	0	0	0	0	0	0	0	0	0	0
SV1840	0	0	0	0	0	0	0	0	0	0	0	0	0	0	0	0	0	0	0	0	0	0	0	0	0	0	0	0	0	0	0	0	0	0	0	0	0	0	0	0	0	0	0	0	0	0	0	0	0
SV1856	0	0	0	0	0	0	0	0	0	0	0	0	0	0	22	0	0	0	0	0	0	0	0	0	0	0	0	0	98	0	64	0	0	0	0	0	0	28	0	0	0	0	0	0	0	0	37	0	0
SV1876	0	0	0	0	0	0	0	0	0	0	0	0	0	0	0	0	0	0	0	0	0	0	0	0	0	0	0	0	0	0	0	0	0	0	0	0	0	0	0	0	0	0	0	0	0	0	626	78	0
SV1884	0	0	0	0	0	0	0	0	0	0	0	0	0	0	0	0	0	0	0	0	0	0	0	0	0	0	0	0	0	0	0	39	0	0	0	0	0	0	0	0	33	0	0	0	0	0	0	0	0
SV1886	0	0	0	0	0	0	0	0	0	0	0	0	0	0	0	0	0	0	0	0	0	0	0	0	0	0	0	0	0	0	0	0	0	0	0	0	0	0	0	0	0	0	0	0	0	0	0	0	0
SV1891	0	0	0	0	0	0	0	0	0	0	0	0	0	0	0	0	0	0	0	0	0	0	0	0	0	0	0	0	0	0	0	0	0	0	51	0	0	0	0	0	0	0	0	0	0	0	0	0	0
SV1892	0	0	0	0	0	0	0	0	0	0	0	0	0	0	0	0	0	0	0	0	0	0	0	0	0	0	0	0	0	0	0	0	0	0	0	0	0	0	0	0	0	0	0	0	0	0	0	0	0
SV1893	0	0	0	0	0	0	0	0	0	0	0	0	0	0	0	0	0	0	0	0	0	0	0	0	0	0	0	0	0	0	0	0	0	0	0	0	0	0	0	0	0	0	0	0	0	0	0	0	0
SV1895	0	0	0	32	0	0	76	0	0	0	110	185	0	0	144	126	265	0	0	23	108	133	0	0	0	0	0	0	0	0	0	0	0	0	0	0	0	0	0	0	0	0	0	0	0	0	0	0	0
SV1906	0	0	0	0	0	0	0	0	51	0	0	0	0	46	0	146	103	30	0	0	0	0	0	0	0	0	0	0	0	0	0	0	0	0	0	0	0	0	0	39	0	0	0	101	0	0	0	0	0
SV1911	0	0	0	0	0	0	0	0	0	0	0	0	0	0	0	0	0	0	0	0	0	0	0	0	0	0	0	0	0	0	0	0	0	0	0	0	0	0	0	0	0	0	0	0	89	54	0	0	0
SV1919	0	0	0	0	0	57	0	0	0	0	0	0	0	0	0	0	0	0	0	0	0	0	0	0	0	0	0	0	0	0	0	0	12	0	0	0	0	0	0	0	0	0	0	366	0	0	0	0	0
SV1920	0	0	0	0	0	0	0	0	0	0	0	0	0	0	0	0	0	0	0	0	0	0	0	0	0	0	0	0	0	0	0	0	0	0	0	0	0	0	0	0	0	0	63	0	0	0	0	0	0
SV1928	0	0	0	0	0	0	0	0	0	0	0	0	0	0	0	0	0	0	0	0	0	0	0	0	0	0	331	0	0	0	0	0	57	0	100	0	0	0	0	0	0	0	0	0	0	0	0	0	0
SV1935	0	0	0	0	0	0	0	0	0	0	0	0	0	0	0	0	0	0	0	0	0	0	0	0	0	0	0	159	0	0	0	0	151	0	299	0	61	0	124	0	53	0	0	0	0	0	31	0	0
SV1946	0	0	0	0	0	0	0	0	0	0	0	0	0	0	0	0	0	0	0	0	0	0	0	0	0	0	0	0	0	0	0	0	0	0	0	205	0	125	0	0	0	0	0	0	0	0	24	0	0
SV1948	0	0	0	0	0	0	0	0	0	0	0	0	0	0	0	0	0	0	0	0	0	0	0	0	0	0	0	0	139	33	0	0	0	0	0	0	0	0	0	0	48	0	53	0	0	0	0	0	0
SV1955	0	0	0	0	0	0	0	0	0	0	0	0	0	0	0	0	0	0	0	0	0	0	0	0	0	0	0	0	0	0	0	0	0	0	0	0	0	265	0	26	0	0	0	0	0	0	0	0	0
SV1971	0	0	0	0	0	0	71	39	0	0	0	151	0	0	0	76	313	0	62	0	130	168	0	0	0	0	0	0	0	0	0	0	0	0	0	0	0	0	0	0	0	0	0	0	0	0	0	0	0
SV1983	97	0	0	0	0	0	0	165	0	336	0	0	0	129	0	0	0	0	0	0	0	0	0	175	0	0	0	0	0	0	0	0	0	0	0	0	0	0	0	0	0	0	0	0	0	0	99	0	0
SV1984	0	0	0	0	0	0	0	0	0	0	0	0	0	0	0	0	0	0	0	0	0	0	0	0	0	0	344	0	0	0	0	0	0	0	110	0	0	0	0	0	0	0	0	70	0	0	0	71	23
SV1991	0	0	0	0	0	0	0	0	0	0	0	0	0	0	0	0	0	0	0	0	0	0	0	0	0	0	0	0	0	0	0	0	0	0	0	0	0	0	0	0	0	0	0	0	0	0	0	0	0
SV1992	0	0	77	0	0	0	0	175	0	0	0	0	0	99	0	187	103	64	0	0	0	0	0	0	0	0	0	0	0	0	0	0	0	0	0	0	0	0	0	0	0	0	0	0	0	0	0	132	0
SV1993	0	0	0	0	0	0	0	0	0	0	0	0	0	0	0	0	0	0	0	0	0	0	0	0	0	0	0	0	0	50	0	0	0	0	0	0	0	0	0	0	0	0	0	163	0	0	0	118	0
SV2001	0	0	0	0	0	0	0	0	0	0	0	0	0	0	0	0	0	0	0	0	0	0	0	0	0	0	0	0	0	52	0	0	0	0	0	0	0	0	155	0	0	0	0	113	0	0	0	0	132
SV2005	0	0	0	0	0	0	0	0	0	0	0	0	0	0	0	0	0	0	0	0	0	0	0	0	0	0	0	0	0	0	0	0	0	0	0	0	0	0	0	0	0	0	0	0	0	0	0	0	0
SV2013	0	0	52	0	0	0	0	0	0	0	0	0	0	74	0	46	0	0	89	0	0	0	0	0	0	0	0	0	191	0	0	0	0	0	0	0	0	0	0	0	0	0	0	0	0	0	126	0	0
SV2016	0	0	0	0	0	0	0	0	0	0	0	0	0	0	0	0	0	0	0	0	0	0	0	0	0	0	0	0	0	0	0	133	0	0	0	0	0	0	0	0	0	0	0	0	0	0	0	0	0
SV2039	0	0	0	0	0	0	0	0	0	0	0	0	0	0	0	0	0	0	0	0	0	0	0	0	0	0	0	0	57	0	0	0	0	0	0	0	0	0	0	0	0	0	0	0	0	0	0	0	0
SV2043	0	0	0	0	0	0	0	0	0	0	0	0	0	0	0	0	0	0	0	0	0	0	0	0	0	0	0	0	0	0	0	0	0	0	0	0	0	0	153	0	131	0	78	0	0	0	0	0	0
SV2046	0	0	0	0	0	0	0	0	0	0	0	0	0	0	0	140	0	0	0	0	0	0	0	0	0	0	0	0	0	0	0	167	0	0	0	0	0	0	0	0	0	0	0	0	0	0	0	0	173
SV2047	0	0	0	0	0	0	0	0	0	0	0	0	0	0	0	0	0	0	0	0	0	0	0	0	0	0	0	0	85	0	0	0	0	0	0	37	41	0	0	0	33	0	111	0	0	0	496	0	0
SV2052	0	0	0	0	0	0	0	0	58	0	57	86	0	165	0	0	0	0	0	0	0	0	0	0	0	0	0	0	0	0	0	0	0	0	0	0	0	0	0	108	0	0	0	116	0	0	0	0	0
SV2059	0	0	94	0	0	0	0	135	0	0	86	0	0	103	0	163	0	55	0	0	0	0	0	0	0	0	0	0	0	0	0	0	0	0	0	0	0	40	0	0	0	0	0	0	0	0	186	178	0
SV2064	0	0	0	0	0	0	0	0	0	0	0	0	0	0	0	0	0	0	0	0	0	0	0	0	0	0	0	0	0	0	0	0	0	0	0	0	0	0	169	0	0	0	74	0	0	0	0	0	0
SV2074	0	0	0	0	0	0	0	0	0	0	0	0	0	0	0	0	0	0	0	0	0	0	0	0	0	0	0	0	0	0	0	0	0	0	0	0	0	0	0	0	0	0	0	0	0	0	0	0	0
SV2079	0	0	0	0	0	0	0	0	0	0	0	0	0	0	0	0	0	0	0	0	0	0	0	0	0	0	0	0	0	0	0	0	0	0	0	0	0	0	0	0	95	0	0	0	293	0	0	0	0
SV2080	0	0	0	0	0	0	0	0	0	0	0	0	0	123	0	0	0	0	0	0	0	0	0	0	0	0	0	0	189	0	0	0	0	0	0	0	0	0	0	0	0	0	0	0	0	0	132	0	0
SV2086	0	0	0	0	0	0	0	0	0	0	0	0	0	78	0	0	57	0	0	77	0	0	0	0	0	0	0	0	0	0	0	0	0	0	0	0	0	30	0	75	0	0	0	24	0	0	0	0	0
SV2109	0	0	0	0	0	0	0	0	0	0	0	0	0	0	0	0	0	0	0	0	0	0	0	0	0	0	0	0	0	0	0	0	0	0	0	0	0	0	0	0	0	0	0	0	0	0	0	0	0
SV2111	0	0	0	0	0	0	0	0	0	0	0	0	0	42	0	0	0	49	0	0	0	0	0	0	0	0	0	0	0	0	0	0	0	0	0	0	57	0	0	0	0	0	0	0	0	0	0	0	0
SV2129	0	0	0	0	0	0	0	0	0	0	0	0	0	0	0	0	0	0	0	0	0	0	0	0	0	0	0	0	0	0	0	0	0	0	0	0	0	0	0	0	0	0	0	0	0	0	0	0	0
SV2131	0	0	0	0	0	0	0	0	0	0	0	0	0	0	0	0	0	0	0	0	0	0	0	0	0	0	149	0	17	0	33	0	0	0	0	0	0	0	150	0	0	0	0	0	0	0	0	0	0
SV2134	0	0	0	0	0	0	47	0	0	0	0	153	0	0	0	71	204	36	0	65	101	149	0	0	0	0	0	0	0	0	0	0	0	0	0	0	0	0	0	0	0	0	0	0	0	0	0	0	0
SV2137	0	0	0	0	0	0	0	0	0	0	0	0	0	0	0	0	0	0	0	0	0	0	0	0	0	0	0	0	0	0	0	0	0	0	0	103	0	76	0	0	0	0	0	0	0	0	0	0	0
SV2148	0	0	0	0	0	0	0	0	0	0	0	0	0	220	0	84	0	0	0	0	0	0	0	0	0	0	0	0	0	0	0	0	0	0	0	0	0	0	0	0	0	0	0	0	0	0	0	0	0
SV2154	0	0	0	0	23	0	0	0	0	232	0	0	0	133	0	0	0	0	0	0	0	0	0	0	0	0	0	0	0	0	0	0	0	0	0	0	178	201	0	0	0	0	0	0	0	0	0	0	187
SV2159	0	0	153	0	0	0	0	0	37	0	0	0	0	0	0	0	0	0	0	0	0	0	0	0	0	0	0	0	0	0	0	0	0	0	0	0	0	0	0	0	0	0	0	0	0	0	0	0	0
SV2160	38	177	57	120	0	0	157	186	0	0	0	85	0	0	123	239	0	0	0	52	68	0	0	0	0	0	70	0	0	0	0	0	0	0	0	0	0	0	0	0	0	0	0	0	0	0	0	0	0
SV2163	0	0	0	0	0	0	0	0	0	0	0	0	0	0	0	0	0	0	0	0	0	17	102	0	0	0	0	0	0	0	0	0	29	0	0	146	171	189	0	0	0	0	28	0	0	0	0	0	0
SV2187	0	0	0	0	0	0	0	0	0	0	0	0	0	0	0	0	0	0	0	0	0	0	0	0	0	0	0	6	0	0	0	0	0	0	0	0	0	0	0	0	0	0	0	0	0	0	0	0	0
SV2194	0	0	0	0	0	0	0	0	0	0	0	0	0	0	0	0	0	0	0	0	0	0	0	0	0	0	0	0	0	104	0	0	0	0	0	0	0	0	0	0	0	0	0	0	0	0	0	0	0
SV2219	0	0	0	0	0	0	0	0	0	0	0	0	0	0	0	0	0	0	0	0	0	0	0	0	0	0	0	0	0	0	0	0	0	0	0	0	0	0	0	0	0	0	0	0	0	0	0	0	0
SV2221	0	83	0	0	0	0	0	0	0	0	0	0	0	0	0	0	0	0	0	0	0	0	0	0	0	0	0	0	0	0	0	0	0	0	0	0	0	0	0	0	40	0	0	0	88	0	0	0	0
SV2227	0	0	0	0	0	0	0	0	0	0	0	0	0	0	0	0	0	0	18	0	0	0	0	0	0	0	0	0	0	0	0	0	0	0	0	0	0	0	0	0	0	0	0	0	0	0	0	0	0
SV2229	0	0	0	0	0	0	0	0	0	0	0	0	0	0	0	0	0	0	0	0	0	0	0	0	0	0	245	0	0	0	0	25	0	0	98	0	0	0	0	0	173	102	0	0	0	0	0	0	0
SV2233	0	0	72	50	0	0	0	127	0	0	0	0	0	74	0	132	0	50	0	0	55	0	0	0	0	0	0	0	0	0	0	0	0	0	0	0	0	0	0	0	0	0	0	0	51	0	0	108	0
SV2259	0	0	0	76	0	0	0	0	0	0	0	0	23	0	0	33	0	0	25	0	0	0	0	0	0	0	0	0	0	0	0	0	0	0	0	0	0	0	0	0	150	0	0	0	0	0	0	0	0
SV2261	0	57	202	274	0	0	94	115	0	0	0	104	0	0	0	75	0	0	0	69	0	56	0	0	0	0	0	0	0	0	0	0	0	0	0	0	0	0	0	0	0	0	0	0	0	0	0	0	0
SV2262	0	6	0	0	0	0	0	0	0	0	0	0	0	0	0	0	0	0	0	0	0	0	0	0	0	0	0	0	0	0	0	0	0	0	0	0	0	0	0	0	0	0	0	0	0	0	0	0	0
SV2264	0	0	0	0	0	0	0	0	0	0	77	0	0	0	0	0	0	0	113	0	0	0	0	0	60	132	0	0	0	0	0	0	0	0	0	0	0	0	0	0	0	0	0	0	0	0	0	0	0
SV2278	0	0	0	0	0	0	0	0	75	0	0	0	0	0	0	0	0	0	0	0	0	0	0	0	0	0	0	0	139	0	0	0	0	0	0	0	0	0	0	0	0	0	0	0	0	0	0	0	0
SV2291	0	0	0	0	0	0	0	0	0	0	0	0	0	0	0	0	0	0	0	0	0	0	0	0	0	0	0	0	66	0	0	0	0	0	0	0	0	0	0	0	156	0	0	0	0	0	0	0	0
SV2295	0	0	0	0	0	0	0	0	0	0	0	0	0	0	0	0	0	0	0	0	0	0	0	0	0	0	0	0	0	0	0	0	0	0	0	0	0	0	0	0	0	0	0	0	0	0	0	0	0
SV2306	0	0	0	0	0	0	0	0	17	0	0	0	0	0	0	0	0	0	0	0	0	0	0	0	0	0	0	0	170	0	0	0	0	0	0	0	0	0	0	0	19	0	0	0	0	0	102	0	0
SV2315	0	0	0	0	0	0	0	0	0	0	0	0	0	0	0	0	0	0	0	0	0	0	0	0	0	0	0	0	0	0	0	0	0	0	0	0	0	0	0	0	0	0	0	0	0	0	0	0	0
SV2319	0	0	0	0	0	0	0	0	0	0	0	0	0	0	0	0	0	0	0	0	0	0	0	0	0	0	0	0	0	0	0	0	0	0	0	0	0	0	0	54	0	0	0	0	0	0	0	0	0
SV2321	0	0	0	0	0	0	0	0	0	0	0	0	0	0	0	51	0	0	0	0	0	0	0	0	0	0	0	0	0	0	0	0	0	0	0	0	0	0	133	0	73	0	0	0	0	0	0	0	0
SV2323	0	0	0	0	0	0	0	0	0	0	0	0	0	137	0	0	0	0	0	0	0	0	0	0	0	0	0	0	0	0	0	38	113	0	0	0	0	0	0	0	0	0	29	0	0	0	0	0	0
SV2326	0	0	0	0	205	49	0	0	76	28	39	21	0	169	0	0	0	0	41	70	166	0	47	0	29	0	0	0	0	0	0	0	0	0	0	0	0	0	0	0	0	0	0	0	0	0	0	0	0
SV2327	0	0	0	0	0	0	0	0	0	0	0	0	0	0	0	0	0	0	0	0	0	0	0	0	0	0	0	0	0	0	0	0	0	0	0	0	0	0	0	0	0	0	0	0	0	0	0	0	0
SV2347	0	0	0	0	0	0	0	0	0	0	0	0	0	129	0	0	69	0	0	0	0	0	0	0	0	0	0	0	0	0	0	0	111	0	0	0	12	0	0	0	0	0	0	0	0	0	0	0	0
SV2386	0	0	0	63	0	0	0	0	0	0	0	0	0	43	0	0	84	0	0	0	25	0	0	0	0	0	0	0	148	0	0	0	0	0	0	0	0	0	0	0	0	0	51	0	0	0	69	0	0
SV2406	0	0	0	0	0	0	0	0	0	0	0	0	0	0	0	0	0	0	0	0	0	0	0	0	0	0	0	0	0	0	0	0	0	0	0	0	0	0	0	0	0	0	0	0	7	0	0	0	0
SV2408	0	0	0	0	0	0	0	0	0	0	0	0	28	0	0	0	0	0	0	0	105	0	0	0	0	0	0	0	0	0	0	0	103	0	0	0	0	11	0	0	0	0	0	0	0	0	0	0	0
SV2429	0	0	0	0	0	0	0	36	104	0	0	0	0	0	0	0	0	82	0	133	103	143	0	0	17	0	0	0	0	0	0	0	0	0	0	0	0	0	0	71	0	0	0	0	0	0	0	26	0
SV2437	0	0	0	0	0	0	0	0	0	0	0	0	0	0	0	0	0	0	0	0	0	0	0	0	0	0	0	0	0	0	0	0	0	0	0	0	0	0	0	0	0	0	0	0	0	0	0	0	0
SV2439	0	0	0	0	0	0	0	0	0	0	0	0	0	0	0	0	0	0	0	0	0	0	0	0	0	0	0	0	0	0	0	0	0	0	0	0	0	0	0	0	0	0	0	0	0	0	0	0	0
SV2448	0	0	0	0	0	0	0	0	0	17	0	0	0	0	0	0	0	0	0	0	0	0	0	0	0	0	0	0	0	0	0	0	0	0	0	0	0	0	102	0	0	0	0	0	0	0	0	0	0
SV2449	0	0	0	0	0	0	0	0	0	0	0	0	0	0	131	0	0	0	0	0	0	0	0	0	0	0	0	0	0	0	0	14	104	0	198	0	0	0	0	0	0	0	0	0	0	0	0	0	0
SV2455	0	0	0	0	0	0	0	0	0	0	0	0	0	0	0	0	0	0	0	0	0	0	0	0	0	0	0	0	0	0	0	0	0	0	0	0	0	0	0	0	0	0	0	0	0	0	0	0	0
SV2460	140	0	143	69	0	0	0	0	0	0	0	0	0	0	0	0	0	0	0	0	0	0	0	0	0	0	0	0	0	0	0	0	0	0	0	0	0	0	0	0	0	0	0	0	0	0	0	0	0
SV2474	0	0	140	0	0	0	0	43	0	0	0	0	0	0	0	0	0	0	0	0	0	0	0	0	0	0	0	0	0	0	0	0	0	0	0	0	0	0	8	0	0	0	0	0	31	109	0	0	0
SV2477	12	0	100	0	0	0	6	0	0	0	0	0	0	0	12	0	0	0	0	0	0	0	0	0	0	0	0	0	0	0	0	0	0	0	0	0	0	0	0	0	0	0	0	0	0	0	0	0	0
SV2490	0	0	0	0	0	0	0	0	0	0	0	0	0	0	0	0	0	0	0	0	0	0	0	0	0	0	0	0	0	0	0	0	0	0	0	0	0	0	0	0	0	0	0	0	0	0	0	0	0
SV2500	0	0	0	0	0	0	0	0	22	0	0	0	0	0	0	0	0	0	0	0	0	0	0	0	0	38	0	0	0	0	0	0	0	0	0	0	0	0	0	0	0	0	0	0	0	0	0	0	0
SV2501	0	0	0	0	0	0	0	0	0	0	0	0	0	0	0	0	0	0	0	0	0	0	0	0	0	0	0	0	0	0	0	0	0	0	0	0	0	0	0	0	0	0	13	0	0	0	0	0	0
SV1212	0	0	0	0	0	0	0	0	0	0	0	0	0	0	0	0	0	0	0	0	0	0	0	0	0	0	0	0	0	0	0	0	0	0	0	0	0	0	0	0	0	0	0	0	0	0	0	0	0
SV1231	0	0	0	0	0	0	0	0	0	0	0	0	0	0	0	0	0	0	0	0	0	0	0	0	0	0	0	0	0	0	0	0	0	0	0	0	0	0	0	0	0	0	0	0	0	0	0	0	0
SV1396	0	0	0	0	0	0	0	0	0	0	0	0	0	0	0	0	0	0	0	0	0	0	0	0	0	0	0	0	0	0	0	0	0	0	0	0	0	0	0	0	0	0	0	0	0	0	0	0	0
SV1509	0	0	0	0	0	0	77	0	0	0	0	0	0	0	0	0	113	174	39	0	0	164	0	0	0	0	0	0	0	0	0	0	0	0	0	0	0	0	0	0	0	0	0	0	0	0	0	0	0
SV1601	0	0	0	0	0	0	0	0	0	0	0	0	0	0	0	0	0	0	0	0	0	0	0	0	0	0	0	0	0	0	0	0	0	0	0	0	0	0	0	0	0	0	0	0	0	0	0	0	0
SV1848	0	0	0	0	21	56	0	0	0	0	0	48	0	0	0	0	0	0	0	0	0	0	0	0	0	0	0	0	0	0	0	8	0	0	0	0	0	0	0	0	0	0	0	0	0	0	0	0	27
SV2017	0	48	0	0	0	0	0	25	35	0	0	0	0	0	0	0	0	0	0	0	138	0	0	0	0	0	68	0	0	0	0	0	90	0	0	0	0	0	0	0	0	0	0	0	0	0	0	0	0
SV2225	0	0	0	0	0	0	0	0	0	0	0	0	0	0	0	0	0	0	0	0	0	0	0	0	0	0	0	0	0	0	0	0	0	0	0	67	83	0	0	0	0	0	85	0	0	0	0	0	0
SV2251	0	0	0	0	0	0	0	0	0	0	0	0	0	0	0	0	0	0	0	0	0	0	0	0	0	0	0	0	0	0	0	0	0	0	0	54	0	0	0	0	0	0	26	0	59	0	0	0	0
SV2292	0	0	0	0	0	0	0	0	0	0	0	0	0	0	0	0	0	0	0	0	0	0	0	0	0	0	0	0	0	0	0	0	0	0	0	0	0	0	0	0	0	0	0	0	0	0	0	0	0
SV218	0	0	0	0	0	0	0	225	0	51	0	0	0	272	0	212	200	0	0	0	0	0	0	0	204	276	0	84	317	0	0	383	1446	0	90	0	0	0	0	0	0	0	291	0	0	0	143	0	0
SV231	0	0	0	0	0	0	161	308	57	0	233	0	0	251	93	202	0	0	146	0	160	0	0	0	0	0	155	87	0	298	0	310	1275	0	0	105	70	0	0	0	125	162	0	0	0	0	125	94	79
SV291	0	0	0	0	0	0	49	160	164	0	79	0	0	191	0	161	0	0	0	0	54	0	0	0	0	0	46	111	0	0	0	304	1106	0	0	40	161	0	0	0	284	0	0	0	0	0	185	0	0
SV327	0	0	0	0	0	0	0	0	0	0	0	0	0	669	0	0	0	0	0	0	0	0	0	0	0	0	0	0	0	0	0	0	0	0	0	0	0	53	0	0	0	0	220	0	0	0	0	0	0
SV412	0	0	0	0	0	0	0	0	0	0	0	0	0	0	0	0	0	0	0	0	0	0	0	0	0	0	0	0	0	0	0	911	4200	0	0	0	0	0	0	0	0	0	0	0	0	0	0	0	0
SV413	0	0	0	0	0	0	0	0	0	0	0	0	0	0	0	0	0	0	0	0	0	0	0	0	178	0	0	0	0	0	0	0	0	0	0	0	0	0	0	0	0	0	0	0	0	0	0	0	0
SV428	0	0	40	0	0	0	0	0	0	112	0	0	43	133	0	121	42	0	0	0	0	0	0	0	0	47	0	0	0	0	0	204	807	0	0	0	0	28	0	0	0	0	0	0	0	0	0	0	0
SV438	0	0	0	0	0	0	0	0	0	0	0	0	0	0	0	537	0	0	0	0	0	0	0	0	0	0	0	0	0	0	0	0	0	0	0	0	0	0	0	0	0	0	0	0	0	0	0	0	64
SV1384	0	0	0	0	0	0	0	0	0	0	0	0	0	0	0	37	0	0	0	0	0	0	0	0	0	0	0	0	0	0	0	0	0	0	0	0	0	0	0	0	0	0	0	0	0	0	0	0	0
SV1404	0	0	0	0	0	0	0	0	0	0	0	0	0	0	0	0	0	0	0	0	0	0	0	0	0	0	0	0	0	0	0	0	0	0	0	0	0	0	0	0	0	0	0	0	0	0	0	0	0
SV1501	0	0	0	0	0	0	0	0	0	0	0	0	0	0	0	0	0	0	0	0	0	0	0	0	0	0	0	0	0	0	0	0	0	0	0	0	0	0	0	0	0	0	0	0	0	0	0	0	0
SV2196	0	0	0	0	0	0	0	0	0	0	0	0	0	0	0	0	0	0	0	0	0	0	0	0	0	0	0	104	7	0	0	663	127	0	0	0	0	0	0	0	0	0	0	0	16	0	0	0	0
SV1945	0	0	39	0	0	0	0	0	0	0	0	0	0	0	0	0	0	0	0	0	0	0	0	0	0	0	0	0	0	0	0	0	0	0	0	0	0	0	0	0	0	0	0	0	0	0	0	0	0
SV123	270	0	156	379	0	247	96	126	328	215	201	308	363	235	0	0	0	0	222	108	246	0	168	0	0	321	0	250	0	0	0	60	0	0	0	0	0	362	263	235	172	0	225	202	0	0	0	0	0
SV145	233	42	139	342	87	243	0	0	275	197	164	0	325	201	203	203	0	0	217	132	207	0	166	8	0	278	0	199	136	0	0	0	0	0	0	0	185	304	260	0	186	0	218	0	135	0	0	0	105
SV202	222	0	118	279	209	181	0	0	239	186	126	0	311	193	81	0	0	0	183	92	146	0	134	0	56	245	0	182	0	0	0	0	50	0	0	180	0	298	220	0	139	0	206	0	0	0	0	0	0
SV263	0	0	0	0	0	0	0	0	0	0	0	0	0	0	0	0	0	0	0	0	0	0	0	0	0	959	0	689	0	0	0	0	0	0	0	0	0	0	0	0	0	0	0	0	0	0	0	0	0
SV279	0	0	0	0	0	0	0	0	0	0	0	0	0	0	0	0	0	0	0	0	0	0	0	0	0	0	0	0	0	0	0	0	0	0	0	0	0	0	0	0	0	0	0	0	0	0	0	0	0
SV302	167	0	117	202	0	147	0	0	175	139	119	65	232	163	81	0	0	0	145	79	127	109	112	0	0	193	0	116	0	0	0	0	0	0	0	0	0	203	170	42	115	0	115	0	0	0	0	0	0
SV330	0	0	0	0	0	0	109	0	970	668	0	0	1175	704	0	0	0	0	0	0	0	0	0	0	0	0	0	0	0	0	0	0	0	0	0	0	0	1156	0	0	0	0	0	0	0	0	0	0	0
SV334	0	0	0	0	0	0	0	0	0	0	0	0	0	0	0	0	0	0	710	0	0	0	0	0	0	0	0	0	0	0	0	0	0	0	0	0	0	0	0	0	0	0	0	0	0	0	0	0	0
SV564	0	0	111	0	13	0	0	195	219	230	204	0	0	214	0	229	146	0	0	85	161	0	0	0	0	136	0	0	0	0	0	195	0	0	0	0	0	323	0	0	0	0	0	0	0	0	0	0	0
SV717	0	0	0	0	0	0	0	0	0	198	0	54	125	212	0	201	147	0	231	0	144	20	138	0	0	0	0	0	0	0	0	153	0	0	0	0	0	317	0	0	0	0	0	0	0	0	0	0	0
SV861	0	0	0	0	0	0	0	89	0	166	0	0	0	205	0	139	119	0	67	0	116	0	0	0	0	0	0	0	0	0	0	138	0	0	0	0	0	273	0	0	0	0	0	0	0	0	0	0	0
SV1069	0	0	0	0	0	0	33	96	47	136	47	0	0	141	68	127	86	0	0	0	99	0	0	0	0	0	0	0	0	0	0	104	0	0	0	0	0	203	0	0	0	0	0	0	0	0	0	0	0
SV1087	0	0	263	0	0	195	0	122	184	306	0	157	145	638	249	0	362	0	82	205	196	202	329	0	0	389	0	0	0	0	0	0	0	0	0	0	0	0	0	0	0	0	0	0	0	0	0	0	0
SV1240	0	0	217	0	97	168	0	195	289	279	231	242	129	619	203	121	288	212	0	123	180	0	0	0	0	0	0	0	0	0	0	0	0	0	0	0	0	0	0	0	0	0	0	0	0	0	0	0	37
SV1303	0	72	210	349	0	146	138	95	152	249	64	130	133	523	201	316	299	75	0	0	142	0	0	49	0	0	0	0	0	0	0	0	0	0	0	0	0	0	0	0	0	0	0	0	0	0	0	0	0
SV1460	0	0	0	0	0	0	0	0	0	0	0	0	0	0	0	0	0	0	0	0	0	0	0	0	0	0	0	0	0	0	0	0	0	0	0	0	0	0	152	0	86	0	0	0	0	0	0	0	0
SV1567	0	0	196	0	0	0	103	102	91	45	105	156	0	139	276	118	197	0	0	0	0	0	0	0	0	294	0	0	0	0	0	0	0	0	0	0	0	0	0	0	0	0	0	0	0	0	0	0	0
SV1618	0	0	0	0	0	395	0	0	0	0	0	61	0	0	0	0	0	0	0	0	0	0	0	0	0	0	0	0	0	0	0	0	0	0	0	0	0	0	0	0	0	0	0	995	0	0	23	87	0
SV1638	0	0	0	0	0	0	0	0	0	0	0	0	0	0	0	0	0	0	0	0	0	0	0	0	0	0	0	0	0	0	0	0	0	0	0	0	0	102	144	0	97	0	0	0	0	0	0	0	0
SV1669	0	0	0	0	0	0	0	0	0	0	0	0	0	0	0	0	0	0	0	0	0	0	0	0	0	0	227	0	0	0	235	15	0	0	0	0	0	0	0	0	0	43	0	0	0	0	227	0	0
SV1681	0	0	0	0	0	0	0	0	0	0	0	0	0	0	0	0	0	0	0	0	0	0	0	0	0	0	228	0	0	0	201	0	0	0	71	0	41	0	0	25	0	0	0	0	0	0	0	51	0
SV1712	0	0	0	0	0	0	0	101	0	0	0	0	319	195	0	0	0	0	0	0	179	0	231	0	0	252	0	0	0	0	0	0	0	0	0	0	0	147	0	0	0	0	161	0	0	0	0	0	0
SV1744	0	0	0	156	0	0	0	40	0	127	0	0	0	206	0	0	0	0	0	0	0	0	0	0	0	212	0	0	0	0	0	0	0	0	30	0	0	640	0	0	0	0	0	0	0	0	0	0	0
SV1782	0	0	0	0	0	0	0	0	0	0	0	0	0	0	0	0	0	0	0	0	0	0	0	0	0	0	0	46	0	0	81	66	0	0	0	0	0	0	0	0	0	0	0	94	0	0	66	0	0
SV1796	0	0	0	0	123	221	0	0	0	0	0	0	0	67	0	0	0	0	0	0	0	0	0	0	0	41	11	0	0	268	440	210	82	0	472	0	0	0	0	0	0	0	0	0	0	0	0	0	0
SV1806	0	0	0	0	0	0	0	0	0	0	0	0	0	0	0	0	0	0	0	0	0	0	0	0	0	0	152	0	0	158	174	0	0	0	0	0	0	0	0	0	0	0	117	0	0	0	0	0	0
SV1819	0	0	0	154	0	0	0	0	0	184	0	0	0	206	0	0	0	0	0	0	0	0	0	0	24	0	0	0	0	0	33	0	0	0	0	0	0	737	0	0	0	0	0	0	0	0	0	0	0
SV1824	0	0	98	259	0	0	0	0	0	28	0	0	0	0	19	0	109	0	53	0	88	0	0	0	99	0	0	0	0	0	0	0	0	0	0	0	0	0	0	0	0	0	0	0	0	0	0	0	0
SV1857	0	0	0	0	0	0	0	0	0	0	0	0	0	0	0	0	0	0	0	0	0	0	0	0	0	0	0	0	0	0	0	0	0	0	0	0	0	0	125	0	124	0	0	0	0	0	0	0	0
SV1874	0	0	0	0	0	0	0	0	0	0	0	0	0	0	0	0	0	0	0	0	0	0	0	0	0	0	0	0	0	0	0	0	0	0	0	0	0	0	0	0	0	0	0	0	0	0	0	0	0
SV1889	0	0	0	0	0	0	0	0	0	0	0	0	56	0	0	0	49	0	0	0	0	0	0	0	95	0	0	35	0	0	0	50	0	0	42	104	0	0	0	0	0	0	0	0	0	0	0	0	0
SV1901	0	0	0	102	0	0	0	43	0	143	0	0	0	162	0	0	0	0	0	0	0	0	0	0	0	0	0	0	0	0	0	0	0	0	0	0	0	541	0	0	0	0	0	0	0	0	0	0	0
SV1907	0	0	0	0	0	0	0	132	0	0	0	0	69	114	116	0	0	0	173	0	0	0	0	0	0	237	0	0	0	0	0	0	0	0	0	0	0	0	0	0	0	0	189	0	0	0	0	0	0
SV1917	0	0	180	0	0	107	0	0	0	149	0	0	98	379	150	0	228	0	177	78	136	0	0	0	0	95	0	0	0	0	0	0	0	0	0	0	0	0	0	0	0	0	0	0	0	0	0	0	0
SV1926	0	0	0	0	0	0	0	0	0	0	0	0	0	0	0	0	0	0	0	0	0	0	0	0	0	0	0	91	19	0	62	0	0	0	0	13	0	0	0	0	0	0	0	55	0	0	0	0	0
SV1942	0	7	0	228	0	0	0	0	0	0	0	0	0	0	0	0	70	0	0	0	95	0	0	0	79	0	0	0	0	0	0	0	0	0	0	0	0	0	0	0	0	0	0	0	0	0	0	0	0
SV1963	0	0	0	0	0	0	0	0	0	0	0	0	0	0	0	0	0	0	0	0	0	0	0	0	0	0	216	113	0	0	0	0	74	0	121	0	0	0	0	0	0	0	0	123	0	0	0	0	0
SV1964	0	0	0	0	0	0	0	62	0	0	0	0	0	0	0	0	0	0	0	0	0	0	45	0	0	0	0	0	0	0	0	0	0	0	0	0	0	0	0	0	0	0	53	0	0	0	0	0	0
SV1969	27	20	179	560	0	0	54	0	0	0	0	0	0	0	0	0	349	8	90	0	120	0	53	25	120	0	0	0	0	0	0	0	0	0	0	0	0	0	0	0	0	0	0	0	0	0	0	0	0
SV1978	0	0	0	0	0	0	0	0	18	0	0	0	0	10	0	0	0	0	0	0	35	0	0	0	0	0	0	0	0	0	0	0	0	0	0	0	0	265	0	0	0	0	0	0	0	0	0	0	0
SV1979	0	0	0	0	0	0	0	0	0	0	0	0	0	73	0	0	0	0	0	0	0	0	0	0	0	0	0	0	0	0	81	0	54	0	0	0	0	0	0	56	0	0	37	57	0	0	0	0	0
SV2024	0	0	0	0	0	0	0	0	0	0	34	0	144	0	0	0	0	0	0	0	0	0	89	0	86	0	0	0	0	0	0	0	25	37	0	0	0	89	103	0	0	0	0	0	0	0	0	0	0
SV2029	0	0	0	0	0	0	0	0	0	0	0	0	0	0	0	0	0	0	0	0	0	0	0	0	0	0	0	116	0	0	141	105	96	132	0	0	0	0	0	0	0	0	0	0	0	0	0	0	0
SV2085	0	0	0	0	0	0	0	0	0	0	0	0	0	0	0	0	0	0	0	0	0	0	0	0	0	0	0	0	0	0	0	0	0	0	0	0	0	0	0	0	0	0	0	0	0	0	0	0	0
SV2104	0	0	43	32	0	0	0	0	0	11	0	0	0	0	0	0	0	0	0	0	0	0	0	0	0	0	0	0	0	0	0	145	0	0	0	0	0	290	0	0	0	0	0	0	0	0	0	0	0
SV2122	0	0	0	0	0	0	0	0	0	0	0	0	0	0	0	0	0	0	0	0	0	0	0	0	0	0	0	0	0	0	0	0	0	0	0	0	150	0	10	0	0	0	0	0	0	0	152	41	0
SV2138	0	0	0	0	0	0	0	0	0	0	0	0	0	0	0	0	0	0	0	0	0	0	0	0	0	0	0	0	0	0	0	0	0	0	0	0	0	0	0	0	0	0	0	0	0	0	13	0	0
SV2191	0	0	0	0	0	0	0	0	0	0	0	0	0	0	0	0	0	0	0	0	0	0	0	0	0	34	0	0	0	89	0	0	0	0	0	0	0	254	0	0	0	0	0	0	0	0	0	0	0
SV2208	0	0	0	38	0	0	0	0	101	0	0	0	0	0	0	0	0	0	0	0	0	0	0	0	0	0	6	0	0	0	0	0	0	0	0	0	0	0	20	0	0	0	0	0	26	0	0	0	0
SV2210	0	0	0	225	0	0	0	0	0	0	0	0	28	0	0	0	64	0	0	0	86	0	61	65	65	0	0	0	0	0	0	0	0	0	0	0	0	0	0	0	0	0	0	0	0	0	0	0	0
SV2212	0	0	0	0	0	0	0	0	0	0	0	0	0	0	0	0	0	0	0	0	0	0	0	0	0	0	134	0	7	0	151	0	23	0	0	0	0	0	0	0	0	0	0	110	0	0	0	0	0
SV2224	0	0	0	0	0	0	9	0	109	0	29	0	138	0	0	0	0	0	0	0	28	0	0	0	0	45	0	0	0	0	0	0	0	0	0	0	0	40	0	0	13	0	0	0	0	0	0	0	0
SV2252	0	0	88	0	0	0	0	0	0	0	0	0	0	0	0	0	0	0	0	0	0	0	0	0	0	0	0	0	0	0	0	0	0	0	0	0	0	0	0	0	0	0	0	0	0	0	0	0	0
SV2253	0	0	0	0	0	0	0	0	0	0	0	0	0	0	0	0	0	0	0	0	0	0	0	8	0	0	0	0	0	0	0	0	0	0	0	0	0	0	93	0	0	0	68	0	0	0	0	0	0
SV2257	0	0	0	0	0	0	0	0	0	0	0	0	0	0	0	0	0	0	0	0	0	0	0	0	23	0	0	54	0	0	0	0	0	0	0	0	0	138	0	0	0	0	0	0	0	0	0	0	0
SV2258	0	0	0	38	0	0	0	0	0	0	0	0	0	54	34	127	0	0	0	0	0	0	0	14	0	0	0	0	0	0	0	0	0	0	0	0	113	0	0	0	0	0	0	19	0	0	0	0	0
SV2271	0	0	0	0	20	0	0	0	0	0	0	0	0	0	0	0	0	0	0	0	73	0	0	0	64	31	0	0	0	0	0	0	0	0	0	0	0	0	0	0	0	0	0	0	0	0	0	0	0
SV2314	0	0	0	0	0	0	0	0	0	0	0	27	0	0	0	0	46	0	0	0	0	0	0	0	0	0	0	0	0	0	0	0	0	0	0	0	0	84	0	0	0	0	0	0	0	0	0	0	0
SV2316	0	0	133	0	0	0	0	0	250	0	0	0	146	0	0	0	0	0	0	0	0	0	108	0	0	60	0	0	0	0	0	0	0	0	0	0	100	0	0	0	0	0	0	0	0	0	0	0	63
SV2328	0	0	0	0	0	0	0	0	23	0	0	0	120	0	0	26	0	0	0	0	0	0	29	0	86	0	0	0	0	0	0	0	0	0	0	0	0	0	0	0	0	0	0	0	0	0	0	0	0
SV2345	0	0	0	0	0	0	26	0	0	0	0	0	68	0	0	0	0	0	57	0	0	0	0	0	106	0	0	0	0	0	0	0	0	0	0	0	0	0	0	0	0	0	0	0	0	0	0	0	0
SV2350	0	0	0	0	0	0	0	0	0	0	0	0	0	0	0	35	0	0	0	0	0	0	0	0	0	0	0	0	0	0	0	0	0	0	0	87	99	37	0	0	5	0	0	0	0	0	0	0	0
SV2397	0	0	0	0	0	0	0	0	0	7	0	0	69	0	0	0	0	0	0	0	0	0	144	0	45	0	0	0	0	0	16	0	0	0	0	0	0	0	0	0	0	0	0	0	0	0	0	0	0
SV2421	0	0	0	0	0	0	0	90	0	0	0	0	0	0	0	0	0	0	0	0	0	0	0	0	0	22	0	0	0	0	0	0	0	0	0	0	72	0	0	0	0	0	0	0	0	0	0	0	0
SV2433	0	0	0	0	0	0	0	0	0	0	0	0	0	0	0	0	0	0	0	0	0	0	0	0	7	0	0	0	0	0	0	17	0	0	29	0	0	0	0	0	0	0	0	0	0	0	0	0	0
SV2483	0	0	0	9	0	0	0	0	0	0	0	0	0	0	0	0	0	0	0	0	0	0	0	0	0	0	0	37	0	0	0	0	0	0	0	0	0	0	0	0	0	0	0	0	0	0	0	0	0
SV10	0	537	1048	1166	1298	725	1049	398	1360	1182	0	329	0	0	309	0	247	189	997	0	493	977	295	117	399	1921	1072	525	1128	0	80	0	292	0	1102	1743	2236	1042	1277	1349	692	903	522	286	2870	493	1586	2401	1881
SV11	527	474	1069	1087	1168	0	978	585	1278	1099	0	0	478	441	0	151	426	0	990	0	474	967	303	0	396	1849	1205	323	1098	229	0	208	0	904	993	1657	2194	1031	1339	1277	0	807	582	254	2691	411	1624	2302	2038
SV20	423	336	806	873	984	0	812	308	1073	834	415	0	0	353	0	0	221	0	747	0	377	804	239	0	266	1533	947	0	915	570	0	0	0	0	791	1252	1774	791	1028	1054	576	676	505	422	2293	355	1278	1852	1410
SV43	332	324	671	683	778	0	608	0	865	676	0	0	0	0	0	0	0	0	651	0	288	661	190	0	237	1213	721	199	691	0	0	0	0	0	652	1041	1360	641	792	832	417	518	346	0	1747	263	991	1514	1140
SV56	0	0	0	0	0	0	0	0	0	0	0	0	0	0	0	0	0	0	0	0	0	0	0	0	1144	5588	3892	916	3192	0	0	0	0	0	0	0	0	0	0	0	0	0	0	0	0	0	0	0	0
SV78	191	813	1141	2076	314	1553	1144	0	515	735	305	454	0	228	425	459	294	236	409	0	454	1000	361	0	0	525	0	355	257	0	371	310	258	495	272	0	0	0	445	0	0	234	0	437	518	310	0	511	240
SV79	211	788	1166	2112	217	1795	1231	539	483	738	201	513	325	229	0	0	246	0	393	226	433	1062	0	0	437	516	313	338	274	0	0	0	160	0	0	0	0	401	0	0	446	0	0	598	530	257	0	503	0
SV129	0	0	0	0	0	0	3013	1133	0	3292	0	0	0	0	0	0	0	0	0	0	0	0	0	0	0	0	0	0	0	0	0	0	0	0	0	0	0	3064	3843	3918	0	2498	0	893	0	0	0	0	0
SV130	0	0	0	0	0	0	0	0	0	0	0	0	0	0	864	0	0	0	2934	0	1440	0	0	0	0	0	0	0	0	0	0	0	0	0	0	0	0	0	0	0	0	0	0	0	8456	0	4671	6858	5880
SV157	0	0	0	0	0	0	0	0	0	0	0	0	0	0	0	0	0	0	0	0	0	0	0	0	0	0	0	157	0	169	0	0	0	0	0	195	0	0	0	0	0	0	460	0	93	0	132	0	0
SV161	0	0	0	0	0	0	0	0	0	0	0	0	0	0	0	0	0	0	0	0	0	0	0	0	0	0	59	243	0	160	0	155	80	243	0	187	0	0	134	0	0	0	411	13	0	0	120	0	0
SV163	0	0	0	0	0	0	0	0	0	0	0	0	0	0	0	0	0	0	0	0	0	0	0	0	0	0	0	0	0	0	0	0	0	0	0	0	0	0	0	0	0	0	0	0	0	0	0	0	0
SV172	188	625	930	1636	156	1307	921	0	409	552	167	366	0	187	142	146	199	0	323	0	383	828	0	0	0	404	0	274	179	0	0	87	129	0	0	0	0	0	133	0	133	0	0	320	430	205	0	393	0
SV198	0	0	0	0	0	0	0	0	3855	0	785	281	472	0	0	0	0	0	0	0	0	0	0	0	0	0	0	0	0	0	0	0	0	0	0	0	0	0	0	0	1955	0	1674	0	0	0	0	0	0
SV235	0	0	0	0	0	0	0	0	0	0	0	0	0	0	0	0	0	0	0	0	0	0	0	0	0	0	0	89	0	114	0	0	0	0	23	140	0	0	44	0	0	0	344	0	0	0	82	0	0
SV250	135	461	759	1287	0	1019	714	111	286	428	0	328	0	138	0	0	152	0	250	0	274	635	0	207	0	337	0	233	159	0	0	0	0	0	0	0	0	94	0	0	0	0	0	340	315	166	0	306	0
SV292	0	1461	0	0	3749	0	0	0	0	0	0	0	0	0	0	0	0	0	0	0	0	0	0	0	0	0	0	0	0	811	0	202	293	793	3326	0	6642	0	0	0	0	0	0	0	0	0	0	0	0
SV304	0	0	0	0	0	0	0	0	0	0	0	0	0	0	0	0	0	0	0	0	0	0	0	0	0	0	0	0	0	97	0	0	0	66	0	121	0	0	0	0	0	0	269	0	0	0	62	0	0
SV312	0	0	0	0	0	0	0	0	0	0	180	0	0	0	0	0	0	0	0	0	0	0	0	0	0	0	0	0	0	0	0	0	0	0	0	0	0	0	0	0	628	0	0	0	0	0	0	0	0
SV381	569	0	0	0	0	0	0	0	0	0	0	0	0	466	0	0	0	0	0	0	0	0	0	0	0	0	0	0	0	0	0	0	0	0	0	0	0	0	0	0	0	0	0	0	0	0	0	0	0
SV468	0	0	0	0	0	0	0	0	0	0	0	0	0	0	0	0	0	0	0	83	0	0	0	0	0	0	0	0	0	0	0	0	0	0	0	0	0	0	0	0	0	0	0	0	0	0	0	0	0
SV499	0	0	0	0	0	0	0	0	0	0	0	0	315	0	0	0	0	0	284	0	0	0	303	0	0	160	0	0	0	0	0	0	0	0	0	0	0	0	653	0	992	0	257	0	211	0	0	0	0
SV518	0	0	0	321	0	0	0	0	0	0	0	0	363	0	59	0	0	0	0	0	0	0	445	0	0	0	0	0	0	0	0	0	0	0	0	0	0	0	364	0	947	0	433	0	0	0	0	0	0
SV615	0	0	0	162	0	0	0	0	0	0	0	0	0	0	0	0	0	0	0	0	0	0	0	0	0	0	0	0	0	0	0	103	0	0	0	0	0	0	0	0	0	0	0	0	663	0	0	0	0
SV629	0	0	0	0	0	0	0	0	0	0	0	0	0	0	0	0	0	0	0	0	0	0	65	0	0	0	0	0	0	0	0	0	0	287	0	0	0	0	0	0	0	0	0	0	636	0	0	0	0
SV636	211	0	0	290	0	0	0	0	0	0	0	0	0	0	0	0	0	0	0	0	0	0	0	0	0	0	0	0	0	0	0	0	0	0	0	0	0	0	0	0	0	0	0	0	0	0	0	0	0
SV644	0	0	0	0	0	0	206	0	0	0	251	0	284	0	0	0	0	0	87	0	0	0	235	0	0	0	0	0	0	0	0	0	0	0	0	0	0	0	0	0	765	0	222	0	0	0	0	0	0
SV673	218	0	0	280	0	0	0	0	0	0	0	0	0	0	0	0	0	0	0	0	0	0	0	0	0	0	0	0	0	0	0	0	0	0	0	0	0	0	0	0	0	0	0	0	0	0	0	0	0
SV716	0	0	0	0	0	0	0	0	0	0	0	0	0	261	0	0	0	0	0	0	0	0	0	0	0	0	0	0	0	0	0	0	0	0	0	0	0	0	0	0	0	0	0	0	0	0	0	0	0
SV737	0	0	0	0	0	0	0	0	0	0	0	0	113	0	0	0	0	0	0	0	0	0	0	0	0	0	0	1761	0	0	0	43	0	344	0	0	0	0	0	0	0	0	0	0	0	0	0	0	0
SV774	0	0	0	0	0	0	0	0	0	0	0	0	0	0	0	0	0	0	0	0	0	0	0	0	0	0	0	1721	0	108	0	0	0	338	0	0	0	0	0	0	0	0	0	0	0	0	0	0	0
SV783	0	0	0	0	0	0	0	0	0	0	0	0	0	0	0	0	0	0	0	0	0	0	0	0	36	0	0	0	0	0	0	0	0	15	0	0	0	0	0	0	83	0	0	0	0	0	0	0	0
SV792	0	0	343	0	0	0	137	81	0	0	0	94	0	0	0	118	0	0	0	0	0	156	0	0	0	0	0	0	0	0	0	0	0	0	0	205	0	0	0	0	0	0	0	0	0	0	86	0	285
SV814	0	0	228	0	0	0	0	0	228	0	0	0	0	0	0	0	0	0	0	0	0	48	0	0	0	321	0	0	0	0	0	0	0	0	0	0	0	0	0	0	70	0	106	0	0	0	0	0	119
SV833	0	0	0	256	0	0	0	0	0	0	124	0	0	0	57	0	40	0	0	0	0	0	0	0	0	0	0	0	0	0	0	0	0	0	153	212	0	0	0	0	90	0	0	0	0	0	0	0	0
SV847	0	0	0	0	0	0	0	0	0	0	0	0	0	0	0	0	0	0	0	0	0	0	0	0	0	0	0	0	0	0	0	0	52	0	0	0	0	0	0	0	0	0	0	0	510	0	0	0	0
SV855	0	0	0	0	0	0	0	0	0	0	0	0	0	0	0	0	0	0	0	0	0	0	0	0	0	0	0	0	0	0	0	0	0	0	0	0	0	0	148	0	0	0	0	0	0	0	0	0	0
SV875	0	0	0	0	0	0	0	0	0	0	0	0	245	0	0	0	0	0	0	0	0	0	0	0	0	0	0	0	0	0	0	0	0	0	0	232	0	0	256	0	560	0	0	0	0	0	0	0	0
SV909	0	0	0	0	0	0	0	0	0	126	0	0	0	0	0	0	33	0	98	0	0	0	126	0	130	361	0	649	0	0	0	0	0	0	0	0	109	0	0	0	0	57	0	0	0	0	0	161	0
SV924	0	0	171	0	0	0	0	0	0	0	0	203	0	0	0	0	268	0	314	0	0	0	0	183	0	346	0	0	0	0	0	0	0	0	0	0	0	0	0	268	0	447	0	0	0	0	815	0	0
SV960	0	0	0	0	0	0	0	0	233	0	0	216	0	0	0	0	261	0	0	63	70	0	0	0	283	369	0	0	0	0	0	0	0	0	0	0	0	0	0	263	0	0	0	0	0	0	822	0	0
SV983	0	0	0	0	0	0	0	0	0	0	0	0	0	0	0	0	0	0	0	0	0	0	0	0	0	0	0	0	0	0	0	0	0	0	0	0	0	0	0	0	0	0	0	0	400	0	0	0	0
SV1000	0	0	0	0	0	0	0	0	0	0	0	0	0	0	0	0	0	0	0	0	0	0	0	0	0	0	0	0	0	0	0	95	0	0	0	0	0	0	0	0	0	0	0	0	0	0	0	0	0
SV1024	0	0	0	0	0	0	0	0	0	0	0	0	0	0	0	0	0	0	0	0	0	0	0	0	0	0	0	0	0	0	0	0	0	0	0	0	0	0	0	0	0	0	0	0	0	0	0	0	0
SV1029	180	0	0	244	0	0	0	0	0	0	0	0	0	0	0	0	0	0	0	0	0	0	0	0	0	0	0	0	0	0	0	0	0	0	0	0	0	0	0	0	0	0	0	0	0	0	0	0	141
SV1061	0	0	0	0	0	0	0	0	0	0	0	0	0	0	0	0	0	0	0	0	0	0	0	0	0	0	92	1256	0	0	0	0	0	233	0	0	0	0	0	0	0	0	0	0	0	0	0	0	0
SV1070	0	0	0	0	0	0	0	0	0	0	0	0	0	0	0	0	0	0	0	0	0	0	0	0	0	0	0	0	0	0	0	0	0	0	0	0	0	0	0	0	0	0	0	0	0	0	0	0	0
SV1155	0	0	0	85	0	0	0	0	0	48	0	0	0	38	0	0	0	0	0	0	0	0	205	0	0	0	0	0	0	0	0	0	0	0	0	180	0	0	0	0	0	0	0	0	0	0	0	0	0
SV1168	0	0	0	0	0	0	0	0	0	0	0	0	0	0	0	0	0	0	0	0	0	0	0	0	0	0	0	0	0	0	0	0	0	0	0	0	64	0	0	151	0	0	0	0	0	0	261	0	245
SV1174	0	0	0	0	0	0	0	0	0	0	0	0	0	0	0	0	0	0	0	0	0	0	0	0	0	0	0	0	0	0	0	0	0	0	0	0	0	0	0	0	0	0	0	0	0	0	0	0	0
SV1183	0	0	0	0	0	0	0	0	0	0	0	0	0	0	0	0	0	0	0	0	0	0	0	0	0	0	0	0	0	0	0	0	0	0	0	0	0	0	0	0	0	0	0	0	0	0	0	0	0
SV1191	0	0	0	0	0	0	0	0	0	0	0	0	0	0	0	0	0	0	0	0	0	0	0	0	0	0	0	0	0	0	0	0	0	0	0	0	0	0	0	0	0	0	0	0	0	0	0	0	0
SV1195	0	0	96	43	0	0	0	0	0	0	0	0	0	0	0	0	0	0	46	0	0	0	251	0	132	0	0	0	0	0	0	0	0	0	0	0	0	0	203	0	0	0	0	0	0	0	0	0	0
SV1196	0	0	0	0	0	0	0	0	0	0	0	0	0	0	0	0	0	0	0	0	0	0	0	0	0	0	0	0	0	0	0	0	0	269	0	0	0	0	0	0	401	0	94	0	0	0	0	0	0
SV1210	0	0	0	0	0	0	0	0	0	0	0	0	0	0	0	0	0	0	0	0	0	0	0	0	0	0	381	0	0	0	0	0	0	189	0	0	0	56	0	0	0	90	0	0	0	0	0	0	0
SV1220	0	0	0	0	0	0	0	0	0	0	0	0	0	0	0	0	0	0	0	0	161	0	0	0	0	180	0	0	0	0	0	0	0	0	0	0	0	0	0	0	0	0	0	0	0	0	120	0	0
SV1236	0	0	0	0	145	0	0	0	0	0	0	168	0	114	0	0	210	52	0	0	164	0	0	0	0	281	0	0	0	0	0	0	0	0	0	0	0	0	0	209	0	0	0	0	0	0	609	0	0
SV1243	140	0	0	174	0	0	0	0	0	0	0	0	0	0	0	0	0	0	0	0	0	0	0	0	130	0	0	0	0	0	0	0	0	0	0	0	0	0	0	0	0	0	0	0	0	0	0	0	0
SV1250	0	0	0	0	0	0	0	0	0	0	0	0	0	0	0	0	0	0	0	0	0	0	0	0	125	0	0	0	0	0	0	0	0	0	0	0	0	0	0	0	0	0	0	0	0	0	0	0	0
SV1266	0	0	0	0	0	0	0	0	0	0	0	0	0	0	0	0	0	0	0	0	0	0	0	0	0	0	0	1146	0	0	0	0	0	188	0	0	0	0	0	0	0	0	0	0	0	0	0	0	0
SV1316	308	0	0	0	0	0	265	0	0	0	0	0	142	204	0	0	0	0	0	0	0	0	0	0	0	254	0	0	0	0	0	0	0	0	0	0	0	0	0	0	0	0	0	0	273	0	0	0	0
SV1383	0	76	0	0	0	0	0	0	0	0	0	0	0	0	0	0	0	0	0	0	0	0	0	0	0	0	0	0	0	0	0	0	0	0	0	127	0	0	0	0	0	0	0	0	0	0	0	0	0
SV1408	0	0	0	0	0	0	0	0	0	0	0	0	0	0	0	0	0	0	0	0	0	0	0	0	0	0	0	0	0	0	0	0	0	0	0	0	0	0	0	0	0	0	0	0	0	0	0	0	0
SV1442	0	0	0	0	0	0	0	0	0	0	0	127	0	0	0	0	178	0	85	0	0	0	0	45	0	206	0	0	0	0	0	0	0	0	0	0	0	0	0	160	0	0	0	0	0	0	484	0	0
SV1443	0	0	0	0	0	18	0	0	68	0	0	0	0	0	0	0	0	0	0	0	0	0	0	0	0	256	0	0	0	0	0	0	0	0	0	0	0	0	0	65	0	0	0	0	0	0	0	0	0
SV1446	0	0	0	0	0	0	0	0	0	0	0	0	0	0	0	0	0	0	0	0	0	0	0	0	0	0	0	0	0	0	0	0	0	0	0	0	0	0	0	0	0	0	0	0	0	0	0	0	0
SV1532	56	0	0	0	0	0	0	0	0	0	0	0	0	0	0	0	0	0	0	0	0	0	0	0	90	0	0	0	0	0	0	0	0	0	0	0	0	0	0	0	0	0	0	0	0	0	0	0	0
SV1541	0	0	0	0	0	0	0	0	0	0	0	0	0	0	0	0	0	0	0	0	0	0	0	0	0	0	0	0	0	0	0	0	0	0	0	0	0	0	0	0	0	0	0	150	0	0	0	0	0
SV1574	0	0	0	0	0	0	0	0	0	0	0	0	0	0	0	0	0	0	0	0	0	0	0	0	0	0	0	0	0	0	0	0	0	0	0	0	0	0	0	0	0	0	0	0	0	0	0	0	0
SV1584	0	0	0	0	0	0	0	0	0	0	0	0	0	0	0	0	0	0	0	0	0	0	0	0	0	0	0	0	0	0	0	0	0	0	0	0	0	143	0	0	0	0	0	0	0	0	0	0	0
SV1672	0	0	0	0	0	0	0	0	0	0	0	0	0	0	0	0	0	0	0	0	0	0	0	0	0	0	0	0	0	0	0	0	0	0	0	0	0	0	0	0	0	0	0	0	0	0	0	0	0
SV1682	0	0	0	0	0	0	0	0	0	0	0	0	0	0	0	0	0	0	0	0	0	13	0	0	0	0	0	0	0	0	0	0	0	0	0	0	0	0	0	0	36	0	0	0	0	0	0	0	0
SV1711	0	0	0	81	0	0	0	0	0	0	0	0	0	0	0	0	0	0	0	0	0	0	0	0	0	0	0	0	0	0	0	0	0	0	0	0	0	0	0	82	0	0	0	0	0	0	0	0	0
SV1724	0	0	0	0	0	0	0	0	0	0	0	0	0	0	0	0	0	0	0	0	0	0	0	0	0	175	0	0	0	0	0	0	0	0	0	0	0	0	0	0	0	0	0	0	211	0	0	0	0
SV1735	0	0	0	0	0	0	0	0	0	0	0	0	0	0	0	0	0	0	0	0	0	0	0	0	0	0	0	0	0	0	0	0	0	0	0	0	0	0	0	0	0	0	0	0	0	0	0	0	0
SV1849	0	0	0	0	0	0	0	0	0	0	0	0	0	0	0	0	0	0	0	0	0	0	0	0	102	0	0	0	0	0	0	0	0	0	0	0	0	0	44	0	0	0	0	0	0	0	0	0	0
SV2065	0	0	139	0	0	121	0	0	21	0	20	0	0	0	19	0	0	0	37	0	0	0	0	0	0	0	0	0	0	0	0	29	20	0	831	0	0	0	0	0	0	0	0	0	0	0	0	0	0
SV2126	0	0	0	0	0	0	0	0	0	0	0	0	0	0	0	0	0	0	0	0	0	0	0	0	0	0	0	0	0	0	0	0	0	0	0	0	0	0	0	0	0	0	0	0	0	0	0	0	0
SV2263	0	0	0	60	0	0	0	16	0	0	0	64	0	0	0	0	0	0	0	0	43	0	0	0	0	0	0	0	0	0	0	0	0	0	597	0	0	0	0	0	0	0	0	0	30	0	0	0	0
SV2296	0	0	157	0	0	0	0	0	0	0	0	36	0	16	0	0	34	49	0	0	125	0	0	10	0	0	0	0	0	0	0	0	0	0	0	0	0	0	0	0	0	0	0	0	0	0	0	0	0
SV2308	0	0	0	0	0	0	0	0	0	0	0	0	0	0	0	0	0	0	0	0	0	0	0	0	0	0	0	0	0	0	0	0	0	0	0	0	0	0	0	0	0	0	0	0	0	0	0	0	0
SV2366	0	0	0	0	0	0	0	0	0	0	0	0	0	0	0	0	0	0	0	0	0	0	0	0	0	0	0	29	0	0	0	0	0	0	0	0	0	0	0	0	0	0	0	0	0	0	0	0	0
SV1602	0	4	0	0	0	0	0	0	0	0	0	0	0	0	0	0	0	0	0	0	0	0	0	0	59	0	0	0	0	0	0	0	0	0	0	0	0	0	0	0	0	0	0	0	0	0	0	0	0
SV1657	0	0	0	0	0	0	0	0	0	0	0	0	0	0	0	0	0	0	0	0	0	0	0	0	0	0	0	0	0	0	0	0	0	0	0	0	0	0	0	0	0	0	0	0	0	0	0	0	45
SV1804	0	0	0	0	0	0	0	0	0	0	0	0	0	0	0	0	0	0	0	0	0	0	0	0	0	0	0	0	0	0	0	0	0	0	0	0	0	0	0	0	0	0	0	0	0	0	0	0	0
SV2365	0	0	0	0	0	0	0	0	0	0	0	0	0	0	0	0	0	0	0	0	0	0	0	0	0	0	0	0	0	0	0	0	0	0	0	0	0	0	0	0	0	0	0	0	0	0	0	0	0
SV2446	0	0	0	0	0	0	0	0	0	0	0	0	0	0	0	0	0	0	0	0	0	0	0	0	0	0	0	0	0	0	0	0	0	0	0	0	0	0	0	0	0	0	0	0	0	0	0	0	0
SV1693	0	0	0	0	0	0	0	0	0	0	0	0	0	0	0	0	0	0	0	0	0	0	0	0	0	0	0	0	0	0	0	0	0	0	0	0	0	0	0	0	0	0	19	0	0	0	0	0	0
SV1773	0	0	0	0	0	0	0	0	0	0	0	0	0	0	0	0	0	0	0	0	0	0	12	0	0	0	0	63	0	0	0	0	0	0	0	0	0	0	0	0	0	0	0	0	0	0	0	0	0
SV1790	0	0	0	0	0	0	0	0	0	0	0	0	0	0	0	0	0	0	0	0	0	0	0	0	0	0	0	299	0	0	0	0	0	0	0	0	0	0	0	0	0	0	0	0	0	0	0	0	0
SV2105	0	0	0	0	0	0	0	0	0	0	0	0	0	0	0	0	0	0	0	0	0	0	0	0	0	0	0	71	51	0	0	0	0	0	0	0	0	0	0	0	0	0	0	0	0	0	0	0	0
SV2147	0	0	0	0	0	0	0	0	4	0	0	0	0	0	0	0	0	0	0	0	0	0	0	0	0	0	0	0	0	0	0	0	0	97	0	0	0	0	0	0	0	0	0	0	0	0	0	0	0
SV2206	0	0	5	0	0	61	0	0	0	0	0	0	0	30	0	0	0	0	0	0	0	0	0	0	0	0	0	0	0	0	0	0	0	0	0	0	0	0	0	0	0	0	0	0	0	0	0	0	0
SV2390	0	0	0	0	0	0	0	0	0	0	0	0	0	0	0	0	0	0	0	0	56	0	45	0	0	0	0	0	0	0	0	0	0	0	0	0	0	0	0	0	22	0	0	0	0	0	0	0	0
SV2419	0	0	0	0	0	0	0	0	0	0	0	0	0	0	0	0	0	0	0	0	0	0	0	0	0	0	0	0	0	0	0	0	0	0	0	0	0	0	0	0	0	0	0	0	0	0	0	0	249
SV532	57	0	96	0	0	312	0	0	0	0	0	0	0	0	0	0	121	0	85	0	0	134	0	0	0	0	0	235	0	0	0	0	0	0	0	0	0	103	0	0	0	0	0	249	60	0	0	0	0
SV601	0	0	0	0	0	0	0	0	0	0	0	0	0	0	0	239	112	113	0	101	349	461	0	0	0	0	0	0	0	0	0	0	0	0	0	0	0	0	0	0	0	0	0	0	229	0	0	0	46
SV669	0	112	89	49	0	217	0	0	0	0	0	0	0	0	0	0	0	0	0	0	79	81	0	0	0	0	0	175	0	0	0	0	107	0	0	0	0	0	0	0	0	0	0	202	0	0	0	0	52
SV1055	0	0	0	0	0	0	244	160	132	56	220	218	30	114	0	0	0	0	0	0	0	0	0	0	0	0	0	0	0	0	0	0	0	0	0	0	0	420	101	0	200	0	0	1004	0	0	0	0	0
SV1380	0	0	0	0	0	0	0	0	0	0	0	0	0	0	0	0	0	0	0	0	0	0	40	0	0	0	0	0	0	0	0	0	0	0	0	0	0	0	0	0	0	0	0	0	0	0	0	0	0
SV29	469	133	0	115	0	0	0	0	0	144	0	0	0	0	0	0	0	0	90	0	169	0	0	0	171	0	0	26	0	0	0	0	0	0	0	0	0	151	164	0	1548	0	0	0	271	96	0	0	0
SV37	433	0	0	111	0	0	0	93	176	136	0	0	0	0	0	0	0	0	93	0	139	0	0	0	0	104	0	0	0	0	0	0	0	0	0	0	0	134	161	0	1472	0	0	0	242	0	0	0	0
SV46	0	0	0	0	0	0	0	0	0	0	0	0	0	0	0	0	0	0	0	0	463	0	0	0	0	0	0	0	0	0	0	0	0	0	0	0	0	0	0	0	0	0	0	0	946	85	0	0	0
SV61	1887	0	0	623	0	0	0	0	0	0	0	0	0	0	0	0	0	0	0	0	0	0	0	0	0	0	0	0	0	0	0	0	0	59	0	0	0	0	0	0	0	0	0	0	0	0	0	0	0
SV70	366	0	0	159	0	0	0	0	150	0	0	0	0	0	0	0	0	0	76	0	127	0	0	0	59	88	0	0	0	0	0	0	0	65	0	0	0	120	0	0	1236	0	0	0	242	0	0	0	0
SV72	0	0	0	0	0	0	0	0	353	248	0	0	0	0	0	0	0	0	0	0	0	0	0	0	0	0	0	0	0	0	0	0	0	0	0	0	0	448	285	0	4535	0	0	0	0	0	0	0	0
SV87	466	0	107	386	288	83	0	0	101	76	116	72	0	50	0	0	83	0	127	0	277	0	0	0	173	159	0	0	0	0	0	0	0	0	29	0	0	151	0	0	101	0	0	0	0	0	0	0	0
SV103	0	0	0	0	0	0	0	154	285	230	141	61	0	157	0	0	0	0	0	0	0	0	0	0	0	0	0	0	0	0	0	0	0	0	0	0	0	425	0	0	307	123	0	0	0	0	0	0	0
SV106	412	0	115	381	265	99	0	0	84	79	36	0	0	81	0	149	145	66	120	131	213	41	41	0	215	158	0	0	0	0	0	0	0	0	0	0	0	123	0	0	146	75	0	0	0	0	0	0	0
SV140	263	44	0	76	0	0	0	0	0	0	0	0	0	0	0	0	0	0	0	0	86	0	0	0	0	0	0	0	0	0	0	0	0	0	0	0	0	89	0	0	937	0	0	0	158	0	0	0	0
SV154	0	0	0	0	0	0	0	0	0	0	0	0	0	0	0	173	0	0	270	0	970	0	0	0	0	0	0	0	0	0	0	0	0	0	0	0	0	0	0	0	0	0	0	0	1201	0	458	0	380
SV156	354	0	79	302	213	74	0	89	75	100	0	0	0	41	67	48	72	0	164	50	235	0	94	0	100	137	0	0	0	0	0	0	0	0	0	0	0	118	0	0	86	25	0	0	0	0	0	0	0
SV162	0	0	0	0	0	0	0	0	0	0	0	0	0	0	0	172	265	99	368	199	770	0	0	0	0	0	0	0	0	0	0	0	0	0	0	0	0	0	0	0	0	0	0	0	0	0	0	0	0
SV165	668	95	897	0	198	178	0	0	136	196	334	0	0	0	0	0	77	0	235	0	327	0	0	0	140	0	177	289	0	168	0	0	78	0	0	598	0	787	124	127	1366	124	339	46	437	0	158	0	140
SV169	1359	0	329	1142	828	279	0	0	0	0	0	0	0	0	0	0	0	0	0	0	0	0	0	0	0	0	0	0	0	0	0	0	0	0	0	0	0	0	0	0	0	0	0	0	0	0	0	0	0
SV184	624	86	871	100	191	0	42	0	192	160	0	0	0	0	0	0	0	0	0	0	309	0	0	0	108	80	182	282	69	173	0	30	0	56	39	570	93	731	159	0	1346	95	306	0	372	0	123	0	134
SV213	0	0	0	0	0	0	0	0	0	0	0	0	0	0	0	0	0	0	0	0	0	0	0	0	0	0	0	0	0	0	0	0	0	0	0	0	0	0	0	0	0	0	0	0	0	0	0	0	0
SV233	0	0	0	0	0	0	0	0	0	0	0	0	0	0	0	0	0	0	0	0	0	0	193	0	426	513	0	0	0	0	0	0	0	0	0	0	0	0	0	0	0	0	0	0	0	0	0	0	0
SV241	265	0	85	213	174	73	35	0	57	0	0	0	57	0	0	0	0	0	0	0	152	0	0	0	0	104	0	0	0	0	0	0	0	0	0	0	0	86	0	0	0	0	0	0	0	0	0	0	0
SV246	505	98	762	0	156	0	0	0	93	147	0	0	0	0	0	199	0	0	0	0	274	0	91	0	0	213	112	215	0	123	0	0	0	0	121	463	0	578	80	0	1059	89	261	0	316	0	119	0	103
SV254	40	0	0	0	0	0	0	0	0	0	0	0	0	0	0	0	0	0	0	0	0	0	0	0	0	0	169	0	260	0	109	0	0	0	0	0	0	0	0	0	121	0	0	0	0	0	0	0	0
SV261	0	0	0	0	0	0	0	0	0	0	0	0	0	0	0	0	0	0	0	0	0	0	0	0	0	0	0	0	0	0	0	0	0	0	0	0	0	0	0	0	118	0	0	0	0	0	0	0	0
SV271	0	0	0	0	0	0	0	0	0	0	0	0	0	0	0	0	0	0	0	0	0	0	0	0	0	0	191	0	214	0	140	0	109	0	0	0	0	0	0	0	0	0	0	0	0	0	0	0	0
SV281	0	0	0	0	0	0	38	0	369	557	365	0	0	0	0	0	0	0	0	0	0	0	0	0	0	0	0	0	0	0	0	0	0	0	0	0	0	2273	736	277	4167	325	992	40	0	0	0	0	0
SV303	1949	290	2948	174	606	186	0	0	0	0	0	0	0	0	0	0	0	0	0	0	0	0	0	0	0	0	0	0	0	593	0	0	0	48	0	1798	0	0	0	0	0	0	0	0	0	0	0	0	0
SV307	0	0	0	0	0	0	0	0	0	0	0	0	0	0	0	0	0	0	0	0	0	0	0	0	0	0	0	0	0	0	348	0	0	0	0	0	0	0	0	0	0	0	0	0	0	0	0	0	0
SV317	0	0	0	0	0	0	0	0	0	0	0	0	0	0	0	0	0	0	0	0	0	0	0	0	227	348	503	860	112	0	0	0	0	0	0	0	0	0	0	0	0	0	0	0	0	0	0	0	0
SV328	0	0	0	0	0	0	0	0	0	0	0	0	0	0	0	0	0	0	0	0	0	0	0	0	0	0	0	0	0	0	0	0	0	0	0	0	0	0	0	0	0	0	0	0	0	0	0	0	0
SV336	0	0	0	0	0	0	0	0	0	0	0	0	0	0	0	0	0	0	0	0	0	0	0	0	0	0	123	0	170	0	82	0	0	0	0	0	0	0	0	0	0	49	0	0	68	0	0	0	0
SV337	391	53	541	0	123	40	0	28	0	114	84	0	0	0	0	0	0	0	59	0	184	0	0	0	0	0	97	172	0	108	0	0	0	0	0	367	0	446	80	0	859	64	207	0	226	0	92	0	61
SV348	0	0	0	0	0	0	0	0	0	0	0	0	0	0	0	0	0	0	0	0	0	0	0	0	0	0	0	0	0	0	0	0	0	0	0	0	0	0	0	0	0	0	0	0	0	0	0	0	0
SV362	0	0	0	0	0	0	0	0	0	0	0	0	0	0	0	0	0	0	0	0	0	0	0	0	0	0	0	0	0	0	0	0	0	0	0	0	0	0	0	0	0	0	0	0	63	0	0	0	0
SV402	0	446	898	0	0	0	0	0	0	0	0	0	0	0	0	0	0	0	0	0	0	0	0	0	0	0	0	0	0	0	0	0	0	0	0	0	0	0	0	0	0	0	0	0	0	0	0	0	0
SV410	0	0	0	0	0	0	0	0	0	0	0	0	0	0	0	0	0	0	0	0	0	0	0	0	0	0	0	0	0	0	0	0	0	0	0	0	0	0	0	0	0	0	0	0	0	0	0	0	0
SV427	0	0	0	0	0	0	0	0	0	0	0	0	0	0	0	0	0	0	0	0	0	0	0	0	0	0	0	0	0	0	0	0	0	0	0	0	0	0	0	0	0	0	0	0	0	0	0	0	0
SV440	0	0	0	0	0	0	0	0	0	0	15	0	0	0	0	0	0	0	0	0	0	0	0	0	0	0	87	0	124	0	84	0	0	0	0	0	0	0	0	0	0	0	0	0	0	0	0	0	0
SV462	124	333	176	132	0	0	0	0	0	0	279	0	117	0	0	138	199	237	361	105	292	0	0	0	0	254	0	0	0	0	0	0	0	0	0	0	0	0	0	0	277	0	0	0	72	0	0	0	0
SV466	160	0	190	95	0	0	53	0	0	0	262	0	0	0	0	127	208	0	413	112	320	0	143	0	0	359	0	0	0	0	0	0	0	0	0	0	0	0	0	0	348	0	0	0	0	0	0	0	0
SV505	0	0	0	0	0	0	0	0	0	0	0	0	0	0	0	0	0	0	0	0	0	0	0	0	0	0	554	0	710	0	0	0	0	0	0	0	0	0	0	0	0	0	0	0	0	0	0	0	0
SV506	0	0	0	0	0	0	0	0	0	0	0	0	0	0	0	0	0	0	0	0	0	0	0	0	0	0	0	0	0	0	0	0	0	0	0	0	0	0	0	0	0	0	0	0	0	0	0	0	0
SV538	0	0	0	0	0	0	0	0	0	0	0	0	0	0	0	0	0	0	0	0	0	0	0	0	0	0	0	0	0	0	0	0	0	0	0	0	0	0	300	0	37	0	0	0	0	0	0	0	0
SV549	0	0	0	0	0	0	0	0	0	0	0	0	0	0	0	0	0	0	0	0	0	0	0	0	0	0	0	0	0	0	124	417	1053	0	0	0	0	0	0	0	0	0	0	0	0	0	0	0	0
SV561	0	0	0	0	0	0	0	0	0	0	0	0	0	0	0	0	0	0	0	0	0	0	0	0	0	0	0	0	0	0	75	374	978	0	0	0	0	0	0	0	0	0	0	0	0	0	0	0	0
SV573	217	0	0	98	386	216	0	0	59	121	0	0	0	0	0	0	0	41	0	0	0	0	0	0	347	0	0	177	57	0	0	46	0	0	113	153	0	148	0	0	0	0	328	0	0	0	0	0	0
SV578	0	0	217	0	0	168	0	0	0	0	0	0	0	0	0	0	148	0	246	0	0	0	130	0	162	0	0	0	0	265	0	0	221	0	0	127	0	141	0	70	0	0	106	0	0	0	0	0	165
SV626	142	0	253	0	0	0	0	0	0	0	235	0	0	0	0	100	173	0	309	102	262	0	0	0	0	231	0	0	0	0	0	0	0	0	0	0	0	0	0	0	234	0	0	0	0	0	0	0	0
SV640	0	0	0	0	50	0	0	0	0	0	298	0	0	0	49	0	165	0	0	0	0	0	222	0	154	209	0	0	0	258	0	0	0	0	63	103	0	0	0	84	0	0	131	0	0	0	0	0	142
SV645	0	0	0	0	0	0	0	0	0	0	0	0	0	0	62	483	631	265	1478	356	939	142	0	0	0	0	0	0	0	0	0	0	0	0	0	0	0	0	0	0	0	0	0	0	0	0	0	0	0
SV685	0	0	0	0	0	0	0	0	0	0	0	0	0	0	0	0	0	0	0	0	0	0	0	0	0	0	0	0	0	0	0	341	788	0	0	0	0	0	0	0	0	0	0	0	0	0	0	0	0
SV696	0	0	0	0	0	0	0	0	0	0	0	0	0	0	0	0	0	0	0	0	0	0	676	0	469	0	0	0	0	0	0	0	0	0	0	0	0	0	0	0	0	0	0	0	0	0	0	0	0
SV725	0	0	0	0	0	0	0	0	0	0	0	0	0	0	0	0	233	0	0	0	172	0	0	0	0	0	0	0	0	0	0	0	0	0	0	0	0	0	0	0	0	0	0	0	0	0	0	0	0
SV742	0	0	258	0	0	0	0	0	0	0	0	0	0	0	0	0	54	0	0	0	175	0	0	0	0	0	0	84	0	91	0	0	0	0	0	80	0	146	0	0	0	0	0	0	0	0	0	0	0
SV753	0	0	0	0	0	0	0	0	0	0	0	0	0	0	0	0	0	0	0	0	0	0	0	0	298	0	0	230	0	0	0	0	0	0	0	0	0	0	0	0	0	0	0	0	0	0	0	0	0
SV778	0	0	0	0	0	0	109	0	0	0	0	0	0	0	129	0	92	0	0	0	0	0	177	0	104	0	0	0	0	262	0	0	0	0	0	94	0	0	0	61	71	0	81	0	68	0	0	0	99
SV781	102	0	0	0	0	0	0	0	0	0	168	0	0	0	0	83	163	0	330	79	219	118	39	0	0	231	0	0	0	0	0	0	0	0	0	0	0	0	0	0	191	0	0	0	0	0	0	0	0
SV813	196	0	0	0	417	173	0	0	0	0	0	0	0	0	0	0	0	0	0	0	0	0	0	0	0	0	0	0	0	0	0	0	141	0	96	237	0	0	0	0	0	0	0	0	0	0	0	0	0
SV816	0	0	0	0	0	0	0	0	0	0	0	0	229	0	0	0	0	0	0	0	134	0	0	0	0	72	0	0	56	0	0	143	0	188	0	83	0	0	0	0	0	0	0	0	0	0	0	0	0
SV828	0	0	0	0	0	0	130	0	168	173	185	0	0	0	0	0	0	0	0	0	0	0	0	0	0	0	0	0	0	0	0	0	0	0	0	0	0	118	0	236	64	0	383	0	0	0	0	0	0
SV834	0	0	235	0	46	164	0	0	0	0	0	0	0	0	0	0	0	0	0	0	0	0	0	0	0	0	0	0	0	781	0	0	217	166	60	361	0	0	0	0	0	0	0	0	0	0	0	0	0
SV836	0	0	0	0	0	0	0	0	0	0	0	0	0	0	0	0	0	0	0	0	0	0	0	0	0	0	141	0	38	0	0	0	0	0	0	0	0	0	100	0	0	0	0	0	0	0	0	0	70
SV842	0	0	0	0	0	0	0	0	186	0	0	0	0	0	0	0	0	0	0	0	137	0	105	0	0	80	0	0	0	0	0	93	0	0	0	77	0	0	0	0	0	0	0	0	0	0	0	0	0
SV859	0	0	0	0	0	0	48	0	0	0	811	0	102	0	0	0	0	0	0	0	0	0	0	0	0	0	0	0	0	0	0	0	0	0	0	0	0	0	0	0	911	0	0	0	0	0	0	0	0
SV862	0	0	0	0	0	0	0	0	0	0	0	0	0	0	0	0	491	0	186	0	0	0	0	0	0	0	0	0	0	0	0	0	0	0	0	0	0	0	0	0	0	0	0	0	0	0	0	0	449
SV894	0	0	0	0	0	0	0	0	0	0	0	0	0	0	0	0	0	0	0	0	0	0	0	0	0	0	0	0	0	0	0	0	0	0	0	0	0	0	0	0	0	0	0	0	0	0	0	0	0
SV906	0	0	0	0	0	0	0	0	0	0	0	0	0	0	0	0	0	0	0	0	0	0	0	0	0	0	0	0	0	0	55	254	649	0	0	0	0	0	0	0	0	0	0	0	0	0	0	0	0
SV915	0	0	0	0	0	0	0	0	0	0	0	0	0	0	0	0	0	0	0	0	0	0	0	0	0	0	176	0	0	0	0	0	0	0	0	0	0	0	91	0	43	0	0	0	0	61	0	0	0
SV919	129	0	0	53	0	0	0	0	63	0	165	113	71	0	0	14	0	0	220	0	0	0	0	0	0	0	0	0	0	0	0	0	0	88	0	0	0	0	0	0	0	0	49	0	34	0	0	0	0
SV923	0	0	0	0	0	0	0	0	0	0	0	0	0	0	0	0	134	0	0	0	0	0	0	0	0	0	0	0	0	0	0	0	0	0	0	0	0	123	0	0	64	0	0	0	0	0	0	0	0
SV937	0	0	0	0	0	0	0	0	0	0	0	0	0	0	0	0	0	0	0	0	0	0	0	0	0	0	0	0	0	0	0	0	0	0	0	0	0	0	0	0	0	0	0	0	0	0	0	0	0
SV1080	0	0	0	0	0	35	0	0	0	204	0	0	0	0	0	0	0	0	0	44	0	0	129	0	85	0	0	0	0	203	0	0	0	0	0	131	0	0	0	47	0	0	76	0	0	0	0	0	89
SV1085	0	0	0	0	0	0	0	0	0	0	0	0	0	0	0	0	0	0	0	0	0	0	0	0	0	0	101	0	0	0	0	0	0	0	0	0	0	0	85	0	0	0	0	0	0	0	0	0	0
SV1091	0	0	0	0	0	0	0	0	0	0	0	0	0	0	0	0	0	0	0	0	0	0	0	0	0	0	0	110	0	0	0	0	0	0	0	0	0	0	0	0	158	0	202	0	0	0	0	0	0
SV1095	0	0	0	0	0	0	0	0	0	0	0	0	0	0	0	0	0	0	0	0	119	0	0	0	0	145	0	0	0	0	0	70	0	0	0	64	0	0	0	0	0	0	0	0	0	0	0	0	0
SV1098	0	0	0	0	0	0	30	0	68	22	160	111	92	20	0	0	0	0	0	0	0	0	0	0	0	0	0	0	0	0	0	0	0	0	0	0	0	0	0	0	21	0	40	0	0	0	0	0	0
SV1139	0	0	0	0	0	0	0	0	0	0	0	0	0	0	0	0	0	0	0	0	0	0	0	0	0	0	0	0	0	0	0	0	0	0	0	0	0	0	0	0	0	0	0	0	0	0	0	0	0
SV1149	0	0	0	0	0	0	0	0	0	0	0	0	0	0	0	0	0	0	0	0	0	0	0	0	0	0	466	0	0	0	0	0	0	0	0	0	0	0	0	0	0	0	0	0	0	0	0	0	0
SV1172	0	0	0	0	0	0	0	0	0	0	0	0	0	0	0	0	0	0	0	0	0	0	0	0	0	0	0	0	0	0	0	0	0	0	0	0	0	0	0	0	0	0	0	0	0	0	0	0	0
SV1182	0	0	0	0	56	95	25	0	0	0	0	0	0	0	0	0	0	0	0	49	0	0	153	0	0	0	0	0	0	0	0	0	0	0	0	0	0	0	0	0	0	0	0	0	0	0	0	0	0
SV1187	0	0	0	0	0	0	0	0	0	0	0	0	245	0	0	0	0	0	0	0	0	0	0	0	0	0	0	0	0	0	0	0	0	0	0	0	0	0	0	0	0	0	0	0	0	0	0	0	0
SV1197	0	0	0	0	87	0	0	0	0	0	0	0	0	0	0	0	0	0	0	0	0	0	0	0	0	0	0	0	0	0	0	0	0	0	0	43	0	101	0	0	0	0	0	0	0	0	0	0	0
SV1211	0	0	0	0	0	0	0	0	0	0	0	0	0	0	0	0	0	0	0	0	0	0	0	0	0	0	0	0	0	0	0	0	0	0	0	0	0	0	0	0	0	0	0	0	0	0	0	0	0
SV1261	0	0	0	0	0	0	0	0	0	0	0	0	0	0	0	0	0	0	0	0	0	0	0	0	0	0	0	0	0	0	0	54	0	0	0	0	0	0	0	0	0	0	0	0	0	0	0	0	0
SV1265	0	0	0	0	96	1548	0	257	0	108	0	0	0	268	0	0	317	0	0	0	0	0	0	0	0	0	0	0	0	0	76	0	0	0	0	0	0	0	0	0	0	0	0	0	0	0	0	0	0
SV1271	0	0	0	0	0	0	0	0	52	110	0	0	96	75	0	0	0	0	0	0	0	0	0	0	0	0	0	0	0	0	0	0	0	0	0	0	0	444	0	0	0	0	293	0	0	0	0	0	0
SV1275	0	0	0	0	172	1412	167	247	0	95	0	0	0	278	0	0	0	0	0	0	201	0	0	0	0	0	0	0	0	0	63	0	0	0	0	0	0	0	0	0	0	0	67	0	0	0	0	0	0
SV1288	0	0	0	0	0	0	0	0	0	0	0	0	0	0	0	0	0	0	227	39	0	101	0	0	0	0	0	0	0	0	0	0	0	0	0	0	0	0	0	0	0	0	0	0	31	0	42	0	0
SV1313	0	0	0	0	0	0	0	0	0	0	0	0	0	0	0	0	0	0	0	0	0	0	0	0	0	0	79	0	0	0	0	0	0	0	0	0	0	0	74	0	0	0	0	0	70	0	0	0	0
SV1315	0	0	0	0	0	0	0	0	0	0	0	0	0	0	0	0	0	0	0	0	0	0	0	0	0	0	0	0	0	0	0	0	0	0	0	0	0	0	0	0	0	0	0	0	0	0	0	0	0
SV1336	0	0	40	0	0	0	0	0	0	0	0	0	0	0	0	0	0	0	0	0	61	0	0	0	0	86	0	0	0	0	0	0	0	0	0	0	0	16	0	0	0	0	0	0	0	0	48	0	0
SV1337	0	0	0	0	0	0	0	0	0	0	0	0	0	0	0	0	0	0	0	0	0	0	0	0	0	0	808	0	162	0	0	0	0	0	0	0	0	0	0	0	0	0	142	0	0	0	0	0	0
SV1345	0	0	0	0	0	0	0	0	0	0	0	0	0	0	0	0	0	0	0	0	0	0	0	0	0	0	0	0	0	0	0	0	0	0	0	0	0	0	0	0	0	0	0	0	65	59	0	0	68
SV1348	0	0	0	0	0	0	0	0	0	0	0	0	0	0	0	0	0	0	0	0	0	0	0	0	0	0	0	0	0	0	0	0	0	0	0	0	0	0	0	0	0	0	0	0	324	19	0	0	0
SV1351	0	0	0	0	0	0	0	0	0	0	0	0	0	0	0	0	0	0	0	0	0	0	0	0	0	0	0	0	0	0	0	269	0	0	0	233	0	0	0	0	0	0	0	0	0	0	0	0	0
SV1362	0	0	0	0	0	0	0	0	0	0	0	0	0	0	0	0	0	0	0	0	0	0	0	0	0	0	0	0	0	0	0	175	0	0	0	0	0	0	0	0	0	0	0	0	0	0	0	0	0
SV1364	0	0	0	0	0	0	0	0	0	0	0	0	0	0	0	0	0	0	0	0	0	0	0	0	0	0	0	0	0	0	0	0	50	0	0	0	0	0	0	0	76	0	0	0	0	0	0	0	0
SV1370	0	0	0	0	0	0	10	0	0	0	0	0	0	0	0	0	0	0	0	0	0	0	0	0	0	0	0	0	0	0	0	0	0	0	0	0	0	0	0	0	0	0	0	0	311	0	0	0	0
SV1374	0	0	0	0	0	0	0	0	0	0	0	0	0	0	0	0	0	0	0	0	0	0	172	0	0	111	0	159	0	0	0	0	0	0	0	0	0	0	0	0	0	0	0	0	0	0	0	0	0
SV1400	0	0	0	0	0	0	185	0	90	0	0	0	0	0	0	0	0	0	0	0	0	0	0	0	0	0	0	111	23	0	0	0	0	0	0	0	0	0	0	0	0	0	0	0	0	0	0	0	0
SV1403	0	0	0	0	0	0	0	0	0	0	0	0	0	0	0	0	0	0	64	0	81	0	0	0	0	0	0	0	0	0	0	0	0	0	0	0	0	0	0	0	0	0	0	0	0	0	0	0	0
SV1407	0	0	0	0	0	0	0	0	0	0	0	0	0	0	0	0	0	0	0	0	0	0	0	0	0	0	0	0	0	0	0	0	0	0	0	0	0	0	45	0	229	0	170	0	0	0	0	0	0
SV1427	0	0	268	0	107	1193	0	210	79	75	0	0	0	210	0	0	0	0	0	0	71	0	0	0	0	0	0	0	0	0	100	0	0	0	0	0	0	0	0	0	0	0	0	0	0	0	0	0	0
SV1435	0	0	0	0	0	0	0	0	0	0	0	0	0	0	0	0	0	0	0	0	0	0	0	0	0	0	0	0	0	0	0	0	0	0	0	130	0	0	0	0	218	0	0	0	0	0	0	0	0
SV1438	0	0	0	0	0	0	0	0	0	0	0	0	0	0	0	0	0	0	0	0	0	0	0	0	0	0	809	0	158	0	0	0	0	0	0	0	0	0	0	0	0	0	0	0	0	0	0	0	0
SV1453	0	0	0	0	0	26	0	0	0	0	0	0	0	0	0	0	123	0	23	0	0	0	0	0	0	0	165	0	0	0	0	0	0	0	0	0	0	0	171	0	0	15	0	0	40	0	0	0	0
SV1456	0	0	0	0	0	0	0	0	0	0	0	0	0	0	0	0	0	0	0	0	0	0	0	0	0	0	0	0	0	0	0	0	0	0	0	0	0	0	0	0	0	0	0	0	0	0	0	0	0
SV1459	0	0	0	0	0	0	0	0	0	0	0	0	0	0	0	0	0	0	0	0	0	0	0	0	0	0	0	0	0	0	0	0	0	0	0	0	0	0	0	0	0	0	0	0	0	0	0	0	0
SV1466	0	0	0	0	0	0	0	0	0	0	0	0	0	0	0	0	0	0	0	0	0	0	0	0	0	0	0	0	0	0	0	0	0	0	0	0	0	0	0	0	0	0	0	0	0	0	0	0	0
SV1473	0	0	0	0	0	0	0	0	0	0	0	0	0	0	0	0	0	0	0	0	0	0	0	0	0	0	0	0	0	0	0	183	345	0	0	0	0	0	0	0	0	0	0	0	0	0	0	0	0
SV1474	0	0	0	0	0	0	0	0	0	0	0	0	0	0	0	0	0	0	0	0	0	0	0	0	0	0	0	0	0	0	0	0	0	0	0	0	0	0	0	0	0	0	0	0	0	0	0	0	0
SV1478	0	0	0	0	0	0	0	0	0	0	0	0	0	0	0	0	0	0	0	0	0	0	0	0	0	0	0	84	0	0	0	0	0	0	0	0	0	0	0	0	0	0	0	0	0	0	0	0	0
SV1524	0	0	0	0	266	0	0	0	0	0	0	0	0	73	0	0	0	0	0	0	191	0	0	0	0	0	0	52	0	133	0	0	0	0	0	0	294	389	0	0	0	0	135	0	0	0	0	0	0
SV1527	0	65	0	0	0	0	0	0	88	0	0	0	0	0	0	0	0	0	0	0	0	0	0	0	0	0	0	107	0	0	0	0	0	0	0	0	0	0	0	0	0	0	0	0	0	0	0	0	0
SV1540	122	0	40	58	48	90	0	0	0	0	0	0	0	0	0	0	0	0	0	0	0	0	0	0	0	0	0	0	0	0	0	0	0	74	0	0	0	0	0	0	0	0	0	0	0	0	0	0	0
SV1563	0	0	0	0	0	0	0	0	0	0	0	0	0	0	0	0	0	0	0	0	0	0	0	0	0	0	0	0	0	0	0	0	0	0	0	0	0	0	0	0	0	0	0	0	0	0	0	0	0
SV1566	0	0	0	0	0	0	0	0	0	0	0	0	0	0	0	0	0	0	0	0	0	0	0	0	0	0	0	0	0	0	0	0	0	0	0	0	0	0	0	0	0	0	0	0	256	0	0	0	0
SV1570	0	0	0	0	0	0	0	0	0	0	0	0	110	85	0	0	0	0	0	0	86	0	0	0	172	0	0	0	0	0	0	0	0	0	0	0	0	282	81	49	0	0	0	0	0	0	0	0	0
SV1587	0	0	0	0	0	0	0	0	0	0	0	0	0	0	0	0	0	0	0	0	0	0	0	0	0	0	0	0	40	0	0	0	0	0	0	0	0	0	0	0	0	0	0	0	0	0	0	0	0
SV1597	0	0	0	0	0	0	0	0	0	0	0	0	0	0	0	0	0	0	0	0	0	0	0	0	0	0	0	0	0	0	0	0	0	0	0	0	0	0	0	0	0	0	0	0	0	0	0	0	0
SV1614	0	0	0	0	0	0	0	0	0	0	0	0	0	0	0	0	0	0	0	0	0	0	0	0	0	0	0	0	0	0	0	0	0	0	0	0	0	0	0	0	0	0	0	0	0	0	0	0	0
SV1624	0	0	0	0	0	0	0	0	0	0	0	0	0	0	0	0	0	0	0	0	0	0	0	0	0	0	0	0	0	0	0	0	0	0	0	0	0	0	0	0	0	0	0	0	0	0	0	0	0
SV1633	0	0	0	0	0	0	0	0	0	0	0	0	0	0	0	0	0	0	0	0	0	0	0	0	0	0	0	0	0	0	28	153	322	0	0	0	0	0	0	0	0	0	0	0	0	0	0	0	0
SV1636	0	0	0	0	0	0	0	0	0	0	0	0	0	0	0	0	0	0	0	0	0	0	0	0	0	0	610	0	165	0	0	0	0	0	0	0	0	0	0	0	0	0	0	0	0	0	0	0	0
SV1644	0	0	0	0	0	0	0	0	0	0	0	0	0	0	0	0	0	0	0	0	0	0	0	0	0	0	0	0	0	0	0	427	82	0	0	0	0	0	0	0	0	0	0	0	0	0	0	0	0
SV1648	0	0	0	207	0	25	120	0	0	0	0	0	11	0	58	101	14	0	45	0	0	0	76	0	0	0	0	0	0	0	0	0	0	0	0	0	0	0	0	0	0	0	0	0	0	0	0	0	0
SV1651	0	0	0	0	0	0	0	0	0	0	0	0	0	0	0	110	160	0	0	0	0	0	0	0	0	52	0	0	0	0	0	0	0	0	0	0	0	0	0	0	0	0	0	0	0	0	0	0	0
SV1653	0	0	0	0	0	0	0	0	0	0	0	0	0	0	0	0	0	0	0	0	0	0	0	0	0	0	0	0	0	0	0	0	0	0	0	0	0	0	0	0	142	0	0	0	0	0	0	0	0
SV1661	0	127	0	0	0	0	0	0	0	0	0	0	0	0	0	0	0	0	0	0	0	0	0	0	0	0	0	0	0	0	0	0	0	0	0	0	0	0	143	0	0	0	0	0	0	0	0	0	0
SV1664	0	0	0	0	0	0	0	0	0	0	0	0	0	0	0	0	0	0	0	0	0	0	0	0	0	0	0	0	0	0	0	0	0	0	0	0	0	0	0	0	0	0	0	0	0	0	0	0	0
SV1677	0	0	0	0	0	0	0	0	0	0	227	0	0	0	0	0	0	0	0	0	128	0	0	0	0	0	0	0	0	0	0	0	121	0	0	0	0	0	140	885	0	130	0	0	0	0	0	0	0
SV1680	0	0	0	0	0	0	0	0	0	0	0	0	0	0	0	0	0	0	0	0	0	0	0	0	0	0	0	0	0	0	0	0	0	0	0	0	0	0	0	0	187	0	60	0	0	0	0	0	0
SV1684	0	0	0	0	0	0	0	0	0	0	0	0	0	0	0	0	0	0	0	0	0	0	0	0	0	0	0	0	0	0	0	0	0	0	0	0	0	0	0	0	0	0	0	0	0	0	0	0	0
SV1691	0	0	0	0	0	0	0	0	0	0	0	0	0	0	0	0	0	0	0	0	0	0	0	0	0	0	0	0	0	0	0	0	0	0	0	0	0	0	0	0	0	0	0	0	0	0	0	0	0
SV1702	0	0	0	0	0	0	0	0	0	0	0	0	0	0	0	0	0	0	0	0	0	51	0	0	0	0	0	0	0	0	0	0	0	0	0	0	0	0	0	0	0	0	0	0	0	0	0	0	23
SV1734	0	0	0	0	0	0	0	0	0	0	0	0	0	0	0	0	0	0	0	0	0	0	0	0	0	0	0	0	0	0	0	0	0	0	0	0	0	0	0	0	0	0	0	0	216	0	0	0	0
SV1738	0	0	0	0	0	0	0	0	0	0	0	0	0	0	0	0	0	0	0	0	68	0	0	0	119	0	0	0	0	0	0	0	0	0	0	0	0	274	0	134	0	0	0	0	0	0	0	0	0
SV1743	0	0	0	0	0	0	0	0	0	0	0	0	0	0	0	0	0	0	0	0	0	0	0	0	0	0	0	0	0	0	0	122	255	0	0	0	0	0	0	0	0	0	0	0	0	0	0	0	0
SV1748	0	0	0	0	0	0	0	0	0	0	0	0	0	0	0	0	0	0	0	0	0	0	0	0	198	0	0	0	0	0	0	0	0	0	0	0	0	0	44	0	0	0	0	0	0	0	0	0	0
SV1759	0	0	0	0	0	0	0	0	0	0	0	0	0	0	0	0	0	0	0	0	0	0	0	0	0	0	0	0	0	0	0	126	0	0	0	0	0	0	0	0	0	0	0	0	0	0	0	0	0
SV1763	0	0	41	0	259	0	0	0	127	62	176	0	0	0	0	0	0	0	0	0	0	0	0	0	0	0	0	0	0	0	0	0	0	0	0	0	252	250	0	0	0	0	0	0	0	0	0	0	0
SV1771	0	0	0	0	0	0	0	0	0	0	0	0	0	0	0	0	0	0	0	0	0	0	0	76	0	0	0	0	0	0	0	0	0	0	0	0	0	0	142	0	0	0	0	0	0	0	56	0	0
SV1787	0	0	0	0	0	0	0	0	0	0	0	0	0	0	0	0	0	0	0	0	58	0	0	0	0	0	0	0	0	0	0	0	0	0	0	0	0	0	140	844	0	173	0	0	0	0	0	0	0
SV1792	0	0	0	0	0	0	0	0	0	0	0	0	0	0	0	0	0	0	0	0	0	0	0	0	0	0	0	0	0	0	0	0	0	0	0	0	0	0	0	0	0	0	0	0	0	0	0	0	0
SV1800	0	0	0	0	0	0	0	0	0	0	0	0	0	0	0	0	0	0	0	0	0	0	0	0	0	0	0	121	0	0	0	0	0	0	0	0	0	0	0	0	0	0	0	0	0	0	0	0	0
SV1808	0	0	122	0	0	0	0	0	120	90	0	0	69	0	0	0	0	0	45	0	0	0	39	0	0	0	0	0	0	0	0	0	0	0	0	0	0	0	0	0	0	0	0	0	0	0	0	0	0
SV1818	0	0	95	0	0	0	0	0	149	60	0	0	0	0	3	0	0	0	0	0	92	0	0	0	0	0	0	0	0	0	0	0	0	0	0	0	0	0	0	0	0	0	0	0	0	0	0	0	0
SV1852	0	0	177	0	0	0	0	0	60	23	0	0	0	0	0	0	0	0	0	0	162	190	0	0	0	0	0	0	0	0	0	0	0	0	0	0	0	120	0	0	0	0	0	0	0	0	0	0	0
SV1866	0	0	0	0	0	0	0	0	0	0	0	0	0	0	0	0	0	0	0	0	0	0	0	0	0	0	0	103	372	0	0	0	0	0	0	0	0	0	0	0	0	0	63	0	0	0	0	84	0
SV1894	43	0	160	247	0	0	0	0	0	0	0	0	0	0	0	0	0	0	0	0	0	0	0	0	0	0	0	0	0	0	0	0	0	0	0	0	0	0	0	0	0	0	0	0	0	0	0	0	0
SV1897	0	0	0	0	0	0	0	0	0	0	0	0	0	0	0	0	0	0	0	0	0	0	0	0	0	0	0	0	0	0	0	0	0	0	0	0	0	0	0	0	0	0	0	0	0	0	0	0	0
SV1923	0	0	0	0	0	0	0	0	0	0	0	0	0	0	0	0	0	0	0	0	0	0	0	0	0	0	0	0	0	0	0	0	0	0	0	0	0	0	0	0	0	0	0	0	0	0	0	0	0
SV1940	0	0	0	0	0	0	0	0	0	0	0	0	0	0	0	0	0	0	0	0	0	0	0	0	0	0	0	0	0	0	0	0	0	0	0	0	0	0	0	0	0	0	0	0	0	0	0	0	0
SV1944	0	0	0	0	0	0	0	0	0	0	0	0	0	0	0	0	0	0	0	0	0	0	0	0	0	0	0	0	0	0	0	0	0	0	0	0	0	0	0	0	0	0	0	0	0	0	0	0	0
SV1986	0	0	0	0	0	0	0	0	0	0	0	0	0	0	0	0	0	0	0	0	0	0	0	0	0	0	0	0	0	0	0	0	0	0	0	0	0	0	0	0	73	0	0	0	0	0	0	0	0
SV2041	0	0	0	0	0	0	0	0	0	0	0	0	0	0	0	0	0	0	0	0	0	0	0	0	0	0	0	0	0	0	0	0	0	0	0	0	0	0	59	0	0	0	0	0	85	0	0	0	0
SV2078	0	0	0	0	0	0	0	0	0	0	0	0	0	0	0	0	0	0	0	0	0	0	0	0	0	0	0	0	0	0	0	0	0	0	0	0	0	0	0	0	130	0	0	0	0	0	0	0	0
SV2090	0	0	0	0	0	0	0	0	0	0	0	0	0	0	0	0	0	0	0	0	0	0	0	0	0	0	0	0	0	0	0	0	0	0	0	0	0	0	0	0	0	0	0	0	0	0	0	0	0
SV2093	0	0	0	0	0	0	0	0	0	0	0	0	0	0	0	0	0	0	0	0	0	0	0	0	0	0	0	0	0	0	0	0	0	0	0	0	0	0	0	0	0	0	0	0	0	0	0	0	0
SV2098	0	0	0	0	0	0	0	0	0	0	0	0	0	0	0	0	0	0	0	0	0	0	0	0	0	0	0	0	0	0	0	0	0	0	0	0	0	0	100	697	0	92	0	0	0	0	0	0	0
SV2103	0	0	0	0	0	0	0	0	0	0	0	0	0	0	0	0	0	0	0	0	0	0	0	0	0	0	0	0	0	0	0	94	193	0	0	0	0	0	0	0	0	0	0	0	0	0	0	0	0
SV2125	0	0	0	0	0	0	0	0	0	0	9	0	0	0	0	0	0	0	0	0	0	0	0	0	0	0	0	0	0	0	0	0	0	0	0	0	0	0	0	0	0	0	0	0	0	0	0	0	0
SV2130	0	0	54	0	0	0	0	0	138	44	0	0	0	0	0	55	0	0	91	0	0	0	0	0	0	0	0	0	0	0	0	0	0	0	0	0	0	0	0	0	0	0	0	0	0	0	0	0	0
SV2133	0	0	42	0	45	49	0	43	115	120	0	0	0	0	0	0	0	0	0	0	0	0	0	0	0	0	0	0	0	0	0	0	0	0	0	0	0	0	0	0	0	0	0	0	0	0	0	0	0
SV2151	0	0	0	0	0	0	0	0	0	0	0	0	0	0	0	0	0	0	0	0	0	0	0	0	215	0	0	0	0	0	0	49	29	0	0	0	0	0	0	0	0	0	0	0	0	0	0	0	0
SV2161	0	0	0	75	0	0	0	0	0	0	113	13	0	0	0	0	0	0	0	0	0	0	0	0	0	125	0	0	0	0	0	0	0	0	0	0	0	0	0	0	0	0	0	0	0	0	0	0	0
SV2189	0	0	39	0	43	55	0	0	0	0	0	0	0	0	0	0	0	0	0	0	0	0	0	0	0	0	0	0	0	0	0	0	0	0	0	0	0	0	0	0	0	0	0	0	0	0	0	0	0
SV2190	0	0	0	117	0	0	0	0	0	0	0	0	0	0	0	0	0	0	0	0	0	0	0	0	0	0	0	0	0	0	0	0	0	0	0	0	0	0	0	0	0	0	0	0	0	0	0	0	0
SV2197	0	0	0	0	0	0	0	0	0	0	0	0	0	0	0	0	0	0	0	0	0	0	0	0	0	0	0	0	0	0	0	0	0	5	16	0	0	0	0	0	0	286	0	0	0	0	0	0	0
SV2209	0	0	0	0	0	0	0	0	0	0	0	0	0	57	0	0	0	11	0	0	111	0	0	0	0	0	0	29	0	0	0	0	0	0	0	0	0	0	0	0	0	0	0	0	0	0	0	0	0
SV2213	89	0	0	0	0	0	0	0	0	0	0	0	0	0	0	86	0	0	0	0	0	0	0	0	0	0	0	0	0	0	0	0	0	0	0	0	0	0	0	0	86	0	0	0	0	0	0	0	0
SV2254	0	0	0	0	0	0	0	0	0	0	0	0	0	0	0	0	0	0	0	0	0	0	90	0	0	0	0	0	0	0	0	0	0	0	0	0	0	0	0	0	0	0	0	0	0	0	0	0	0
SV2268	0	0	0	0	0	0	0	0	0	121	126	0	0	0	0	0	0	0	0	0	0	0	0	0	0	90	0	0	0	0	0	0	0	0	0	0	0	0	0	74	0	0	0	0	0	0	0	0	0
SV2284	0	0	0	0	0	0	0	16	0	0	0	0	0	0	0	0	0	0	0	0	33	0	0	0	0	0	0	0	0	0	0	0	0	0	0	0	0	0	0	0	0	0	0	0	0	0	0	0	0
SV2297	0	0	0	0	0	0	0	0	0	0	0	0	0	0	0	0	0	0	0	0	0	0	0	0	0	0	0	0	0	0	0	0	0	0	0	0	0	0	0	0	0	0	0	0	0	0	0	16	0
SV2331	0	0	0	0	0	0	0	0	0	0	0	0	0	0	0	0	0	0	0	4	181	0	0	19	0	0	0	0	0	0	0	0	0	0	0	0	0	0	0	0	0	0	0	0	0	0	0	0	0
SV2337	0	0	0	0	0	0	0	0	0	0	0	0	0	0	0	0	0	0	0	0	0	0	0	0	0	43	0	0	0	0	0	0	0	0	0	0	0	0	0	0	58	0	0	0	0	0	0	0	0
SV2378	18	0	19	0	0	0	7	0	0	0	0	0	0	0	0	0	0	0	0	0	0	0	0	0	0	0	0	0	0	0	0	0	0	0	0	0	0	0	0	0	0	0	0	0	0	0	0	0	0
SV2417	0	0	0	0	0	0	0	0	0	110	0	0	0	0	0	0	0	0	0	0	0	0	0	0	24	0	0	0	0	0	0	0	0	0	0	0	0	0	0	0	0	0	0	0	0	0	0	0	0
SV2430	55	0	0	0	0	0	0	0	55	0	62	0	0	0	0	0	0	0	96	0	0	64	0	0	0	96	0	0	0	0	0	0	0	0	0	0	0	0	0	0	0	0	0	0	0	0	0	0	0
SV2445	34	0	0	0	0	0	7	0	0	0	0	0	0	0	0	0	0	0	0	0	0	0	0	0	0	0	0	0	0	0	0	14	0	0	0	0	0	0	0	0	0	0	0	0	0	0	0	0	15
SV2488	0	0	0	0	35	0	0	0	0	14	17	0	0	0	0	0	0	0	0	0	0	0	0	0	0	29	0	0	0	0	0	0	0	0	0	0	0	52	0	0	0	0	0	0	28	0	0	50	0
SV147	169	0	66	0	113	4374	0	0	0	61	115	121	0	0	0	0	0	0	0	0	0	0	194	0	242	127	0	0	0	0	0	0	0	0	332	0	0	345	100	964	89	180	202	258	0	0	1719	402	0
SV177	0	0	0	0	0	0	0	0	0	0	0	0	0	0	0	0	0	0	0	0	0	0	0	0	0	0	0	0	0	0	0	0	0	0	0	0	0	0	0	0	0	0	0	0	0	0	0	0	0
SV178	0	0	0	0	0	0	0	0	0	0	0	0	0	0	0	0	0	0	0	0	0	0	0	0	0	0	0	368	173	0	0	0	0	0	0	96	193	0	0	0	0	0	0	144	0	0	253	0	0
SV183	95	0	0	0	0	0	0	0	0	0	0	0	0	0	0	0	0	0	0	0	0	0	0	0	0	0	467	681	0	0	0	0	0	0	0	799	288	0	355	0	0	0	426	0	0	0	0	0	0
SV187	150	0	0	145	170	4025	0	0	0	0	242	218	0	42	0	0	0	0	0	0	121	0	0	79	261	203	0	0	0	0	0	0	0	0	0	0	0	330	0	811	92	148	188	238	292	0	1614	339	0
SV194	0	0	0	0	0	0	0	0	0	0	0	0	0	0	0	0	0	0	0	0	0	0	0	0	0	0	0	0	0	0	0	0	0	0	0	0	0	0	0	0	0	0	0	0	0	0	0	0	0
SV196	0	0	0	0	0	0	0	0	0	0	0	0	0	0	0	0	0	0	0	0	0	0	0	0	0	0	0	369	0	0	0	0	0	207	0	110	190	0	129	0	185	0	0	124	0	0	261	0	57
SV211	712	0	0	0	0	0	0	0	0	0	0	0	0	0	0	0	0	0	0	0	0	0	0	0	0	0	0	0	0	0	0	0	0	0	0	2276	782	0	0	0	0	0	0	0	0	0	0	0	0
SV223	98	0	0	0	0	0	0	0	0	0	0	0	0	0	0	67	0	0	0	0	0	0	0	0	0	0	525	645	0	0	0	0	0	0	0	699	304	0	412	0	0	0	432	0	0	0	0	0	83
SV229	0	0	0	0	0	0	0	0	0	0	0	0	0	0	0	0	0	0	155	0	0	0	0	0	0	0	0	0	0	0	0	0	0	0	0	0	0	0	0	0	0	0	0	0	312	0	5476	1112	0
SV234	0	0	59	0	0	12381	0	0	0	0	0	0	0	0	0	0	0	0	0	0	0	0	0	0	0	0	0	0	0	0	0	0	112	0	277	0	0	0	0	0	0	0	0	0	0	0	0	0	0
SV239	128	0	0	0	88	3482	0	0	0	0	82	104	58	0	0	0	0	0	83	0	0	0	0	0	167	106	0	0	0	0	0	0	144	0	0	0	99	249	140	734	130	122	167	205	104	0	1300	286	0
SV242	0	0	374	0	83	1130	0	0	0	0	0	0	0	0	0	0	0	0	0	0	0	0	0	0	0	0	0	0	0	0	0	0	155	0	0	0	0	0	0	0	0	0	0	0	0	0	0	0	0
SV272	0	0	0	0	0	0	0	0	0	0	0	0	0	0	0	0	0	0	0	0	0	0	0	0	0	0	0	290	0	0	0	0	0	64	0	0	120	0	0	0	0	0	0	119	0	0	234	0	156
SV275	0	0	0	0	0	0	0	0	0	0	0	0	0	0	0	0	0	0	0	0	0	0	0	0	0	0	0	0	0	0	146	0	0	0	0	0	0	0	0	0	0	0	119	2103	0	0	0	5657	0
SV285	0	0	0	0	0	0	0	0	0	0	0	0	0	0	0	0	0	0	0	0	0	0	0	0	752	766	0	0	0	0	0	0	0	0	0	0	0	0	0	0	0	0	0	0	0	0	0	0	0
SV288	135	0	0	0	0	0	0	0	0	0	137	0	0	0	0	0	0	0	0	0	0	0	0	0	0	0	339	525	0	0	0	0	0	0	0	555	203	0	272	0	0	0	330	0	0	0	0	0	0
SV289	0	0	0	0	0	0	0	0	0	0	0	0	0	0	0	0	0	0	0	0	0	0	0	0	0	0	0	0	0	0	0	0	0	0	0	0	0	0	448	0	10550	0	133	167	0	0	0	0	0
SV301	0	0	0	0	0	0	0	0	0	0	0	0	0	0	0	0	0	0	0	0	0	0	0	0	0	0	0	0	0	0	0	0	0	0	0	0	0	0	0	0	0	0	0	0	0	0	0	7320	0
SV316	0	0	0	0	0	0	0	0	0	53	525	388	0	0	0	0	0	0	0	0	0	0	0	0	0	0	0	0	0	0	0	0	0	0	0	0	0	1103	0	2529	0	464	0	1247	0	0	0	0	0
SV326	0	0	0	0	0	0	0	0	0	0	0	0	0	0	0	0	0	0	0	0	0	0	0	0	0	0	0	0	0	0	0	0	0	0	0	0	0	188	415	0	4356	0	124	0	0	0	0	0	0
SV331	0	0	0	0	0	0	0	0	0	0	0	0	0	0	0	0	0	0	0	0	0	0	0	0	344	0	0	425	0	0	0	0	0	61	0	0	0	0	139	0	214	0	103	0	0	0	0	0	0
SV333	0	0	0	0	0	0	0	0	0	0	0	0	0	0	0	0	0	0	0	0	0	0	0	0	0	0	0	1039	194	0	0	0	0	0	0	0	0	0	0	0	0	0	0	0	0	0	0	0	0
SV340	104	0	0	0	0	2763	0	0	0	0	0	0	0	0	0	0	0	0	0	0	0	0	0	0	163	0	0	0	0	0	0	0	0	0	0	0	0	232	0	611	80	106	0	161	0	0	980	180	0
SV358	0	0	0	0	0	0	0	0	0	0	0	0	0	0	0	0	0	0	0	0	0	0	0	0	0	0	0	212	47	0	0	111	0	0	0	0	99	0	0	0	0	0	0	87	0	0	165	0	0
SV364	0	0	0	0	0	0	0	0	0	0	0	0	0	0	0	0	0	0	0	0	0	0	0	0	0	0	0	0	0	0	0	0	0	0	0	0	0	0	0	0	0	0	0	0	0	0	0	0	0
SV365	0	0	0	0	0	0	0	0	0	0	0	0	0	0	0	0	0	0	0	0	0	0	0	0	0	0	0	0	0	0	0	105	0	313	0	0	0	0	0	0	0	0	0	0	0	0	0	0	0
SV367	0	0	137	221	38	390	0	0	121	0	244	0	27	0	133	247	0	126	0	0	335	169	139	0	0	206	0	298	84	0	0	0	48	0	0	0	0	152	121	0	88	0	0	331	0	0	0	0	0
SV369	0	0	0	0	0	0	0	0	0	0	0	0	0	0	0	0	0	0	0	0	0	0	0	0	0	0	280	378	0	0	0	0	0	0	0	437	193	0	307	0	0	0	351	0	0	0	0	0	0
SV370	0	0	0	0	0	0	0	0	0	0	0	0	0	0	0	0	0	0	0	0	0	0	0	0	349	0	87	368	0	0	0	0	0	38	0	0	0	0	0	0	0	0	88	0	0	0	0	0	0
SV394	0	38	0	0	0	0	0	0	0	0	0	0	0	0	0	0	0	0	0	0	0	97	0	0	0	0	0	0	0	0	0	0	0	0	0	0	0	0	0	0	0	0	165	1906	0	0	40	2482	0
SV404	0	0	0	0	0	0	0	0	0	0	0	0	0	0	0	0	0	0	0	0	0	0	0	0	0	0	0	0	0	0	0	0	0	0	0	0	0	0	1485	0	0	0	2114	0	0	0	0	0	0
SV418	0	0	104	0	0	349	244	165	0	87	0	246	0	0	0	0	0	0	0	86	0	138	0	0	0	0	68	313	0	0	0	0	0	0	0	0	0	237	0	0	0	0	0	272	189	0	0	0	0
SV445	0	0	0	0	0	0	0	0	0	0	0	0	0	0	0	0	0	0	0	0	0	0	0	0	268	0	0	343	0	0	0	0	0	0	0	95	0	0	0	0	0	0	86	0	0	0	0	0	0
SV453	0	0	0	0	0	0	0	0	0	0	0	0	0	0	0	0	0	0	0	0	0	0	0	0	0	0	0	0	0	0	0	0	0	0	0	0	0	0	355	0	3736	0	91	0	0	0	0	0	0
SV467	0	0	0	0	0	0	0	0	0	0	0	0	0	0	0	0	0	0	0	28	0	0	0	0	0	0	0	0	0	0	0	0	0	0	0	0	0	0	0	0	0	0	81	1650	0	0	116	2032	0
SV476	0	0	281	0	274	4911	0	0	0	0	0	0	0	0	0	0	0	0	0	0	0	0	0	0	0	0	0	0	0	773	0	223	430	228	828	408	188	0	0	0	0	0	0	0	0	0	0	0	0
SV520	0	0	166	0	102	1654	0	0	72	109	329	0	107	162	0	0	0	0	143	0	148	0	148	171	0	94	0	0	0	238	0	0	150	0	263	139	0	144	86	175	153	105	133	678	102	0	151	72	139
SV562	0	0	0	0	79	1431	0	65	118	95	0	75	107	158	0	0	0	0	142	141	157	0	120	0	101	89	0	185	44	222	0	149	139	110	236	116	158	178	67	171	0	179	105	603	0	0	143	0	153
SV572	0	0	0	0	0	0	0	0	0	0	0	0	0	0	0	0	0	0	0	0	0	0	0	0	203	0	0	236	0	0	0	0	0	0	0	0	0	0	0	0	0	0	83	0	0	0	0	0	0
SV583	0	0	0	0	0	0	0	0	0	0	0	0	0	0	0	0	0	0	0	0	0	0	0	0	0	0	0	55	60	0	0	0	0	73	0	802	157	0	0	0	0	0	97	23	0	0	0	0	127
SV595	0	0	0	0	0	0	0	0	1756	86	0	0	1405	2572	0	0	0	0	0	0	0	0	0	0	0	0	0	0	0	0	0	0	0	0	0	0	0	0	531	0	337	0	0	0	0	0	0	0	0
SV602	0	0	0	0	0	0	30	0	0	0	0	0	0	0	0	0	0	0	0	0	0	0	0	0	0	0	0	0	0	0	0	0	0	0	0	0	0	0	292	0	2727	0	86	0	0	0	0	0	0
SV605	0	0	0	0	0	0	0	0	0	0	0	0	0	0	0	0	0	0	0	0	0	0	0	0	0	0	0	0	0	0	0	0	0	0	0	0	0	0	0	0	0	0	0	1319	0	0	0	1536	0
SV608	0	0	0	0	0	0	0	0	0	0	0	0	0	0	0	0	0	0	0	0	0	0	0	0	0	0	1427	1872	0	0	0	0	0	0	0	0	0	0	0	0	0	0	0	0	0	0	0	0	0
SV616	0	108	474	670	0	337	0	0	0	0	0	0	0	0	0	0	0	0	0	0	0	0	0	0	0	0	0	0	0	0	0	168	0	149	0	0	0	0	0	0	0	0	0	0	0	0	0	0	0
SV633	0	0	0	0	0	0	0	0	0	0	0	0	0	0	0	0	0	0	0	0	0	0	0	0	0	0	0	0	0	0	0	0	0	0	0	718	74	0	0	0	0	0	0	0	0	0	0	0	132
SV658	0	0	0	0	0	0	0	0	0	0	0	0	0	0	0	0	0	0	0	0	0	0	0	0	0	0	0	0	0	0	0	0	0	0	0	0	0	0	0	0	0	0	0	0	0	0	0	0	394
SV659	0	0	0	0	0	0	0	0	0	0	0	0	0	0	0	0	0	0	0	0	0	0	0	0	0	0	0	0	0	0	0	0	0	0	0	0	0	0	0	0	0	0	0	0	0	0	0	0	0
SV666	0	0	0	0	0	0	149	0	238	407	611	79	315	722	0	0	0	0	0	0	0	0	0	0	0	0	0	0	0	0	0	0	0	0	0	0	0	604	315	534	143	424	492	2078	0	0	0	0	0
SV740	0	0	0	0	0	0	0	0	0	0	0	0	0	0	0	0	0	0	0	0	0	0	140	58	0	204	0	938	0	0	0	0	0	0	0	0	0	0	0	0	0	0	0	0	0	0	0	0	0
SV745	0	0	0	0	0	0	0	0	0	0	0	0	0	0	0	0	0	0	0	0	0	0	0	0	0	0	0	0	0	0	0	0	0	0	0	611	0	0	0	0	0	0	0	0	0	0	0	0	106
SV763	0	0	0	0	0	0	0	0	570	0	0	0	464	837	382	0	0	0	0	0	0	0	0	0	0	0	0	0	0	0	0	0	0	0	0	0	0	0	173	0	96	0	0	0	0	0	0	0	0
SV768	0	0	0	0	0	0	0	0	586	0	54	0	442	777	357	0	0	0	0	0	0	0	0	0	0	0	0	0	0	0	0	0	0	46	0	0	0	0	163	0	176	0	21	0	0	0	0	0	0
SV773	0	0	0	115	72	1230	0	0	62	95	0	0	74	122	0	0	0	0	138	0	212	0	109	0	0	142	0	53	121	214	0	90	104	35	188	109	53	153	85	142	0	74	102	520	0	0	108	0	110
SV798	0	0	0	0	0	0	0	0	0	0	0	0	0	0	0	0	0	0	0	0	0	0	0	0	0	0	0	0	0	0	0	0	0	0	0	0	0	0	0	53	0	0	0	0	0	0	0	0	0
SV850	0	0	0	0	0	0	0	0	0	0	0	0	0	0	0	0	0	0	639	140	482	0	0	0	0	0	0	0	0	0	0	0	0	0	0	0	0	0	0	0	0	0	0	0	92	0	468	68	441
SV857	0	0	0	0	0	0	0	0	0	0	0	0	0	0	1122	0	0	0	0	0	0	0	0	0	0	0	0	0	0	0	0	0	0	0	0	0	0	0	0	0	0	0	0	0	0	0	0	0	0
SV885	0	0	0	0	0	0	0	0	0	0	0	0	0	0	0	0	0	0	0	0	0	0	0	0	0	135	0	0	0	0	0	0	0	0	0	0	359	0	0	0	0	0	0	0	0	0	0	0	55
SV891	0	0	0	0	0	0	0	0	0	0	0	0	0	0	0	0	0	0	0	0	0	0	0	0	0	0	0	0	0	0	0	0	0	0	0	0	0	0	0	0	0	0	41	0	0	0	0	0	0
SV935	0	0	0	0	0	0	0	0	0	0	0	0	0	0	0	0	0	0	0	0	0	0	0	0	0	0	0	0	0	0	0	0	0	0	0	0	0	0	0	0	0	0	0	0	0	0	0	0	0
SV940	0	0	0	0	0	0	0	0	0	0	0	0	0	0	0	0	83	0	0	0	0	0	0	0	0	198	0	0	0	0	0	0	0	0	0	0	317	0	0	0	0	0	0	0	0	0	0	0	96
SV946	0	0	0	0	0	0	0	0	0	0	0	0	0	0	0	0	0	0	0	0	0	0	0	0	0	0	0	0	0	0	0	0	0	0	0	501	51	0	0	0	0	0	0	0	0	0	0	0	92
SV959	0	0	0	0	0	0	0	0	0	0	0	0	0	0	0	0	0	0	0	0	0	0	0	0	0	0	0	0	0	0	0	0	0	0	0	0	0	0	0	0	0	0	0	0	0	0	0	0	0
SV970	0	0	0	0	0	0	0	0	464	95	0	0	361	708	275	0	0	0	0	0	0	0	0	0	0	27	0	0	0	0	0	0	0	0	0	0	0	0	137	0	78	0	0	0	0	0	0	0	0
SV1006	0	0	23	0	60	929	62	0	0	70	82	0	59	102	15	0	0	0	102	0	0	0	86	0	0	0	0	0	0	149	0	0	75	0	154	73	0	139	37	104	0	0	76	446	0	0	97	0	77
SV1014	0	0	0	0	0	0	0	0	0	0	0	0	0	0	0	0	0	0	0	0	0	0	0	0	0	0	0	0	0	0	0	0	0	0	0	0	0	0	0	0	0	0	0	0	0	0	0	0	0
SV1021	0	0	0	0	0	0	0	0	0	0	0	0	0	0	0	0	0	0	0	0	0	0	458	264	98	306	0	273	191	0	0	0	0	0	0	0	0	0	0	0	0	0	0	0	0	0	0	0	0
SV1074	0	0	136	214	0	252	0	0	0	0	0	0	0	0	0	0	0	0	0	0	0	0	0	0	0	0	0	237	0	0	0	146	0	0	0	0	0	0	0	0	0	0	0	0	0	0	0	0	0
SV1146	0	0	0	76	0	0	0	0	0	0	0	0	0	0	0	0	0	0	0	0	0	93	0	0	0	0	0	255	0	0	0	0	0	0	0	0	0	0	0	0	0	0	0	0	0	0	0	0	0
SV1171	0	0	0	0	0	0	0	0	0	0	0	48	0	0	0	0	0	0	0	0	0	0	0	0	0	0	0	0	0	0	0	0	0	0	0	0	0	0	0	0	0	0	0	0	0	0	0	0	0
SV1180	0	0	0	0	0	0	0	0	0	0	0	0	0	0	0	0	0	0	0	0	0	0	0	0	0	116	0	0	0	0	0	0	0	0	0	0	273	0	0	0	0	0	0	0	0	0	0	0	42
SV1184	0	0	0	0	0	0	0	0	0	0	0	0	0	0	0	0	0	0	0	0	0	0	0	0	0	0	0	0	0	0	0	0	0	0	0	0	0	0	0	0	0	0	0	0	0	0	0	0	0
SV1232	0	0	0	0	0	0	0	0	345	0	0	0	273	527	227	0	0	0	0	0	0	0	0	0	0	0	0	0	0	0	0	0	0	0	0	0	0	0	107	0	0	0	0	0	0	0	0	0	0
SV1245	0	0	0	0	0	0	0	0	0	0	0	0	0	0	0	0	0	0	0	0	0	0	0	0	0	0	0	110	0	0	0	0	0	0	0	0	0	0	0	0	0	0	0	0	0	0	0	0	0
SV1269	0	0	0	0	0	0	0	609	0	0	0	0	0	273	0	0	0	0	0	0	0	0	0	0	0	0	0	0	0	0	0	0	0	0	0	0	0	0	65	0	0	0	258	0	0	0	0	0	0
SV1277	0	0	0	0	0	0	21	194	0	0	0	0	0	213	0	29	0	0	41	0	0	0	0	0	0	0	0	0	0	0	0	0	0	18	0	0	0	0	0	0	22	0	85	0	0	0	207	0	0
SV1284	0	0	0	0	0	0	0	0	0	0	0	0	0	0	45	0	0	0	0	0	0	0	0	0	0	0	0	0	0	0	0	0	0	0	0	0	0	0	0	0	0	0	0	0	0	0	0	0	0
SV1307	0	0	0	0	0	0	0	177	0	0	0	0	0	0	0	0	0	0	0	0	0	0	0	0	0	0	0	0	0	0	0	133	0	0	0	0	0	0	0	0	0	0	127	0	0	0	186	0	0
SV1323	0	0	0	0	0	0	0	0	0	0	0	0	0	0	0	0	0	0	0	0	0	0	0	0	0	0	0	0	0	0	0	0	0	0	0	354	0	0	0	0	0	0	0	0	0	0	0	0	0
SV1358	0	0	382	0	0	100	0	0	0	0	0	0	0	60	0	0	0	0	0	0	0	0	0	0	0	0	0	200	0	0	0	0	0	0	0	0	0	0	0	0	0	0	0	0	0	0	0	0	0
SV1359	0	0	0	0	0	0	0	0	0	0	0	0	0	0	0	30	0	0	50	0	0	0	0	0	0	0	0	0	0	0	0	0	0	0	0	0	0	0	0	0	0	0	0	0	0	0	655	0	0
SV1377	0	0	0	0	0	0	0	0	0	0	0	0	0	0	0	0	0	0	0	0	0	0	0	0	0	0	0	0	0	190	0	0	0	0	0	0	243	0	0	0	0	0	0	0	0	0	0	0	0
SV1386	0	0	0	0	0	0	0	0	0	0	0	0	0	0	0	0	0	0	0	0	0	0	0	0	0	0	0	0	0	0	0	0	0	0	0	0	0	0	0	0	0	0	0	0	0	0	0	0	0
SV1414	0	0	0	0	0	0	0	0	0	0	0	0	0	0	0	0	0	0	0	0	0	0	0	0	0	0	0	0	0	0	0	0	0	0	0	0	0	0	0	0	0	0	0	0	0	0	0	0	0
SV1419	0	0	0	0	0	0	0	0	0	0	0	0	0	0	0	0	0	0	0	0	0	0	0	0	0	0	0	0	0	0	0	0	0	0	0	0	0	0	0	61	0	0	0	0	0	0	0	0	0
SV1424	0	0	0	0	0	0	0	0	0	0	0	0	0	0	0	0	0	0	0	0	0	0	0	0	0	31	0	0	0	0	0	0	0	0	0	0	0	0	0	0	0	0	0	0	0	0	0	0	0
SV1479	0	0	0	0	0	0	0	158	0	0	0	0	0	0	0	0	0	0	0	0	0	0	0	0	0	0	0	35	0	0	0	0	0	0	0	0	0	0	42	0	0	0	68	0	0	0	193	0	0
SV1495	0	0	0	120	0	0	0	0	0	58	210	0	0	67	86	99	0	0	173	0	143	51	0	0	0	0	0	195	0	0	0	0	0	0	0	0	0	0	84	0	54	0	0	0	0	0	0	0	0
SV1548	0	0	0	0	0	0	0	0	0	0	0	0	0	0	0	0	0	0	0	0	0	0	0	0	0	0	0	0	0	0	0	0	0	0	0	0	0	0	0	0	0	0	0	0	0	0	0	0	0
SV1552	0	0	0	0	0	0	0	0	0	0	0	0	0	0	0	0	0	0	0	0	0	0	0	0	0	0	0	0	0	0	45	0	0	0	0	138	0	0	0	0	0	0	0	0	0	0	0	99	0
SV1556	0	0	0	0	0	0	0	0	0	0	0	0	0	0	0	0	0	0	0	0	0	0	0	0	0	0	0	0	0	0	0	0	0	0	0	0	0	0	0	0	0	0	0	0	0	0	0	0	0
SV1626	0	0	0	0	0	0	0	0	0	0	0	0	0	0	0	0	0	0	0	0	0	0	0	0	0	0	0	0	0	0	0	0	138	0	93	0	0	0	0	0	50	0	131	0	0	0	0	0	195
SV1641	0	0	0	0	0	0	0	0	0	0	0	0	0	0	0	0	0	0	0	0	0	0	0	0	0	0	0	0	0	0	0	0	0	0	0	109	0	0	0	0	0	0	0	0	0	0	0	0	0
SV1654	0	0	0	0	0	0	0	0	0	0	0	0	0	0	0	0	0	0	0	0	0	0	0	0	0	0	0	0	0	0	0	129	0	18	0	0	0	0	0	0	0	0	0	0	0	0	0	0	0
SV1666	0	0	0	0	0	0	0	0	0	0	0	0	0	0	0	0	0	0	0	0	0	0	0	0	0	0	0	0	0	0	0	0	0	0	141	0	0	0	0	0	0	0	138	0	0	0	0	0	195
SV1683	0	0	0	0	0	0	0	0	0	0	0	0	0	0	0	0	0	0	0	0	0	0	0	0	0	0	0	0	0	0	0	0	0	0	0	0	0	0	0	0	0	0	0	0	0	0	0	0	0
SV1714	0	0	88	0	0	0	0	0	0	0	0	0	0	0	0	0	0	0	0	0	0	0	0	0	0	0	0	0	0	0	0	0	0	0	0	0	0	0	0	0	0	0	0	0	0	0	0	0	0
SV1753	0	0	0	0	0	0	0	0	0	0	0	0	0	0	0	0	0	0	0	0	0	0	0	0	0	0	0	0	0	0	0	0	0	0	0	0	0	0	0	0	0	0	0	0	0	0	0	0	0
SV1781	0	0	0	0	0	0	0	0	0	0	0	0	0	0	0	0	0	0	0	0	0	0	0	0	0	0	0	0	0	0	0	0	0	0	0	0	0	0	0	0	0	0	0	0	0	0	0	0	0
SV1784	0	0	0	0	0	0	0	0	0	0	0	0	0	0	0	0	0	0	0	0	0	0	0	0	0	0	32	34	0	0	0	0	0	0	0	0	0	0	0	0	0	0	0	0	0	0	0	0	0
SV1846	0	0	0	0	0	0	0	0	0	0	0	0	0	0	0	0	0	0	0	0	0	0	0	0	0	0	0	0	0	0	0	0	0	0	0	0	0	0	0	0	0	0	0	0	0	0	0	0	0
SV1864	0	0	0	38	0	0	0	0	0	0	0	0	0	0	0	0	0	0	0	0	0	0	0	0	0	0	0	0	0	0	0	0	0	0	0	0	0	0	0	0	0	0	0	0	0	0	0	0	0
SV1885	0	0	0	0	0	0	0	131	0	0	0	0	0	62	0	0	0	0	0	0	0	0	0	0	0	0	21	0	0	0	0	0	0	0	0	0	0	0	0	0	0	0	0	0	7	0	123	0	0
SV1904	0	0	0	0	0	0	0	0	0	0	0	0	0	0	0	0	0	0	0	0	0	0	0	0	0	0	72	21	0	0	0	0	0	0	0	0	0	0	0	0	0	0	0	0	0	0	0	0	0
SV1933	0	0	0	0	0	0	0	0	183	0	0	0	69	0	0	0	0	0	0	0	0	0	0	0	0	103	0	0	0	0	0	0	0	0	0	0	0	0	0	0	92	0	0	0	101	0	0	0	0
SV1941	27	0	0	0	0	59	0	0	0	0	0	0	0	0	0	38	0	0	0	0	0	0	0	0	0	0	0	0	0	0	0	0	0	0	0	0	0	0	0	271	0	184	0	0	0	44	0	0	0
SV1961	0	0	0	0	0	0	0	0	0	0	0	0	0	0	0	0	0	0	0	0	0	0	0	0	0	0	0	0	0	0	0	0	0	0	75	0	0	0	0	0	0	0	101	0	0	0	0	0	169
SV2008	0	0	0	0	0	0	0	0	0	0	0	0	0	0	0	0	0	0	0	0	0	0	0	0	0	0	0	0	0	0	0	34	0	0	0	0	0	0	0	238	133	0	0	0	113	0	0	0	0
SV2058	0	0	0	0	0	0	0	0	0	0	0	0	0	0	0	0	0	0	0	0	0	0	0	0	0	0	0	0	0	0	0	0	0	0	0	0	0	0	0	0	0	0	0	0	0	0	0	0	0
SV2072	0	0	0	0	0	0	49	0	0	0	0	0	152	0	0	0	0	0	0	0	0	0	0	0	0	0	0	0	0	0	0	0	0	0	0	0	0	0	0	0	54	0	0	0	0	0	0	0	0
SV2107	0	0	0	0	0	0	0	0	0	0	0	0	0	0	0	0	0	0	0	0	0	0	0	0	0	0	0	0	0	0	0	0	0	0	0	0	0	0	0	0	0	0	0	0	0	0	0	0	0
SV2128	0	0	0	0	0	0	0	0	0	0	0	0	0	0	0	0	0	0	0	0	0	0	0	0	0	0	0	0	0	0	0	0	0	0	0	0	0	0	0	0	0	0	0	0	0	0	0	0	0
SV2162	0	0	0	0	0	87	0	0	0	0	0	0	0	0	0	0	0	0	0	0	0	0	0	0	0	0	0	0	0	0	0	0	0	0	0	0	0	0	0	208	0	0	0	0	0	0	0	0	0
SV2246	0	0	0	0	0	0	0	0	0	0	0	0	0	0	0	0	0	0	0	0	0	0	0	0	0	0	0	0	0	0	0	0	0	38	0	0	0	0	0	0	0	0	86	0	0	0	0	0	128
SV2250	0	0	0	0	0	0	0	0	0	0	0	0	0	0	0	0	0	0	0	0	0	0	0	0	0	0	0	0	0	0	0	0	0	0	0	0	0	0	0	0	0	0	0	0	0	0	0	0	0
SV2290	0	0	0	0	0	0	0	0	0	0	0	0	0	0	0	0	0	0	0	0	0	0	0	0	0	0	0	0	0	0	0	0	0	0	0	0	0	0	0	0	0	0	0	0	0	0	0	0	0
SV2361	0	0	0	0	0	0	0	0	0	0	0	0	0	0	0	0	0	0	0	0	0	0	0	0	0	0	0	41	0	0	0	0	0	0	68	0	0	0	0	0	0	0	0	0	0	0	0	0	0
SV2402	0	0	0	162	0	23	0	37	20	0	0	0	0	0	0	0	0	0	24	0	0	0	0	0	0	0	0	0	0	0	0	0	0	0	0	0	0	0	0	0	0	0	0	0	0	0	0	0	0
SV2411	0	0	0	0	0	0	0	0	0	0	0	0	0	0	0	0	0	0	0	0	0	0	0	0	0	0	0	0	0	0	0	59	0	0	0	0	0	0	0	0	0	0	0	0	0	0	0	0	0
SV2422	0	0	0	0	0	0	0	0	0	0	0	0	0	0	0	0	0	0	0	0	0	0	0	0	0	0	0	0	0	0	0	0	0	0	0	0	0	0	0	0	0	0	0	0	44	0	0	0	0
SV90	0	0	0	0	0	0	0	0	0	0	0	0	0	0	0	0	0	37	0	38	89	44	0	0	0	0	0	0	0	0	0	0	0	0	0	0	0	0	0	0	0	0	0	0	232	0	63	0	69
SV105	0	0	52	0	0	0	0	0	0	152	0	0	0	0	14	0	33	0	0	0	0	0	0	0	43	72	434	258	0	0	0	0	305	0	0	798	9006	199	307	1466	369	305	123	0	204	0	68	0	0
SV114	0	0	0	215	0	0	0	0	0	0	0	0	0	0	0	0	0	0	0	37	0	0	0	0	0	0	391	250	40	309	0	0	0	0	0	753	8527	181	0	1392	339	287	127	0	0	0	0	0	0
SV141	0	0	0	0	0	0	74	0	0	151	0	0	70	0	0	0	0	0	0	0	0	0	0	0	0	0	0	0	0	0	0	0	0	0	0	0	0	661	297	4712	1160	937	425	0	0	0	0	0	0
SV160	0	0	49	205	0	0	0	0	0	0	0	0	0	0	0	0	0	0	0	0	0	0	0	0	0	0	0	0	0	296	0	0	293	0	0	2541	32485	0	0	0	0	0	0	0	0	0	0	0	0
SV182	0	0	0	0	0	0	83	0	0	0	0	0	72	0	0	57	0	0	0	0	0	0	0	0	0	0	297	222	0	0	0	0	0	0	0	622	7018	167	0	1114	285	215	108	0	0	0	0	0	0
SV232	0	0	0	0	0	0	0	0	0	0	0	0	0	0	0	0	0	0	0	0	0	0	0	19	43	75	1307	696	39	0	0	0	0	0	0	0	0	0	0	0	0	0	0	0	0	0	0	0	0
SV267	0	0	0	0	0	0	0	0	0	0	0	0	0	0	0	0	0	0	0	0	92	0	0	18	0	0	241	171	0	0	0	0	0	0	0	486	5464	138	0	895	210	178	87	0	43	0	0	0	0
SV1610	61	0	0	0	0	0	0	719	0	0	77	0	0	0	0	0	0	34	0	0	0	0	0	0	0	0	0	0	0	0	0	0	0	0	0	0	0	0	0	0	0	0	251	0	0	0	0	0	70
SV1778	0	0	0	0	0	0	0	700	0	0	0	0	0	0	0	0	0	0	0	0	0	0	0	0	0	0	0	0	0	0	0	0	0	155	0	0	0	0	0	0	0	0	218	0	0	0	0	0	0
SV1968	0	0	0	0	0	0	0	567	0	0	0	0	0	20	0	0	0	0	0	0	0	0	0	0	0	0	0	0	0	0	0	0	0	0	0	0	0	0	0	0	0	0	174	32	0	0	0	124	0
SV2298	0	0	0	0	0	0	0	0	0	0	0	0	0	0	0	0	0	0	0	0	61	0	0	0	0	0	0	0	0	0	0	0	0	0	0	0	0	0	0	0	0	0	0	0	0	0	0	0	0
SV7	0	0	178	0	1585	4073	0	0	0	0	0	0	0	0	0	0	0	0	0	0	0	0	0	0	0	0	0	0	0	0	0	45288	1080	4367	1473	0	0	0	0	0	0	0	0	0	0	0	0	0	0
SV8	0	0	100	0	510	1347	817	244	2194	0	0	0	2611	0	0	0	9883	0	0	0	0	0	5741	0	0	199	0	163	0	0	0	17112	356	1253	466	0	0	167	0	0	0	1013	0	0	0	0	0	0	0
SV12	0	0	0	0	495	1214	695	197	2025	0	0	0	2498	0	0	0	4539	0	0	0	0	0	5563	0	0	206	0	174	0	0	0	13202	313	1401	426	0	0	153	0	17	0	963	0	0	0	16	0	0	0
SV13	0	0	0	0	0	0	2578	689	6768	0	0	0	9225	0	0	0	0	0	0	0	0	0	0	0	0	0	0	0	0	0	0	0	0	0	0	0	0	542	0	0	0	3140	0	0	0	0	0	0	0
SV15	0	0	0	0	0	0	0	0	0	0	0	0	0	0	0	0	0	0	0	0	0	0	20407	33	0	669	0	546	99	0	0	0	0	0	0	0	0	0	0	0	0	0	0	0	0	0	0	0	0
SV17	0	0	53	0	419	1024	529	177	1724	0	0	0	2137	0	0	0	3832	47	20	0	0	16	4496	31	0	168	0	120	0	0	0	10671	272	841	350	0	0	136	0	0	0	750	0	0	0	0	0	0	0
SV30	3213	64	0	0	0	115	3059	0	0	1215	0	0	0	0	0	0	0	0	0	0	0	19958	0	0	0	540	0	0	2611	0	19	0	0	90	0	0	0	0	101	0	0	0	0	0	0	0	0	0	340
SV33	0	0	42	0	281	775	526	126	1274	0	0	0	1595	0	0	0	3095	0	0	0	0	0	3547	0	0	147	0	106	103	0	0	8400	220	709	261	0	0	121	0	0	0	613	0	0	0	0	0	0	0
SV54	0	0	0	0	0	0	0	0	0	0	0	0	0	0	0	0	16018	45	0	0	0	14	0	0	0	0	0	0	0	0	0	0	0	0	0	0	0	0	0	0	0	0	0	0	0	0	0	0	0
SV62	9861	228	0	0	0	204	0	0	0	0	0	0	0	0	0	0	0	0	0	0	0	0	0	0	0	0	0	0	0	0	0	0	0	0	0	0	0	0	0	0	0	0	0	0	0	0	0	0	0
SV96	2958	63	0	31	0	57	2874	0	0	1115	0	0	0	0	0	0	0	0	0	0	0	11431	0	0	0	526	0	8	2449	0	0	0	0	93	0	0	0	0	74	0	0	0	0	0	0	0	0	0	375
SV113	0	0	0	0	0	0	9742	0	0	3652	0	0	0	0	0	0	0	0	0	0	0	0	0	0	0	0	0	0	0	0	0	0	0	0	0	0	0	0	309	0	0	0	16	0	0	0	0	0	0
SV143	2511	74	0	0	0	0	2282	0	0	911	0	0	0	0	0	0	0	0	0	0	0	9783	0	0	0	413	0	0	1970	0	0	0	0	54	0	0	0	0	90	0	0	0	15	0	0	0	0	0	246
SV207	1904	45	0	0	9	50	1851	0	0	724	0	0	0	0	0	0	0	0	0	0	0	7509	0	0	0	339	0	0	1554	0	0	0	0	59	0	0	0	0	65	0	0	0	0	0	0	0	0	0	210
SV375	0	0	0	0	0	0	6911	0	651	2915	659	0	923	843	0	0	0	0	0	0	0	0	0	0	0	0	0	0	0	0	0	0	0	0	0	0	0	494	0	0	194	0	0	0	0	0	0	0	0
SV397	0	0	0	0	0	0	0	0	0	72	824	0	28	0	0	0	0	0	0	0	0	0	0	0	0	110	0	0	0	0	0	0	0	0	0	0	0	0	0	0	0	0	0	0	0	0	0	0	186
SV421	0	0	0	0	0	0	113	0	0	0	0	0	0	0	0	0	716	0	290	73	0	0	0	0	0	0	0	0	0	3893	121	0	0	0	59	0	0	0	0	0	0	0	0	0	0	0	0	0	0
SV437	0	0	0	0	0	0	0	0	0	0	0	0	0	0	0	0	652	0	285	74	0	0	110	0	0	0	0	0	0	3678	99	9	0	0	0	0	0	0	0	0	0	0	0	0	0	0	0	0	0
SV457	0	0	0	0	156	0	0	0	0	0	681	0	5179	964	42	0	0	0	0	0	0	0	0	0	0	0	0	0	0	0	0	0	0	0	213	0	0	0	0	0	0	0	0	0	0	0	0	0	0
SV484	0	0	0	0	0	0	0	0	0	99	792	0	0	0	0	0	0	0	0	0	0	0	0	0	0	115	0	0	0	0	0	0	0	0	0	0	0	0	0	0	0	0	0	0	0	0	0	0	0
SV498	0	0	0	0	0	0	0	0	0	0	512	0	0	0	0	1038	0	1449	226	0	0	0	86	0	0	0	0	0	0	0	0	5892	0	0	0	13	0	0	0	0	0	0	0	0	0	0	0	0	61
SV500	0	0	0	62	16	100	0	0	161	0	0	0	0	0	0	0	0	0	17	0	0	0	0	0	0	0	0	0	0	0	0	0	0	0	0	0	0	0	0	0	0	0	0	0	0	0	0	0	0
SV503	0	0	0	0	0	0	60	0	0	0	508	0	0	0	0	1046	0	1493	201	0	0	0	67	0	0	0	0	0	0	0	16	5584	0	0	0	0	0	0	120	0	0	57	0	0	0	0	0	0	77
SV521	200	0	0	0	0	0	1977	0	207	971	235	0	292	259	280	0	185	0	0	742	0	0	416	0	359	925	0	0	529	0	0	0	0	0	12	0	0	143	0	0	0	0	0	0	0	0	0	0	0
SV522	0	0	0	0	0	0	0	0	0	0	0	0	0	0	0	0	524	0	235	52	0	0	41	0	0	0	0	0	0	3066	99	0	0	0	0	0	0	0	0	0	0	0	0	0	0	0	0	0	0
SV527	0	0	0	0	0	0	0	0	0	0	0	0	0	0	0	0	155	178	0	0	0	0	0	0	0	0	141	0	0	0	0	0	0	0	0	149	691	0	0	0	0	280	0	0	0	0	0	0	0
SV546	0	0	0	0	57	0	1899	0	223	883	198	0	302	259	270	251	0	0	126	692	0	0	432	0	353	853	0	0	436	0	0	0	0	62	0	0	0	172	0	0	156	0	0	0	0	0	0	0	0
SV552	0	0	0	0	0	0	0	0	0	0	0	0	0	0	0	0	131	171	0	0	0	27	0	0	0	156	171	0	0	0	0	0	0	0	0	130	652	0	0	0	0	251	0	0	0	0	0	0	0
SV575	0	0	0	0	0	0	0	0	0	59	642	0	0	0	0	0	0	0	0	0	0	0	0	0	53	95	0	0	0	0	0	0	0	0	0	0	0	0	0	0	0	0	0	0	0	0	0	0	0
SV614	0	0	0	0	0	0	0	0	0	0	432	0	0	0	0	818	0	1150	165	0	0	0	49	0	0	0	0	0	0	0	0	4664	76	0	0	0	0	0	0	0	0	22	0	0	0	0	0	0	52
SV617	0	0	0	0	143	0	0	0	0	0	659	0	4750	857	0	0	0	0	0	0	0	0	0	0	0	0	0	0	0	0	0	0	0	0	243	0	0	0	0	0	0	0	0	0	0	0	0	0	0
SV641	0	0	0	0	0	0	0	0	0	0	0	0	0	0	0	0	0	0	0	0	0	0	1351	0	1054	2850	0	0	1551	0	0	0	0	0	0	0	0	0	0	0	0	0	0	0	0	0	0	0	0
SV643	0	0	0	0	0	0	0	0	42	0	0	0	0	0	0	0	455	0	176	44	0	0	0	0	0	0	0	0	0	2374	63	0	0	0	0	0	0	0	0	0	0	0	0	0	0	0	0	0	0
SV660	0	0	0	0	50	0	0	536	0	0	0	0	0	0	131	465	0	0	0	0	1394	0	0	0	0	0	0	0	0	0	0	0	0	0	0	0	0	0	0	0	0	0	0	0	0	0	0	0	0
SV664	0	29	18	0	163	0	1530	0	158	765	149	0	251	212	259	81	0	0	0	559	0	0	375	0	248	713	0	0	391	0	0	30	0	0	0	0	0	120	0	0	52	0	0	0	11	0	0	0	0
SV677	0	0	0	0	0	0	0	0	0	0	0	0	0	0	0	0	115	132	0	0	0	0	0	0	0	46	97	0	0	0	0	0	0	0	0	93	559	0	0	0	0	220	0	0	0	0	0	0	0
SV680	0	0	0	0	0	80	0	0	152	0	0	0	0	0	0	0	0	0	0	0	0	0	0	0	0	0	0	0	0	0	0	0	0	0	0	0	0	0	0	0	0	0	0	0	0	0	0	0	148
SV701	0	0	0	0	0	0	0	443	0	0	0	0	0	0	117	420	0	0	0	0	1347	0	0	0	0	0	0	0	0	0	0	0	0	0	0	0	0	0	0	0	0	0	0	0	0	0	0	0	0
SV702	0	0	555	0	0	0	0	0	0	0	1047	0	0	0	0	17	0	0	199	0	1524	0	0	0	0	0	0	0	0	0	0	0	0	0	0	0	0	0	0	0	179	1411	0	0	0	0	0	0	0
SV712	0	0	0	0	0	0	0	0	0	0	538	0	0	0	0	0	0	0	0	0	0	0	0	0	0	82	0	0	0	0	0	0	0	0	0	0	0	0	0	0	0	0	0	0	0	0	0	0	0
SV713	0	0	0	0	122	0	0	0	0	0	555	0	3974	700	0	0	0	0	0	0	0	0	0	0	0	0	0	0	0	0	0	0	0	0	154	0	0	0	0	0	0	0	0	0	0	0	0	0	0
SV721	0	0	635	0	0	0	0	0	0	0	1050	0	0	0	0	0	0	0	234	0	1393	0	0	0	56	0	0	0	0	0	0	0	0	0	0	0	0	0	0	0	192	1311	0	0	0	0	0	0	0
SV772	0	0	0	0	0	0	0	0	0	0	0	0	254	0	0	0	274	0	0	0	0	0	699	0	0	0	0	0	0	0	0	642	0	0	0	0	0	0	0	0	0	0	0	0	0	0	0	0	0
SV786	0	0	0	0	0	0	0	413	0	0	0	0	0	0	110	364	0	0	327	18	1136	0	0	0	0	0	0	0	0	0	0	0	0	0	0	0	0	0	0	0	0	0	0	0	0	0	0	0	0
SV802	0	0	0	0	0	0	108	0	0	0	0	0	215	0	0	0	310	0	0	0	0	0	723	0	0	0	0	0	0	0	0	582	0	0	0	0	0	0	0	0	0	0	0	0	0	0	0	0	0
SV808	0	0	0	0	0	0	0	0	0	0	0	0	0	0	0	0	80	102	0	0	0	0	0	0	0	0	91	0	0	0	0	0	0	0	0	87	427	0	0	0	0	156	0	0	0	0	0	0	0
SV846	0	0	0	0	0	0	1297	0	119	544	118	0	164	172	186	0	44	0	0	419	0	0	249	0	189	576	0	0	335	0	0	0	0	0	0	0	0	92	0	0	0	0	0	0	0	0	0	0	0
SV848	0	0	504	0	0	0	0	0	0	0	861	0	0	0	0	0	0	0	205	0	1187	0	0	0	155	0	0	0	0	0	0	0	0	0	0	0	0	0	0	0	153	1061	0	0	0	0	0	0	0
SV867	0	0	0	0	90	0	0	0	0	0	383	0	3338	586	0	0	0	0	0	0	0	0	0	0	0	0	0	0	0	0	0	0	0	0	148	0	0	0	0	0	0	0	0	0	0	0	0	0	0
SV884	0	0	0	0	0	0	0	0	0	0	0	0	0	0	0	0	0	0	0	0	0	0	0	0	0	0	1455	0	0	0	0	0	0	0	0	0	0	0	0	0	0	0	0	0	0	0	0	0	0
SV930	0	0	0	0	0	0	83	0	0	0	0	0	201	0	0	0	194	0	0	0	0	0	582	0	0	0	0	0	0	0	0	593	0	0	0	0	0	0	0	0	0	0	0	0	0	0	0	0	0
SV987	0	0	0	0	102	0	0	289	0	0	44	65	0	0	94	268	0	0	0	0	868	0	0	0	0	0	0	0	0	0	0	0	0	0	0	0	0	0	0	0	0	0	0	0	0	0	0	0	0
SV998	181	48	0	0	197	0	0	0	0	0	0	0	0	0	0	0	0	0	0	0	0	0	0	0	0	0	0	0	0	0	0	27	0	62	11	0	0	0	0	0	0	0	0	0	0	0	0	0	0
SV1053	0	0	363	0	0	0	0	0	0	0	678	0	0	0	0	0	0	0	146	0	870	0	0	0	0	0	0	0	0	0	0	0	0	0	0	0	0	0	0	0	113	840	0	0	0	0	0	0	0
SV1111	0	0	0	0	0	0	0	0	0	0	0	0	0	0	911	304	207	0	130	2244	0	0	0	0	0	0	0	0	0	0	0	0	0	0	0	0	0	0	0	0	0	0	0	0	9	0	0	0	0
SV1132	0	0	0	0	0	0	0	0	0	0	0	0	0	0	0	0	0	0	0	0	0	0	0	0	0	0	0	0	0	0	0	0	0	0	0	0	0	0	0	0	0	0	0	0	0	0	0	0	0
SV1136	0	0	0	0	0	0	0	23	0	0	0	0	0	0	0	0	0	0	0	0	0	0	0	0	0	0	0	0	0	0	0	0	0	0	0	0	0	0	0	0	0	0	0	0	0	0	0	0	30
SV1190	0	0	0	0	0	0	0	0	0	0	0	0	155	0	0	0	162	0	0	0	0	0	441	0	0	0	0	0	0	0	0	424	0	0	0	0	0	0	0	0	0	0	0	0	0	0	0	0	0
SV1296	0	0	0	0	0	0	0	66	0	0	0	0	0	0	0	6	0	0	0	0	0	0	0	0	0	0	0	0	0	0	0	0	0	0	0	0	0	0	0	0	0	0	0	0	0	0	0	0	0
SV1533	0	0	0	0	0	0	0	0	0	0	0	0	0	0	0	0	0	0	0	0	0	0	0	0	0	0	0	0	0	0	0	0	0	0	0	0	0	0	0	0	26	0	0	0	0	0	0	0	0
SV1631	0	0	0	0	0	0	0	0	0	0	0	0	0	0	0	0	0	0	0	0	0	0	0	0	0	0	0	0	171	0	0	0	0	0	0	0	0	0	0	0	0	0	0	0	0	0	0	0	0
SV1696	0	0	0	0	0	0	0	0	0	0	2217	0	0	0	0	0	0	0	0	0	0	0	0	0	0	0	0	0	0	0	0	0	0	0	0	0	0	0	0	0	0	0	0	0	0	0	0	0	0
SV1770	0	0	0	0	6	0	0	0	0	0	2113	0	0	0	0	0	0	0	0	0	0	0	0	0	3	0	0	0	0	0	0	0	0	0	0	0	0	0	0	0	0	0	0	0	0	0	0	0	0
SV2183	0	0	0	0	0	0	0	0	0	0	0	0	0	0	0	0	0	0	0	0	0	0	0	0	0	0	0	0	0	0	0	0	0	0	0	0	0	0	0	0	0	0	0	0	0	0	0	0	0
SV2186	0	0	0	0	0	0	0	0	0	0	0	0	0	0	0	0	0	0	0	0	0	0	0	0	0	0	0	0	0	0	0	0	0	0	0	0	0	0	0	0	0	0	0	0	0	0	0	0	0
SV152	0	0	0	0	0	0	0	0	0	0	0	0	0	0	0	0	0	0	0	0	0	0	0	0	0	0	0	0	0	0	0	0	0	0	0	0	0	0	0	0	0	0	0	0	0	0	3264	1170	0
SV224	0	0	0	0	0	0	0	0	583	0	439	230	411	265	0	298	0	0	0	0	228	0	328	0	241	274	0	0	0	0	0	0	0	0	80	2174	954	305	822	0	178	140	1968	0	0	0	499	0	87
SV225	0	0	0	0	44	0	400	0	0	0	0	0	0	0	0	0	0	0	0	0	0	0	0	0	0	0	0	0	89	795	805	357	0	0	0	3511	384	77	0	185	0	0	2493	90	0	0	890	380	128
SV228	0	0	0	147	0	0	0	0	520	0	381	0	403	0	228	265	0	0	90	98	203	0	306	0	222	241	175	0	0	0	0	0	0	0	84	2015	867	323	772	0	0	203	1956	0	0	0	509	0	93
SV230	0	0	0	0	0	0	0	0	0	0	0	0	0	0	0	0	0	0	0	0	0	0	0	0	0	0	0	0	0	0	0	0	0	0	0	0	0	0	0	0	0	0	0	0	0	0	0	0	0
SV245	0	0	0	0	0	0	0	0	0	0	0	0	0	0	0	0	0	0	0	0	0	0	0	0	0	0	0	0	147	758	734	0	55	0	0	3373	335	0	0	0	0	0	2308	80	0	0	777	315	147
SV262	0	0	0	0	0	0	0	0	0	0	0	0	0	0	0	929	0	0	0	0	694	0	0	0	0	0	0	0	0	0	0	0	0	0	0	0	0	0	0	0	0	0	0	0	0	0	1633	0	674
SV278	0	0	0	0	0	0	0	0	0	0	0	0	0	0	0	0	0	0	0	0	0	0	1344	0	696	830	162	0	0	0	0	0	0	0	0	0	0	0	0	0	0	0	0	0	0	0	0	0	0
SV287	0	0	0	0	0	0	0	0	1690	0	1422	0	1281	0	0	0	0	0	0	0	0	0	0	0	0	0	0	0	0	0	0	0	0	0	0	0	0	1171	2869	0	173	399	6373	0	0	0	0	0	0
SV296	0	0	0	316	0	0	0	371	413	0	300	0	330	0	76	236	0	0	229	0	295	0	293	0	155	207	0	0	0	0	0	0	0	0	68	1628	764	255	650	0	0	97	1549	0	0	0	376	0	133
SV308	0	0	0	0	0	0	0	0	0	0	0	0	0	0	0	0	0	0	0	0	0	0	0	0	0	0	0	0	52	584	642	0	0	0	0	2534	297	0	0	0	0	0	1953	82	0	0	625	307	90
SV390	0	0	0	0	0	0	0	0	0	0	0	0	0	0	0	0	0	0	0	0	0	0	0	0	0	0	0	0	0	496	494	0	0	0	0	2114	234	0	0	0	0	0	1429	66	0	0	524	206	73
SV398	0	0	0	0	0	0	0	0	0	0	0	0	0	0	0	0	0	0	0	0	0	0	0	0	0	0	0	168	0	0	0	0	0	0	225	0	0	0	0	0	0	0	0	0	0	0	0	0	0
SV415	0	0	0	0	0	0	0	0	362	0	263	0	260	0	0	190	0	0	0	0	0	0	236	0	140	175	0	0	0	0	0	0	0	0	0	1329	598	214	561	0	0	0	1200	0	0	0	298	0	0
SV424	0	0	0	0	0	0	0	0	0	0	0	0	0	0	0	0	0	0	0	0	0	0	0	0	0	0	0	0	0	0	0	0	0	0	213	0	0	0	0	0	0	0	0	0	0	0	0	0	0
SV447	0	0	0	0	0	0	0	0	0	0	0	0	0	0	368	0	229	0	1319	130	953	0	0	0	0	0	0	0	0	0	0	0	0	0	0	0	0	0	0	0	0	0	0	0	0	0	141	0	261
SV483	0	0	0	0	0	0	0	0	0	0	0	0	0	0	0	0	0	0	0	0	0	0	0	0	0	0	0	0	0	0	0	0	0	0	0	0	0	0	0	0	0	0	0	0	0	0	0	0	0
SV496	0	0	0	0	0	0	0	0	0	0	0	0	0	0	0	0	0	0	0	0	0	0	0	0	0	0	0	0	0	0	0	0	0	0	175	0	0	0	0	0	0	0	0	0	0	0	0	0	0
SV514	0	22	236	86	0	559	128	52	598	139	297	106	71	550	0	70	61	0	87	152	254	0	326	0	70	340	0	0	0	152	0	0	0	0	38	0	0	132	0	0	0	0	98	78	0	0	48	0	85
SV551	0	0	211	139	0	493	0	50	582	125	272	0	81	478	102	146	50	58	109	0	244	62	282	0	123	278	0	0	0	142	0	0	0	0	0	0	0	119	0	0	0	85	93	59	0	0	76	0	123
SV627	0	0	0	0	0	0	0	0	0	0	0	0	0	0	0	0	0	0	0	0	0	0	0	0	0	0	0	0	0	0	0	0	0	0	194	0	0	0	0	0	0	0	0	0	0	0	0	0	0
SV676	0	0	173	75	0	435	0	40	491	99	212	0	125	462	0	65	71	0	88	0	202	0	239	0	54	249	0	0	0	105	0	0	0	0	0	0	81	95	0	0	0	28	76	56	0	0	27	51	53
SV690	0	0	0	0	0	0	0	243	1881	471	901	0	310	1660	0	0	0	0	0	0	0	0	0	0	0	0	0	0	0	0	0	0	0	0	0	0	0	392	0	0	0	102	287	213	0	0	0	0	0
SV738	0	0	0	0	0	0	0	0	0	0	0	85	0	0	0	0	0	0	0	0	0	0	0	0	0	0	0	0	0	0	0	0	116	0	4446	0	0	0	0	0	0	0	289	0	0	0	0	0	0
SV759	0	0	0	0	0	0	0	0	0	0	0	0	0	0	0	0	0	0	0	0	0	0	0	0	0	0	0	0	0	0	0	0	0	0	0	0	0	0	0	0	0	0	0	0	0	0	0	0	0
SV775	0	0	0	0	0	0	0	0	0	0	0	0	0	0	0	0	0	0	0	0	0	0	0	0	0	0	0	0	0	0	0	0	0	0	0	0	0	0	0	0	0	0	0	0	0	0	0	0	0
SV782	0	0	0	0	0	0	0	0	0	0	0	0	0	212	0	0	0	0	0	0	0	0	57	0	0	0	0	0	0	0	0	0	90	0	4146	0	0	0	0	0	0	0	0	0	0	0	0	0	0
SV854	0	0	164	306	0	0	0	0	0	0	0	0	0	0	0	0	0	0	0	0	0	0	0	0	0	0	0	0	0	0	0	0	0	0	0	0	0	285	0	0	0	0	0	0	0	0	0	0	0
SV865	0	0	0	0	0	0	0	0	0	258	0	0	0	0	0	0	0	0	0	0	0	0	0	0	0	0	0	0	0	0	0	0	0	0	0	0	0	0	0	0	0	0	0	0	0	0	0	0	0
SV882	0	0	0	0	0	0	0	0	0	0	0	0	0	0	0	0	0	0	0	0	0	0	0	0	0	0	0	569	226	82	124	0	0	287	0	0	0	0	0	0	0	0	0	0	0	0	0	0	0
SV933	0	0	0	0	0	0	0	0	0	0	0	0	0	0	0	0	0	0	0	0	0	0	1344	0	0	1107	0	0	0	0	0	0	0	0	0	0	0	0	0	0	0	0	0	0	0	0	0	0	0
SV944	0	0	0	0	0	0	0	0	0	0	0	0	0	0	0	0	0	0	0	0	0	0	0	0	0	0	0	539	193	83	97	0	0	0	99	0	60	0	0	0	0	0	0	0	0	0	0	0	0
SV945	0	0	98	0	0	335	0	35	371	84	209	0	0	341	0	0	0	0	65	0	146	0	177	0	0	181	0	0	0	80	0	0	0	0	0	0	0	78	0	0	67	0	47	33	0	0	0	0	0
SV947	0	0	0	0	0	0	0	0	0	0	0	0	0	0	0	0	85	0	0	0	0	0	0	0	0	0	0	0	0	0	0	0	70	0	3258	0	0	0	0	0	0	0	0	0	0	0	0	0	0
SV971	0	70	342	0	0	0	0	0	0	0	0	0	0	0	0	0	0	0	0	0	0	0	0	0	0	0	0	0	0	0	0	0	0	0	0	0	0	235	0	0	0	0	0	0	0	0	0	0	0
SV1052	0	0	0	0	0	0	0	0	0	0	0	0	0	0	0	0	0	0	0	0	0	0	0	0	0	0	0	0	0	0	0	0	0	0	0	0	0	0	0	0	0	0	0	0	0	0	0	0	0
SV1063	0	0	0	0	168	239	0	287	192	128	103	66	187	312	0	102	126	0	101	0	181	0	366	0	92	157	0	0	0	0	0	0	0	0	0	0	0	0	0	0	0	163	168	191	0	0	148	0	0
SV1104	0	0	161	0	0	0	0	0	0	0	0	0	0	0	0	0	0	0	0	0	0	0	0	0	0	0	0	0	0	0	0	0	0	0	0	0	0	218	0	0	0	0	0	0	0	0	0	0	0
SV1140	0	0	0	0	0	0	0	0	0	0	0	0	0	0	0	0	0	0	0	0	0	0	0	0	0	0	0	465	152	102	84	0	0	0	38	0	0	0	0	0	0	0	0	0	0	0	0	0	0
SV1142	0	0	0	275	0	0	0	0	0	0	0	0	0	0	0	0	0	0	0	0	0	0	0	0	0	0	0	0	0	443	0	0	0	0	0	0	0	0	0	0	0	0	0	0	0	0	0	0	0
SV1162	0	0	0	89	0	77	0	0	166	211	184	0	0	272	0	0	116	129	98	295	148	0	359	55	0	159	0	0	0	0	0	0	0	0	0	0	0	77	0	0	0	0	0	203	0	0	93	0	0
SV1192	0	0	0	0	0	0	0	0	0	0	0	0	0	0	0	0	0	0	0	0	0	0	0	0	0	0	0	0	0	0	0	608	121	0	0	0	0	0	0	0	0	0	16	0	0	0	0	0	0
SV1204	0	0	0	0	0	0	0	0	0	0	0	0	0	0	0	0	0	0	0	0	0	0	0	0	0	0	0	0	0	0	0	0	0	0	0	0	0	0	0	0	0	0	0	0	0	0	0	0	0
SV1216	0	0	0	0	0	0	0	0	0	0	0	0	0	0	0	0	0	0	0	0	0	0	0	0	0	0	0	72	0	0	0	506	0	0	0	0	0	0	0	0	0	0	0	0	0	0	25	0	5
SV1267	0	18	0	0	0	0	0	0	0	0	0	0	0	0	0	0	0	0	0	0	0	0	0	0	0	0	0	0	0	0	0	0	0	0	0	0	0	0	0	0	0	0	0	0	0	0	0	0	0
SV1292	0	0	0	97	0	0	0	0	0	0	0	0	0	0	0	0	0	0	0	0	0	0	0	0	0	0	0	0	0	0	0	0	0	0	0	0	0	171	0	0	0	0	0	0	0	0	0	0	0
SV1338	0	0	0	0	0	0	0	0	0	0	0	0	0	0	0	0	0	0	0	0	0	0	0	0	0	0	0	383	131	55	68	0	0	0	0	0	0	0	0	0	0	0	0	0	0	0	0	0	0
SV1363	0	0	0	229	0	0	0	0	149	100	87	0	0	263	0	0	163	0	72	110	115	0	289	0	0	216	0	0	0	0	0	0	0	0	0	0	0	187	0	77	0	0	0	148	0	0	0	0	0
SV1416	0	0	0	0	0	0	0	0	0	0	0	0	0	0	0	0	0	0	0	0	0	0	0	0	0	0	0	0	0	0	0	467	0	0	0	0	0	0	15	0	0	0	0	0	0	0	0	0	0
SV1428	0	0	0	0	0	0	0	0	0	24	0	0	21	0	0	0	15	0	0	0	0	0	0	0	0	0	0	0	0	0	0	0	0	0	0	0	0	0	0	0	0	0	0	0	0	0	0	0	0
SV1441	0	0	0	6	0	0	0	0	0	0	0	0	0	0	0	0	0	0	0	0	0	0	0	0	0	0	0	0	0	0	0	0	0	0	0	0	0	0	0	0	0	0	0	0	0	0	0	0	0
SV1518	0	0	0	0	0	0	0	0	0	0	0	0	0	0	0	0	0	0	0	0	0	0	0	0	0	0	0	0	0	0	0	0	0	0	0	0	0	0	0	0	0	0	325	0	0	0	0	0	0
SV1572	0	0	0	0	0	0	0	0	0	0	0	0	0	0	0	0	0	0	0	0	0	0	0	0	0	24	0	0	0	0	0	0	0	0	0	0	0	0	0	0	0	0	53	0	0	0	0	0	0
SV1698	0	0	0	0	0	0	0	0	0	0	0	0	0	0	0	0	0	0	0	0	0	0	0	0	0	0	0	0	0	0	0	350	0	0	0	0	0	0	0	0	0	0	0	0	0	0	0	0	0
SV1707	0	0	0	0	0	0	0	0	0	0	0	0	0	0	0	0	0	0	0	0	0	0	0	0	0	0	0	0	0	0	0	0	0	0	0	0	0	0	0	0	0	0	0	0	0	0	0	0	0
SV1715	0	0	403	0	0	0	0	0	0	0	0	0	165	0	83	0	0	0	0	0	0	0	98	0	351	0	0	0	0	0	0	0	0	0	0	0	0	0	0	0	139	0	0	0	0	0	0	0	0
SV1722	0	0	0	0	0	0	0	0	0	0	0	0	0	0	0	0	0	0	0	0	0	0	0	0	0	0	0	0	0	0	0	0	0	0	0	0	0	0	0	0	0	0	0	3	0	0	0	0	0
SV1723	0	0	0	0	0	0	0	0	0	0	0	0	0	0	26	0	0	0	0	0	0	0	0	0	59	0	0	40	0	0	0	71	0	0	0	0	0	0	26	0	0	0	0	0	0	0	0	0	0
SV1733	0	0	0	0	0	0	0	0	0	0	0	0	0	0	0	0	0	0	0	0	0	0	0	0	0	0	0	0	0	0	0	0	0	0	138	0	0	0	0	0	0	0	0	134	0	0	0	0	0
SV1833	0	0	74	0	0	36	0	0	107	0	0	0	0	156	0	0	0	0	68	0	127	0	225	0	0	101	0	0	0	0	0	0	0	0	0	0	0	0	0	0	0	0	38	119	0	0	0	0	0
SV1868	0	0	389	0	0	0	0	0	0	0	0	0	175	0	133	0	0	0	0	0	0	0	0	0	345	0	0	0	0	0	0	0	0	0	0	0	0	0	0	0	140	0	0	0	0	0	0	0	0
SV1890	0	0	0	0	0	0	0	0	0	0	0	0	0	0	0	0	0	0	0	0	0	0	0	0	0	0	0	0	0	0	0	77	0	0	0	419	139	0	0	0	0	0	0	0	0	0	0	0	0
SV1959	0	0	0	103	0	0	0	0	0	0	0	0	242	125	107	0	0	0	0	0	0	0	0	131	197	0	0	0	0	0	0	0	0	0	0	0	0	0	0	0	0	0	0	8	0	0	0	0	0
SV2019	0	0	0	0	0	0	0	0	0	0	0	0	0	153	162	0	0	0	0	34	0	0	131	111	0	0	0	0	0	0	0	0	0	0	0	0	0	0	0	0	45	0	0	0	0	0	0	37	0
SV2020	0	0	0	0	0	63	0	0	0	0	0	0	0	192	0	0	0	0	0	0	0	0	0	0	0	78	0	0	0	0	0	0	0	0	0	0	0	0	0	0	154	38	0	0	0	0	0	0	0
SV2021	0	0	0	0	0	0	0	0	0	0	0	0	0	0	0	0	0	0	0	0	0	0	0	0	0	0	0	0	0	0	0	0	0	0	0	0	0	0	0	0	0	0	0	0	0	0	0	0	0
SV2045	0	0	0	0	0	0	0	0	0	0	0	0	0	0	0	0	0	0	0	0	0	0	0	0	0	0	0	0	0	0	0	0	0	0	0	0	0	0	0	0	0	0	0	0	0	0	0	0	0
SV2178	0	0	0	0	0	0	0	0	0	0	0	0	0	0	0	0	0	0	0	0	0	0	0	0	0	0	0	0	0	0	0	0	0	0	0	0	0	0	0	0	0	0	0	0	0	0	0	0	0
SV2237	0	0	0	0	0	0	0	0	0	0	0	0	0	0	0	0	0	0	0	0	0	0	0	0	0	0	0	0	0	0	0	0	0	0	0	0	0	0	0	0	73	0	0	0	0	0	0	0	0
SV2247	0	0	0	0	0	0	0	0	0	0	0	0	0	0	0	0	0	0	0	0	12	0	0	0	0	0	31	0	0	0	0	0	0	0	0	0	0	0	0	0	0	0	0	0	0	0	0	0	0
SV2302	0	0	0	0	0	0	0	0	0	0	0	0	0	0	0	224	0	0	0	0	0	0	0	0	0	0	0	0	0	0	0	0	0	0	0	0	0	0	0	0	0	0	0	0	0	0	0	0	0
SV2320	17	0	0	0	0	0	0	0	0	0	0	0	0	135	69	0	121	0	0	0	0	0	0	110	0	0	0	0	0	0	0	0	0	0	0	0	0	0	0	0	0	0	0	0	0	0	0	0	0
SV2368	0	0	0	0	0	0	0	0	0	0	0	0	0	0	0	0	0	0	0	0	0	0	0	0	0	0	0	0	0	0	0	0	0	0	0	0	0	0	0	0	0	0	0	0	0	0	0	0	0
SV2389	0	0	0	0	0	0	154	0	0	0	0	0	0	0	0	88	0	0	0	0	0	0	0	0	0	0	0	0	0	0	0	0	18	0	0	0	0	0	0	0	0	0	0	0	0	0	0	0	0
SV2473	0	0	0	0	0	0	0	0	0	0	0	0	0	0	0	0	0	0	0	0	0	0	0	18	180	0	0	0	0	0	0	0	0	0	0	0	0	0	0	0	0	0	0	0	0	0	0	0	0
SV2504	0	0	0	0	0	0	0	0	0	0	0	0	0	0	0	0	0	0	0	0	0	0	0	0	0	23	0	0	0	0	0	0	0	0	0	0	0	0	0	0	0	0	0	0	0	0	0	0	0
SV1835	0	0	0	0	0	0	0	0	0	0	0	0	0	0	26	50	0	0	21	0	13	110	0	0	0	0	0	0	0	0	0	0	0	0	0	0	0	0	0	0	0	0	0	0	0	0	0	0	0
SV1841	0	13	43	38	0	30	0	0	0	0	0	0	0	0	0	0	0	0	0	0	0	0	0	0	0	0	0	0	0	0	0	0	0	0	0	0	0	0	0	0	0	0	0	0	0	0	0	0	0
SV1987	129	0	0	12	0	0	0	0	0	0	0	0	0	0	0	0	0	0	0	0	0	0	0	0	0	0	0	0	0	0	0	0	0	0	0	0	0	0	0	0	0	0	0	0	0	0	0	0	0
SV2010	0	0	0	0	0	0	0	0	0	0	0	0	0	0	0	0	0	0	0	0	0	0	0	0	0	0	0	0	0	0	0	0	0	0	0	0	0	0	0	0	0	0	0	0	23	0	0	0	0
SV2030	0	0	45	0	0	27	26	0	0	0	0	0	0	0	26	0	0	0	0	0	0	37	0	0	0	0	0	0	0	0	0	0	0	0	0	0	0	0	34	0	0	0	0	0	0	0	0	0	0
SV2055	0	0	0	0	0	0	0	4	0	0	0	0	0	0	0	0	0	0	22	0	0	0	0	0	0	0	0	0	0	0	0	0	0	0	0	0	0	8	0	0	0	0	0	0	0	0	0	0	0
SV2270	0	14	0	0	0	0	0	0	0	0	0	0	0	0	0	0	0	0	0	0	12	78	0	0	0	28	0	0	0	0	0	0	0	0	0	0	0	0	0	0	0	0	0	0	0	0	0	0	0
SV2519	0	0	0	0	0	0	27	0	0	0	22	16	0	0	0	0	0	0	0	0	0	0	0	0	0	0	0	0	0	0	0	0	0	0	0	0	0	6	33	0	0	0	0	0	0	0	0	0	0
SV2040	0	0	0	0	0	0	0	0	0	0	0	0	0	0	0	0	0	0	0	0	0	0	0	0	0	0	0	0	0	0	0	0	0	0	0	0	0	0	0	0	0	0	0	0	126	227	0	0	0
SV2231	0	0	0	0	0	0	0	0	0	0	0	0	0	0	0	0	0	0	0	0	0	0	0	0	0	0	0	0	0	0	0	0	0	0	0	0	0	0	0	0	0	0	0	0	103	188	0	0	0
SV2451	0	0	0	0	0	0	0	0	0	0	0	0	0	0	0	0	0	0	141	0	0	0	0	0	0	0	0	0	0	0	0	0	0	0	0	0	0	0	0	0	74	0	0	0	0	0	0	0	0
SV2476	22	0	0	0	0	0	0	0	0	0	0	0	0	14	0	100	0	0	55	0	0	0	0	0	0	38	0	0	0	0	0	0	0	0	0	0	0	0	0	0	0	0	0	0	0	90	0	0	0
SV733	0	0	0	0	0	106	0	0	0	0	0	0	0	0	0	0	0	0	0	0	0	0	0	0	0	0	0	0	0	0	48	0	0	0	0	0	0	0	0	0	0	0	0	0	0	0	0	0	0
SV1040	0	0	0	0	37	0	0	0	0	0	0	0	0	0	0	0	0	0	0	0	0	0	0	0	0	0	0	0	101	0	0	0	50	0	0	0	0	0	0	0	0	0	0	33	0	0	0	0	0
SV1165	0	0	0	0	0	0	0	0	0	16	0	0	0	0	0	0	0	0	0	0	0	0	0	0	0	0	0	0	0	0	0	0	139	0	0	0	0	0	0	0	0	0	0	0	0	0	0	0	0
SV1742	0	0	0	0	0	0	277	0	0	0	0	0	0	0	0	0	0	0	0	0	0	0	0	0	0	0	0	0	0	0	0	0	0	0	0	0	0	0	0	0	0	0	0	0	0	0	0	0	0
SV1914	0	0	0	0	0	0	227	0	0	0	0	0	0	0	0	0	0	0	0	0	0	0	0	0	0	0	0	0	0	0	0	0	0	0	0	0	0	0	0	0	0	0	0	0	0	0	0	0	0
SV2399	0	0	0	0	0	0	0	0	0	0	0	0	0	0	0	0	0	0	0	0	0	0	0	0	0	0	0	29	31	0	30	0	0	0	0	0	0	0	0	0	0	0	0	41	0	0	107	0	0
SV2405	0	0	0	0	0	0	0	0	0	0	0	0	0	0	0	0	0	0	0	0	0	0	0	0	0	0	0	0	0	0	0	0	0	0	0	0	0	0	0	0	0	23	64	0	0	0	133	0	0
SV2414	59	0	0	0	0	0	0	0	0	0	0	11	0	0	0	0	0	0	0	0	0	0	0	0	0	0	0	0	0	0	0	0	0	0	0	0	0	0	0	0	0	0	0	0	0	0	0	0	0
SV2514	0	0	0	36	0	0	45	18	0	0	0	0	0	5	12	0	0	0	0	0	0	58	9	0	0	0	0	0	0	0	0	0	0	0	0	0	0	0	0	0	0	0	0	0	0	0	0	0	0
SV497	84	0	132	0	65	103	0	81	154	0	0	0	100	37	0	0	74	91	0	0	119	32	142	0	0	1055	0	0	0	0	0	0	0	0	141	129	128	756	195	0	254	0	0	0	67	0	5121	75	0
SV613	0	0	0	0	0	0	0	0	0	0	0	0	0	0	0	0	0	292	131	0	409	0	0	0	0	0	0	0	0	0	0	0	0	0	0	0	0	0	0	0	0	0	0	0	0	0	7450	240	0
SV639	96	0	68	0	0	0	0	0	121	70	65	0	114	0	0	0	0	102	42	0	139	0	117	0	0	1079	85	0	0	0	0	71	16	0	0	0	124	748	203	24	185	66	0	0	80	0	2328	83	108
SV758	0	0	0	0	0	0	0	0	0	0	0	0	0	0	0	0	0	0	0	0	0	0	376	0	0	3174	0	0	0	0	0	0	0	0	0	0	0	0	0	0	0	0	0	0	0	0	0	0	0
SV827	66	0	0	0	0	0	0	0	116	0	0	0	94	0	0	0	0	74	108	0	110	0	91	0	0	830	0	0	0	0	0	0	0	0	0	0	97	606	129	86	182	0	0	0	58	0	1964	74	43
SV981	0	0	0	0	0	0	0	76	0	0	0	0	334	35	0	0	0	0	0	0	0	0	0	0	0	0	0	0	0	0	0	0	0	0	0	0	0	2286	526	96	687	59	0	0	0	0	0	0	0
SV1011	62	0	33	0	0	0	0	0	61	0	0	0	72	0	0	0	0	56	0	0	77	0	85	0	0	651	0	0	0	0	0	0	0	0	33	0	77	499	109	0	158	0	0	0	52	0	1590	54	0
SV1339	264	0	203	0	57	0	0	0	0	0	0	0	0	0	0	0	0	0	0	0	0	0	0	0	0	0	0	0	0	0	0	60	13	0	156	0	385	0	0	0	0	0	0	0	0	0	0	0	0
SV1502	0	0	0	0	0	0	0	0	0	28	0	0	0	0	72	23	125	0	0	0	0	0	0	0	0	0	0	0	0	0	0	0	0	0	0	0	0	520	0	0	14	93	0	0	0	0	0	0	0
SV1851	0	0	36	48	0	0	0	0	0	0	0	0	0	0	0	0	0	0	0	0	34	34	0	0	0	0	0	0	0	0	0	0	0	0	0	0	0	495	12	0	0	0	0	0	0	0	0	0	12
SV2073	0	20	0	0	0	0	0	0	0	0	0	0	0	0	0	0	0	0	0	0	0	0	0	0	0	0	0	0	0	0	0	0	0	0	0	0	0	393	0	0	0	0	0	0	0	0	0	0	0
SV2333	0	0	0	0	0	0	0	0	0	0	17	0	0	0	0	0	0	0	0	0	0	0	0	17	0	0	0	0	0	0	0	0	0	0	0	0	16	325	0	0	0	0	0	0	0	0	0	0	0
SV2372	0	0	0	0	0	0	0	0	0	0	0	0	0	0	0	0	0	0	0	0	0	0	0	0	0	0	0	0	0	0	0	0	0	0	0	0	0	0	0	0	0	0	23	0	0	0	0	0	0
SV2466	7	0	0	0	0	0	0	0	0	0	0	0	0	0	0	0	0	0	0	0	0	0	0	0	0	0	0	0	0	0	0	0	0	0	0	0	0	0	0	0	0	0	0	0	0	0	0	0	0
SV65	512	0	691	547	0	158	0	303	359	638	0	0	457	284	154	0	0	0	252	0	647	0	0	0	341	522	1057	25	271	0	0	0	0	0	0	377	763	443	234	225	565	808	278	166	231	287	367	0	206
SV81	492	0	0	492	0	187	0	311	357	627	103	0	387	243	0	0	0	0	228	133	647	0	67	0	304	500	831	0	0	0	0	335	0	0	0	430	689	378	225	0	561	802	282	237	206	285	327	0	281
SV97	0	0	0	0	0	0	0	0	0	0	0	0	0	0	0	0	0	0	0	0	1944	0	0	0	0	0	0	0	0	0	0	0	0	0	0	0	0	0	0	0	0	0	0	0	0	926	0	0	0
SV100	212	0	0	0	0	444	0	0	0	81	0	0	0	0	0	0	33	0	0	31	0	0	0	0	0	127	516	119	159	0	0	0	0	0	0	746	512	0	75	0	296	0	155	0	97	0	0	0	0
SV104	0	0	0	0	0	0	0	0	0	0	0	0	0	0	0	0	49	0	0	0	0	0	0	0	0	0	0	0	0	0	0	0	0	0	0	0	0	0	0	0	0	0	0	0	296	0	0	0	0
SV117	671	0	166	0	0	1299	0	0	0	0	0	0	0	0	0	0	0	0	0	0	0	0	0	0	0	0	0	0	0	112	0	0	0	0	0	2182	1515	0	0	0	0	0	0	0	0	0	0	0	0
SV121	393	0	0	371	0	164	294	235	288	555	281	0	367	238	0	0	0	0	349	0	487	0	170	0	257	454	741	0	0	0	0	0	0	0	156	320	580	310	192	0	484	605	209	119	150	234	245	0	154
SV122	170	0	0	106	0	389	0	0	44	0	0	0	0	0	0	97	0	0	0	0	164	0	140	0	89	0	475	149	137	113	15	84	0	0	0	633	439	0	117	0	273	0	161	0	87	0	0	0	106
SV128	0	0	0	0	0	0	268	0	0	0	0	0	0	0	0	0	0	0	0	0	0	0	0	0	0	0	0	0	0	0	0	0	0	0	0	0	0	0	0	0	0	0	0	0	0	0	0	0	0
SV164	0	0	0	0	0	0	0	458	0	0	0	0	0	232	0	0	0	0	0	0	0	0	0	0	0	0	0	0	0	0	0	0	0	0	0	0	0	0	510	0	24	0	0	0	0	0	0	0	0
SV168	1556	0	820	0	0	554	0	0	0	0	0	0	0	0	0	0	0	0	0	0	0	0	0	0	0	0	0	0	0	0	0	307	0	0	0	3041	2903	0	0	0	0	0	0	0	0	0	0	0	0
SV180	153	0	104	35	0	307	72	121	0	0	129	0	0	0	0	0	0	25	68	0	64	0	0	0	0	0	341	91	0	0	0	0	0	0	84	511	371	96	72	0	234	0	136	0	67	0	0	0	0
SV215	333	0	163	302	71	102	0	177	217	485	0	0	248	186	0	0	0	0	0	0	376	0	0	0	217	340	648	0	0	0	0	0	0	0	0	250	408	251	151	65	348	482	172	0	128	189	216	155	0
SV220	0	108	0	79	0	0	0	148	0	0	0	0	0	168	0	0	0	15266	0	0	74	140	0	0	0	116	0	0	0	0	0	0	0	0	0	0	0	0	163	0	0	0	0	0	0	0	0	0	0
SV236	0	0	0	0	0	0	0	0	0	0	0	0	0	0	0	0	110	35049	159	58	234	137	0	0	0	0	0	0	0	0	0	0	0	0	0	0	0	0	0	0	0	0	0	0	0	0	0	0	0
SV240	0	0	0	0	0	0	0	0	0	0	120	0	45	0	0	0	0	0	0	0	0	0	0	0	0	0	0	0	0	0	0	0	0	0	0	0	0	150	280	0	917	0	522	0	0	0	0	0	0
SV251	0	0	0	0	0	0	0	0	0	0	0	0	0	0	0	0	1784	12652	1267	837	1301	117	0	0	0	0	0	0	0	0	0	0	0	0	0	0	0	0	0	0	0	0	0	0	0	1189	0	0	0
SV260	109	0	0	0	0	244	0	0	0	0	0	0	0	0	0	0	0	0	0	0	0	113	0	0	0	27	288	84	0	0	0	0	0	0	0	407	284	0	0	0	171	0	111	0	70	0	0	0	0
SV280	0	0	0	0	0	0	0	0	0	0	0	595	0	0	0	387	1217	485	0	0	0	0	0	0	0	0	0	0	0	634	0	0	58	0	0	0	0	0	0	0	0	0	0	0	0	0	0	0	0
SV284	0	0	0	0	0	0	0	0	0	0	0	0	0	0	0	421	1264	558	0	0	0	155	0	0	0	0	0	0	0	637	0	0	0	0	0	0	0	0	0	0	0	0	0	0	0	0	0	0	0
SV286	0	0	93	76	0	0	0	118	0	0	0	0	0	0	0	0	114	9930	124	0	64	0	0	0	0	138	10	0	0	0	0	0	0	0	0	0	0	0	148	0	26	0	0	0	0	0	0	0	0
SV294	0	0	0	0	0	0	179	948	605	580	0	196	0	579	0	0	0	0	0	0	0	0	0	0	0	0	0	0	0	0	0	0	0	0	0	0	0	0	0	0	160	582	0	0	0	0	0	0	0
SV309	0	0	0	0	0	0	0	0	1105	0	393	0	0	866	0	0	0	0	0	0	0	0	0	0	0	0	0	0	0	0	0	0	0	0	0	0	0	1268	0	275	0	0	0	0	0	0	0	0	0
SV311	39	74	80	63	0	800	0	43	0	155	201	0	0	0	0	0	229	126	157	163	668	0	104	0	18	126	0	0	0	0	0	0	0	0	0	0	0	0	0	143	0	132	0	253	210	0	98	901	0
SV314	0	0	352	108	0	188	136	318	179	175	0	201	0	147	0	0	575	4021	407	241	443	0	235	73	0	277	0	0	0	0	0	0	0	0	0	0	0	34	0	129	0	179	0	0	0	380	0	0	0
SV323	0	0	0	0	0	0	0	0	0	0	0	0	0	0	0	0	0	0	0	0	0	0	0	0	1018	0	0	0	259	0	0	0	0	0	0	0	0	0	0	0	0	0	0	0	0	0	0	0	0
SV329	37	0	0	105	182	273	0	280	184	213	123	0	0	138	0	0	503	3739	427	230	397	120	0	0	0	241	0	0	0	0	0	0	0	0	0	0	0	0	0	0	0	158	0	17	0	348	0	0	99
SV347	0	0	0	0	0	0	0	0	0	0	0	0	0	0	0	0	0	0	0	0	0	0	0	0	0	0	1505	443	0	0	0	0	0	0	0	0	0	0	0	0	0	0	0	0	0	0	0	0	0
SV352	0	0	0	108	0	13	0	101	0	0	0	47	0	0	0	0	0	8221	42	61	64	0	0	0	25	96	0	0	0	0	0	0	0	0	0	0	25	0	123	0	0	0	0	0	0	0	0	0	0
SV355	0	98	101	57	142	696	0	0	138	0	0	118	30	0	0	114	187	109	0	0	561	0	0	87	0	133	0	0	0	5	27	0	0	0	0	0	179	59	0	148	0	141	0	234	0	159	137	814	116
SV372	0	0	95	0	44	133	0	84	114	0	82	121	0	0	0	0	83	0	31	0	160	47	0	0	0	56	0	0	0	0	156	0	0	0	0	92	436	0	0	0	0	53	0	432	0	109	450	198	205
SV384	0	0	0	0	0	0	101	0	132	149	245	114	0	111	0	0	0	0	0	0	0	0	0	0	0	0	0	0	0	0	0	0	0	0	0	0	0	0	0	504	38	450	0	796	0	0	0	0	0
SV389	388	0	526	245	115	250	0	0	339	183	0	0	0	0	0	0	0	0	114	0	174	0	137	0	482	334	0	27	293	0	112	181	0	0	53	276	305	265	0	147	0	136	0	0	0	0	261	89	323
SV400	0	315	0	0	0	0	0	0	0	0	0	169	0	0	0	369	1031	427	0	0	0	0	0	0	0	0	0	0	0	548	136	0	0	0	0	0	0	0	0	0	0	0	0	0	0	0	0	0	0
SV401	0	0	0	0	0	0	0	0	0	0	0	0	0	0	0	154	669	355	148	186	1989	71	0	0	0	0	0	0	0	0	0	0	0	0	0	0	0	0	0	0	0	0	0	0	234	0	293	2876	154
SV407	98	0	0	210	0	218	0	0	0	0	0	0	0	0	0	0	0	79	0	0	0	0	0	0	0	0	0	0	190	0	131	0	0	0	0	0	409	133	0	0	0	0	0	413	101	0	394	0	199
SV420	0	225	227	219	182	2426	0	0	0	0	0	0	0	0	0	0	0	0	0	0	0	0	0	0	0	0	0	0	0	0	0	0	0	0	0	0	171	0	0	0	0	0	0	0	0	0	0	0	0
SV423	0	0	0	88	0	158	0	246	150	138	0	0	0	155	52	142	418	3257	282	207	321	0	0	0	0	220	0	0	0	0	0	0	0	0	0	0	0	0	0	0	47	131	0	0	0	290	0	0	0
SV425	250	0	319	195	149	253	0	0	0	0	164	193	250	0	0	174	0	0	141	121	156	0	125	0	447	320	0	0	0	162	0	0	0	83	54	383	265	239	0	118	0	234	0	0	0	0	228	94	300
SV433	0	59	53	60	45	611	0	0	0	0	0	0	0	113	0	36	152	77	0	0	458	76	0	22	0	100	0	0	0	0	0	0	0	0	0	0	0	0	0	147	40	97	0	212	0	52	67	728	44
SV454	0	26	0	0	0	0	0	77	0	0	0	0	0	0	36	0	0	6419	0	0	42	0	31	0	0	73	0	0	0	0	0	0	0	0	0	0	0	0	112	0	0	0	0	0	0	0	0	0	0
SV493	0	0	0	0	0	99	0	0	0	85	0	0	0	48	0	51	0	0	0	75	0	0	0	0	0	0	0	0	60	54	124	58	0	0	0	0	359	49	0	0	107	0	0	345	0	0	353	91	138
SV495	0	0	0	0	0	0	0	0	0	0	0	0	0	0	0	266	784	330	0	0	0	0	0	0	0	0	0	0	0	438	0	0	0	0	0	0	0	0	0	0	0	0	0	0	0	0	0	0	0
SV507	0	0	0	0	0	0	0	0	0	0	0	0	0	0	0	0	0	0	0	0	0	0	0	0	0	0	0	0	231	0	0	0	0	0	0	0	0	0	0	0	0	0	0	0	0	0	0	0	0
SV516	0	0	2275	676	0	760	0	0	0	0	0	0	0	0	0	0	0	0	0	0	0	0	0	0	0	0	0	0	0	0	0	0	0	0	0	0	0	0	0	0	0	0	0	0	0	0	0	0	0
SV525	0	0	0	200	45	424	0	0	0	0	0	0	0	0	0	0	0	0	0	0	0	0	0	0	0	0	0	0	0	0	0	51	0	0	0	85	1366	0	0	0	0	0	0	0	0	0	0	0	0
SV540	0	0	0	0	0	0	0	0	0	0	0	0	0	0	20	79	0	0	0	0	0	0	0	0	0	0	0	0	0	0	0	0	0	0	0	0	0	0	0	0	0	0	0	0	0	0	0	0	0
SV547	195	0	263	170	79	201	157	58	0	0	0	64	60	0	0	0	0	0	128	47	133	63	149	0	406	244	0	0	0	0	0	0	0	0	75	287	147	248	0	123	0	174	0	0	0	0	187	98	230
SV566	0	0	0	0	0	0	0	0	0	0	0	0	0	0	0	31	0	0	0	0	0	0	0	0	0	0	0	0	0	0	0	0	0	0	0	0	273	40	0	0	0	0	0	0	0	0	0	0	0
SV569	0	0	0	44	0	453	101	0	0	0	0	0	0	0	0	0	131	58	0	34	386	0	0	0	0	80	0	0	0	0	0	0	0	0	0	0	0	0	0	93	0	91	0	142	0	0	0	563	0
SV577	0	0	0	60	0	0	41	171	122	0	0	0	0	118	0	0	280	2366	209	155	215	0	70	0	132	154	0	0	0	0	0	0	0	0	0	0	0	0	0	0	0	92	0	0	0	222	0	0	0
SV585	221	283	190	228	0	0	573	0	0	0	0	59	0	0	82	343	287	207	150	0	138	61	0	0	0	0	0	0	0	0	0	171	0	0	1730	0	0	0	0	108	0	201	0	0	0	0	0	0	119
SV611	0	0	0	0	0	0	0	82	0	0	0	0	0	0	0	0	0	0	0	0	0	0	0	0	0	0	0	0	0	0	0	0	0	0	0	0	0	0	0	131	0	0	0	1337	0	0	0	0	0
SV624	0	0	0	0	0	0	46	0	0	0	0	0	0	0	0	0	0	0	0	0	0	0	0	0	0	0	0	0	0	0	0	0	0	0	0	0	0	0	0	0	0	0	0	0	0	0	0	0	0
SV634	0	0	0	0	0	0	22	30	0	0	0	0	0	0	0	0	0	0	0	0	0	0	0	0	0	0	0	0	0	0	0	0	0	0	0	0	0	0	0	0	0	0	0	0	0	0	0	0	0
SV647	0	0	0	0	0	0	0	0	0	0	0	0	0	0	0	0	0	0	0	0	0	39	0	0	0	0	0	0	0	0	0	0	0	0	0	0	0	0	0	0	0	0	0	0	0	0	0	0	612
SV649	0	127	87	253	0	0	0	0	0	0	0	0	0	0	0	0	0	0	0	0	0	0	0	0	0	0	0	0	0	0	0	0	0	0	0	0	24	0	0	0	0	0	0	0	0	0	0	0	0
SV654	203	0	0	0	0	0	0	0	0	0	0	0	0	0	0	0	0	0	0	14	0	0	0	0	0	0	0	79	0	0	0	0	0	0	0	316	0	0	210	0	980	231	0	0	0	0	0	0	155
SV661	0	0	0	187	0	56	495	0	0	15	0	0	0	0	0	0	285	0	0	24	195	0	0	0	192	138	0	0	0	11	0	0	0	0	1574	0	157	0	0	130	0	0	0	0	113	0	0	0	0
SV679	0	0	0	0	0	0	0	0	0	0	0	0	0	0	0	0	0	0	0	0	0	0	0	0	0	0	0	0	0	0	84	0	0	0	0	0	297	0	0	0	0	0	0	239	0	0	236	60	130
SV704	208	16	0	121	0	0	0	0	0	0	0	0	0	0	29	0	20	0	0	0	0	0	0	0	0	0	0	126	0	0	0	0	24	50	0	345	0	0	194	0	862	211	0	0	0	0	0	0	0
SV710	0	0	0	0	0	0	0	0	0	0	0	0	0	0	0	0	0	0	0	0	0	0	287	0	0	901	0	0	0	0	0	0	0	0	0	0	0	0	0	0	0	0	0	0	0	0	0	0	0
SV728	0	0	0	0	0	0	0	0	0	0	0	0	0	0	0	0	0	0	0	0	0	0	0	0	0	0	0	0	0	0	0	0	0	0	0	625	210	0	0	0	0	0	0	0	0	0	239	0	0
SV748	0	0	0	0	0	0	0	82	0	0	0	0	0	0	0	0	0	0	0	0	0	0	0	0	0	0	0	0	0	0	0	0	0	0	0	0	0	0	0	0	0	0	0	0	0	0	0	0	0
SV752	280	0	313	129	0	150	0	0	0	0	0	0	0	0	0	0	0	0	85	0	106	0	85	0	348	205	0	0	78	0	0	0	0	0	81	154	180	188	0	139	0	97	0	0	0	0	162	0	171
SV761	0	0	0	0	0	0	0	0	0	0	0	0	0	0	0	0	0	0	0	0	0	0	0	0	0	0	0	0	0	0	0	0	0	0	0	0	0	0	0	0	0	0	0	0	0	0	0	0	0
SV771	0	0	0	0	0	0	0	0	0	0	0	0	0	0	0	0	0	0	0	0	0	0	0	0	0	0	179	0	0	0	0	0	0	0	0	621	208	0	0	0	0	0	0	0	0	0	219	0	0
SV777	201	243	0	819	0	0	0	0	0	0	0	0	0	0	0	0	0	0	0	0	0	0	0	0	0	0	0	0	0	0	0	169	0	0	5096	0	0	0	0	0	0	0	0	0	0	0	0	0	0
SV793	0	0	0	0	0	0	0	0	364	0	0	0	0	0	0	0	0	0	0	0	0	0	0	0	0	0	0	0	0	0	0	0	0	0	0	0	0	950	0	0	0	0	0	0	0	0	0	0	0
SV807	0	0	0	0	0	0	0	0	0	0	0	0	0	0	0	0	0	0	0	0	0	0	0	0	0	0	0	0	0	0	0	0	0	0	0	0	0	0	0	0	0	0	0	0	0	0	0	0	0
SV809	0	0	0	778	0	0	0	0	0	0	0	0	0	0	0	0	0	0	0	0	0	0	0	0	0	0	0	0	0	0	116	0	0	0	0	0	0	0	0	0	0	0	0	0	0	0	0	0	0
SV823	0	0	0	179	0	0	466	0	0	0	69	0	0	0	0	0	259	0	0	0	106	0	0	0	0	332	0	0	0	0	0	0	0	0	1286	26	48	0	0	94	0	0	0	0	0	0	0	0	0
SV851	192	0	0	0	0	0	0	0	0	0	0	0	0	0	0	0	0	0	0	0	122	0	0	0	0	0	0	67	0	0	0	110	0	0	0	281	0	0	167	0	716	184	0	0	0	0	0	0	0
SV876	0	0	0	0	0	0	0	0	0	0	0	0	0	0	0	252	0	0	0	0	0	0	0	0	0	0	0	0	0	0	0	0	0	0	0	0	0	0	0	0	0	0	0	0	0	0	0	247	1239
SV914	41	0	431	330	240	592	0	0	0	0	0	0	0	0	0	0	0	0	0	0	0	0	0	0	0	0	0	0	0	0	0	0	0	0	0	0	0	0	0	0	0	0	0	0	0	0	0	0	0
SV918	0	0	0	0	0	0	0	0	0	0	0	0	0	0	0	0	0	0	0	0	0	0	0	0	0	0	0	0	0	0	0	0	0	0	0	457	189	0	0	0	0	0	0	0	0	0	176	0	0
SV926	0	0	0	0	0	0	0	0	0	0	0	0	0	0	0	0	0	0	0	0	0	0	0	0	0	0	0	0	0	0	0	238	0	0	0	1329	194	0	0	0	0	0	0	0	0	0	0	0	0
SV934	0	0	0	0	0	0	0	0	0	0	0	0	0	0	0	0	0	0	0	0	0	0	0	0	0	0	0	0	0	0	0	0	0	0	0	0	0	0	0	0	0	0	0	0	0	0	0	0	0
SV939	0	0	0	0	0	0	0	0	0	0	0	0	0	0	0	0	0	0	0	0	0	0	0	0	0	13	0	211	0	0	0	19	0	0	0	0	0	0	216	0	0	0	0	0	0	0	0	0	0
SV941	0	0	0	0	0	0	0	0	0	0	0	0	0	0	0	0	0	0	0	0	0	0	0	0	0	0	0	0	0	0	0	0	0	0	0	0	0	0	0	0	0	0	0	0	0	0	0	0	0
SV956	696	0	0	0	0	0	0	0	0	0	0	0	0	0	0	0	0	0	0	0	0	0	0	0	0	0	0	0	0	0	0	0	0	134	0	1073	0	0	0	0	0	0	0	0	0	0	0	0	0
SV990	0	0	29	0	0	0	0	0	0	0	0	0	95	0	89	0	0	0	0	0	41	0	0	0	0	0	0	0	0	0	0	0	0	0	0	0	0	128	202	53	0	0	0	0	0	0	0	0	0
SV1001	0	0	0	802	0	0	0	0	0	0	0	0	0	0	0	0	0	0	0	0	0	0	0	0	0	0	0	0	0	0	0	0	0	0	0	0	0	0	0	0	0	0	0	0	0	0	0	0	0
SV1008	0	0	0	643	0	0	0	0	0	0	0	0	0	0	0	0	0	0	0	0	0	0	0	0	0	0	0	0	0	0	0	0	0	0	0	0	0	0	0	0	0	0	0	0	0	0	0	0	0
SV1016	0	0	0	233	0	0	0	0	0	0	0	0	0	0	0	0	0	0	0	0	0	0	0	0	80	43	0	0	0	0	0	155	0	0	0	431	0	0	36	0	204	0	0	0	0	0	0	0	0
SV1037	540	114	158	0	0	0	0	0	0	0	0	0	0	0	0	0	0	0	0	0	114	0	0	0	0	0	0	0	0	0	0	0	0	0	0	0	0	0	155	0	155	0	0	0	106	0	0	0	0
SV1041	156	180	217	0	0	0	0	0	0	90	0	0	86	152	0	0	0	231	40	0	380	0	51	0	126	103	0	0	0	0	0	0	89	0	118	365	99	53	0	247	0	221	0	0	0	0	0	0	114
SV1073	155	0	0	0	0	0	0	0	0	140	0	0	0	0	0	0	0	0	0	0	0	0	0	0	0	0	0	0	0	0	0	0	0	0	0	0	0	0	0	0	0	0	0	0	39	0	0	0	0
SV1075	0	0	0	0	0	0	0	0	0	0	0	0	0	0	0	0	0	0	0	0	0	0	0	0	0	0	0	0	0	0	0	202	0	0	0	0	0	0	0	58	0	0	8	68	0	34	0	0	170
SV1090	0	0	57	0	0	0	0	0	0	0	0	0	0	0	0	0	0	0	0	0	0	0	0	0	0	0	100	0	0	0	0	63	0	0	27	420	208	0	0	0	0	0	0	0	0	0	0	0	42
SV1096	0	0	0	0	0	0	0	0	0	0	0	0	0	0	0	0	0	0	0	0	0	0	0	0	0	0	0	0	0	0	0	0	0	0	0	0	0	0	0	0	0	0	0	0	0	0	0	0	0
SV1100	0	61	0	0	0	0	0	0	0	0	0	0	0	0	0	0	0	0	63	0	0	0	0	0	25	0	0	0	0	0	0	0	0	0	0	0	0	0	0	179	0	59	0	0	0	0	0	0	0
SV1114	130	0	0	0	0	0	0	0	0	0	0	0	0	0	0	0	0	0	0	0	0	0	0	0	0	0	0	0	0	0	74	0	0	0	0	220	0	0	163	0	547	139	0	0	0	0	0	0	0
SV1115	0	0	91	0	79	0	0	0	0	0	0	168	0	0	0	0	0	0	0	0	0	0	0	0	0	147	0	0	0	0	139	0	0	0	0	0	0	0	0	339	0	0	0	0	0	0	0	0	0
SV1117	142	0	0	0	0	0	0	0	0	0	60	0	0	45	0	136	0	0	0	0	0	0	0	0	0	0	0	0	0	0	0	0	0	0	0	0	0	87	0	0	0	0	0	0	0	0	0	0	0
SV1133	0	0	0	0	0	0	0	0	0	0	0	0	0	0	0	0	0	0	0	0	0	0	0	0	0	0	0	0	0	0	0	0	0	0	0	374	154	0	0	0	0	0	0	0	0	0	126	0	0
SV1147	0	0	0	0	53	0	0	0	0	0	0	0	0	0	0	0	0	0	0	0	30	0	0	0	0	0	0	19	0	0	0	62	0	0	187	164	131	88	0	0	0	0	0	0	0	0	0	0	135
SV1152	496	119	0	0	0	0	0	0	0	0	0	0	0	0	0	0	0	0	0	0	0	0	0	0	0	0	0	0	0	0	0	0	0	0	0	0	0	0	0	0	85	0	0	0	94	32	0	0	0
SV1156	0	0	0	0	0	0	0	0	0	0	0	0	0	0	73	464	895	223	209	0	492	0	0	0	0	0	0	0	0	0	0	0	0	0	0	0	0	0	0	0	0	0	0	0	102	0	0	0	108
SV1167	296	0	355	0	0	0	0	0	0	148	0	0	0	0	0	0	154	0	0	0	407	0	38	168	128	86	0	0	0	0	32	0	84	0	125	229	87	57	0	245	0	138	24	0	0	0	0	0	93
SV1170	0	0	0	0	0	0	1641	0	45	0	0	52	0	0	0	0	0	0	0	0	0	0	0	0	0	0	0	0	0	0	0	0	0	0	0	0	0	0	0	358	0	171	0	0	0	0	0	0	0
SV1181	0	0	0	17	0	0	0	0	0	0	0	0	0	0	0	0	0	0	0	0	0	0	36	0	71	0	0	0	0	0	0	0	0	0	0	0	0	0	179	125	0	0	0	0	0	0	0	0	0
SV1199	0	0	0	131	19	0	312	0	0	0	0	0	0	0	0	0	166	54	0	0	0	0	0	0	0	0	0	0	0	0	0	0	0	0	1044	0	0	0	0	68	13	0	0	0	0	0	0	0	0
SV1226	0	0	0	478	0	0	0	0	0	0	0	0	0	0	0	0	0	0	0	0	0	0	0	0	0	0	0	0	0	0	0	0	0	0	0	0	0	0	0	0	0	0	0	0	0	0	0	0	0
SV1238	171	0	106	0	0	0	0	0	36	0	0	0	0	0	0	0	0	0	0	0	146	0	0	0	0	0	0	0	0	0	0	0	0	0	0	0	0	0	0	192	0	0	0	0	0	0	0	0	127
SV1257	0	0	0	0	0	0	0	0	0	0	0	0	0	0	0	45	0	0	0	0	0	0	0	0	0	0	0	0	0	0	0	0	0	0	0	0	0	0	0	0	0	63	0	0	0	0	0	0	0
SV1294	124	0	0	0	0	0	0	0	0	0	0	0	0	30	0	38	0	0	0	0	0	0	0	0	0	0	0	0	0	0	0	0	0	0	0	0	0	0	0	0	0	33	0	0	0	96	0	0	0
SV1305	251	0	299	0	0	0	0	0	0	0	0	0	0	0	0	0	105	0	0	0	316	0	0	47	80	57	0	0	0	0	66	0	74	0	57	156	215	0	0	213	0	129	0	0	0	0	0	0	81
SV1308	0	0	0	0	0	0	0	0	0	0	0	0	0	0	0	0	0	0	0	0	0	0	125	111	22	421	0	0	0	0	0	0	0	0	0	0	0	0	0	0	0	0	0	0	0	0	0	0	0
SV1319	0	0	84	0	0	0	0	0	12	0	0	0	0	0	0	0	0	0	0	0	0	0	0	0	0	0	0	0	0	0	5	0	0	0	194	151	0	80	33	38	0	173	0	0	40	0	0	0	0
SV1342	68	0	0	0	0	0	0	0	0	0	0	0	0	0	0	0	0	0	0	0	0	0	0	0	0	0	0	0	0	0	0	0	0	0	0	308	0	0	0	0	68	0	0	0	0	0	0	0	0
SV1343	0	0	0	0	130	118	0	0	25	102	0	152	9	0	0	0	0	0	55	0	0	0	0	0	0	196	0	0	0	0	136	0	0	0	0	0	0	0	0	300	0	0	0	0	64	0	0	0	0
SV1378	453	109	0	0	0	0	0	0	0	0	0	0	0	0	0	0	0	0	0	0	0	0	0	0	0	0	0	0	0	0	0	0	0	0	0	0	0	0	0	0	0	0	0	0	68	0	0	0	0
SV1409	0	0	0	0	0	0	0	0	0	0	0	0	0	0	0	0	0	0	0	0	0	0	263	0	0	0	0	73	0	0	0	0	0	0	0	278	0	0	0	0	118	0	0	0	0	0	0	0	0
SV1418	0	120	0	0	0	0	0	0	0	0	42	0	0	0	0	0	0	0	0	0	0	0	0	0	0	0	0	0	0	0	0	0	0	0	0	9	0	0	0	0	0	0	0	0	0	0	0	0	0
SV1490	0	0	0	0	0	0	0	0	0	0	0	0	0	0	0	0	0	0	0	0	62	0	226	0	0	0	0	0	0	0	0	0	0	0	0	285	37	0	0	0	0	0	66	0	0	0	0	0	24
SV1506	0	0	0	0	71	0	0	0	0	0	0	150	0	0	0	0	0	0	0	0	0	0	0	65	0	105	0	0	0	0	112	0	0	0	0	0	0	0	0	271	0	0	0	0	0	0	0	0	0
SV1528	96	0	0	0	0	0	80	0	0	0	0	0	0	0	0	0	0	0	0	0	0	0	0	0	0	0	0	0	0	0	0	0	0	0	0	0	0	0	0	0	0	0	0	0	0	0	0	0	0
SV1545	0	0	0	0	0	0	0	0	0	0	0	0	0	0	0	0	0	0	0	0	0	0	0	0	0	0	0	0	0	0	0	0	0	0	0	0	0	0	140	0	0	0	0	0	0	0	0	0	34
SV1561	0	0	0	0	0	0	0	0	0	0	0	0	0	0	0	0	234	0	0	0	164	0	62	40	0	0	0	0	0	0	0	0	0	0	0	0	0	0	0	0	0	0	0	0	0	0	0	0	0
SV1594	0	0	0	0	0	0	0	0	0	0	0	0	0	0	0	0	0	0	0	0	0	0	0	0	0	0	0	0	0	0	0	0	0	0	0	0	0	0	0	170	0	0	0	0	108	0	0	0	0
SV1607	359	77	0	0	0	0	0	0	0	0	0	0	0	0	59	0	0	0	0	0	0	0	0	0	0	0	0	0	0	0	0	0	0	0	0	0	0	0	0	0	51	0	0	0	59	0	0	0	0
SV1612	0	0	0	77	0	0	0	0	0	0	0	0	0	0	0	0	0	0	0	0	0	0	0	0	0	0	0	0	0	0	0	0	0	0	0	0	0	0	0	0	0	0	0	159	0	0	0	0	0
SV1619	0	0	0	55	0	0	0	0	0	0	0	0	0	0	0	0	0	0	0	0	0	0	0	0	0	0	0	0	0	0	0	46	0	0	0	257	0	0	0	0	0	0	0	0	0	0	0	26	0
SV1620	0	0	0	0	0	0	0	0	0	0	0	0	0	0	0	0	0	0	0	0	0	0	0	0	0	0	0	0	0	0	0	0	0	0	0	0	0	0	0	0	0	0	0	0	0	0	0	0	0
SV1629	0	0	0	0	0	0	0	0	0	0	0	0	0	0	0	0	0	0	0	0	0	0	0	0	0	0	0	0	0	0	0	0	0	0	146	94	0	79	0	0	0	0	0	0	0	0	0	0	0
SV1640	28	0	0	0	0	0	0	0	0	0	0	0	0	0	0	0	0	0	0	0	0	0	0	0	0	0	0	0	0	0	0	0	0	0	0	0	8	0	0	0	0	0	0	0	0	0	0	309	15
SV1687	0	0	0	0	0	0	0	0	0	0	0	0	0	0	0	0	0	0	0	0	0	0	0	0	0	0	0	0	0	0	0	0	0	0	0	0	0	0	0	0	0	0	0	0	0	0	0	360	0
SV1688	0	0	0	0	0	0	0	0	0	0	0	0	0	0	0	0	0	0	0	0	0	0	0	0	0	0	0	0	0	0	0	0	0	5	0	0	0	0	0	0	0	0	0	0	0	0	0	0	225
SV1721	94	0	128	0	0	0	0	0	0	0	0	0	0	0	0	0	0	0	0	0	225	0	38	0	0	59	0	0	0	0	0	0	57	0	58	198	0	0	0	117	0	142	0	0	0	0	0	0	54
SV1729	0	0	0	0	0	0	0	0	0	0	0	0	0	0	0	0	0	0	0	0	0	0	0	0	0	0	0	0	0	0	0	0	0	0	0	0	0	0	0	0	0	0	0	0	0	0	0	0	0
SV1741	0	0	0	0	0	0	0	0	0	0	0	0	0	0	0	0	0	0	0	0	0	0	198	0	0	0	0	0	0	0	0	0	0	0	0	220	0	0	0	0	0	0	151	0	0	0	0	0	0
SV1746	0	218	109	0	0	71	0	0	47	0	0	112	0	0	0	0	0	0	0	0	105	0	0	0	49	0	0	0	0	0	0	0	0	0	0	0	0	49	0	0	0	0	0	0	0	0	0	0	0
SV1765	0	0	0	0	0	0	0	0	0	0	0	0	0	0	0	0	0	0	0	0	0	0	0	0	0	429	0	0	0	0	0	0	0	0	0	0	0	0	0	0	0	0	0	0	0	0	0	0	0
SV1775	0	0	0	0	0	0	0	0	0	0	0	0	0	0	0	0	0	0	0	0	0	0	0	0	0	0	0	0	0	0	0	0	0	0	0	0	0	0	0	0	0	0	0	0	0	0	0	0	51
SV1783	0	0	0	0	0	0	68	0	0	0	0	91	0	0	0	0	201	34	99	0	0	64	42	0	208	0	0	0	0	0	0	0	0	0	0	0	0	0	0	0	0	0	108	0	0	0	0	0	0
SV1820	0	0	0	0	0	0	0	0	0	0	21	102	0	0	0	0	0	0	0	0	0	0	0	0	0	0	0	0	0	0	92	0	0	0	0	0	0	0	0	225	0	0	0	0	0	0	0	0	0
SV1821	0	0	0	0	0	0	0	0	0	0	0	0	0	0	0	0	0	0	0	0	0	0	0	0	72	0	0	0	0	0	0	0	0	0	121	96	0	61	0	0	0	0	12	0	0	0	0	22	26
SV1839	74	0	0	12	0	0	0	0	0	0	0	0	0	0	0	0	0	0	0	0	0	0	43	0	0	0	0	38	0	0	0	0	0	0	0	0	22	0	0	0	0	0	0	0	0	0	0	0	93
SV1882	0	271	0	0	0	0	0	0	0	0	0	0	0	0	0	0	0	0	0	0	0	0	0	0	0	0	0	0	0	0	0	179	0	0	0	0	0	0	0	0	0	0	0	0	0	0	0	0	0
SV1922	0	0	0	0	0	0	0	0	0	0	0	0	0	0	0	0	0	0	0	0	0	0	0	0	0	0	0	0	0	0	0	0	0	0	0	0	0	0	0	0	0	0	0	0	0	0	0	0	164
SV1930	0	0	0	0	0	0	0	0	0	0	0	0	0	0	0	0	0	0	0	0	0	0	0	0	0	0	0	167	0	0	0	0	0	0	0	0	0	0	0	0	0	0	0	0	0	0	0	0	74
SV1932	0	0	0	0	0	243	0	0	0	27	0	0	0	0	0	0	0	0	0	0	0	0	0	0	0	0	0	0	0	0	0	0	0	0	0	0	0	0	0	0	0	0	0	226	0	0	0	0	0
SV1943	0	0	0	0	0	0	0	0	0	0	0	0	0	0	0	0	0	0	0	0	0	0	0	0	0	0	0	0	0	0	0	0	0	0	0	0	0	0	0	122	0	0	0	0	0	0	0	0	0
SV1958	0	0	0	0	0	23	0	0	0	0	0	0	0	0	0	0	0	0	55	0	0	0	0	0	124	0	0	0	0	0	0	0	0	0	0	0	0	0	0	0	0	0	0	0	0	0	0	0	0
SV1970	0	0	0	0	0	0	0	0	0	0	0	0	0	0	0	0	0	0	0	0	144	0	0	0	0	0	0	0	0	0	0	0	0	0	0	0	0	0	0	0	0	0	0	0	0	0	0	0	0
SV1973	0	0	0	0	0	0	0	0	0	18	0	182	0	22	0	0	154	0	0	0	302	0	0	0	0	0	0	0	0	0	0	0	0	0	0	0	0	0	28	0	0	0	0	0	0	0	0	0	0
SV1976	0	0	0	0	0	74	0	0	0	0	0	0	0	0	0	173	0	0	0	0	108	0	0	0	0	0	0	0	0	0	0	0	0	0	0	0	0	0	0	142	63	0	0	27	42	0	0	0	0
SV1981	0	0	0	0	0	0	0	0	0	0	0	0	0	0	0	0	0	0	0	0	0	0	0	0	0	0	0	0	0	0	0	0	0	0	0	0	0	0	0	0	0	0	0	0	0	0	0	0	0
SV1985	0	111	0	0	0	0	0	0	0	0	0	73	0	0	0	155	83	0	0	51	0	178	0	0	0	0	0	0	0	0	0	0	0	0	0	0	0	0	0	0	0	0	0	94	0	0	0	0	0
SV1994	0	0	0	0	0	0	0	0	0	0	0	0	0	0	0	0	0	0	0	0	0	0	0	0	0	0	0	0	0	0	0	0	0	0	0	0	0	0	0	0	0	0	0	0	0	0	0	271	0
SV1997	0	0	0	0	0	0	0	0	0	0	0	0	88	0	0	0	0	0	0	0	0	0	75	0	37	0	0	74	0	0	0	0	0	0	0	0	0	0	128	0	0	0	0	0	0	0	0	0	21
SV2011	0	0	0	0	0	0	0	0	0	0	0	0	0	0	0	0	0	0	0	0	0	0	0	0	36	0	0	0	0	0	0	0	0	0	0	0	0	0	0	0	0	0	0	0	0	0	0	0	0
SV2027	0	0	0	0	0	0	0	0	0	0	0	0	0	0	0	0	0	0	0	0	0	0	143	0	0	0	0	0	0	0	0	0	0	0	0	176	0	0	0	0	0	0	0	0	0	0	0	0	0
SV2034	0	0	0	0	0	0	0	0	0	0	0	0	0	0	0	0	0	0	0	0	0	0	0	0	0	0	0	0	0	59	0	0	0	0	108	0	0	0	0	0	0	0	0	0	0	0	0	103	0
SV2038	0	0	0	0	126	235	0	0	0	0	0	0	0	0	0	0	0	0	0	124	0	0	0	0	0	0	0	0	0	0	0	0	0	0	0	0	0	0	0	0	0	0	0	0	0	0	0	0	0
SV2099	0	0	6	0	0	0	0	0	0	0	0	0	0	0	0	0	0	0	0	0	0	0	0	0	0	0	0	0	0	0	14	0	0	0	29	95	10	0	78	12	45	0	0	0	0	0	0	0	0
SV2112	0	0	0	0	0	0	0	0	0	0	0	0	0	0	0	0	0	0	0	0	0	0	0	0	0	0	0	0	0	0	0	0	0	0	0	0	0	0	694	0	238	0	0	0	0	0	0	0	0
SV2118	0	0	0	0	25	0	0	0	0	0	0	0	0	0	0	0	0	0	0	0	0	0	0	0	0	0	0	0	0	0	0	0	0	0	0	0	0	0	0	0	0	0	0	0	0	0	0	0	0
SV2119	0	0	0	0	69	0	0	0	0	0	0	0	0	0	0	0	0	0	0	0	0	0	0	0	0	0	0	0	0	0	0	0	0	0	0	0	0	0	0	0	0	0	0	0	0	0	0	0	0
SV2156	93	0	0	54	0	0	0	0	0	0	0	0	0	0	0	0	0	0	0	0	35	0	0	0	0	0	0	0	0	0	0	0	0	0	0	0	0	0	0	0	0	0	0	0	36	0	0	0	0
SV2173	281	0	0	0	0	0	0	0	0	0	0	0	0	0	0	0	0	0	0	0	0	0	0	0	0	0	0	0	0	0	0	0	0	0	0	0	0	0	0	0	0	0	0	0	71	0	0	0	0
SV2180	0	0	0	0	0	0	0	0	0	0	0	0	43	0	0	0	0	0	0	0	0	0	0	0	0	0	0	0	0	0	0	0	0	0	0	0	0	29	0	0	0	0	0	0	0	0	0	0	0
SV2188	0	0	0	0	0	188	0	0	0	0	0	0	0	0	0	0	0	0	0	0	0	0	0	0	0	0	0	0	0	0	0	0	0	0	107	0	0	0	0	0	0	0	0	0	0	0	0	0	0
SV2198	0	0	0	0	0	0	0	0	0	0	0	0	0	0	0	0	0	0	0	0	0	0	0	0	98	0	0	0	0	0	0	0	0	0	139	0	0	0	0	0	0	5	0	0	0	0	0	6	0
SV2203	0	0	0	0	0	0	0	0	0	0	0	0	62	0	0	0	0	0	0	0	0	0	0	0	0	0	0	0	0	0	0	0	0	0	0	0	0	0	0	0	0	0	0	0	0	0	0	0	0
SV2211	19	0	0	0	5	0	0	0	0	0	0	0	0	0	0	0	0	0	0	0	0	0	8	0	0	0	0	0	0	0	0	0	0	0	0	0	0	0	0	0	0	0	0	0	0	0	0	0	0
SV2214	79	0	0	37	174	0	0	0	0	0	0	0	0	0	0	0	0	0	0	0	0	0	0	0	0	0	0	0	0	0	0	16	0	0	0	0	0	0	0	0	0	0	0	0	0	0	0	0	0
SV2216	0	0	99	0	0	0	0	28	58	0	0	0	0	0	0	0	10	0	0	0	0	0	0	0	0	29	0	0	0	77	0	0	30	0	0	0	41	0	0	0	0	0	0	0	115	0	0	0	0
SV2220	0	0	0	0	0	60	0	0	0	0	0	0	0	0	0	0	0	0	0	0	90	85	0	0	0	100	0	0	0	0	0	0	0	0	0	0	0	0	0	43	0	0	0	0	0	0	0	69	0
SV2226	0	92	0	0	0	0	0	0	0	0	0	0	0	0	0	0	0	0	0	0	0	0	0	0	0	0	0	0	0	0	0	0	0	0	0	0	0	0	0	0	0	0	0	0	0	37	0	0	0
SV2238	0	0	14	0	11	33	0	0	0	7	0	0	0	0	0	0	0	0	0	0	0	0	0	0	55	0	0	0	0	0	0	0	0	0	143	0	0	0	0	13	0	0	0	0	0	0	46	0	67
SV2243	0	0	0	0	0	0	0	0	0	68	0	0	0	27	0	0	0	0	0	0	0	0	0	0	0	0	0	0	0	0	0	0	0	0	0	0	0	0	60	0	46	0	15	0	0	0	0	0	0
SV2260	0	0	0	0	0	0	0	0	0	0	0	0	0	0	0	0	0	0	0	0	0	0	0	0	0	0	0	0	0	0	0	0	0	0	0	0	0	0	0	0	20	0	0	0	0	0	0	0	0
SV2265	0	0	0	0	34	0	0	0	0	0	0	0	0	0	0	0	0	0	0	0	0	0	48	0	0	0	0	0	0	0	0	0	0	0	0	0	0	0	0	0	0	0	0	0	0	0	0	0	0
SV2269	0	68	0	118	0	0	0	0	79	0	0	0	0	0	0	0	0	0	0	0	0	0	0	0	0	65	0	0	0	0	0	0	0	0	0	0	0	0	0	0	0	0	0	0	0	0	0	12	0
SV2281	0	56	0	0	0	0	0	0	0	0	0	0	0	0	0	0	0	0	0	0	0	0	0	0	0	0	0	0	0	0	0	0	0	0	0	0	101	0	0	0	0	0	0	0	0	0	0	0	0
SV2307	184	0	206	159	0	19	217	0	0	0	0	0	0	0	0	0	121	0	0	0	0	0	0	0	64	0	0	0	0	0	0	0	0	0	0	0	0	0	0	0	0	0	0	0	0	0	0	0	0
SV2317	0	0	0	0	150	0	0	0	0	0	0	0	0	0	0	0	0	0	0	0	0	0	0	0	0	28	0	0	0	0	0	0	0	0	0	0	0	0	0	0	0	0	0	0	0	0	0	0	0
SV2322	0	0	0	0	128	0	0	0	0	61	0	0	0	0	0	0	0	0	0	0	0	0	0	0	0	0	0	0	0	0	0	0	0	0	0	0	0	14	61	0	0	0	0	0	0	0	0	0	0
SV2325	0	0	0	0	0	0	0	0	0	0	0	0	0	0	0	0	0	0	0	0	0	0	0	31	0	0	0	0	0	0	0	0	0	0	0	0	0	0	0	0	0	0	0	0	0	18	0	0	0
SV2336	0	0	0	0	0	0	0	0	0	0	0	0	0	0	0	0	0	0	0	0	0	0	0	0	0	0	0	0	0	0	0	0	0	0	0	0	0	107	0	0	0	0	0	0	0	0	0	0	0
SV2341	0	0	0	0	0	0	0	0	0	0	0	0	0	0	0	0	0	0	0	0	0	0	0	0	0	0	0	0	0	0	0	0	0	0	80	29	0	0	0	0	0	0	0	0	0	0	0	0	0
SV2344	0	0	0	0	0	0	0	0	0	0	0	0	0	0	0	0	0	0	0	0	0	0	0	0	0	0	0	0	0	0	0	0	0	0	0	0	0	0	24	0	21	0	0	0	0	0	0	0	0
SV2349	0	0	0	0	0	0	0	0	0	0	0	0	0	0	0	0	0	0	0	0	0	0	0	0	0	0	0	0	0	0	0	0	0	0	0	0	0	0	0	0	0	0	0	0	0	0	0	0	0
SV2359	3	0	0	0	0	0	0	0	0	0	0	0	0	0	0	0	0	0	0	0	0	0	0	0	0	0	0	0	0	0	0	0	0	0	0	190	0	0	0	0	0	0	0	0	0	0	0	0	0
SV2373	0	0	0	0	76	0	0	0	0	0	0	46	0	0	0	0	67	0	0	0	0	0	0	0	0	0	0	0	0	0	0	0	0	0	0	0	0	0	0	0	0	0	0	96	0	0	0	0	0
SV2377	0	0	0	0	0	0	0	0	0	0	0	0	0	0	0	0	0	0	0	0	0	0	0	0	0	0	0	0	0	0	0	0	0	0	0	0	0	0	0	0	0	0	0	0	0	0	0	0	0
SV2383	0	0	0	0	0	0	0	0	0	0	0	0	0	0	0	0	0	0	0	0	0	0	0	0	0	0	0	0	0	0	0	0	0	0	0	0	0	0	0	0	0	0	0	0	0	0	0	0	0
SV2396	0	0	0	0	0	0	0	0	0	0	0	0	0	0	0	0	0	0	0	0	0	0	0	0	38	0	0	0	0	0	36	0	0	0	101	0	0	0	0	0	0	0	0	0	0	0	0	0	0
SV2432	0	0	0	0	0	0	0	0	0	0	0	0	0	0	0	0	0	0	0	0	0	0	0	0	0	51	0	0	0	0	0	0	0	0	0	0	0	0	0	0	0	0	0	0	0	0	0	0	0
SV2434	0	0	0	0	0	0	0	0	0	0	0	0	0	0	0	0	0	0	0	0	0	0	0	0	0	35	0	0	0	0	0	0	0	0	0	0	0	0	0	0	0	0	0	0	0	0	0	0	0
SV2435	0	54	0	0	0	0	0	0	0	0	0	0	0	0	0	0	0	0	0	0	0	55	0	0	0	0	0	0	0	0	0	0	0	0	0	0	0	0	0	0	0	0	0	0	0	0	0	0	0
SV2454	0	0	0	0	0	89	0	0	0	0	0	0	44	11	0	0	0	0	0	0	61	0	0	0	0	0	0	0	0	0	0	0	0	0	0	0	0	0	0	0	0	0	0	0	0	0	0	0	0
SV2459	0	0	0	0	0	0	0	0	0	0	0	0	0	0	0	0	0	0	14	15	0	0	0	0	0	0	0	0	0	0	14	0	0	0	0	0	0	0	0	0	0	0	0	0	96	0	0	0	0
SV2468	0	0	7	0	0	0	0	0	0	0	0	20	0	0	0	0	0	0	0	0	0	0	59	0	0	0	0	0	0	0	0	24	0	0	38	0	0	0	0	177	0	0	0	0	0	0	0	0	0
SV2480	0	0	0	0	0	0	0	0	0	0	0	0	0	0	0	0	0	0	14	0	0	0	0	0	0	0	0	0	0	0	0	0	0	0	0	0	0	0	0	0	0	0	0	0	0	0	0	0	0
SV2491	0	0	0	0	0	0	0	0	0	0	0	0	0	0	0	0	0	0	0	0	0	0	0	0	53	0	0	0	0	0	0	0	0	0	0	0	0	0	0	0	0	0	0	0	0	0	0	0	0
SV1708	0	0	0	0	0	0	0	18	0	0	27	0	0	0	0	159	0	0	0	0	0	0	0	0	0	0	0	0	0	0	0	0	0	0	0	0	0	0	0	0	0	0	0	0	0	0	0	0	0
SV1727	0	0	67	0	37	0	0	0	11	0	0	0	13	0	0	0	0	0	0	0	44	0	0	0	0	28	0	0	0	0	0	0	0	0	0	0	139	35	0	0	0	0	0	0	94	0	34	0	0
SV1829	0	0	0	0	0	0	0	0	0	46	0	0	0	0	0	0	0	0	0	0	0	0	0	0	0	0	0	0	0	0	0	0	0	0	0	0	145	0	0	0	0	0	0	0	87	20	0	0	0
SV2120	0	0	28	19	0	0	0	0	0	0	0	0	0	0	0	0	0	0	0	0	0	0	0	0	19	0	0	0	0	0	0	0	0	0	0	89	108	0	0	36	0	58	0	0	126	0	0	0	0
SV925	46	0	0	0	0	0	0	0	0	0	0	0	0	0	0	0	0	0	0	0	0	0	0	0	0	0	0	97	0	0	0	0	0	0	0	0	0	0	0	0	23	0	0	0	0	0	0	0	0
SV938	0	0	0	0	0	0	0	0	0	0	0	0	0	0	0	0	0	0	0	0	0	0	0	0	0	0	0	0	0	0	0	0	0	0	0	0	0	0	0	0	0	0	0	0	0	0	0	0	0
SV1105	0	0	0	0	0	0	0	0	0	13	0	0	0	0	0	0	0	0	0	0	0	0	0	0	0	0	0	0	0	0	0	0	0	0	0	0	0	0	0	0	0	0	0	0	0	0	0	0	0
SV1472	0	0	0	0	0	0	0	0	0	0	0	0	0	0	0	0	0	0	0	0	0	0	0	0	0	0	0	0	0	0	0	0	0	0	0	0	0	0	0	0	0	0	0	0	0	0	0	0	0
SV1769	0	0	0	0	0	0	0	0	0	0	0	0	0	0	0	0	0	0	0	0	0	0	0	0	0	0	0	114	0	0	0	0	0	0	0	0	0	0	0	0	0	0	114	0	0	0	0	0	0
SV1836	0	0	0	0	0	0	0	0	0	0	0	0	0	0	0	0	0	0	0	0	0	0	0	0	0	0	0	0	0	0	0	0	0	0	0	0	0	0	0	0	0	0	0	0	0	0	0	0	0
SV1842	0	0	0	0	0	0	0	0	0	0	0	0	0	0	0	0	0	0	0	0	0	0	0	0	0	0	0	0	0	0	0	0	0	0	0	0	0	0	0	0	0	0	0	0	0	0	0	0	0
SV1888	0	0	0	0	0	0	0	0	0	0	0	0	0	0	0	0	0	0	0	0	0	0	0	0	129	0	0	0	0	0	0	0	0	0	0	0	0	0	0	0	0	0	0	0	0	0	0	0	0
SV1903	0	0	0	0	0	0	0	0	0	0	0	0	0	0	0	0	0	0	0	0	0	0	0	0	107	0	0	0	0	0	0	0	0	15	0	0	0	0	0	0	0	0	0	0	0	0	0	0	0
SV1966	38	0	0	0	0	97	0	0	28	0	6	0	0	0	0	0	0	0	20	0	0	0	60	0	0	124	0	0	0	0	0	0	0	0	0	0	0	45	0	0	0	0	0	0	0	0	0	0	0
SV1998	0	0	0	0	0	0	0	0	0	0	0	0	0	0	0	0	0	0	0	0	0	0	0	0	0	0	143	0	0	0	0	179	0	0	0	0	0	0	39	3	0	0	0	0	0	0	136	0	0
SV2042	0	0	0	0	0	0	0	0	0	0	0	0	0	0	0	0	0	0	0	0	0	0	0	0	0	0	0	0	0	0	0	226	0	0	0	0	0	0	0	0	0	0	0	0	0	0	0	0	0
SV2049	0	0	0	0	0	0	0	0	0	0	0	0	0	0	0	0	0	0	0	0	0	0	0	0	0	0	0	0	0	0	0	0	0	0	0	0	0	0	8	0	0	0	0	0	0	0	0	0	0
SV2158	0	0	0	0	0	0	0	0	0	0	0	0	0	0	0	0	0	0	0	0	0	0	0	0	0	0	0	0	0	0	0	0	0	0	0	0	0	0	0	0	55	0	0	0	0	0	0	0	0
SV2170	0	0	0	0	0	0	0	0	0	0	0	0	0	0	0	0	0	0	0	0	0	0	0	0	0	0	38	0	0	0	0	167	0	0	0	0	0	0	0	0	0	0	148	0	0	0	39	0	0
SV2181	0	0	0	0	0	0	0	0	0	0	0	0	0	0	0	0	0	0	0	0	0	0	0	0	0	0	0	0	0	0	0	0	0	0	97	0	0	0	0	0	0	0	0	0	0	0	0	0	0
SV2185	0	0	0	0	0	0	0	0	0	0	0	0	0	0	0	0	0	0	0	0	0	0	0	0	0	0	0	0	0	0	0	0	0	0	89	0	0	0	0	0	0	0	0	0	0	0	0	0	0
SV2241	103	0	0	0	0	0	0	0	0	0	0	0	0	0	0	0	0	0	0	0	0	0	0	0	0	103	0	0	0	0	0	0	0	0	0	0	0	0	0	0	0	0	0	0	0	0	0	0	0
SV18	0	0	0	0	0	0	0	0	0	0	0	0	0	0	0	0	0	0	0	0	0	0	249	0	1472	326	118	1050	601	0	0	0	0	0	0	0	0	0	0	0	0	0	0	0	0	0	0	0	0
SV23	628	0	167	313	299	299	0	98	0	0	0	253	0	0	31	0	172	0	299	0	0	0	157	0	455	293	0	320	158	992	0	123	0	0	980	268	0	4209	63	0	0	0	0	124	41	0	0	336	291
SV36	571	0	275	279	0	218	173	0	142	0	0	0	0	0	0	0	144	0	0	0	96	0	0	0	417	0	0	304	160	885	0	211	0	91	833	293	0	3861	0	0	127	181	0	177	0	0	0	320	269
SV45	0	0	0	0	0	0	0	0	0	0	0	0	0	0	0	0	536	142	0	0	473	253	0	0	0	0	0	0	0	0	0	0	0	0	0	0	0	0	0	0	0	0	0	0	53	0	0	1044	857
SV69	477	0	138	228	0	225	0	0	0	0	0	0	0	0	0	0	102	0	0	0	261	244	0	0	323	0	136	289	146	772	0	102	0	213	748	238	0	3133	0	0	294	58	0	92	0	0	0	260	182
SV95	1935	0	585	1182	328	1106	0	0	0	0	0	0	0	0	0	0	0	0	0	0	0	0	0	0	0	0	0	0	0	3141	0	422	0	282	2972	944	0	0	0	0	0	0	0	0	0	0	0	0	0
SV148	365	0	0	162	0	181	0	0	0	116	203	0	89	0	0	0	75	0	0	0	0	0	0	0	274	0	0	206	116	588	0	0	0	0	556	172	0	2439	0	0	0	0	0	0	0	0	0	194	161
SV214	0	0	0	0	0	0	172	0	213	239	221	0	490	0	0	0	0	0	0	0	0	0	0	0	0	0	0	0	0	0	0	0	0	0	0	0	0	12999	0	0	472	244	0	358	0	0	0	0	0
SV360	0	0	0	0	0	0	0	0	0	0	0	0	0	0	0	0	0	0	0	0	0	0	0	0	0	0	0	288	0	0	0	0	0	0	0	0	0	0	0	0	0	0	0	0	0	0	0	0	0
SV444	0	0	0	0	0	0	0	0	125	0	0	0	0	0	0	0	60	0	48	0	0	0	0	0	0	0	0	0	0	0	0	0	0	0	0	0	0	0	90	0	0	0	0	0	0	0	0	0	0
SV470	0	0	0	56	0	0	121	0	0	0	0	0	0	0	0	0	0	0	0	0	25	0	0	0	0	27	0	80	0	0	0	0	0	0	0	0	0	0	104	0	246	0	0	0	0	0	0	0	0
SV490	0	0	114	240	0	0	0	0	0	0	1993	96	0	0	0	0	0	0	0	0	0	0	0	0	0	0	0	0	0	0	0	0	0	0	0	0	0	0	0	0	0	0	0	0	0	0	0	0	0
SV502	150	0	0	157	0	0	0	0	0	0	2126	0	0	0	0	0	0	0	0	0	55	0	0	0	0	21	0	0	0	0	0	0	0	0	0	0	0	0	0	0	0	0	0	0	0	0	0	0	0
SV570	0	0	0	0	0	0	0	0	0	0	0	0	0	0	0	0	0	0	0	0	0	0	0	0	0	0	0	0	0	0	0	0	0	0	0	0	0	0	0	0	0	0	0	0	0	0	0	0	0
SV589	0	0	0	0	0	0	0	0	0	0	0	0	0	0	0	0	0	0	0	0	0	0	0	0	0	0	0	187	0	0	0	0	0	0	0	0	0	0	81	0	0	0	0	0	0	0	0	0	0
SV593	0	0	0	0	0	0	0	0	0	0	0	0	0	0	0	0	0	0	0	0	0	0	0	0	0	0	0	0	0	0	0	0	0	0	0	0	0	0	0	0	39	0	11702	0	0	0	0	0	0
SV622	0	0	0	107	71	0	0	0	0	0	1712	0	0	0	0	0	0	0	0	0	0	0	0	0	0	0	0	0	0	0	0	0	0	0	0	0	0	0	0	0	0	0	0	0	0	0	0	0	0
SV670	0	0	0	58	0	0	0	0	0	0	0	0	0	0	0	0	0	0	0	0	0	0	0	0	0	0	0	0	0	0	0	0	0	0	0	0	0	0	0	0	0	0	0	0	0	0	0	0	0
SV715	0	0	0	0	0	0	0	0	0	0	0	0	0	0	0	0	0	0	0	0	0	0	0	0	0	0	0	0	0	0	0	0	0	0	0	0	0	0	0	0	0	0	0	0	0	0	0	0	0
SV755	0	0	0	0	0	0	0	0	0	0	1490	0	0	0	0	0	0	0	0	0	0	0	0	0	30	0	0	0	0	0	0	0	0	0	0	0	0	0	0	0	0	0	0	0	0	0	0	0	0
SV784	37	20	67	79	0	30	0	0	0	0	0	0	0	0	0	0	0	0	0	0	0	0	0	0	0	0	0	0	0	0	47	0	0	0	0	0	0	0	0	0	0	0	0	0	0	0	0	0	0
SV789	0	0	0	0	0	0	0	0	0	0	0	0	0	0	0	0	0	0	0	0	0	0	0	0	0	0	0	0	0	0	0	0	0	0	0	0	0	0	56	0	0	0	0	0	0	0	0	0	0
SV852	0	0	0	0	0	0	118	0	120	0	0	0	0	0	0	0	0	0	0	0	0	0	0	0	0	0	0	0	0	0	0	0	0	0	0	0	0	0	294	0	0	0	0	0	0	0	0	0	0
SV881	0	23	0	0	0	33	0	0	0	210	0	16	0	0	0	0	0	0	0	0	51	0	21	0	0	0	0	0	0	0	0	0	0	0	0	0	0	0	62	0	0	0	0	0	70	0	0	0	0
SV892	0	0	0	0	0	0	0	0	0	0	0	0	0	0	0	0	0	0	0	0	0	0	0	0	0	0	0	0	0	0	0	0	0	0	0	0	0	0	0	0	0	0	0	0	0	0	0	0	0
SV1032	0	0	0	48	0	0	0	18	0	0	48	0	0	20	0	0	0	0	24	0	0	0	0	13	0	0	0	0	0	0	40	0	0	0	0	0	0	33	0	0	116	0	0	0	0	0	0	0	0
SV1201	42	0	74	0	0	0	62	0	0	0	0	0	0	0	0	0	0	0	0	0	0	91	0	0	0	0	0	0	0	0	0	0	0	0	0	0	0	0	0	0	0	0	0	0	0	12	0	0	0
SV1233	0	0	0	0	0	0	0	0	0	0	0	0	0	0	92	0	0	0	26	0	49	81	0	0	0	0	0	0	0	0	0	0	0	0	0	0	0	0	0	0	0	0	0	0	78	0	0	0	0
SV1300	36	0	0	55	0	0	0	0	0	264	0	0	0	0	0	0	0	0	0	0	0	44	40	0	0	54	0	0	0	0	0	0	0	0	0	0	0	0	0	0	0	107	0	0	0	0	0	0	0
SV1322	0	0	0	96	0	0	0	0	0	0	0	0	0	0	0	0	0	0	0	0	105	0	0	0	99	0	0	0	0	0	0	0	0	0	0	0	0	0	0	0	0	0	0	0	0	0	0	0	0
SV1329	0	0	0	0	129	0	0	77	0	124	0	194	0	72	0	0	58	0	0	0	0	0	0	104	0	0	0	0	0	0	0	0	0	0	0	0	0	0	8	0	0	0	0	0	17	0	0	0	0
SV1352	0	0	0	0	0	0	54	28	0	194	42	0	0	39	0	0	0	0	0	0	0	0	0	0	0	0	0	0	0	0	0	0	0	0	0	0	0	28	71	0	105	0	0	0	0	0	0	0	0
SV1369	0	0	0	0	0	0	0	0	0	259	0	0	0	0	0	0	0	0	0	0	0	0	0	0	0	0	0	0	0	0	0	0	0	0	0	0	0	149	0	0	0	178	0	0	0	0	0	0	0
SV1413	0	0	0	0	0	0	0	0	0	0	0	0	0	0	0	0	45	0	0	0	259	0	0	0	0	0	0	0	0	0	0	0	0	0	0	0	0	0	0	0	0	0	0	0	0	50	0	0	0
SV1417	0	0	0	0	118	0	63	0	0	97	0	0	11	89	0	0	0	32	0	60	0	0	0	0	0	0	0	0	0	0	0	0	0	0	0	0	0	0	0	0	0	0	0	0	0	53	0	0	0
SV1497	0	0	0	0	0	0	0	0	0	0	0	0	0	0	29	0	0	0	0	0	0	0	0	0	5	0	0	0	0	0	0	0	0	0	0	0	0	0	0	0	0	0	0	0	0	0	0	0	0
SV1500	0	0	0	0	0	0	0	0	0	0	0	0	0	0	0	0	0	0	0	0	0	0	0	0	0	0	0	1095	0	0	0	0	0	0	0	10	0	6	0	0	0	0	985	0	0	0	0	0	151
SV1503	0	0	0	0	0	0	0	0	0	0	0	0	0	0	0	0	0	27	0	0	0	0	0	0	0	0	0	190	0	0	0	0	0	0	0	0	0	0	0	0	0	0	0	0	0	0	0	0	0
SV1512	0	0	0	139	26	0	0	0	0	210	0	0	0	0	0	0	0	0	0	0	0	0	0	0	0	0	0	0	0	0	0	0	0	0	0	0	0	0	25	0	0	0	0	0	0	0	0	0	0
SV1536	0	0	0	0	0	0	0	0	0	0	0	0	0	0	0	0	0	0	0	0	0	0	0	0	0	0	0	0	0	0	0	0	0	0	0	0	0	0	0	0	0	0	0	0	0	0	0	0	0
SV1599	0	0	0	0	46	0	0	0	0	0	26	0	0	0	0	0	59	0	0	0	0	0	0	0	0	0	0	166	0	0	0	0	0	0	0	0	0	0	56	0	88	0	0	0	0	0	0	0	0
SV1645	0	0	0	0	0	0	0	0	0	42	0	0	0	0	0	0	0	0	0	0	0	0	0	0	0	0	168	0	0	0	0	0	25	0	149	0	0	0	0	0	0	0	0	0	0	0	0	0	0
SV1646	0	0	0	0	85	0	23	0	0	99	0	0	0	81	0	0	0	0	0	0	0	0	46	0	6	72	0	0	0	0	0	0	0	0	0	0	0	0	0	0	21	0	0	0	0	0	0	0	0
SV1795	0	0	0	0	0	0	0	0	0	0	0	0	0	0	0	0	0	0	0	0	0	0	0	0	0	0	0	0	0	0	0	0	0	0	0	0	0	0	0	0	0	0	0	0	0	0	0	0	0
SV1844	11	0	0	0	0	0	0	0	0	0	0	0	0	0	0	0	0	0	40	0	0	0	0	0	0	56	0	135	0	0	0	0	0	0	0	0	0	0	0	0	0	25	0	0	0	0	0	0	0
SV1847	0	0	0	0	0	0	0	0	0	0	0	0	0	0	0	0	0	0	0	0	0	0	0	0	0	0	96	0	0	0	0	0	0	0	0	0	0	0	0	0	0	0	0	0	0	0	0	0	0
SV1924	0	120	0	147	0	0	66	162	37	47	0	0	0	0	134	169	0	0	0	0	0	323	0	0	0	0	0	0	0	0	0	0	0	0	0	24	0	0	0	0	0	0	0	0	0	0	0	0	0
SV1929	0	0	95	0	0	0	83	0	0	0	155	0	0	0	0	195	0	0	56	88	104	283	0	0	0	0	0	0	0	0	0	0	0	0	0	0	0	0	0	0	0	0	0	0	0	0	0	0	0
SV1937	0	0	0	0	0	0	0	0	0	0	0	0	0	0	0	0	0	0	0	0	0	0	0	0	0	0	0	0	359	0	0	0	0	0	0	0	0	0	0	0	0	0	0	0	0	0	0	0	0
SV1956	0	0	0	0	0	0	0	0	0	0	0	0	0	0	0	0	0	0	0	0	0	0	0	0	0	0	0	0	0	0	0	0	0	0	0	0	0	0	0	0	0	0	0	0	0	0	0	0	0
SV1977	0	0	0	0	78	0	0	0	0	77	0	0	0	66	0	0	0	0	0	0	78	0	0	0	0	0	0	0	0	0	0	0	0	0	0	0	0	0	0	0	0	0	0	0	0	0	0	0	0
SV2004	0	0	0	0	0	0	0	0	0	0	0	0	0	0	0	0	0	0	0	0	0	0	0	0	0	0	0	133	0	0	0	0	0	0	0	0	0	0	0	0	102	0	0	0	0	0	0	0	0
SV2015	0	0	0	0	0	0	0	0	0	0	0	0	0	0	0	0	0	0	0	0	0	0	0	0	0	0	0	164	0	0	0	0	0	0	0	0	0	0	0	0	104	0	0	0	0	0	0	0	0
SV2036	0	0	0	0	0	0	0	0	0	0	0	327	0	0	0	219	0	0	0	146	0	97	0	0	0	0	0	0	0	0	52	0	0	0	0	0	0	0	0	0	0	42	0	0	0	0	0	0	0
SV2117	0	0	0	0	0	0	0	0	0	0	0	0	0	0	0	0	0	0	0	0	0	0	0	0	0	0	0	0	0	0	0	0	0	0	0	0	0	0	0	0	0	0	0	0	0	0	0	0	0
SV2135	0	0	0	0	0	0	0	0	0	0	0	0	0	0	0	0	0	0	0	0	0	0	0	0	41	0	0	118	0	0	0	0	0	0	0	0	0	0	0	0	0	0	0	0	0	0	0	0	0
SV2139	12	0	0	0	0	0	104	0	0	0	0	0	0	0	0	0	0	0	0	0	0	0	0	0	0	0	0	0	318	0	0	0	0	0	0	0	0	0	0	0	0	0	0	0	0	0	0	0	0
SV2172	0	0	0	0	0	0	0	0	0	0	0	0	0	0	0	0	0	0	0	0	0	0	0	0	0	0	0	0	0	0	0	0	0	0	0	0	0	0	0	0	0	0	0	0	0	0	0	0	0
SV2176	0	0	0	0	0	0	0	0	0	0	0	0	0	0	0	0	0	0	0	0	0	0	0	0	0	0	0	0	0	0	0	0	0	0	0	0	0	0	0	0	0	0	0	0	0	0	0	0	0
SV2223	48	0	0	0	0	0	134	38	0	0	0	158	0	0	36	159	0	0	0	0	0	245	0	0	0	0	0	0	0	0	0	0	0	0	0	0	0	0	0	0	0	0	0	0	0	0	0	0	0
SV2273	0	0	0	0	0	0	0	0	0	0	0	0	0	0	0	0	0	0	0	0	0	0	0	0	0	0	0	132	0	0	0	0	0	0	0	0	0	0	0	0	71	0	0	0	0	0	0	0	0
SV2289	0	0	0	0	0	0	0	0	0	0	0	0	0	0	0	0	0	0	95	0	0	0	0	0	0	0	0	0	0	0	0	0	0	0	0	0	0	0	0	0	0	0	0	0	0	0	0	0	0
SV2143	0	0	0	69	0	0	0	0	0	27	0	0	0	0	0	0	0	0	0	0	106	0	0	0	0	0	0	0	0	0	0	0	0	0	0	0	0	0	0	0	0	0	0	0	0	0	0	0	0
SV2332	0	0	0	69	0	0	0	0	0	0	0	0	0	0	0	0	7	0	0	0	0	0	0	0	0	28	0	0	0	0	0	0	0	0	0	0	0	0	0	0	209	0	0	0	0	0	0	0	0
SV2428	0	0	0	0	0	0	0	0	0	0	0	0	0	0	0	0	0	0	0	0	0	0	0	0	0	0	0	0	0	0	0	0	0	0	0	0	0	0	0	0	0	0	0	0	0	0	0	0	0
SV31	82	164	412	384	0	0	158	194	165	229	66	129	0	767	0	128	196	48	153	65	167	0	0	0	365	173	0	37	0	101	0	573	1298	0	0	225	61	132	100	0	250	212	396	0	110	20	321	87	46
SV55	269	205	1262	1190	0	0	0	0	0	0	0	0	0	0	0	0	0	0	0	0	0	0	0	0	0	0	0	0	0	343	13	1884	3852	59	71	665	60	0	0	0	0	0	0	0	0	0	0	0	0
SV80	73	0	368	350	0	0	0	204	0	224	64	0	10	633	0	71	164	0	147	0	156	0	75	0	311	165	0	0	0	101	0	571	1151	63	0	185	0	114	95	0	227	220	367	0	0	0	319	0	0
SV116	0	0	0	0	0	0	0	0	0	0	0	0	0	0	55	216	549	43	497	70	511	69	0	0	0	0	0	0	0	0	0	0	0	0	0	0	0	0	0	0	0	0	0	0	104	29	948	82	40
SV127	62	0	319	316	15	0	0	141	0	194	53	0	0	571	0	0	137	0	126	0	132	89	0	0	259	130	0	0	0	89	15	503	958	0	0	161	0	100	84	0	215	199	324	0	0	0	254	0	0
SV135	0	0	0	0	0	0	0	0	0	0	0	0	0	0	0	0	0	0	0	0	0	0	67	0	1041	550	0	34	0	0	0	0	0	0	0	0	0	0	0	0	0	0	0	0	0	0	0	0	0
SV193	60	35	225	213	0	0	0	126	40	139	48	0	0	440	51	48	98	0	105	0	101	0	0	0	207	123	0	0	0	72	0	359	799	0	78	130	0	71	51	0	161	145	254	0	0	0	181	0	0
SV243	0	0	0	0	0	0	142	609	181	713	219	144	0	2219	0	0	0	0	0	0	0	0	0	0	0	0	0	0	0	0	0	0	0	0	0	0	0	389	287	0	765	722	1249	0	0	0	0	0	0
SV443	0	12	114	715	0	0	0	0	71	37	0	0	84	0	0	0	0	0	90	0	90	0	0	0	56	0	304	0	29	104	0	0	0	0	0	0	0	0	0	215	0	0	116	130	0	0	87	348	76
SV478	0	0	0	656	16	0	0	0	76	65	12	62	0	0	0	93	27	0	0	0	62	0	0	0	0	13	329	0	0	0	0	0	0	0	0	0	0	0	0	227	116	0	126	0	0	0	88	339	72
SV504	0	0	0	0	0	0	0	0	228	0	0	0	0	0	0	0	0	0	0	0	0	0	0	0	0	0	0	0	0	0	0	0	0	0	0	0	0	0	0	694	0	0	0	0	0	0	0	0	0
SV620	119	0	0	534	0	0	0	0	62	26	0	21	0	0	0	0	62	0	0	0	67	0	0	0	0	0	233	0	0	0	0	0	0	0	0	0	0	0	0	164	0	0	95	0	0	0	143	247	0
SV682	107	0	119	2091	0	0	0	0	0	0	0	0	0	0	0	0	0	0	0	0	0	0	0	0	0	0	0	0	0	100	0	0	0	0	0	0	0	0	0	0	0	0	0	0	0	0	0	0	0
SV705	0	0	0	0	0	0	0	0	0	0	0	0	0	0	0	0	0	0	0	0	0	0	0	0	0	0	897	0	26	0	0	0	0	0	0	0	0	0	0	0	0	0	0	0	0	0	0	0	0
SV788	0	0	0	458	0	0	0	7	46	0	0	0	0	0	0	0	0	0	0	21	45	0	0	0	0	0	165	0	0	0	0	0	0	0	0	0	0	0	0	147	0	0	67	0	0	14	0	222	0
SV845	0	0	0	0	0	0	0	0	0	0	0	0	0	0	0	0	0	0	0	0	0	0	0	0	0	0	0	0	0	0	0	0	0	0	0	0	0	0	0	0	0	0	0	0	0	0	0	1043	0
SV942	0	0	0	0	0	0	0	0	0	0	0	0	0	0	0	24	40	0	0	0	0	26	0	0	0	0	0	0	0	0	0	0	0	0	0	0	0	0	0	0	0	0	0	0	0	0	458	0	0
SV1035	0	0	0	0	0	0	0	62	0	0	12	0	0	0	0	0	0	0	0	0	0	0	0	0	0	0	0	0	0	0	0	0	0	0	0	0	0	0	2251	17	9	0	0	0	0	0	152	0	0
SV1151	0	0	0	0	0	0	0	50	0	0	0	0	0	0	0	0	0	0	0	0	0	0	0	0	43	0	0	0	0	0	0	0	0	0	0	0	0	0	2095	0	0	0	0	0	0	0	138	0	0
SV1293	0	0	0	0	0	0	0	53	0	0	0	0	13	0	0	0	47	0	0	0	0	0	18	0	0	0	0	0	0	0	0	0	0	0	0	0	0	0	1717	0	0	0	0	0	0	0	120	0	0
SV1529	0	0	0	0	0	0	0	43	0	0	0	0	0	0	0	0	0	0	0	0	0	0	0	0	0	0	0	0	0	0	0	0	0	0	0	0	0	0	1404	0	0	0	0	0	0	0	109	0	0
SV2062	0	0	0	0	0	0	0	0	0	0	0	0	0	0	0	0	0	0	0	0	0	0	0	0	0	0	0	0	0	0	0	68	131	0	0	0	0	0	0	0	0	0	0	0	0	0	0	0	0
SV2095	0	0	0	0	0	0	0	0	0	0	0	0	0	0	0	0	0	0	0	0	0	0	0	0	42	0	0	86	0	0	0	0	121	0	0	0	0	0	0	0	0	0	44	0	0	0	0	0	0
SV2169	0	0	0	0	0	0	148	0	0	0	0	0	0	0	0	0	0	0	0	0	0	0	0	0	0	0	0	0	0	0	0	0	106	0	0	0	0	0	52	0	0	0	116	0	0	0	0	0	0
SV430	0	0	0	0	179	329	0	150	0	0	0	0	0	0	0	0	0	27	0	0	0	0	0	0	238	0	0	0	0	0	0	108	0	0	255	303	399	228	159	0	306	96	232	478	0	0	72	0	196
SV455	0	0	0	0	0	0	0	0	0	0	0	0	0	0	0	0	0	0	0	0	0	0	0	0	204	0	0	425	152	0	0	0	0	0	0	0	0	0	0	0	0	0	0	0	0	0	0	0	0
SV473	351	0	0	0	171	0	0	0	0	0	315	0	0	0	0	0	0	0	0	0	115	0	0	0	0	0	0	370	0	62	176	0	0	0	0	322	0	0	0	0	0	0	0	581	0	0	0	0	251
SV537	0	0	121	0	241	0	0	0	0	191	0	0	0	239	0	0	0	0	0	0	0	0	0	44	0	0	0	0	142	0	0	0	0	0	0	224	0	0	0	0	154	0	0	411	234	0	0	0	180
SV548	298	0	0	0	513	294	0	0	0	0	0	0	0	0	0	0	0	0	0	0	0	0	0	0	0	0	0	0	0	0	168	117	266	0	0	971	357	0	0	0	0	0	0	0	0	0	0	0	0
SV671	0	0	0	0	0	0	0	0	0	0	0	0	0	0	0	0	60	46	0	0	0	0	0	0	0	0	0	0	0	0	0	0	0	0	0	0	0	0	0	0	0	0	0	0	150	0	0	0	746
SV709	0	0	0	0	0	0	0	134	0	171	303	0	0	138	0	0	0	0	0	0	0	0	0	0	0	0	0	0	0	0	0	0	0	0	0	0	0	221	0	0	392	96	197	1653	0	0	0	0	0
SV978	0	0	0	0	0	0	0	0	0	0	0	0	0	0	0	0	0	0	0	0	0	151	0	0	0	0	0	0	0	0	0	0	0	0	0	196	0	0	0	0	0	0	0	340	0	0	0	0	149
SV1028	0	0	0	0	0	0	0	0	0	0	0	0	0	0	0	0	0	0	0	0	90	0	0	0	0	0	0	0	0	0	0	0	0	0	0	0	0	0	0	0	0	0	0	0	0	0	0	0	0
SV1101	0	0	0	0	0	0	0	0	0	0	0	0	0	0	0	0	0	0	97	0	0	0	0	0	0	0	0	0	0	0	0	0	0	0	0	0	0	0	0	0	0	0	0	0	0	0	0	0	0
SV1200	0	0	0	0	0	0	0	0	0	0	0	0	0	0	0	0	0	0	0	0	0	0	0	0	0	0	0	0	0	0	0	0	0	0	0	0	0	0	0	0	0	0	0	0	0	0	0	0	0
SV1278	0	0	0	0	0	0	0	0	0	0	0	0	0	0	0	0	0	0	0	0	0	0	0	0	0	0	0	0	0	0	0	0	0	0	0	0	0	0	0	0	0	0	0	0	0	0	0	0	0
SV1439	0	0	0	0	0	0	0	0	0	0	0	0	0	0	0	0	0	0	0	0	26	0	0	0	0	0	0	0	0	0	0	0	0	0	0	0	0	0	0	0	0	0	0	0	0	0	0	0	0
SV1463	0	38	0	8	0	41	0	0	41	0	0	0	0	0	0	0	0	0	0	0	0	0	57	0	0	38	0	0	0	0	0	0	0	0	145	0	0	0	0	0	0	0	0	0	0	0	0	0	0
SV1486	0	0	0	0	0	0	0	0	0	0	0	0	0	0	0	0	0	0	0	0	0	0	0	0	0	0	0	0	0	0	0	0	0	0	0	0	0	0	0	0	0	0	0	0	0	0	0	0	0
SV1560	0	0	0	0	0	0	0	0	0	0	0	0	0	0	0	0	0	0	0	0	0	0	0	0	0	0	0	0	0	0	0	0	0	0	0	0	0	0	0	0	0	0	0	0	0	0	0	0	0
SV1595	0	0	0	0	37	0	0	0	0	0	0	0	0	0	0	0	0	0	0	0	135	0	0	0	0	0	0	0	0	149	0	0	0	0	0	0	0	0	0	0	0	0	0	0	0	0	0	0	0
SV1630	0	0	0	0	0	0	0	18	28	119	0	0	0	0	0	0	0	0	0	0	0	0	0	0	0	0	0	0	0	0	0	0	0	0	0	0	0	0	0	0	0	0	0	0	0	0	0	0	0
SV1660	0	0	0	0	0	0	0	0	0	0	0	0	0	0	0	0	0	0	0	0	17	0	0	0	0	0	21	0	0	0	0	0	0	0	0	0	0	0	0	0	0	0	0	0	0	0	0	0	0
SV1690	0	0	0	0	0	0	0	0	0	0	0	0	0	0	0	0	0	0	0	0	0	0	0	0	0	0	0	0	0	0	0	0	0	0	0	0	0	0	0	0	0	0	0	0	0	0	0	0	0
SV1786	0	0	0	0	0	0	0	0	0	0	0	0	0	0	0	0	122	0	0	0	116	0	0	0	0	0	0	0	0	0	0	0	0	0	0	0	0	0	0	0	0	0	0	0	0	0	0	0	0
SV1798	0	0	0	0	0	0	0	0	0	7	0	0	0	0	0	0	0	0	0	0	0	115	0	0	1894	5	0	0	0	0	0	0	0	0	0	0	0	0	0	0	0	0	0	0	0	0	0	0	0
SV1817	0	0	0	0	0	0	0	0	0	0	0	0	0	0	0	0	0	0	0	0	0	0	0	0	7	0	0	0	0	0	0	0	0	0	0	0	0	0	0	0	0	0	0	0	0	0	0	0	0
SV1822	0	0	0	0	0	0	0	0	42	0	25	0	0	0	0	0	0	0	0	0	259	0	0	0	0	0	0	25	5	0	0	0	0	0	0	0	0	0	0	0	0	0	7	0	0	0	0	0	0
SV1825	0	0	0	0	0	0	0	0	0	0	0	0	0	0	0	0	0	0	0	0	0	0	0	0	0	0	0	0	0	0	0	0	0	0	0	0	0	0	0	0	0	94	0	0	0	0	0	0	0
SV1902	0	0	0	0	0	0	0	23	0	0	0	0	0	0	0	0	132	0	129	0	0	0	0	0	0	0	0	0	0	0	0	0	0	0	0	0	0	94	0	0	0	0	0	0	0	0	0	0	0
SV1909	0	0	0	0	0	0	0	0	0	0	0	0	0	0	0	0	0	0	0	0	0	0	0	0	0	0	0	0	0	0	0	0	0	0	0	0	0	0	0	0	0	0	0	0	0	0	0	0	0
SV1934	0	0	0	0	0	0	0	0	0	0	0	0	0	0	0	0	0	0	0	0	0	0	0	0	0	0	45	0	0	0	0	0	125	0	49	86	32	0	0	0	0	0	0	0	0	0	0	0	0
SV1936	0	170	0	122	0	0	0	0	0	0	63	0	0	63	28	0	0	0	0	0	0	0	0	0	0	0	0	0	0	0	0	0	0	0	0	0	0	0	0	0	0	0	0	0	0	0	0	0	0
SV1949	0	0	0	0	0	0	0	0	0	0	0	0	0	0	0	0	0	0	0	13	0	0	0	0	0	0	0	0	0	0	0	0	0	0	0	0	0	0	0	0	0	0	0	0	0	0	0	0	0
SV1954	27	0	0	0	0	0	0	0	0	0	0	0	0	0	0	0	0	0	0	0	0	0	0	0	0	0	0	0	0	0	0	0	0	0	0	0	0	0	0	0	0	0	0	0	0	0	0	0	0
SV1960	0	0	0	0	50	0	63	0	0	0	0	157	0	0	0	0	0	0	0	0	0	0	0	0	0	0	0	0	0	0	129	0	0	0	0	0	0	0	0	0	0	0	0	0	0	0	0	0	0
SV1962	0	0	0	0	0	0	0	0	0	0	0	0	0	0	0	0	0	0	0	0	0	0	0	0	0	0	0	0	0	50	9	198	75	26	0	173	0	0	0	0	0	0	0	0	40	0	0	0	0
SV1975	0	0	0	0	0	0	19	0	0	0	0	0	0	0	0	0	0	0	0	0	0	0	0	0	0	0	0	0	0	0	0	0	0	0	0	0	0	0	0	0	0	0	0	0	0	0	0	0	0
SV2035	0	0	0	0	0	0	0	0	0	0	0	0	0	0	0	0	0	0	0	0	0	0	0	0	0	0	0	0	0	0	0	0	0	0	0	0	0	0	0	0	13	0	0	0	234	0	0	0	0
SV2101	0	0	165	0	0	0	0	0	0	0	0	0	0	0	0	0	0	0	0	0	8	0	137	0	0	0	0	0	0	0	0	52	0	0	8	0	7	0	0	0	65	0	0	0	0	0	0	0	0
SV2108	0	0	0	0	0	0	0	0	0	0	0	0	0	0	0	0	0	0	0	0	0	0	0	0	0	73	0	0	26	0	0	0	0	0	0	0	0	0	0	0	0	0	0	0	0	0	0	0	0
SV2123	0	0	0	0	0	0	0	0	0	0	0	0	0	0	0	0	0	0	0	0	0	0	0	0	0	0	0	0	0	0	0	0	0	0	0	0	0	0	0	0	0	0	0	0	0	0	0	0	0
SV2195	0	0	0	0	0	0	0	0	0	0	0	0	0	0	0	0	0	0	0	31	0	0	0	0	0	0	0	0	0	0	0	0	0	0	0	0	0	0	0	0	0	0	0	0	0	0	0	0	0
SV2200	0	0	0	0	0	0	0	0	0	0	0	0	0	0	0	0	0	0	0	0	0	0	0	0	0	0	0	0	0	0	0	0	0	0	0	0	0	0	0	0	0	0	0	0	0	0	0	0	0
SV2205	0	0	0	0	0	0	0	0	0	0	0	0	0	0	0	0	0	0	0	0	0	0	0	0	0	0	0	0	0	0	0	0	0	0	0	0	0	0	0	0	0	0	0	0	0	0	0	0	0
SV2234	0	0	0	0	0	0	0	0	0	0	0	0	0	0	0	0	0	0	0	0	0	0	0	0	0	0	0	0	0	0	0	0	0	92	0	0	0	0	0	0	0	0	0	0	0	0	0	0	0
SV2240	0	0	0	40	0	0	0	0	0	0	0	0	0	0	0	0	0	0	0	0	200	0	0	0	0	0	0	0	0	0	0	0	0	0	0	0	0	0	0	0	0	0	0	0	0	0	0	0	0
SV2280	65	0	33	0	0	0	0	0	0	0	0	0	0	0	0	0	0	0	0	0	0	0	0	0	0	0	0	140	0	0	0	0	0	0	0	0	0	0	0	0	0	37	0	0	0	0	0	0	0
SV2311	0	0	0	0	0	0	0	0	0	0	0	0	0	0	0	0	0	0	0	0	0	0	0	0	0	0	0	0	0	0	0	0	0	0	0	0	0	0	0	0	0	0	0	0	0	0	0	0	0
SV2338	0	0	0	0	0	0	0	0	0	0	0	0	0	0	0	0	0	0	0	0	0	0	0	0	0	0	0	67	0	0	0	0	0	0	0	0	0	0	0	0	0	0	0	0	0	0	0	0	0
SV2353	0	0	0	0	0	0	0	0	73	0	0	0	0	0	0	0	0	0	0	0	0	0	0	0	0	0	0	0	0	0	0	0	0	0	0	0	0	0	0	49	0	0	0	0	0	0	0	0	0
SV2367	0	0	0	0	0	0	0	0	0	0	0	0	0	0	0	0	0	0	0	0	0	0	0	0	0	0	0	0	0	0	0	0	0	0	0	0	0	0	0	0	0	0	0	0	0	0	0	0	0
SV2369	0	0	0	0	0	0	0	0	0	0	0	0	0	0	0	0	0	0	0	0	0	0	0	0	0	0	0	0	0	0	0	0	0	0	0	0	0	0	0	0	0	0	0	0	0	0	0	0	0
SV2370	0	0	0	0	0	0	0	0	0	0	0	0	0	0	0	0	0	0	0	0	39	0	0	0	0	0	0	0	0	0	0	0	0	0	0	0	0	0	0	0	0	0	0	0	0	0	0	0	0
SV2376	0	0	0	0	0	0	0	0	0	0	0	0	0	0	0	0	0	0	26	0	0	0	0	0	0	0	0	0	0	0	0	0	0	0	0	0	0	0	0	0	0	0	0	0	0	0	0	0	0
SV2384	0	0	0	0	0	0	0	0	0	63	0	0	0	0	0	0	0	0	0	0	0	0	0	0	0	0	0	0	0	0	0	0	56	0	34	0	0	0	0	0	0	124	0	0	0	0	0	0	0
SV2410	0	0	0	0	0	0	0	0	0	0	0	0	0	0	0	0	0	0	0	19	0	0	0	0	24	0	0	0	32	0	0	0	0	0	0	0	0	0	0	0	0	0	0	0	0	0	0	0	54
SV2412	71	0	0	0	0	81	0	0	0	16	0	0	0	0	0	0	0	0	0	0	0	0	0	0	0	0	0	0	0	0	0	0	0	0	0	0	0	0	0	0	0	0	0	0	0	0	0	0	0
SV2420	0	0	31	0	0	0	0	0	0	0	0	0	0	0	0	0	0	0	0	0	0	0	0	0	0	0	0	0	0	77	0	24	0	0	0	0	0	0	0	59	0	0	0	0	0	0	0	0	51
SV2453	0	0	0	0	0	0	0	0	0	0	44	19	0	0	36	0	0	0	0	0	0	0	0	0	0	0	0	0	0	0	0	0	0	0	0	0	0	0	0	0	52	0	0	0	0	0	0	0	0
SV2470	59	30	17	0	0	0	0	0	0	0	0	0	0	0	0	0	0	0	0	0	0	0	0	0	0	0	0	0	0	23	0	0	0	0	0	0	0	0	0	0	0	0	0	0	0	0	0	0	0
SV2485	0	0	0	0	0	0	0	0	0	0	0	0	0	0	0	0	0	0	0	0	0	0	18	0	0	0	0	0	0	0	0	0	0	0	0	0	0	0	0	0	0	0	0	0	0	0	0	0	0
SV2503	0	0	54	0	0	0	0	0	0	0	0	0	0	0	0	26	0	0	0	0	0	0	0	0	0	0	0	0	0	0	0	0	0	0	0	0	0	0	0	0	27	0	0	0	0	0	0	0	0
SV2506	0	0	49	32	0	0	0	0	0	0	0	0	0	0	0	0	0	0	0	0	0	0	0	0	0	0	0	0	0	0	0	0	0	0	0	0	0	0	0	0	0	0	0	0	0	0	0	0	0
SV409	0	0	0	0	0	0	0	0	0	0	0	0	0	0	0	0	0	0	0	0	0	0	96	0	0	508	0	351	149	0	0	0	0	0	0	0	0	0	0	0	0	0	0	0	0	0	0	0	0
SV456	0	0	0	0	0	0	0	0	0	0	0	0	0	0	0	0	0	0	0	0	0	0	0	0	0	0	0	0	0	0	0	0	768	0	0	0	0	0	0	0	0	0	0	0	0	0	0	0	0
SV948	0	0	0	0	0	0	0	0	0	0	0	0	0	0	0	0	0	0	2195	0	0	0	0	0	0	0	0	0	0	0	0	0	0	0	0	0	0	0	0	0	0	0	0	0	0	0	0	0	0
SV1272	267	0	0	0	0	0	0	0	0	0	0	0	0	0	0	0	0	0	0	0	0	0	0	0	0	0	0	0	0	0	0	0	0	0	0	0	0	0	0	0	0	0	0	0	0	0	0	0	0
SV1353	240	0	0	0	0	41	0	0	0	0	0	0	0	0	0	0	0	0	0	0	0	0	0	0	0	0	0	0	0	0	0	0	0	0	0	0	0	0	0	0	0	0	0	0	0	0	0	0	0
SV1484	205	0	0	0	0	0	0	0	0	0	0	87	0	0	0	0	0	0	0	0	0	0	0	0	0	0	0	0	0	0	0	0	0	0	0	0	0	0	0	0	0	0	0	0	0	0	0	0	0
SV1649	186	0	0	0	0	0	0	0	0	0	0	0	0	0	0	0	0	0	0	0	0	0	0	0	0	0	0	0	0	0	0	0	0	0	0	0	0	0	0	0	0	0	0	0	0	0	0	0	0
SV2069	0	0	0	0	42	0	0	0	0	0	65	0	0	0	0	0	514	0	0	0	249	121	0	0	13	0	0	0	0	0	0	0	0	0	0	80	0	0	0	60	0	209	0	0	0	96	0	0	0
SV2283	0	0	0	93	0	0	0	0	94	0	0	0	0	84	0	0	0	0	0	0	0	59	0	0	0	0	0	0	0	0	0	0	0	0	0	0	0	0	0	0	0	0	0	0	0	0	0	0	0
SV2404	0	0	0	0	0	0	0	0	0	0	0	0	0	0	0	0	0	0	0	0	0	0	0	0	0	13	0	0	0	0	0	0	0	0	0	0	0	0	0	0	0	0	28	10	0	0	0	45	0
SV2472	0	0	0	0	0	0	0	0	0	0	0	0	0	0	0	0	0	0	0	0	0	0	0	0	0	0	0	0	0	0	0	0	0	0	0	0	0	0	0	0	0	0	0	0	0	0	0	0	0
SV2505	0	0	0	0	0	0	0	0	0	0	0	0	0	0	0	0	0	0	0	0	0	0	0	0	0	0	0	0	0	0	0	0	0	0	0	0	0	0	0	0	0	0	0	0	0	0	0	0	0
SV16	0	1043	33	0	0	0	173	1167	496	1992	0	0	0	0	1631	0	0	0	0	9084	0	0	14406	0	0	4145	0	0	0	0	0	0	0	0	0	0	0	0	0	0	0	0	0	0	0	0	0	0	0
SV22	0	922	0	163	0	0	183	1097	460	1839	0	31	0	0	1547	0	0	0	0	8552	0	0	13437	0	0	3962	0	0	0	0	0	0	0	0	0	0	0	0	0	0	0	0	0	0	0	0	0	0	0
SV39	0	818	0	0	0	0	152	900	368	1511	0	57	0	0	1243	18	0	0	0	6898	0	0	11424	0	0	3252	0	0	0	0	0	0	0	0	0	0	0	0	0	0	0	0	0	0	0	0	0	0	0
SV59	0	0	0	0	0	0	0	0	117	0	209	0	0	0	0	0	0	0	0	0	0	0	0	0	0	166	0	0	0	0	0	0	0	0	0	0	0	0	0	0	0	0	0	0	0	0	0	0	21582
SV91	0	642	0	0	0	0	124	686	321	1165	0	0	0	0	976	0	7	0	18	5527	0	0	8908	0	0	2584	0	0	0	0	0	0	0	0	40	0	0	0	0	0	0	0	0	0	0	0	0	0	0
SV678	0	0	0	0	0	0	0	0	155	0	0	0	0	0	0	0	0	0	0	0	0	0	0	0	0	103	0	0	0	0	0	0	8	0	0	0	0	0	0	0	0	0	0	8	0	0	0	0	0
SV1273	0	0	0	0	0	0	0	0	0	0	0	0	0	0	0	0	0	0	0	0	0	0	0	0	0	0	0	0	0	0	0	0	0	0	0	0	0	0	0	0	0	0	0	0	0	0	0	0	0
SV1455	0	0	0	0	0	0	0	0	349	0	0	0	0	0	0	0	0	0	0	0	0	0	0	0	0	0	0	0	0	0	0	0	0	0	0	0	0	0	0	0	0	0	0	0	0	73	0	0	0
SV1457	0	0	0	0	0	0	0	0	306	0	0	0	0	0	0	0	0	0	0	0	0	0	0	0	0	0	0	0	0	0	0	0	0	0	0	0	0	0	0	0	0	0	0	0	149	0	0	0	0
SV1675	0	0	0	0	0	0	0	0	273	0	0	0	0	0	0	0	0	0	0	0	0	24	0	0	0	0	0	0	0	0	0	0	0	0	0	0	0	0	13	0	77	0	0	0	0	0	0	0	0
SV1805	0	0	0	0	0	0	0	0	0	0	0	0	0	0	0	0	0	0	0	0	0	0	0	0	0	0	0	0	0	0	0	0	0	0	0	0	0	0	0	0	0	0	0	0	0	0	0	0	16
SV1896	0	0	0	0	0	0	0	0	0	0	0	0	0	0	0	0	0	0	0	0	0	0	0	0	0	0	0	0	0	0	0	0	0	0	0	0	0	0	0	0	0	0	0	0	0	0	0	0	0
SV2054	0	0	0	0	0	0	0	0	0	0	0	0	0	0	0	0	0	0	0	0	0	0	0	0	0	0	0	120	0	0	0	0	0	0	117	0	0	0	0	0	0	0	118	0	0	0	0	0	0
SV2084	0	0	0	0	0	0	0	0	0	0	0	0	0	0	0	0	0	0	0	0	0	0	0	0	0	0	0	0	106	0	0	0	0	0	0	0	0	0	0	0	153	0	0	0	0	0	0	0	0
SV2287	0	0	0	0	0	0	0	0	0	0	0	0	0	0	0	0	0	0	0	0	0	0	0	0	0	0	0	33	0	0	0	0	0	0	0	0	0	0	0	0	0	0	0	0	0	0	0	0	17
SV2301	0	0	0	0	0	0	0	0	0	0	0	0	0	0	0	0	0	0	0	0	0	0	0	0	0	0	0	0	0	0	0	0	0	0	0	0	0	0	0	0	0	0	0	0	0	0	0	0	0
SV2313	0	0	0	0	0	0	0	0	0	0	0	0	0	0	0	0	0	0	0	0	0	0	0	0	0	100	0	0	0	0	0	0	0	0	0	0	0	0	0	0	0	0	0	0	0	0	0	0	0
SV1042	0	0	0	0	0	0	0	0	0	0	0	153	0	0	0	0	0	70	0	103	0	0	0	0	0	0	0	0	0	0	0	0	0	0	97	100	0	193	0	0	0	0	241	131	0	0	0	0	46
SV1057	0	0	0	0	0	0	0	0	0	0	0	0	0	0	0	0	94	0	0	0	95	0	0	0	0	0	0	0	0	0	0	0	0	0	94	97	0	0	44	0	0	165	229	86	0	0	0	0	0
SV1332	0	113	139	0	332	0	0	0	0	0	0	0	0	75	30	0	0	0	0	0	130	0	0	36	0	0	0	0	0	0	0	0	0	0	0	344	205	0	0	0	78	0	312	0	0	0	0	31	0
SV1393	0	0	0	0	0	0	0	0	0	0	0	0	0	0	0	0	0	0	0	0	0	0	0	0	0	0	0	0	0	0	0	0	0	0	0	74	0	0	0	0	0	54	193	73	0	0	0	0	0
SV1492	102	0	0	0	0	0	0	0	0	0	0	0	0	0	0	0	0	0	0	0	0	160	0	0	0	94	0	0	0	0	0	0	0	0	0	315	0	0	0	0	0	0	299	0	0	0	29	0	0
SV1621	268	0	0	206	0	46	0	0	76	0	114	0	0	0	0	0	0	0	99	0	0	0	0	0	0	0	0	0	0	0	0	0	0	0	0	281	0	0	0	0	0	0	257	0	0	0	0	0	0
SV2385	44	24	76	0	0	0	0	0	0	0	0	0	0	0	0	0	0	0	0	0	0	0	0	0	0	0	0	0	0	0	0	0	0	0	0	0	0	0	0	0	0	0	0	0	0	0	0	0	0
SV2413	0	0	0	91	0	0	0	0	0	0	29	16	0	0	0	0	0	0	0	0	0	0	0	0	0	0	0	0	0	0	0	0	0	0	0	0	0	0	0	0	0	0	0	0	0	0	0	0	0
SV2083	0	0	0	0	0	0	0	0	0	38	120	0	0	0	0	0	0	0	18	0	0	0	63	0	0	0	0	0	0	0	0	0	0	0	0	0	0	0	89	0	0	0	0	0	0	0	0	0	0
SV2096	0	0	0	0	7	0	0	0	0	43	0	0	39	0	0	0	0	0	0	0	0	0	0	0	0	0	0	0	0	0	0	0	0	0	0	0	0	0	95	0	0	0	0	0	0	0	0	0	0
SV2245	0	0	0	0	0	0	0	0	0	62	0	0	0	0	0	0	0	0	0	0	0	0	16	0	0	0	0	0	0	0	0	0	0	0	0	0	0	0	84	0	0	0	0	0	0	0	0	0	0
SV2150	0	0	0	0	0	0	0	0	0	0	0	0	0	0	0	0	0	0	0	0	0	0	0	0	0	0	0	0	0	0	0	0	0	0	0	0	0	0	0	0	0	0	0	0	0	0	0	0	62
SV2324	0	0	0	0	0	0	0	0	0	0	0	0	0	0	0	0	0	0	0	0	0	0	0	0	0	0	0	0	0	0	0	0	0	9	0	0	0	0	0	0	0	0	0	0	0	0	0	0	0
SV2447	0	0	0	0	0	0	0	0	0	0	0	0	0	0	0	0	0	0	0	0	0	0	0	0	0	0	0	0	0	0	0	0	0	0	0	0	0	0	0	0	0	0	0	0	0	0	0	0	0
SV735	0	0	0	28	0	0	0	0	0	0	0	0	0	0	0	0	0	0	0	0	0	0	0	0	0	15	0	119	0	0	65	0	0	0	0	0	0	23	74	0	122	17	0	0	0	0	0	0	0
SV756	0	0	0	0	0	0	0	0	0	0	0	0	0	0	0	0	0	0	0	0	0	0	0	0	0	0	0	0	0	0	0	0	0	0	0	0	0	0	0	0	0	0	0	0	0	0	0	0	0
SV787	0	0	0	0	0	0	0	0	0	0	0	0	0	0	0	0	0	0	16	0	20	0	0	0	0	0	0	107	0	108	0	0	0	0	11	0	0	0	0	0	114	0	0	0	38	0	0	0	21
SV1123	0	0	0	0	0	0	0	0	0	0	0	17	0	0	0	0	0	0	0	0	0	0	36	0	0	0	0	96	0	0	0	0	12	0	0	0	0	0	0	0	89	0	0	0	0	0	0	0	0
SV1433	0	0	0	0	0	0	0	0	0	81	0	0	0	0	0	0	0	0	0	0	0	0	0	0	0	0	0	69	29	0	0	0	0	0	0	0	0	0	0	0	62	0	0	0	0	0	0	0	0
SV1625	0	0	0	0	0	0	0	0	0	0	0	0	0	0	0	0	0	0	0	0	0	0	0	0	0	0	0	0	0	0	0	0	0	0	0	0	0	0	0	0	0	0	0	0	0	0	0	0	0
SV1656	0	0	0	0	0	0	0	0	0	0	0	0	0	0	0	0	0	0	0	0	0	0	0	0	0	0	0	0	0	0	0	0	0	0	0	0	0	0	0	0	0	0	0	0	0	0	0	0	0
SV273	0	0	0	0	0	0	0	0	0	0	0	0	0	3015	0	0	0	0	0	0	0	0	0	0	0	274	0	0	0	0	0	0	0	0	0	0	0	150	0	0	0	0	0	0	0	0	0	0	0
SV388	0	0	0	0	0	0	0	0	0	0	0	0	0	2815	0	0	0	0	0	0	0	0	0	0	0	248	0	0	0	0	0	0	0	0	0	0	0	247	0	0	0	0	0	0	0	0	0	0	0
SV451	0	0	0	0	0	0	0	0	0	0	0	0	0	2299	107	0	0	0	0	0	0	0	0	0	0	223	0	0	0	0	0	0	0	0	0	0	0	120	0	0	0	0	0	0	0	0	0	0	0
SV487	0	0	0	0	0	0	0	0	0	0	0	0	0	0	0	0	0	0	1489	21	0	0	0	0	0	0	0	0	0	0	0	0	0	276	0	0	0	0	0	0	0	0	0	0	17	13	0	0	0
SV576	0	0	0	0	0	0	0	0	0	0	0	0	0	1726	0	0	0	0	0	0	0	0	0	0	0	166	0	0	0	0	0	0	0	0	0	0	0	0	0	0	0	0	0	0	0	0	0	0	0
SV1207	0	0	0	0	0	0	0	0	0	0	0	0	0	0	0	0	0	0	0	0	0	0	0	0	0	0	0	0	0	0	0	0	0	0	0	0	0	0	0	0	0	0	0	0	0	0	0	0	0
SV1242	0	0	0	0	0	0	0	0	0	0	0	0	0	0	0	0	0	0	0	0	0	0	0	0	0	0	0	0	0	0	0	0	0	0	0	0	0	0	0	0	0	0	0	0	0	0	0	0	0
SV1412	0	0	0	0	0	0	0	0	0	0	0	0	0	0	0	0	0	0	0	0	0	0	0	0	0	0	0	0	0	0	0	0	0	0	0	0	0	0	0	0	0	0	0	0	0	0	0	0	0
SV1482	0	0	0	0	0	51	0	0	0	2365	0	0	0	0	0	0	0	0	0	0	0	0	0	0	91	541	0	0	0	0	0	0	0	0	0	0	0	0	0	0	0	0	0	0	0	0	0	0	0
SV1505	0	0	0	0	0	0	0	0	0	2296	0	0	0	0	0	0	0	0	0	0	0	0	0	0	0	416	0	0	0	0	0	0	0	0	0	0	0	0	0	0	0	0	0	0	0	0	0	0	0
SV1562	0	0	0	0	0	0	0	0	0	0	0	0	0	0	0	0	0	0	0	0	0	0	0	0	0	0	0	0	0	0	0	0	0	0	0	0	0	0	0	0	0	0	0	0	0	0	0	0	0
SV306	0	0	0	0	0	0	0	0	0	1489	229	0	130	0	0	0	0	0	0	0	0	0	0	0	0	0	0	0	0	0	0	0	0	0	0	0	0	158	1467	0	346	186	0	0	0	0	0	0	0
SV321	0	0	0	0	0	0	0	0	0	1304	197	0	129	0	56	0	0	0	0	0	0	0	0	0	0	0	0	0	0	0	0	0	0	0	0	0	0	62	1290	25	330	184	0	0	0	0	0	0	0
SV391	0	0	0	0	0	0	0	0	0	1126	181	0	97	0	0	0	0	0	0	0	0	0	0	0	0	0	0	0	0	0	0	0	0	0	0	0	0	0	1113	0	288	158	0	0	0	0	0	0	0
SV488	0	0	0	0	0	0	0	0	0	898	136	0	80	0	0	0	0	0	0	0	0	0	0	0	0	0	0	0	0	0	0	0	0	0	0	0	0	137	864	0	246	164	0	0	0	0	0	0	0
SV550	0	0	0	0	0	0	0	0	0	0	0	0	0	0	446	0	0	0	0	0	0	0	0	0	0	0	0	0	0	0	0	0	0	0	0	0	0	0	0	0	0	0	0	0	0	0	0	0	0
SV618	0	4321	0	0	0	0	0	0	0	0	0	0	36	0	0	0	0	0	0	0	0	30	0	0	590	0	0	0	0	0	0	0	0	0	0	0	0	0	0	2803	0	0	0	0	0	0	0	0	0
SV653	0	3973	115	0	0	0	0	0	0	0	0	0	0	0	0	0	0	0	0	0	0	0	0	0	577	0	0	0	0	0	0	0	0	0	0	0	0	0	0	2539	0	0	0	0	0	0	0	0	0
SV754	0	3470	40	0	0	0	0	0	0	0	36	0	0	0	0	0	0	0	0	0	0	0	0	0	439	0	0	0	0	0	0	0	0	0	0	0	0	0	0	2205	0	115	0	0	0	0	0	0	0
SV1005	0	248	0	0	0	0	0	0	0	0	0	0	0	0	0	0	0	0	0	0	0	0	0	0	0	0	0	0	0	0	65	0	0	0	0	0	0	0	0	0	0	0	0	0	0	0	0	536	0
SV1065	47	0	0	0	0	0	0	0	0	0	0	0	0	0	0	0	0	0	0	0	0	224	0	0	0	0	0	0	0	43	124	0	0	0	0	0	0	0	0	0	0	0	0	118	0	0	0	533	0
SV1099	0	0	0	0	0	0	0	0	0	0	0	0	0	0	0	0	0	0	0	0	0	0	0	0	0	0	0	183	201	0	0	1339	95	0	156	0	0	0	0	0	0	0	0	0	0	0	0	0	0
SV1134	0	0	0	0	0	0	0	0	0	0	0	0	0	0	0	0	0	0	3188	0	0	0	0	0	0	0	0	0	0	0	0	0	0	0	0	10	0	0	0	0	0	0	0	0	0	0	0	0	0
SV1157	0	0	0	0	0	0	0	0	0	0	0	0	0	0	0	0	0	0	0	0	0	0	0	0	0	0	12	160	187	0	0	1311	140	0	0	0	0	0	0	0	0	0	0	0	0	0	0	0	0
SV1309	474	147	0	0	0	0	0	0	0	0	155	0	0	0	0	0	0	0	0	0	0	0	1222	0	0	46	0	0	0	0	0	0	0	0	0	0	0	0	0	0	0	0	0	0	0	0	0	0	0
SV1772	0	0	0	0	0	0	0	0	0	0	0	0	0	0	0	0	0	0	0	0	0	0	0	0	0	0	0	0	0	0	0	0	0	0	0	0	0	0	0	0	0	0	116	0	0	0	0	0	0
SV1082	0	0	0	0	0	0	0	0	0	0	0	0	0	0	0	0	0	0	0	0	0	0	0	0	0	103	0	0	0	0	0	0	0	0	0	0	0	0	0	0	0	0	0	0	0	0	0	0	0
SV1160	0	0	0	20	0	0	0	0	0	0	0	0	0	0	0	0	0	0	94	0	0	0	0	0	0	162	0	0	0	0	0	0	0	0	0	0	0	0	0	0	0	0	0	0	0	0	0	0	0
SV1327	55	0	0	0	0	0	0	0	0	0	0	0	0	0	0	0	0	0	0	0	10	0	0	0	0	86	0	0	0	0	0	0	0	0	0	0	0	0	0	0	0	0	0	0	0	0	0	0	0
SV1558	0	0	0	0	0	0	0	0	0	0	0	0	0	0	0	0	0	0	0	0	0	0	0	0	0	0	0	0	0	0	0	0	0	0	0	0	0	0	0	0	0	0	0	0	0	0	0	0	0
SV2067	29	0	0	0	0	0	0	0	0	0	0	0	0	0	0	0	0	0	0	0	0	0	0	0	0	0	0	0	0	0	0	0	0	0	0	0	0	0	0	0	0	0	0	0	0	0	0	0	0
SV2075	0	126	0	0	0	0	0	0	0	0	13	0	0	0	0	0	0	0	65	0	0	0	0	0	0	0	0	0	0	0	0	0	0	0	0	0	0	0	0	0	0	0	0	0	0	0	0	0	0
SV2464	0	0	0	0	0	0	0	0	0	0	0	0	0	0	0	0	0	0	0	0	0	0	0	0	0	0	0	0	0	0	0	0	0	0	0	0	0	0	0	0	0	0	0	0	0	0	0	0	0
SV2431	0	0	0	179	0	0	10	0	0	0	12	0	0	0	0	0	0	0	0	0	0	0	0	0	0	0	0	0	0	0	0	0	0	0	0	26	0	0	0	0	0	0	0	0	0	0	94	0	0
SV2467	23	15	98	0	0	0	0	43	0	0	0	0	0	0	26	0	0	0	0	0	0	0	0	0	0	0	0	0	0	0	0	0	0	0	0	0	25	0	0	0	0	0	0	23	0	0	0	0	0
SV2482	0	0	0	0	0	0	8	0	0	0	0	0	0	45	0	0	0	0	0	0	0	0	0	0	0	0	0	0	0	0	0	0	0	0	0	0	0	0	0	0	0	0	15	22	0	0	0	0	0
SV2496	0	0	0	46	0	0	0	0	0	0	0	0	0	45	0	0	0	0	0	0	0	0	0	0	0	0	0	0	0	0	0	0	15	0	0	0	0	0	0	0	0	11	0	0	0	0	0	0	0
SV2048	0	0	0	0	0	0	0	0	0	0	0	0	0	0	0	0	0	0	0	0	0	0	0	0	0	0	0	16	0	0	0	0	0	0	0	0	0	0	0	0	0	0	0	0	0	0	0	0	0
SV2171	0	0	0	0	0	0	0	0	0	0	0	0	0	0	0	0	0	0	0	0	0	0	0	0	0	0	0	0	0	0	0	0	0	0	0	0	0	0	0	0	0	0	0	0	0	0	0	0	0
SV2193	0	0	0	0	0	0	0	0	0	0	0	0	0	0	0	0	0	0	0	0	0	0	0	0	0	0	16	0	0	0	0	25	43	0	0	0	0	0	0	0	0	0	0	0	0	0	0	0	0
SV2299	0	0	0	0	0	0	0	0	0	0	0	0	0	0	0	0	0	0	0	0	0	0	0	0	0	0	0	0	0	0	0	0	0	0	0	0	0	0	0	0	0	0	0	0	0	0	0	0	0
SV2304	0	0	0	0	0	0	0	0	0	0	0	0	0	0	0	0	0	0	0	0	0	0	0	0	0	0	0	0	0	10	0	20	36	0	0	0	0	0	0	0	0	0	0	0	0	0	0	0	0
SV2387	0	0	0	0	0	0	0	0	0	0	0	0	0	0	0	0	0	0	0	0	0	0	0	0	0	0	14	0	4	0	0	0	0	0	0	0	0	0	0	0	0	0	0	0	0	0	0	0	0
SV2481	0	0	0	0	0	0	0	0	0	0	0	0	0	0	0	0	0	0	0	0	0	0	0	0	0	0	0	0	0	0	0	0	0	0	0	0	0	0	0	0	0	0	0	0	0	0	0	0	0
SV1108	0	0	0	0	0	0	0	0	0	0	0	0	0	0	0	0	0	0	0	0	0	0	0	0	0	0	0	97	0	0	110	0	0	0	0	0	0	0	0	0	0	0	0	0	0	0	0	0	0
SV1131	0	0	0	0	0	0	0	0	0	0	0	0	0	0	0	0	0	0	0	0	0	0	0	0	0	0	0	0	0	0	0	0	0	0	0	0	0	0	0	0	0	0	0	0	0	0	0	0	0
SV1349	0	0	0	0	0	0	0	0	0	0	0	0	0	0	0	0	0	0	0	0	0	0	0	0	0	0	0	0	0	0	0	0	0	0	0	0	0	0	0	0	0	0	0	0	0	0	0	0	0
SV1483	0	0	0	0	0	0	0	0	0	0	0	0	0	0	0	0	0	0	0	0	0	0	0	0	0	0	0	0	0	98	0	0	192	0	0	0	0	0	0	0	0	0	0	81	0	0	0	0	0
SV1519	0	0	0	0	0	0	0	0	0	0	0	0	0	0	0	0	0	0	0	0	0	0	0	0	0	0	0	158	112	0	0	0	156	0	0	0	0	0	0	0	0	0	215	93	0	0	0	0	0
SV1588	0	0	0	0	0	0	0	0	0	0	0	0	0	0	0	0	0	0	0	0	0	0	0	0	0	0	0	0	0	0	0	0	0	0	0	0	0	0	0	0	0	0	0	0	0	0	0	0	0
SV1598	0	0	0	0	0	0	0	0	0	0	0	0	0	0	0	0	0	0	0	0	0	0	0	0	0	0	0	0	0	0	0	0	0	0	0	0	0	0	0	0	0	0	0	0	0	0	0	0	0
SV1709	0	0	0	0	0	0	0	0	0	0	0	0	0	0	0	0	0	0	0	0	0	0	0	0	0	0	0	0	0	0	0	0	0	0	0	0	0	0	0	0	0	0	0	0	0	0	0	0	0
SV1828	0	0	18	18	0	0	0	0	0	0	0	0	0	0	0	0	0	0	0	0	0	0	0	0	0	0	0	49	0	0	96	0	125	0	0	0	0	0	0	0	0	0	89	68	0	0	0	0	0
SV1931	0	0	0	0	0	0	0	0	0	0	0	0	0	0	0	0	0	0	0	0	0	0	0	0	0	0	0	0	0	0	0	0	0	0	0	0	0	0	0	0	0	0	0	0	0	0	0	0	0
SV2272	0	0	0	0	0	0	0	0	0	0	0	0	0	0	0	0	0	0	0	0	0	0	0	0	0	0	0	0	0	0	0	0	115	0	0	0	0	0	0	0	0	0	0	76	0	0	0	0	0
SV208	0	0	0	0	0	0	0	0	0	0	0	0	0	0	60	157	66	0	86	0	161	387	0	0	0	0	0	0	0	0	0	0	0	0	0	0	0	0	0	0	0	0	0	0	0	0	0	0	0
SV354	0	0	230	236	0	1831	69	0	0	0	0	0	46	0	0	0	0	0	0	46	174	196	152	0	0	0	0	0	0	0	0	0	0	0	0	0	0	0	0	0	0	0	0	0	0	0	0	0	0
SV403	183	0	213	203	0	1693	0	0	176	0	0	121	0	0	0	96	0	0	108	0	127	179	0	0	0	45	0	0	0	0	0	0	0	0	0	0	0	0	0	0	0	0	0	0	0	0	0	0	0
SV475	0	0	177	129	19	1440	123	0	0	0	159	0	0	0	0	0	0	0	37	0	119	158	0	0	0	132	0	0	0	0	0	0	0	0	0	0	0	92	0	0	0	0	0	0	0	0	0	0	0
SV519	0	0	135	87	0	62	0	0	0	0	91	0	0	0	62	169	0	0	0	0	0	106	0	0	0	0	0	0	0	0	0	0	51	0	0	0	0	0	0	0	78	0	0	0	0	0	0	0	0
SV536	0	60	149	151	0	101	103	0	0	61	0	0	0	0	0	0	45	0	76	0	0	109	0	0	0	64	0	0	0	0	0	0	0	0	0	0	0	0	31	0	0	0	0	0	0	0	0	0	0
SV603	0	0	0	0	0	0	0	0	0	0	0	0	0	0	0	0	0	0	0	0	0	0	0	0	0	0	0	0	0	0	0	0	0	0	0	0	0	0	0	0	0	0	0	0	0	0	0	0	0
SV609	0	0	74	0	0	0	0	0	0	0	124	79	0	0	114	233	0	0	0	0	0	69	0	0	0	0	0	0	0	0	0	0	0	0	0	0	0	0	0	0	0	0	0	0	0	0	0	0	0
SV623	0	156	180	92	0	1058	0	0	0	0	0	0	0	0	0	0	0	0	0	0	109	163	0	0	0	0	0	0	0	0	0	0	0	0	0	0	0	0	0	0	0	0	0	0	0	0	0	0	0
SV638	0	0	100	77	0	50	38	0	65	0	34	88	0	0	0	0	0	0	0	0	163	100	89	0	0	0	0	0	0	0	0	0	0	0	0	0	0	0	0	0	0	0	0	0	0	0	0	0	0
SV681	0	0	72	0	0	0	0	93	0	0	0	0	0	0	0	0	0	0	0	0	52	74	0	0	0	0	0	0	0	0	0	0	0	0	0	0	0	0	0	0	62	0	0	0	0	0	0	0	0
SV825	0	0	65	52	0	0	0	0	0	0	0	0	0	0	0	0	0	0	0	0	0	62	0	0	0	0	0	0	0	0	0	0	0	0	0	0	0	0	0	0	0	0	0	0	0	0	0	0	0
SV902	0	0	75	0	0	0	0	0	0	0	0	0	0	0	0	0	0	0	0	0	0	88	0	0	0	0	0	0	0	0	0	0	0	0	0	0	0	0	96	0	0	0	0	0	0	0	0	0	0
SV1003	0	0	0	58	0	0	125	0	0	0	0	0	0	0	0	0	0	0	0	0	0	0	0	0	0	0	0	0	0	0	0	0	0	0	0	0	0	0	0	0	0	0	0	0	0	0	0	0	0
SV1027	0	0	0	0	0	0	0	0	0	0	0	0	0	0	0	0	0	0	0	0	0	0	0	0	0	0	0	0	0	0	0	0	0	0	0	0	0	0	0	0	115	0	0	0	0	0	0	0	0
SV1031	0	0	0	0	0	0	0	0	0	0	0	0	0	0	0	0	0	0	0	0	0	0	0	0	0	0	0	0	0	0	0	0	0	0	0	0	0	0	0	0	0	0	0	0	0	0	0	0	0
SV1038	0	0	0	0	0	0	0	0	0	0	0	0	0	0	0	0	0	0	0	0	0	0	0	0	0	0	0	0	0	0	0	0	0	0	0	0	0	0	0	0	0	0	0	0	0	0	0	0	0
SV1185	0	0	0	0	0	0	0	0	0	0	0	0	0	0	0	0	0	0	0	0	0	0	0	0	0	0	0	0	0	0	0	0	0	0	0	0	0	0	0	0	0	0	0	0	0	0	0	0	0
SV1239	0	0	0	0	0	0	0	0	0	0	0	0	0	0	0	0	0	0	0	0	0	0	0	0	0	0	0	0	0	0	0	0	0	0	0	0	0	0	0	0	0	0	0	0	0	0	0	0	0
SV1285	0	0	0	0	0	0	0	0	0	0	0	0	0	0	0	0	0	0	0	0	0	0	97	0	0	0	0	0	0	0	0	0	0	0	0	0	0	0	0	0	0	0	0	0	0	0	0	0	0
SV1290	0	0	0	0	0	0	0	0	0	0	0	0	0	0	0	0	0	0	0	0	0	0	0	0	0	0	0	0	0	0	0	0	0	0	0	0	0	0	0	0	0	0	0	0	0	0	0	0	0
SV1340	0	0	0	0	0	0	147	0	95	58	119	98	0	24	0	0	0	0	0	0	0	0	0	0	0	0	0	0	0	0	0	0	0	0	0	0	0	0	330	0	132	0	0	0	0	0	0	0	0
SV1542	0	0	0	0	0	0	0	0	0	0	0	0	0	0	0	0	0	0	0	0	0	0	0	0	0	0	0	0	0	0	0	0	0	0	0	0	0	0	0	0	0	0	0	0	0	0	0	0	0
SV1831	0	0	0	0	0	0	0	0	0	0	0	0	0	0	0	0	0	0	0	0	0	0	0	0	0	0	0	0	0	0	0	0	0	0	0	0	0	0	0	0	0	0	0	0	0	0	0	0	0
SV1916	0	0	0	0	0	0	0	0	0	0	0	0	0	0	0	0	0	0	0	0	0	0	0	0	0	0	0	0	0	0	0	0	0	0	0	0	0	0	0	0	0	0	0	0	0	0	0	0	0
SV695	0	0	0	0	0	0	0	0	0	0	0	0	0	0	0	0	0	0	0	0	0	0	0	0	0	0	0	0	0	0	0	0	0	0	0	0	0	0	0	0	0	0	0	0	0	0	0	0	0
SV1816	0	0	0	0	0	0	0	0	0	0	0	0	0	0	0	0	0	0	0	0	0	0	0	0	0	0	0	0	0	0	0	0	0	0	0	0	0	0	0	0	0	0	0	0	0	0	0	0	0
SV1834	0	0	0	0	0	0	0	0	0	0	0	0	0	0	0	0	0	0	0	0	0	0	0	0	0	0	0	0	0	0	0	0	0	0	0	0	0	0	0	0	0	0	0	0	0	0	0	0	0
SV2003	0	0	0	0	0	0	0	0	0	0	0	0	0	0	0	0	0	0	0	0	0	0	0	0	0	0	0	0	0	0	0	0	0	0	0	0	0	0	0	0	0	0	0	0	0	0	0	0	0
SV2077	0	0	0	0	0	0	0	0	0	0	0	0	0	0	0	0	0	0	0	0	0	0	0	0	0	0	0	0	0	0	0	0	0	0	0	0	0	0	0	0	34	0	0	0	0	0	0	0	0
SV2087	0	0	0	0	0	0	0	0	0	0	0	0	0	0	0	0	0	0	0	0	0	0	0	0	0	0	0	0	0	0	0	0	0	0	0	0	0	0	0	0	0	0	0	0	0	0	0	0	0
SV2115	0	0	0	0	0	0	0	0	0	0	0	0	0	0	0	0	0	0	0	0	0	0	0	0	126	0	0	0	0	0	0	0	0	0	0	0	0	0	0	0	0	0	0	0	0	0	0	0	0
SV2182	0	0	0	0	0	0	0	0	0	0	0	0	0	0	0	0	0	0	0	0	0	0	0	0	0	0	0	0	0	0	0	0	0	0	0	0	0	0	0	0	0	0	0	0	0	0	0	0	0
SV2394	0	0	0	0	0	0	0	0	0	0	0	0	0	0	0	0	172	0	0	0	0	0	0	0	73	10	0	0	0	0	0	0	0	0	0	0	0	0	0	0	0	0	0	0	0	0	0	0	0
SV2450	0	0	0	0	0	0	0	0	0	0	0	0	0	0	0	0	0	0	0	0	0	0	0	0	59	0	0	0	0	0	0	12	0	0	0	0	0	0	0	0	0	0	0	0	0	0	0	0	0
SV2303	0	0	0	0	0	0	0	0	0	0	0	0	0	0	0	0	0	0	0	0	0	0	0	0	0	0	0	0	0	0	0	0	0	0	0	0	0	0	0	0	0	0	0	0	0	0	0	0	0
SV2374	0	0	0	0	0	0	0	0	0	0	16	0	0	0	0	0	0	0	0	0	0	0	0	0	0	0	0	0	0	0	0	0	0	0	0	0	0	0	0	0	39	0	0	0	0	0	0	0	3
SV2495	0	0	0	134	0	0	0	68	0	0	0	0	0	0	0	0	0	0	0	0	0	0	0	0	0	0	0	0	0	0	0	0	0	0	0	0	0	0	0	0	0	0	0	0	0	0	0	0	0
SV2523	0	6	0	0	3	0	0	0	0	4	0	3	0	0	0	0	0	0	3	0	0	0	0	0	0	0	0	0	0	0	2	3	0	0	4	0	0	0	4	6	0	0	0	0	0	0	0	0	0
SV691	0	70	164	173	0	0	0	0	0	60	0	0	0	0	0	167	0	0	0	0	111	0	41	0	0	0	0	0	0	0	0	0	0	0	0	0	0	128	0	0	0	0	0	0	0	0	0	0	0
SV727	0	0	141	188	0	0	0	99	0	0	64	0	82	0	0	0	0	0	0	0	0	0	0	0	0	229	0	0	0	0	0	0	0	0	0	0	0	151	0	0	0	0	0	0	0	0	0	0	0
SV1148	0	0	0	105	0	0	0	0	0	0	0	0	0	0	76	39	0	0	0	0	0	0	0	0	0	0	0	0	0	0	0	0	0	0	0	0	0	0	0	0	0	0	0	0	0	0	0	0	0
SV249	0	0	0	0	0	0	0	0	0	0	0	0	0	0	0	0	0	0	0	0	0	0	0	0	0	0	0	0	0	0	0	0	0	0	0	0	0	0	0	0	0	0	0	0	0	0	0	0	0
SV283	0	0	0	0	0	0	0	0	0	0	0	0	0	0	0	0	0	0	0	0	0	0	0	0	0	0	0	0	0	0	0	0	0	0	0	0	0	0	0	0	0	0	0	0	0	0	0	0	0
SV363	0	0	0	0	0	0	0	0	0	0	0	0	0	0	0	0	0	0	0	0	0	0	0	0	0	0	0	0	0	0	0	0	0	0	0	0	0	0	0	0	32	0	0	0	0	0	0	0	35
SV416	0	0	0	0	0	0	0	0	0	0	0	0	0	0	0	0	0	0	0	0	0	0	0	0	0	0	0	0	0	0	0	0	0	0	0	0	0	0	0	0	0	0	0	0	0	0	0	0	0
SV432	0	0	0	0	0	0	0	0	0	0	0	0	0	0	0	0	0	0	0	0	0	0	0	0	0	0	0	0	0	0	0	0	0	0	0	0	0	0	0	0	0	0	0	0	0	0	0	0	0
SV435	0	0	0	0	0	0	0	0	0	0	0	0	0	0	0	0	0	0	0	0	0	0	0	0	0	0	0	0	0	0	0	0	0	0	0	0	0	0	0	0	63	0	0	0	0	0	0	0	0
SV530	0	0	0	0	0	0	0	0	0	0	0	0	0	0	0	0	0	0	0	0	0	0	0	0	0	0	0	0	0	0	0	0	0	0	0	0	0	0	0	0	0	0	0	0	0	0	0	0	0
SV686	0	0	0	0	0	0	0	0	0	0	0	0	120	0	0	102	0	0	0	0	0	0	0	0	0	21	27	165	0	0	0	0	26	0	0	0	0	0	109	0	0	0	0	0	0	0	0	0	51
SV741	0	0	0	0	0	0	0	0	0	0	0	0	0	0	0	0	0	0	0	0	0	0	0	0	0	0	0	0	0	0	0	0	0	0	0	0	0	0	0	0	0	0	0	0	0	0	0	0	0
SV780	0	0	0	0	0	0	0	0	0	0	0	0	0	0	0	0	0	0	0	0	0	0	0	0	0	0	0	0	0	0	0	0	0	0	0	0	0	0	0	0	0	0	0	0	0	0	0	0	0
SV829	0	0	0	0	0	0	0	0	0	0	0	0	0	0	0	0	0	0	0	0	0	0	0	0	0	0	0	0	0	0	0	0	0	0	0	0	0	0	0	0	0	0	0	0	0	0	0	0	0
SV886	0	0	29	0	0	0	0	0	0	0	0	0	179	12	0	56	25	0	0	0	0	0	34	0	0	0	0	0	0	0	0	86	0	0	0	0	0	0	0	0	102	0	0	0	0	0	0	0	0
SV899	0	0	0	0	0	0	0	0	0	0	0	0	0	0	0	0	0	0	0	0	0	0	0	0	0	0	0	0	0	0	0	0	0	0	0	0	0	0	0	0	0	0	0	0	0	0	0	0	0
SV957	0	0	0	0	0	0	0	0	0	0	0	0	0	0	0	0	0	0	0	0	0	0	0	0	0	0	0	0	0	0	0	0	0	0	0	0	0	0	0	0	73	0	0	0	0	0	0	0	0
SV1044	0	0	0	0	0	0	63	0	0	0	0	0	92	0	0	0	0	0	0	0	0	0	0	0	0	0	0	0	0	0	0	28	0	0	0	0	0	0	0	0	0	0	0	0	0	0	0	0	0
SV1175	0	0	0	0	0	0	0	0	0	0	0	0	0	0	0	0	0	0	0	0	0	0	0	0	0	0	0	0	0	0	0	0	0	0	0	0	0	0	0	0	0	0	0	0	0	0	0	0	0
SV1202	0	0	0	0	0	0	0	0	0	0	0	0	0	0	0	0	0	0	0	0	0	0	0	0	0	0	0	0	0	0	0	0	0	0	0	0	0	0	0	0	0	0	0	0	0	0	0	0	0
SV1281	0	0	0	0	0	0	0	22	0	0	0	0	0	0	0	40	0	0	0	0	0	0	0	0	0	0	0	0	0	0	0	0	0	0	0	0	0	0	0	0	0	0	25	0	0	0	0	0	0
SV1301	0	0	0	0	0	0	0	0	0	0	0	0	0	0	0	0	0	0	0	0	0	0	0	0	0	0	0	0	0	0	0	0	0	0	0	0	0	0	0	0	150	0	25	0	0	0	0	0	0
SV1440	0	0	0	0	0	0	0	0	0	0	0	0	0	0	0	0	0	0	0	0	0	0	0	0	0	0	0	0	0	0	0	0	0	0	0	0	0	0	0	0	0	0	0	0	0	0	0	0	0
SV1609	0	0	0	0	0	0	0	0	0	0	0	0	0	0	0	0	0	0	0	0	0	0	0	0	0	0	0	0	0	0	0	0	0	0	0	0	0	0	0	0	65	0	0	0	0	0	0	0	0
SV1642	0	0	0	0	0	23	0	0	0	0	0	0	0	0	0	0	0	0	28	0	0	0	0	0	46	0	0	0	0	0	0	0	0	0	0	0	12	0	0	0	284	0	192	0	0	0	0	0	0
SV1719	0	0	0	0	0	0	0	0	0	0	0	0	0	0	0	0	0	0	0	0	0	0	0	0	0	0	0	163	0	0	0	0	0	0	0	0	0	0	0	0	0	0	0	0	0	0	0	0	0
SV1779	0	0	0	0	0	0	0	0	0	0	0	0	0	0	0	26	0	0	0	0	0	0	0	0	0	0	0	61	0	0	0	0	0	0	0	0	0	0	0	0	0	0	194	0	0	0	0	0	0
SV1859	0	0	0	0	0	0	0	0	0	0	0	0	0	0	0	0	0	0	0	0	0	0	0	0	0	0	0	0	0	0	0	0	0	0	0	0	0	0	0	0	0	0	0	0	0	0	0	0	0
SV1927	0	0	0	0	0	0	0	0	0	0	0	0	0	0	0	0	0	0	0	0	0	0	0	0	0	0	0	0	0	128	0	0	0	0	0	0	0	0	11	0	0	0	142	0	0	0	0	0	0
SV1974	0	0	0	0	0	0	0	0	0	0	36	0	0	0	26	0	0	0	0	0	0	37	0	0	0	0	0	0	0	0	0	0	0	0	0	0	0	0	0	0	0	0	0	0	0	0	0	0	0
SV1982	0	0	177	68	0	0	16	0	0	0	18	0	40	0	0	0	0	0	0	0	0	0	0	0	0	111	0	0	0	0	20	0	0	0	0	0	0	0	0	0	61	0	0	0	0	0	0	0	0
SV1999	0	0	0	0	0	0	0	0	0	0	0	0	0	0	0	0	0	0	0	0	0	0	0	0	0	0	0	0	0	0	0	0	0	0	0	0	0	0	0	0	0	0	0	0	0	0	0	0	0
SV2033	0	19	0	0	0	0	0	36	0	0	0	0	0	0	12	0	6	0	0	0	0	0	0	0	0	0	0	0	0	0	0	0	4	0	0	0	0	0	0	0	0	0	0	0	0	0	0	0	0
SV2057	34	0	0	0	0	0	0	0	0	0	0	0	0	0	0	0	0	0	62	0	0	0	0	0	0	0	0	0	0	0	0	0	0	0	0	0	0	0	0	0	0	0	0	0	0	0	0	0	0
SV2097	0	0	0	0	0	0	0	0	0	0	0	0	0	0	0	0	0	0	0	0	0	0	0	0	0	0	0	0	0	0	0	0	0	0	0	0	0	0	0	0	95	0	0	0	0	0	0	0	0
SV2244	0	0	0	0	0	0	0	0	0	0	0	0	0	0	0	0	0	0	0	0	0	0	0	0	0	0	0	112	0	0	0	0	0	0	0	0	0	0	0	0	82	0	0	0	0	0	0	0	0
SV2340	0	0	0	0	0	0	0	0	0	0	0	0	0	0	0	0	0	0	0	0	0	62	0	0	0	0	0	0	0	0	0	0	0	0	0	0	0	0	0	0	0	0	0	0	0	0	0	0	0
SV2342	0	0	0	0	0	0	0	0	0	0	0	0	0	0	0	0	0	0	0	0	0	0	0	0	0	0	0	111	0	0	0	0	0	0	0	0	0	0	0	0	0	0	0	0	0	0	0	0	0
SV2441	70	0	0	66	0	0	0	0	0	0	0	0	0	0	0	0	0	0	0	0	0	0	0	0	0	0	0	0	0	0	0	0	0	0	0	0	0	0	0	0	0	0	0	0	0	0	0	0	0
SV2484	0	0	0	0	0	0	0	0	0	0	0	0	0	0	0	0	0	0	0	0	0	0	0	0	0	0	0	0	0	0	0	0	0	0	16	0	0	0	0	0	0	0	0	0	0	0	0	0	0
SV555	155	99	530	268	0	73	148	165	233	227	74	213	89	48	0	302	0	0	0	0	138	183	107	58	0	74	0	0	0	0	0	0	0	0	0	0	0	0	0	0	0	0	0	0	0	0	0	0	0
SV598	146	166	584	286	0	71	120	166	0	237	92	218	0	0	192	274	0	0	0	43	145	208	0	0	0	81	0	0	0	0	0	0	0	0	0	0	0	0	0	0	0	0	0	0	0	0	0	0	0
SV732	101	80	438	252	0	100	120	70	0	162	68	168	0	0	70	246	0	0	183	0	129	159	0	0	0	70	0	0	0	0	0	0	0	0	0	0	0	0	0	0	0	0	0	0	0	0	0	0	0
SV874	80	0	0	0	0	0	0	0	0	0	0	0	0	0	0	0	0	0	0	0	0	0	0	0	0	0	0	0	0	0	0	0	0	0	0	0	0	0	0	0	0	0	0	0	0	0	0	0	0
SV903	0	0	0	150	0	0	90	0	53	0	0	55	0	0	0	0	0	0	0	0	0	0	0	0	0	64	0	0	0	0	0	0	0	0	0	0	0	94	0	0	0	0	0	0	0	0	0	0	0
SV904	86	0	372	160	0	0	93	123	87	138	59	138	0	0	0	184	0	0	0	0	101	143	0	0	0	51	0	0	0	0	0	0	0	0	0	0	0	0	0	0	0	0	0	0	0	0	0	0	0
SV975	0	0	0	0	0	0	41	0	0	0	0	26	0	0	15	0	0	0	0	0	0	29	23	0	0	0	0	0	0	0	0	0	0	0	0	0	0	0	0	0	0	0	0	0	0	0	0	0	0
SV996	63	0	60	0	0	0	0	0	0	15	0	0	0	0	0	49	0	0	19	0	0	0	0	0	0	0	0	0	0	0	0	0	0	0	0	0	0	0	10	0	66	0	0	0	0	0	0	0	0
SV1221	21	0	0	68	0	0	0	18	0	0	37	0	0	0	0	0	0	0	0	0	28	0	0	0	0	0	0	0	0	0	0	0	0	0	0	0	0	0	0	0	0	0	0	0	0	0	0	0	0
SV1282	0	0	0	0	0	0	0	0	0	0	0	0	0	0	0	43	0	0	0	0	26	0	0	0	0	0	0	0	0	0	0	0	0	0	0	0	0	0	0	0	0	0	0	0	0	0	0	0	0
SV1410	0	0	0	0	0	0	0	0	0	0	0	0	0	0	0	0	0	0	0	0	0	0	24	0	0	76	0	0	0	0	0	0	0	0	0	0	0	0	0	0	0	0	0	0	0	0	0	0	0
SV1468	0	0	0	0	0	0	0	0	0	0	0	0	0	0	0	0	0	0	0	0	0	0	0	0	0	87	0	0	0	0	0	0	0	0	0	0	0	0	0	0	0	0	0	0	0	0	0	0	0
SV1475	0	0	0	0	0	0	0	0	0	0	0	0	0	0	0	0	0	0	0	0	0	0	0	0	0	0	0	0	0	0	0	0	0	0	0	0	0	0	0	0	0	0	0	0	0	0	0	0	0
SV1643	0	0	0	0	0	0	37	0	0	0	0	0	0	0	0	0	0	0	0	0	0	0	0	0	0	0	0	0	0	0	0	0	0	0	0	0	0	0	0	0	0	0	0	0	0	0	0	0	0
SV1811	0	0	0	0	0	0	0	0	0	0	0	0	0	0	0	0	0	0	0	0	0	0	0	0	0	0	0	0	0	0	0	0	0	0	0	0	0	0	18	0	18	0	0	0	0	0	0	0	0
SV1858	0	0	0	0	0	0	0	0	0	0	0	0	0	0	0	0	0	0	0	0	0	0	0	0	0	0	0	0	0	0	0	0	0	0	0	0	0	0	0	0	0	0	0	0	0	0	0	0	0
SV1952	19	0	0	47	0	11	0	0	0	0	0	0	0	0	0	0	65	0	0	0	0	0	0	0	64	0	0	0	0	0	0	114	128	0	0	0	0	0	31	0	0	0	0	0	0	0	0	0	0
SV2026	0	0	0	0	0	0	0	0	0	0	0	0	0	0	0	0	0	0	0	0	0	0	0	0	0	0	0	0	0	0	0	0	0	0	0	0	0	0	0	0	0	0	0	0	0	0	0	0	0
SV2282	0	0	0	0	0	0	0	0	0	0	0	0	0	0	0	0	0	0	0	0	0	0	0	0	0	0	0	0	0	0	0	0	140	0	0	0	0	0	0	0	102	0	0	0	0	0	0	22	0
SV2334	0	0	109	0	0	0	0	0	0	0	0	37	0	0	0	0	0	0	0	0	0	0	0	0	0	0	0	0	0	0	0	0	101	0	21	0	0	0	0	0	0	0	0	0	0	0	0	0	0
SV2442	0	0	0	77	18	0	0	0	0	0	0	0	0	16	0	0	0	0	0	0	0	0	0	0	16	0	120	0	0	0	0	0	0	0	0	0	0	0	0	0	0	0	0	0	0	0	0	0	0
SV1143	0	48	0	237	0	0	0	0	0	0	0	0	0	0	0	0	0	0	0	0	0	0	0	0	0	0	0	0	0	0	0	0	0	0	0	0	0	0	0	0	0	0	0	0	0	0	0	0	0
SV1178	18	0	0	0	0	0	0	0	0	0	49	0	0	0	51	114	0	0	0	0	0	0	0	0	0	0	0	0	0	0	0	0	0	0	0	0	0	0	0	79	0	0	0	0	0	0	0	0	0
SV1254	0	52	0	77	0	0	40	0	0	0	0	0	0	0	0	0	0	0	40	0	64	0	16	0	0	131	0	0	0	0	0	0	0	0	0	0	0	0	0	0	120	0	0	0	0	0	0	0	0
SV1444	0	0	0	0	0	0	0	0	0	0	0	0	0	0	0	0	0	0	0	0	0	0	15	0	0	154	0	0	0	0	0	0	0	0	0	0	0	0	0	0	0	0	0	0	0	0	0	0	0
SV1476	0	0	0	182	0	0	0	81	34	50	0	28	0	0	0	0	0	0	0	0	0	0	0	0	0	33	0	0	0	0	0	0	0	0	0	0	0	0	0	0	0	87	0	0	0	0	12	0	0
SV1611	0	0	0	0	0	0	0	70	32	46	45	0	0	0	0	0	0	0	0	0	0	0	0	0	0	0	0	0	0	0	0	0	0	0	0	0	0	0	0	70	107	76	0	0	0	0	0	0	0
SV1972	0	0	0	0	0	11	0	0	0	0	0	0	0	0	0	0	0	0	0	0	0	0	0	0	0	0	0	0	0	0	10	0	0	0	0	0	0	0	0	0	0	0	0	0	0	0	0	0	0
SV2022	0	0	0	0	0	0	0	0	0	0	0	0	0	0	0	0	0	0	0	0	0	0	0	0	0	0	0	0	0	0	0	0	0	0	0	0	464	0	0	0	0	0	369	0	0	0	0	0	0
SV2106	0	0	0	0	0	0	0	0	0	0	0	0	0	0	0	0	0	0	0	0	0	0	0	0	0	0	0	0	0	0	0	0	0	0	0	19	418	0	0	0	0	0	298	17	0	0	0	0	0
SV2127	0	0	0	0	0	0	0	0	0	0	0	0	0	0	0	99	0	0	33	0	0	0	0	0	0	0	0	0	0	0	0	0	0	0	0	0	0	0	0	0	0	0	0	0	0	0	0	0	0
SV34	179	0	318	182	117	128	0	0	0	558	0	0	0	180	0	0	0	92	0	0	121	0	0	0	177	427	0	1507	1338	0	150	0	0	0	0	271	1625	344	209	142	195	58	67	122	193	67	158	105	222
SV42	208	0	262	219	115	132	0	0	58	503	0	0	0	174	0	0	0	85	247	0	118	0	0	0	173	0	0	1421	1289	0	174	0	0	0	0	272	1563	346	0	165	146	60	65	85	206	0	136	98	223
SV49	0	0	0	0	0	0	0	0	0	0	0	0	0	0	0	0	0	0	0	0	0	0	0	0	0	0	0	4618	4004	0	0	0	0	0	0	0	0	0	0	0	0	0	0	0	0	0	0	0	0
SV50	0	0	0	0	0	0	0	0	0	2631	0	0	0	0	0	0	0	0	0	0	0	0	0	0	0	0	0	0	0	0	0	0	0	0	0	0	0	1734	248	806	636	0	420	0	0	0	0	0	0
SV83	92	0	257	149	166	104	0	0	0	389	0	0	0	263	0	0	0	0	0	170	84	0	0	0	137	0	0	1172	1003	0	131	0	0	0	0	213	1258	297	0	114	231	0	0	77	172	0	119	57	184
SV85	0	0	0	0	0	0	0	0	0	0	0	0	0	0	0	0	0	0	0	0	0	0	0	0	0	0	0	0	0	0	0	0	0	0	0	0	0	0	0	0	0	0	0	0	643	0	0	0	0
SV155	0	0	181	111	0	84	0	0	0	341	0	0	0	0	0	0	0	0	0	0	87	0	0	0	103	0	0	942	773	0	112	0	0	0	0	163	1027	242	52	82	0	90	136	52	125	0	79	77	122
SV185	235	0	811	556	317	357	109	131	142	1166	210	131	0	164	0	171	418	302	126	269	437	193	0	159	250	250	190	376	364	206	457	126	203	0	503	232	3170	178	0	109	0	152	182	0	0	0	680	469	222
SV206	1662	0	3344	2373	1256	1700	0	0	0	0	0	0	0	0	0	0	0	0	0	0	0	0	0	0	0	0	0	0	0	632	1896	373	629	0	1597	772	10665	0	0	0	0	0	0	0	0	0	0	0	0
SV216	238	92	772	458	270	348	117	133	162	1180	0	133	211	153	0	0	393	277	95	241	409	0	0	92	260	207	0	402	336	193	401	117	194	0	511	248	3234	180	0	104	105	140	0	159	0	0	613	447	206
SV244	0	0	1076	0	0	0	0	0	0	0	0	0	0	0	0	0	0	0	0	0	0	0	0	0	0	0	0	0	0	0	0	0	0	0	0	824	4991	0	0	0	0	0	0	0	0	0	0	0	0
SV253	0	0	0	0	0	0	0	0	0	0	0	0	0	0	0	0	0	0	0	0	0	0	259	399	1365	1463	178	1236	1117	0	0	0	0	0	0	0	0	0	0	0	0	0	0	0	0	0	0	0	0
SV274	188	0	621	457	237	271	0	151	186	865	0	119	69	127	0	0	334	314	81	166	330	0	139	0	206	198	0	307	286	160	348	82	160	0	411	205	2542	142	0	166	0	0	0	46	0	0	535	393	151
SV277	0	0	0	0	0	0	382	753	1164	4030	0	0	424	1125	0	0	0	0	0	0	0	0	0	0	0	0	0	0	0	0	0	0	0	0	0	0	0	0	0	0	0	462	0	0	0	0	0	0	0
SV290	0	0	0	0	0	0	0	0	0	0	0	0	0	0	0	355	1244	1243	0	990	2267	0	0	0	0	0	0	0	0	0	0	0	0	0	0	0	0	0	0	0	0	0	0	0	0	0	2428	1787	1342
SV315	94	156	303	1366	0	0	70	565	0	0	0	166	0	182	192	512	365	216	0	159	0	142	0	122	0	0	165	51	0	54	491	261	142	0	87	211	124	0	0	0	153	0	114	133	0	0	162	154	0
SV335	0	0	0	0	0	0	209	1855	0	0	337	638	0	541	0	0	0	0	0	0	0	0	0	0	0	0	0	0	0	0	0	0	0	0	0	0	0	0	0	0	136	0	0	0	0	0	0	0	0
SV338	98	65	206	179	0	0	77	329	122	137	130	0	78	291	0	849	1046	138	84	419	330	133	130	117	133	339	107	0	0	154	0	319	246	0	297	0	155	0	0	0	0	275	0	0	0	0	0	0	0
SV341	0	0	0	0	0	0	0	0	0	0	0	0	0	0	135	2602	3467	495	363	1313	970	412	0	0	0	0	0	0	0	0	0	0	0	0	0	0	0	0	0	0	0	0	0	0	0	0	0	0	0
SV353	148	138	234	1320	0	130	107	509	0	0	107	154	0	169	0	520	335	216	51	0	51	130	0	101	0	0	152	0	0	0	475	0	142	0	74	210	115	0	0	0	0	52	82	143	0	0	0	150	0
SV361	0	60	172	170	49	0	90	287	91	104	149	125	0	262	163	796	1059	127	78	430	285	125	0	124	140	321	112	0	76	0	125	312	287	0	296	0	0	0	0	0	128	258	0	0	0	0	0	0	0
SV368	132	0	482	360	153	222	0	92	108	794	41	97	0	107	0	46	233	277	77	178	274	0	0	51	162	236	0	233	215	128	296	76	119	0	302	144	2069	124	0	0	0	0	0	0	0	0	357	311	140
SV387	0	0	0	0	0	0	294	1243	415	410	432	243	0	875	0	0	0	0	0	0	0	0	0	0	0	0	0	0	0	0	0	0	0	0	0	0	0	138	0	0	132	860	0	0	0	0	0	0	0
SV441	74	138	250	1127	0	0	45	427	0	0	60	132	0	126	0	355	278	203	0	0	178	0	0	91	0	0	124	0	0	0	390	0	106	0	73	164	103	0	0	0	0	0	83	99	0	0	0	119	0
SV448	0	61	164	149	0	0	71	260	80	123	108	47	0	227	0	625	875	121	61	310	238	136	0	118	122	289	79	0	0	0	36	281	204	0	255	0	0	0	0	0	35	200	0	0	77	0	0	0	0
SV458	91	264	684	573	0	0	0	0	0	0	0	0	0	0	0	0	0	0	0	0	0	0	0	0	0	0	0	0	0	172	0	1263	1130	0	1010	0	149	0	0	0	0	0	0	0	0	0	0	0	0
SV491	0	136	0	138	0	0	48	126	0	0	0	0	0	0	0	178	0	0	0	0	0	0	0	0	0	0	180	0	0	0	0	129	0	0	0	0	0	0	0	0	101	0	0	55	0	0	0	0	0
SV494	0	0	0	0	0	0	0	0	0	0	0	0	0	0	298	1831	1071	752	0	202	210	258	0	0	0	0	0	0	0	0	0	0	0	0	0	0	0	0	0	0	0	0	0	0	41	0	153	479	78
SV542	294	513	977	4582	219	126	0	0	0	0	0	0	0	0	0	0	0	0	0	0	0	0	0	0	0	0	0	0	0	51	1553	280	453	0	261	0	395	0	0	0	0	0	0	0	0	0	0	0	0
SV544	0	0	0	0	0	0	0	0	0	0	0	0	0	0	0	0	0	0	0	0	0	0	0	360	0	0	505	100	0	0	0	0	0	0	0	0	0	0	0	0	0	0	0	0	0	0	0	0	0
SV556	0	0	52	135	0	0	0	0	0	0	0	0	0	0	0	0	0	0	0	0	0	0	0	0	0	0	0	0	0	0	0	0	0	0	0	0	0	0	83	0	0	134	0	0	0	0	0	0	0
SV584	0	0	0	0	0	0	0	0	0	0	0	0	0	0	0	0	0	0	0	0	0	0	0	0	0	0	0	0	0	0	0	0	0	0	0	0	0	0	79	0	54	129	0	0	0	0	0	0	0
SV586	0	100	173	950	0	0	0	323	0	0	45	104	0	108	43	338	196	153	0	0	0	0	0	64	0	60	102	0	0	0	322	50	92	0	52	144	87	0	0	0	0	0	49	79	46	0	0	84	0
SV591	0	57	104	131	0	0	59	215	76	71	105	0	0	183	0	462	681	93	61	248	184	78	0	83	77	223	72	0	0	35	0	215	185	0	188	0	0	92	0	31	0	149	0	0	0	0	0	0	0
SV642	0	0	0	0	0	0	0	0	0	0	0	0	0	0	0	0	0	0	0	0	0	0	139	469	441	1100	353	0	0	0	0	0	0	0	0	0	0	0	0	0	0	0	0	0	0	0	0	0	0
SV668	0	0	0	0	0	0	0	0	0	0	0	0	0	0	0	0	0	0	0	0	0	0	0	0	0	0	169	0	0	0	0	0	0	0	0	0	0	0	0	0	0	0	0	0	0	0	0	0	0
SV683	0	57	0	0	0	0	0	0	0	0	0	0	0	0	0	0	0	0	0	0	0	0	0	0	0	0	0	0	0	0	0	164	0	0	0	0	0	0	0	0	0	0	0	0	0	0	0	0	0
SV708	0	39	29	108	0	0	0	0	0	0	0	0	0	0	0	0	0	0	0	0	0	0	0	0	0	0	0	0	0	0	0	0	0	0	0	0	0	0	0	0	0	0	0	0	0	0	0	0	0
SV820	0	0	0	0	0	0	0	0	0	0	0	0	0	0	0	0	0	0	0	0	0	0	0	0	0	0	0	0	0	0	0	0	0	0	0	0	0	0	0	0	0	0	0	0	0	0	0	0	0
SV832	0	0	0	0	0	0	0	0	0	22	0	0	0	0	0	0	0	0	0	0	0	0	0	0	0	0	90	0	83	0	0	76	0	0	0	0	0	0	0	0	0	6	0	0	151	70	0	0	0
SV879	0	0	0	0	0	0	0	0	0	0	0	0	0	0	0	0	0	0	0	0	0	0	0	0	0	0	44	0	0	0	0	67	58	0	0	0	0	0	0	0	0	0	0	0	0	80	0	0	0
SV905	0	0	0	0	0	0	0	0	0	0	0	0	0	0	0	0	0	0	0	0	0	0	0	0	0	0	0	0	0	0	0	0	0	0	0	0	0	0	0	0	0	0	0	0	46	0	0	0	0
SV913	0	0	0	83	0	0	0	0	0	0	0	0	0	0	0	45	0	0	0	0	0	0	0	0	0	0	0	58	0	0	0	29	0	0	0	0	0	0	0	0	0	0	0	0	0	0	0	0	0
SV916	0	0	0	0	0	0	0	0	0	0	0	0	0	0	0	0	0	0	0	0	0	0	0	0	0	0	0	0	0	0	0	0	0	0	0	0	0	0	0	0	0	0	0	0	46	0	0	0	0
SV936	0	129	146	371	0	76	74	289	0	0	0	74	0	179	92	210	98	56	0	0	0	0	0	0	0	187	0	0	0	0	695	0	0	0	0	0	0	0	0	0	0	0	231	96	0	0	0	304	0
SV953	0	0	155	321	0	129	75	266	0	163	217	139	0	269	126	361	86	0	61	179	0	61	0	65	0	0	0	0	0	0	669	0	0	0	0	0	0	58	0	0	0	0	191	98	0	0	147	300	0
SV962	0	0	0	0	0	0	273	930	0	196	284	266	0	574	0	0	0	0	0	0	0	0	0	0	0	0	0	0	0	0	0	0	0	0	0	0	0	0	0	0	0	0	692	438	0	0	0	0	0
SV965	0	0	0	0	0	0	0	0	0	0	0	0	0	0	0	0	0	0	0	0	0	0	0	0	0	0	0	0	0	0	0	0	0	0	0	0	0	0	0	0	0	0	0	0	0	0	0	0	0
SV995	0	0	0	0	0	0	0	0	0	0	0	0	0	0	0	118	0	0	0	0	0	0	0	0	0	0	0	0	0	0	0	0	0	0	0	0	0	0	0	0	0	0	0	0	0	0	0	0	0
SV1072	0	0	0	0	0	0	0	0	0	0	0	0	0	0	279	800	359	0	0	230	153	254	0	0	0	0	0	0	0	0	0	0	0	0	0	0	0	0	0	0	0	0	0	0	0	0	139	1009	0
SV1113	0	0	0	0	0	0	0	0	0	0	0	0	0	0	0	0	0	0	0	0	0	0	0	0	0	0	0	0	0	0	0	0	0	0	0	0	0	0	0	0	0	0	0	0	134	253	0	0	0
SV1126	0	0	0	0	0	0	0	0	0	0	0	0	0	0	0	0	0	0	0	0	0	0	0	0	0	0	0	42	54	0	0	80	0	0	0	0	0	0	0	0	0	0	0	0	0	63	0	0	0
SV1153	0	0	0	0	0	0	0	0	0	0	0	0	0	0	0	0	0	0	0	0	0	0	0	0	0	0	0	0	0	0	0	0	0	0	0	0	0	0	0	0	0	0	0	0	0	0	0	0	0
SV1193	0	0	109	243	0	86	113	213	86	45	59	71	0	150	78	152	67	0	0	47	0	193	0	0	0	0	0	0	0	0	520	0	0	0	0	0	0	0	0	0	0	0	172	89	0	0	0	260	0
SV1304	0	17	5	0	0	0	0	0	0	0	0	0	0	0	0	0	0	0	0	0	0	0	0	0	0	0	0	0	0	0	0	325	0	0	0	0	0	0	0	0	0	0	0	0	0	0	0	0	0
SV1326	0	0	0	0	0	0	0	0	0	0	0	0	0	0	0	0	0	0	0	0	0	0	0	0	0	0	157	0	125	0	0	0	0	0	0	0	0	0	0	0	0	0	0	0	0	0	0	0	0
SV1344	0	0	0	0	0	0	0	0	0	0	0	0	0	0	0	0	0	0	0	0	0	0	0	0	0	0	0	0	0	0	0	0	0	0	0	0	0	0	0	0	0	0	0	0	0	0	0	0	0
SV1368	0	0	0	0	0	0	0	0	0	0	0	0	0	0	0	0	0	0	0	0	0	0	0	0	0	0	0	0	0	0	0	0	0	0	0	0	0	0	0	0	0	0	0	0	0	0	0	0	0
SV1402	0	0	0	0	0	0	0	0	0	0	0	0	0	0	0	0	0	0	0	0	0	0	0	0	0	0	37	0	0	0	0	47	0	0	0	0	0	0	0	0	0	0	0	0	0	63	0	0	0
SV1405	0	0	0	0	0	0	0	0	0	0	0	0	0	0	0	0	0	0	0	0	0	0	0	0	0	0	0	81	89	0	0	0	0	0	0	0	158	0	0	0	0	0	0	0	0	0	0	0	0
SV1430	0	0	0	0	0	0	0	0	0	0	0	0	0	0	0	0	0	0	0	0	0	0	0	0	0	0	0	105	103	0	0	0	0	0	0	0	100	0	0	0	0	0	0	0	0	0	0	0	0
SV1448	260	0	262	152	173	252	0	0	185	879	0	0	0	0	0	0	0	0	0	0	173	0	0	0	0	0	0	0	0	0	0	0	0	0	0	0	0	0	0	0	0	0	0	0	0	0	0	0	0
SV1596	0	0	233	124	149	230	0	0	0	748	68	0	0	0	0	0	0	0	0	0	81	0	0	0	0	0	0	0	0	0	0	0	0	0	0	0	0	0	0	0	0	0	0	0	0	0	0	0	0
SV1655	0	31	89	231	0	0	0	163	0	0	0	0	0	0	0	0	54	0	0	0	162	0	0	0	0	0	0	0	0	0	415	0	0	0	0	0	0	0	0	0	0	0	139	79	0	0	0	192	0
SV1668	0	0	0	0	0	0	0	0	0	0	0	0	0	0	0	0	0	0	0	0	0	0	0	0	0	0	0	0	0	0	0	0	0	0	0	296	0	0	0	0	54	0	0	0	0	0	0	0	0
SV1671	0	0	213	102	130	170	0	0	0	706	0	100	0	0	0	0	0	0	0	0	0	0	0	74	0	0	0	0	0	0	0	0	0	0	0	0	0	0	0	0	0	0	0	0	0	0	0	0	0
SV1700	0	0	37	162	184	0	72	108	0	0	0	0	0	0	92	75	0	0	0	0	0	105	69	0	0	0	0	0	0	0	0	0	0	0	0	0	0	0	0	0	0	0	0	0	0	0	0	0	82
SV1705	0	0	0	0	0	0	0	0	0	0	0	0	0	0	0	0	0	0	0	0	0	0	0	0	0	0	0	48	0	0	0	0	0	0	0	271	0	26	0	0	123	0	0	0	0	0	0	0	0
SV1730	0	0	0	0	0	0	0	0	0	0	0	0	0	0	0	0	0	0	0	0	0	0	0	0	0	0	0	63	152	0	0	0	0	0	0	0	80	0	0	0	0	0	0	0	0	0	0	0	0
SV1745	0	0	0	0	0	0	0	0	0	0	0	0	0	0	0	0	0	0	0	0	0	0	0	0	0	0	0	0	0	0	0	0	0	0	0	0	0	0	0	0	0	0	0	0	0	0	0	0	0
SV1750	0	0	0	0	0	0	66	0	87	0	33	121	0	0	0	54	134	0	0	0	0	120	0	0	0	0	0	0	0	0	0	0	0	0	0	0	0	0	0	0	0	0	0	0	0	0	0	0	0
SV1761	0	0	0	0	0	0	0	0	0	0	0	0	0	0	0	0	0	0	0	0	0	0	0	0	0	0	0	0	0	0	0	0	0	0	0	125	254	0	0	0	0	0	0	0	0	0	0	0	0
SV1768	205	108	191	0	0	176	135	0	0	0	104	0	0	0	0	0	0	0	0	68	130	81	97	20	0	0	0	0	0	0	0	0	0	0	0	0	0	0	0	0	0	0	0	0	0	0	0	0	0
SV1801	188	332	178	169	0	175	0	0	0	0	0	0	0	0	0	0	0	0	0	0	0	0	0	0	0	0	0	0	0	0	0	0	0	0	0	0	0	0	0	0	0	0	0	0	0	0	0	0	0
SV1881	0	0	0	0	0	0	0	0	0	228	0	0	0	0	0	0	0	0	0	0	0	0	0	0	0	0	0	0	0	0	0	0	0	0	0	0	0	0	0	0	0	0	0	0	0	0	0	0	0
SV1887	36	0	0	35	0	0	0	0	0	0	0	0	0	0	0	0	0	0	0	0	0	0	0	0	0	0	0	0	0	0	0	0	0	0	0	0	0	0	0	0	0	0	0	0	0	0	0	0	0
SV1939	0	0	0	0	0	0	0	0	0	196	0	0	0	0	0	0	0	0	0	0	0	0	0	0	0	0	0	0	0	0	0	0	0	0	0	0	0	0	0	0	0	0	0	0	0	0	0	0	0
SV1989	0	0	0	0	0	0	0	0	0	0	0	0	0	0	0	0	0	0	0	0	0	0	0	0	0	0	0	0	46	0	0	0	0	0	0	0	0	0	0	0	0	0	0	0	0	0	0	0	0
SV1990	0	0	167	97	92	144	0	0	40	489	0	0	0	0	0	0	0	0	0	0	59	0	0	0	0	0	0	0	0	0	0	0	0	0	0	0	0	0	0	0	0	0	0	0	0	0	0	0	0
SV2028	0	0	0	0	0	0	0	0	0	0	0	0	0	0	0	0	0	0	0	0	0	0	0	0	0	0	0	0	0	0	0	0	0	0	0	219	0	0	0	0	56	0	47	0	0	0	0	0	0
SV2063	0	0	0	0	0	0	91	93	0	0	0	0	0	0	0	102	53	0	0	69	0	83	0	0	0	0	0	0	0	0	0	0	0	0	0	0	0	0	0	0	0	0	0	0	0	0	0	0	0
SV2068	0	111	0	145	0	0	0	54	50	0	0	66	0	0	0	127	0	0	0	0	0	148	0	0	0	48	0	0	0	0	0	0	0	0	0	0	0	0	0	0	0	0	0	0	0	0	0	0	0
SV2100	0	0	0	0	0	0	0	0	0	0	0	0	0	0	0	0	0	0	0	0	0	0	0	0	0	0	0	0	0	0	0	0	0	0	0	0	0	0	0	0	29	0	0	0	0	0	0	0	0
SV2116	0	0	0	0	0	0	0	0	0	0	0	0	0	0	0	0	0	0	0	0	0	0	0	0	0	0	0	70	0	0	0	0	0	0	0	0	0	0	0	0	0	0	0	0	0	0	0	0	0
SV2141	55	0	0	0	0	0	0	0	0	153	0	0	0	0	0	0	0	0	0	0	0	0	0	0	0	0	0	0	0	0	0	0	0	0	0	0	0	0	0	0	0	0	0	0	0	0	0	0	0
SV2179	0	0	0	0	0	0	0	0	0	0	0	0	0	0	0	0	0	0	0	0	0	0	0	0	0	0	0	0	0	0	0	0	0	0	0	0	0	0	0	0	0	0	0	0	0	0	0	31	0
SV2318	0	0	0	0	0	0	0	0	0	0	0	0	0	0	0	0	0	0	0	0	0	0	0	0	0	0	0	0	0	0	0	0	0	0	0	0	0	0	0	0	0	0	0	0	0	0	0	0	0
SV2348	0	0	0	0	0	0	0	0	0	0	0	0	0	0	0	0	0	0	0	0	0	0	0	0	0	0	0	0	0	0	0	0	0	0	0	0	0	0	0	0	0	0	0	0	0	0	0	0	0
SV2416	0	84	0	0	0	0	0	0	0	0	0	0	0	0	94	0	0	0	59	0	0	87	0	0	0	113	0	0	0	0	0	0	0	0	0	0	0	0	0	0	0	0	0	0	0	0	0	0	0
SV2452	0	0	0	0	0	0	0	0	0	0	0	0	0	0	0	0	0	0	0	0	0	0	0	0	0	0	0	0	0	0	0	0	0	0	0	0	0	0	0	0	0	0	0	0	0	0	0	0	0
SV2461	0	0	0	0	0	0	0	0	0	0	0	0	0	0	0	0	0	0	0	0	0	0	0	0	0	0	0	0	0	43	52	0	0	0	0	0	0	0	0	0	0	0	0	0	0	0	0	0	0
SV376	0	0	0	0	0	0	0	0	0	0	0	0	0	0	0	0	0	0	0	0	0	0	0	0	0	0	0	0	0	0	0	0	0	0	0	0	0	0	0	0	0	0	0	0	0	0	0	0	0
SV393	0	0	0	0	0	0	0	0	0	0	0	0	0	0	0	0	0	0	0	0	0	0	0	0	0	0	0	0	0	0	0	0	0	0	0	0	0	0	0	0	0	0	0	0	0	0	0	0	0
SV406	0	0	0	0	0	0	0	0	0	0	0	0	0	0	0	0	0	0	0	0	0	0	0	0	0	0	0	0	0	0	0	0	0	0	0	0	0	0	0	0	0	0	0	0	0	0	0	0	0
SV489	0	0	0	0	0	0	0	0	0	0	0	0	0	0	0	0	0	0	0	0	0	0	0	0	0	0	0	0	0	0	0	0	0	0	0	0	0	0	0	0	0	0	0	0	0	0	0	0	0
SV610	0	0	0	0	0	0	0	0	0	0	0	0	0	0	0	0	0	0	0	0	0	0	0	0	0	0	0	0	0	0	0	0	0	0	0	0	0	0	0	0	0	0	0	0	0	0	0	0	0
SV804	0	0	0	0	0	0	0	0	0	0	0	0	0	0	0	0	0	0	0	0	0	0	0	0	0	0	0	0	0	0	0	0	0	0	0	0	0	0	0	0	0	0	0	0	0	0	0	0	0
SV889	0	0	0	0	0	0	0	0	0	0	0	0	0	0	0	0	0	0	0	0	0	0	0	0	0	0	0	0	0	0	0	0	0	0	0	0	0	0	0	0	0	0	0	0	0	0	0	0	0
SV992	0	0	0	0	0	0	0	0	0	0	0	0	0	0	0	0	0	0	0	0	0	0	0	0	0	0	0	0	0	0	0	0	0	0	0	0	0	0	0	0	5	0	0	0	0	0	0	0	0
SV1215	0	0	0	0	0	0	0	0	0	0	0	0	0	0	0	0	0	0	0	0	0	0	0	0	0	0	0	0	0	0	0	0	0	0	0	0	0	0	0	0	0	0	0	0	0	0	0	0	0
SV2426	0	0	0	0	0	0	0	0	0	0	0	0	0	0	0	0	0	0	0	0	0	15	0	0	0	0	0	0	0	0	0	0	0	0	0	0	0	0	0	0	0	0	0	0	0	0	0	0	0
SV2489	0	0	0	0	0	0	0	0	0	0	0	0	0	24	0	0	0	0	0	0	0	0	0	0	0	0	0	0	0	0	19	0	0	0	0	0	0	0	0	0	0	0	0	0	0	0	0	0	0
SV2153	0	38	0	0	0	0	0	0	0	0	0	102	0	90	0	0	0	35	0	71	0	0	0	0	0	23	0	0	0	0	180	0	51	0	0	26	0	0	0	0	0	20	0	0	0	0	0	27	0
SV2360	0	0	30	0	0	0	0	0	0	0	0	0	0	0	0	0	0	0	0	0	0	0	0	0	0	0	0	0	0	0	0	0	0	0	0	0	20	23	0	0	0	0	0	37	0	0	0	0	0
SV2391	0	0	0	55	0	33	0	0	0	78	0	0	0	0	0	0	0	0	13	0	0	0	0	0	0	0	0	0	0	0	0	0	0	0	0	0	0	0	0	11	0	0	0	0	0	0	0	0	0
SV2487	0	0	0	0	0	0	0	30	0	0	0	26	0	0	0	0	13	0	0	0	0	0	0	0	0	0	0	0	0	0	0	0	110	0	17	0	0	0	0	0	0	0	0	0	0	0	0	0	10
SV221	0	0	0	0	0	0	0	0	136	0	55	0	0	0	0	0	0	0	176	0	0	0	0	0	0	1089	0	162	145	0	0	0	169	0	0	0	0	0	0	44	25	30	0	0	0	41	0	0	0
SV310	0	0	0	0	0	0	0	0	211	65	0	0	126	0	0	0	0	0	148	0	106	0	0	0	33	1064	0	0	0	0	0	0	160	0	0	0	0	0	130	0	0	0	0	0	114	0	0	0	0
SV382	0	0	0	0	0	0	0	0	86	0	0	0	0	0	0	0	0	0	110	0	0	0	0	0	0	887	0	0	0	0	0	0	112	0	0	0	0	0	41	0	0	0	0	0	31	0	0	0	0
SV480	0	0	0	0	0	0	25	0	0	0	0	56	0	0	0	0	0	0	102	0	0	0	0	0	0	624	0	38	0	0	0	0	113	0	0	0	0	0	0	0	0	0	0	0	0	0	0	0	0
SV526	0	147	634	446	0	1517	0	0	0	0	0	0	0	0	0	0	0	0	0	0	0	0	0	0	0	0	0	0	0	0	0	0	128	0	0	0	0	0	0	0	0	0	0	0	0	0	0	0	0
SV794	0	0	0	0	0	0	0	0	401	0	56	0	112	0	0	0	0	0	0	0	0	0	0	0	0	0	0	0	0	0	0	0	0	0	0	0	0	0	149	41	58	22	0	0	0	0	0	0	0
SV1036	0	0	156	132	0	0	112	98	72	30	0	135	0	0	146	0	0	0	0	0	0	496	99	0	0	106	0	0	0	0	0	0	0	0	0	0	0	46	0	0	0	0	0	0	0	0	0	0	70
SV1068	84	44	182	101	0	0	72	0	0	0	0	117	0	0	0	91	0	0	0	0	235	416	0	0	0	0	0	0	0	0	0	0	0	0	0	0	0	0	0	0	0	0	0	0	0	0	0	0	0
SV1110	0	0	0	0	0	0	0	0	0	0	0	0	0	0	148	345	0	0	0	0	255	1654	0	0	0	0	0	0	0	0	0	0	0	0	0	0	0	0	0	0	0	0	0	0	0	0	0	0	64
SV1119	0	0	0	0	0	0	0	0	0	0	0	0	0	0	0	0	0	0	581	0	97	0	0	0	0	0	0	0	0	0	0	0	0	0	0	0	0	0	0	0	0	0	0	0	134	39	0	0	0
SV1194	0	82	240	0	70	0	230	0	0	0	0	216	0	0	0	0	0	0	55	0	0	334	0	0	0	98	32	0	0	0	0	0	0	0	0	0	0	0	0	0	0	0	0	0	0	0	0	0	0
SV1311	0	0	0	66	0	0	0	0	0	0	203	0	0	0	171	244	101	0	0	0	0	303	0	28	0	0	0	0	0	0	0	0	106	0	0	0	0	0	0	0	0	0	0	0	0	0	0	0	0
SV1325	0	109	144	105	0	0	146	0	0	0	0	0	0	0	0	229	0	0	0	23	0	374	0	0	0	0	0	0	0	0	0	0	0	0	0	0	0	0	0	0	0	0	0	0	0	0	0	0	0
SV1515	0	0	0	170	0	96	0	133	0	0	0	0	0	41	0	82	0	0	0	0	155	305	90	0	0	0	0	0	0	0	0	0	0	0	0	0	0	101	0	0	0	0	0	0	0	0	0	0	0
SV1739	118	0	49	0	0	0	0	0	0	0	0	0	0	0	0	0	0	0	0	0	0	210	0	0	0	0	0	0	0	0	0	0	0	0	0	0	0	0	0	0	41	0	0	27	0	0	0	0	0
SV1878	0	0	0	0	0	0	354	0	79	0	193	263	0	0	0	0	0	0	0	0	0	0	0	0	0	0	0	0	0	0	0	0	0	0	0	0	0	43	0	0	0	0	0	0	0	0	0	0	0
SV477	0	0	0	0	0	0	0	0	0	0	0	0	0	0	0	0	0	0	955	0	0	0	0	0	0	169	0	99	49	0	0	0	248	0	0	0	0	0	0	0	0	0	0	0	0	0	0	0	0
SV523	0	0	0	0	0	0	0	0	0	0	0	0	0	0	0	0	0	0	908	0	0	0	0	0	0	158	0	119	72	0	0	0	232	0	4	0	0	0	0	0	0	0	0	0	0	0	0	0	0
SV646	0	0	0	0	0	0	0	0	0	0	0	0	0	0	0	0	0	68	729	0	0	0	61	0	0	117	0	95	37	0	0	0	216	0	0	0	0	0	0	0	0	0	0	0	0	0	0	0	0
SV795	0	0	0	0	0	0	0	0	0	0	0	0	0	0	0	0	0	0	574	0	0	0	0	0	0	110	0	79	0	0	0	24	156	0	0	0	0	0	0	0	0	0	0	0	0	0	0	0	0
SV1335	0	0	0	0	0	0	0	0	0	0	0	0	0	0	0	0	0	0	725	0	0	0	46	0	0	0	0	0	0	0	0	0	251	0	0	0	0	0	0	0	0	0	0	0	0	0	0	0	0
SV1356	0	0	0	0	0	0	0	0	0	0	0	0	0	0	0	0	0	0	720	0	0	0	0	0	0	0	0	0	0	0	0	0	230	0	0	0	0	0	0	0	0	0	0	0	0	0	0	0	0
SV1546	0	0	0	0	0	0	0	0	0	0	0	0	0	0	0	0	0	0	591	0	0	0	0	0	0	0	0	0	0	0	0	0	187	0	0	0	0	0	0	0	0	0	0	0	0	0	0	0	0
SV1845	0	0	0	0	0	0	0	0	0	0	0	0	0	0	0	0	0	0	474	0	0	0	0	0	0	0	0	0	0	0	0	0	148	0	0	0	0	0	0	0	0	0	0	0	0	0	0	0	0
SV1996	0	0	0	0	0	0	0	0	0	0	0	0	0	0	0	0	0	0	0	0	4	0	0	0	0	0	0	0	0	12	273	0	0	0	0	0	0	0	0	0	0	0	0	0	0	0	0	0	0
SV2204	0	0	0	0	0	0	0	0	0	0	0	0	0	415	0	0	0	0	0	0	0	0	0	0	0	0	0	0	0	0	0	35	0	0	0	0	0	39	0	0	0	0	0	0	0	0	0	0	0
SV2266	0	0	0	0	0	0	0	0	0	0	0	0	0	0	0	0	0	0	0	0	0	0	0	0	0	0	0	0	0	0	240	0	0	0	0	0	0	0	0	0	0	0	0	0	0	0	0	0	0
SV2279	0	0	0	0	0	0	0	0	0	0	0	0	0	0	0	0	0	0	0	0	0	0	0	0	0	0	0	0	0	0	0	0	0	0	0	0	0	0	0	0	0	0	0	0	0	0	0	0	0
SV2356	0	0	0	0	0	0	0	0	0	0	0	0	0	0	0	0	0	0	75	10	20	0	0	0	0	0	0	0	0	0	0	0	0	0	0	0	0	0	26	0	0	0	0	32	0	0	7	0	0
SV2375	0	0	204	4	0	0	0	0	0	0	0	0	0	81	0	0	0	0	0	0	74	0	0	0	0	0	0	0	0	0	0	0	0	0	0	0	0	0	0	0	0	0	0	0	0	0	0	0	0
SV2393	0	0	0	0	0	0	0	0	0	0	0	0	0	0	0	0	0	0	0	0	0	0	0	0	0	0	0	0	0	0	0	0	0	0	0	0	0	0	0	0	0	0	0	0	0	0	0	0	0
SV2403	0	0	0	0	0	0	0	0	0	0	0	0	0	0	0	0	0	0	0	0	0	0	0	0	0	0	0	0	0	0	192	0	11	0	0	0	0	0	0	0	0	0	0	0	0	0	0	0	0
SV2409	0	0	0	0	0	0	0	0	0	0	0	0	0	0	0	0	0	0	0	0	0	0	0	0	0	0	0	0	0	0	0	0	0	0	0	0	0	0	0	0	0	0	0	0	0	0	0	0	0
SV2427	4	0	158	0	0	0	0	0	0	0	0	0	0	0	0	0	0	0	0	0	0	0	0	0	0	0	0	0	0	0	0	6	0	0	0	0	0	0	0	0	0	0	0	0	0	0	0	0	0
SV2511	6	0	7	20	0	0	0	0	0	0	0	0	0	0	0	0	0	0	0	0	0	0	0	0	0	0	0	0	0	0	0	0	0	0	0	0	5	0	0	0	0	0	0	0	0	0	0	0	0
SV922	0	0	0	0	0	0	0	0	0	0	0	0	0	0	0	0	0	0	0	0	0	0	0	0	0	0	0	0	0	0	0	0	0	0	0	0	0	0	0	0	0	0	0	0	0	0	0	0	0
SV1164	152	0	0	0	0	0	0	0	0	0	0	0	0	0	0	0	0	0	0	0	0	0	0	0	0	118	0	0	0	0	0	0	0	0	0	0	0	0	0	0	0	0	0	0	0	0	0	0	0
SV1555	0	0	0	0	0	0	0	0	0	0	0	0	0	0	0	0	0	0	132	0	0	0	0	0	0	0	0	0	0	0	0	0	0	0	0	0	0	0	0	0	0	0	0	0	0	0	0	0	0
SV1793	0	96	0	0	0	0	0	0	0	0	0	0	0	0	0	6	0	0	0	0	0	0	0	0	0	0	0	0	0	0	0	0	0	0	0	0	0	0	0	0	0	0	0	143	10	0	0	0	0
SV1870	0	0	0	89	0	0	0	14	0	0	0	0	0	35	0	0	0	0	0	0	0	0	0	0	0	0	0	0	0	15	129	0	0	0	0	0	0	0	0	0	0	0	0	0	0	0	0	18	0
SV2070	0	0	0	0	0	0	0	0	0	0	0	0	0	0	0	0	0	0	0	0	0	0	0	0	0	0	0	0	0	0	0	0	0	0	109	0	0	0	0	0	0	0	0	0	0	0	0	0	0
SV2174	0	43	0	0	0	0	0	0	0	6	0	0	42	0	0	0	0	0	0	0	0	0	0	0	0	0	0	0	0	0	0	0	0	0	0	0	0	67	0	0	0	0	0	0	18	0	0	0	11
SV2230	0	0	57	0	0	0	0	0	0	37	0	67	0	0	0	0	66	8	16	0	0	0	0	0	0	34	0	0	0	0	0	0	0	0	0	0	0	0	0	0	0	0	0	99	0	0	0	0	0
SV2343	0	0	0	0	0	0	0	0	0	0	0	0	0	0	0	0	0	0	0	0	0	0	0	0	0	0	0	0	0	0	0	0	0	0	0	0	0	0	0	0	0	0	0	0	0	0	0	0	0
SV2357	21	0	0	19	0	0	0	0	0	0	0	0	0	0	0	0	0	0	0	0	0	0	15	0	0	0	0	0	0	0	0	0	0	0	0	0	0	0	0	0	0	0	0	0	0	0	0	0	0
SV2392	0	0	0	0	0	0	0	0	0	0	0	0	0	0	0	0	0	0	0	0	0	0	0	0	0	0	0	61	0	0	0	0	0	0	53	0	0	0	0	0	50	0	0	0	0	0	0	0	0
SV2418	0	39	0	0	0	0	0	0	0	0	0	0	0	0	0	0	0	0	0	0	0	0	0	0	0	0	0	0	0	0	0	0	0	0	0	0	0	0	0	0	0	0	0	0	0	0	0	0	0
SV2425	0	0	0	0	0	0	0	0	0	0	0	0	0	0	0	0	0	0	0	0	0	0	0	0	0	0	0	0	0	0	0	0	0	0	0	0	0	0	0	0	0	0	0	0	0	0	0	0	0
SV2443	0	0	0	0	0	0	0	0	0	0	0	0	0	0	0	0	0	0	0	0	0	0	0	0	0	0	0	0	0	0	0	0	0	0	0	0	0	0	0	0	0	0	0	0	0	0	0	0	0
SV2458	0	0	0	0	0	0	0	0	31	0	0	0	0	9	0	0	0	0	0	0	0	0	0	0	0	0	0	0	0	0	0	0	0	0	30	0	0	0	0	0	0	0	0	0	0	0	0	0	0
SV2462	0	48	0	0	0	0	0	0	0	0	0	0	0	0	0	0	0	0	0	0	0	0	0	0	0	0	0	0	0	25	0	0	0	0	0	0	0	0	0	0	0	0	0	0	0	0	0	0	10
SV2471	0	0	0	0	0	0	0	0	0	0	0	0	0	0	0	0	0	0	0	0	0	0	0	0	0	0	0	0	0	0	0	0	0	0	0	0	0	0	0	0	0	0	0	0	0	0	0	0	0
SV2478	0	0	0	0	0	0	0	0	0	0	0	63	0	0	0	0	0	0	0	0	0	0	0	0	0	0	0	0	5	0	0	0	7	0	0	0	0	0	0	0	0	0	0	0	0	0	0	0	0
SV2479	0	0	0	0	0	0	0	0	0	0	0	0	0	0	0	0	0	0	0	0	0	0	0	0	0	0	0	0	0	0	0	0	0	0	0	0	0	0	0	0	82	0	0	0	0	0	0	0	0
SV2492	0	0	0	0	0	0	0	0	0	0	0	0	0	0	0	0	0	0	0	0	0	0	0	0	0	0	0	0	0	0	0	0	0	0	0	0	0	0	0	0	0	0	0	0	0	0	0	0	0
SV2494	0	0	0	0	0	0	14	0	0	0	0	0	0	0	0	0	0	0	0	0	6	0	0	0	0	0	0	0	0	0	0	0	0	0	5	0	0	0	0	0	0	0	0	0	0	0	0	0	0
SV2498	0	0	0	0	0	0	0	0	0	0	0	0	0	0	0	0	0	0	0	0	0	0	0	0	0	0	0	0	0	0	0	0	0	0	0	0	0	0	0	0	0	0	0	0	0	0	0	0	0
SV2502	0	0	0	22	0	0	0	0	0	0	0	0	0	0	0	0	0	54	0	0	0	0	0	0	0	0	0	0	0	0	0	0	0	0	27	0	0	0	0	0	0	0	0	0	0	0	0	0	0
SV2507	0	0	0	0	0	0	0	0	0	0	0	0	0	0	0	0	0	0	0	0	0	0	0	0	0	0	0	0	0	0	0	0	0	0	0	29	0	0	0	0	0	0	0	0	0	0	0	0	0
SV2508	0	0	0	0	0	0	0	0	0	0	0	0	0	0	0	0	0	0	0	0	0	0	0	0	0	0	0	0	0	0	0	0	0	0	0	0	0	0	0	0	0	0	0	0	0	0	0	0	0
SV2509	0	0	0	0	0	0	0	0	0	0	0	0	13	0	0	0	0	0	0	0	0	0	0	0	0	0	0	19	0	0	0	0	0	0	0	0	0	0	0	0	0	0	0	0	16	0	0	0	12
SV2510	0	0	0	0	0	0	0	0	0	0	0	0	0	0	0	0	0	0	0	0	0	14	0	0	0	0	0	0	0	0	0	0	0	0	0	0	0	15	0	0	0	0	46	0	0	0	0	0	0
SV2515	0	0	0	0	0	0	0	0	0	0	0	0	0	0	0	0	0	0	0	0	9	0	0	0	0	26	0	17	0	0	0	0	0	0	0	0	0	0	0	0	0	0	0	0	0	0	0	0	0
SV2522	0	0	0	0	0	0	0	0	0	0	0	0	0	0	0	0	0	0	11	0	0	3	0	0	0	0	0	0	0	0	0	0	0	0	0	0	0	0	0	0	0	0	0	0	19	0	0	0	0
SV1539	0	0	0	0	0	0	0	0	0	0	0	0	0	0	0	0	0	0	0	0	0	0	0	0	0	0	0	0	0	0	0	0	316	0	0	0	0	0	0	0	0	0	0	0	0	0	0	0	0
SV1551	0	0	0	0	0	0	0	0	0	0	0	0	0	14	0	0	0	0	0	0	0	0	0	0	0	0	0	0	0	0	0	42	301	0	30	0	0	0	0	0	0	0	0	15	0	0	0	0	0
SV1663	0	25	0	0	14	0	0	140	49	54	21	0	0	115	0	0	0	0	0	26	0	0	0	0	0	0	0	0	23	0	0	0	72	0	0	0	0	0	0	0	0	0	0	0	0	0	0	0	0
[truncated: 524 more rows]
[truncated: 231 more columns]
