# Supplementary material for: Climate-driven divergence in plant-microbiome interactions generates range-wide variation in bud break phenology
Source: Commun Biol. 2021 Jun 16;4:748. doi: 10.1038/s42003-021-02244-5 (PMC8209103; doi:10.1038/s42003-021-02244-5)
Supplement: Supplementary file 5 — Supplemental Data 3 [file 42003_2021_2244_MOESM5_ESM.csv]

ID	Phylum	Class	Order	Family	Genus	s.Cool	s.Warm	index	stat	p.value
SV85	Acidobacteria	Acidobacteria_Gp4	Gp4	NA	NA	0	1	2	0.75618208	0.000999001
SV91	Proteobacteria	Alphaproteobacteria	Rhizobiales	Methylobacteriaceae	Microvirga	0	1	2	0.827967371	0.000999001
SV95	Thaumarchaeota	Nitrososphaerales	Nitrososphaeraceae	Nitrososphaera	NA	0	1	2	0.790252288	0.000999001
SV107	Proteobacteria	Alphaproteobacteria	Rhodospirillales	Rhodospirillaceae	Skermanella	0	1	2	0.854774446	0.000999001
SV173	Proteobacteria	Alphaproteobacteria	Rhizobiales	Methylobacteriaceae	Microvirga	0	1	2	0.722673196	0.000999001
SV237	Proteobacteria	Betaproteobacteria	Burkholderiales	Comamonadaceae	Ramlibacter	0	1	2	0.768771491	0.000999001
SV243	Proteobacteria	Alphaproteobacteria	Rhodobacterales	Rhodobacteraceae	Rubellimicrobium	0	1	2	0.795169334	0.000999001
SV250	Proteobacteria	Alphaproteobacteria	Rhizobiales	Methylobacteriaceae	Microvirga	0	1	2	0.74601439	0.000999001
SV271	Firmicutes	Bacilli	Bacillales	Planococcaceae	Lysinibacillus	0	1	2	0.800329099	0.000999001
SV318	Thaumarchaeota	Nitrososphaerales	Nitrososphaeraceae	Nitrososphaera	NA	0	1	2	0.827280271	0.000999001
SV326	Planctomycetes	Planctomycetia	Planctomycetales	Planctomycetaceae	Pirellula	0	1	2	0.78595538	0.000999001
SV351	Actinobacteria	Actinobacteria	Actinomycetales	Propionibacteriaceae	Microlunatus	0	1	2	0.645716115	0.000999001
SV352	Actinobacteria	Actinobacteria	Rubrobacterales	Rubrobacteraceae	Rubrobacter	0	1	2	0.746875262	0.000999001
SV376	Proteobacteria	Alphaproteobacteria	Rhizobiales	Methylobacteriaceae	Microvirga	0	1	2	0.71099522	0.000999001
SV390	Proteobacteria	Alphaproteobacteria	Rhizobiales	Methylobacteriaceae	Microvirga	0	1	2	0.620173673	0.000999001
SV416	Nitrospirae	Nitrospira	Nitrospirales	Nitrospiraceae	Nitrospira	0	1	2	0.79968573	0.000999001
SV450	Proteobacteria	NA	NA	NA	NA	0	1	2	0.755793535	0.000999001
SV463	Acidobacteria	Acidobacteria_Gp6	Gp6	NA	NA	0	1	2	0.706154874	0.000999001
SV513	Thaumarchaeota	Nitrososphaerales	Nitrososphaeraceae	Nitrososphaera	NA	0	1	2	0.762444158	0.000999001
SV542	Thaumarchaeota	Nitrososphaerales	Nitrososphaeraceae	Nitrososphaera	NA	0	1	2	0.67936622	0.000999001
SV549	Acidobacteria	Acidobacteria_Gp4	Aridibacter	NA	NA	0	1	2	0.703771716	0.000999001
SV561	Proteobacteria	Alphaproteobacteria	Rhizobiales	Bradyrhizobiaceae	NA	0	1	2	0.678076711	0.000999001
SV577	Verrucomicrobia	Subdivision3	NA	NA	NA	0	1	2	0.670145062	0.000999001
SV583	Proteobacteria	Alphaproteobacteria	Rhizobiales	Methylobacteriaceae	NA	0	1	2	0.719408875	0.000999001
SV602	Chloroflexi	Anaerolineae	Anaerolineales	Anaerolineaceae	NA	0	1	2	0.651706715	0.000999001
SV664	Actinobacteria	Actinobacteria	Actinomycetales	Pseudonocardiaceae	NA	0	1	2	0.554700196	0.000999001
SV686	Proteobacteria	Alphaproteobacteria	Rhizobiales	Hyphomicrobiaceae	NA	0	1	2	0.756166752	0.000999001
SV712	Acidobacteria	Acidobacteria_Gp4	Gp4	NA	NA	0	1	2	0.613949687	0.000999001
SV767	Acidobacteria	Acidobacteria_Gp4	Gp4	NA	NA	0	1	2	0.638831329	0.000999001
SV807	Thaumarchaeota	Nitrososphaerales	Nitrososphaeraceae	Nitrososphaera	NA	0	1	2	0.680778332	0.000999001
SV818	Acidobacteria	Acidobacteria_Gp6	Gp6	NA	NA	0	1	2	0.617470911	0.000999001
SV891	Proteobacteria	Alphaproteobacteria	Rhodospirillales	Reyranella	NA	0	1	2	0.654321257	0.000999001
SV921	Acidobacteria	Acidobacteria_Gp4	Gp4	NA	NA	0	1	2	0.640512615	0.000999001
SV930	Actinobacteria	Actinobacteria	Actinomycetales	Pseudonocardiaceae	Actinomycetospora	0	1	2	0.610532806	0.000999001
SV966	Proteobacteria	Alphaproteobacteria	Rhizobiales	Methylobacteriaceae	Microvirga	0	1	2	0.697729816	0.000999001
SV1048	Proteobacteria	Alphaproteobacteria	Rhodospirillales	NA	NA	0	1	2	0.629181109	0.000999001
SV1049	Firmicutes	Bacilli	Bacillales	Alicyclobacillaceae	Tumebacillus	0	1	2	0.709916865	0.000999001
SV1202	Actinobacteria	Actinobacteria	Actinomycetales	Nocardioidaceae	Nocardioides	0	1	2	0.657412881	0.000999001
SV1219	Proteobacteria	Alphaproteobacteria	Rhizobiales	Beijerinckiaceae	Chelatococcus	0	1	2	0.635750773	0.000999001
SV1301	Nitrospirae	Nitrospira	Nitrospirales	Nitrospiraceae	Nitrospira	0	1	2	0.784464541	0.000999001
SV1314	Firmicutes	Bacilli	Bacillales	Bacillaceae_1	Domibacillus	0	1	2	0.632562719	0.000999001
SV1324	Firmicutes	Bacilli	Bacillales	Planococcaceae	NA	0	1	2	0.51920301	0.000999001
SV1331	Verrucomicrobia	Subdivision3	NA	NA	NA	0	1	2	0.659344465	0.000999001
SV1350	Proteobacteria	Alphaproteobacteria	Rhodospirillales	NA	NA	0	1	2	0.613979325	0.000999001
SV1412	Acidobacteria	Acidobacteria_Gp6	Gp6	NA	NA	0	1	2	0.577350269	0.000999001
SV1512	Proteobacteria	Alphaproteobacteria	Rhizobiales	Methylobacteriaceae	Methylobacterium	0	1	2	0.640769052	0.000999001
SV1657	Verrucomicrobia	Subdivision3	NA	NA	NA	0	1	2	0.630031316	0.000999001
SV1707	Planctomycetes	Planctomycetia	Planctomycetales	Planctomycetaceae	Thermogutta	0	1	2	0.640512615	0.000999001
SV1777	Euryarchaeota	Thermoplasmata	NA	NA	NA	0	1	2	0.636804208	0.000999001
SV1889	Acidobacteria	Acidobacteria_Gp4	Gp4	NA	NA	0	1	2	0.585227172	0.000999001
SV1918	Proteobacteria	Alphaproteobacteria	NA	NA	NA	0	1	2	0.577350269	0.000999001
SV1943	Verrucomicrobia	Subdivision3	NA	NA	NA	0	1	2	0.577350269	0.000999001
SV1948	Euryarchaeota	Thermoplasmata	NA	NA	NA	0	1	2	0.680249489	0.000999001
SV1999	Armatimonadetes	Chthonomonadetes	Chthonomonadales	Chthonomonadaceae	Chthonomonas	0	1	2	0.583429483	0.000999001
SV2124	Actinobacteria	Actinobacteria	Gaiellales	Gaiellaceae	Gaiella	0	1	2	0.580718576	0.000999001
SV2137	Verrucomicrobia	Subdivision3	NA	NA	NA	0	1	2	0.620173673	0.000999001
SV2306	Actinobacteria	Actinobacteria	Actinomycetales	NA	NA	0	1	2	0.537828158	0.000999001
SV2367	Planctomycetes	Planctomycetia	Planctomycetales	Planctomycetaceae	NA	0	1	2	0.554700196	0.000999001
SV2553	Proteobacteria	Alphaproteobacteria	Rhizobiales	NA	NA	0	1	2	0.563323471	0.000999001
SV2620	Chloroflexi	Anaerolineae	Anaerolineales	Anaerolineaceae	NA	0	1	2	0.567611433	0.000999001
SV2791	Verrucomicrobia	Subdivision3	NA	NA	NA	0	1	2	0.506369684	0.000999001
SV2942	Verrucomicrobia	Subdivision3	NA	NA	NA	0	1	2	0.531085005	0.000999001
SV3048	Actinobacteria	Actinobacteria	Actinomycetales	Nocardiaceae	Rhodococcus	0	1	2	0.531085005	0.000999001
SV3135	Verrucomicrobia	Subdivision3	NA	NA	NA	0	1	2	0.531085005	0.000999001
SV3137	Verrucomicrobia	Subdivision3	NA	NA	NA	0	1	2	0.59914469	0.000999001
SV3216	Chloroflexi	NA	NA	NA	NA	0	1	2	0.554700196	0.000999001
SV3300	candidate_division_WPS	1	NA	NA	NA	0	1	2	0.554700196	0.000999001
SV3373	Bacteroidetes	Sphingobacteriia	Sphingobacteriales	NA	NA	0	1	2	0.539853297	0.000999001
SV211	Proteobacteria	Betaproteobacteria	Burkholderiales	Oxalobacteraceae	Herbaspirillum	0	1	2	0.72195467	0.001998002
SV234	Firmicutes	Bacilli	Bacillales	Planococcaceae	Sporosarcina	0	1	2	0.700281425	0.001998002
SV472	Thaumarchaeota	Nitrososphaerales	Nitrososphaeraceae	Nitrososphaera	NA	0	1	2	0.634212497	0.001998002
SV540	Acidobacteria	Acidobacteria_Gp10	Gp10	NA	NA	0	1	2	0.665063539	0.001998002
SV689	Actinobacteria	Actinobacteria	Actinomycetales	Geodermatophilaceae	Geodermatophilus	0	1	2	0.731061932	0.001998002
SV778	Proteobacteria	Alphaproteobacteria	Rhodospirillales	Rhodospirillaceae	Lacibacterium	0	1	2	0.635869519	0.001998002
SV927	Actinobacteria	Actinobacteria	Solirubrobacterales	Solirubrobacteraceae	Solirubrobacter	0	1	2	0.515280577	0.001998002
SV1127	Actinobacteria	Actinobacteria	Actinomycetales	Nocardioidaceae	Nocardioides	0	1	2	0.606129889	0.001998002
SV1360	Bacteroidetes	Cytophagia	Cytophagales	Cytophagaceae	Adhaeribacter	0	1	2	0.480384461	0.001998002
SV1406	Proteobacteria	Betaproteobacteria	Burkholderiales	Burkholderiales_incertae_sedis	NA	0	1	2	0.506369684	0.001998002
SV1410	Nitrospirae	Nitrospira	Nitrospirales	Nitrospiraceae	Nitrospira	0	1	2	0.579919156	0.001998002
SV1465	Actinobacteria	Actinobacteria	Actinomycetales	Streptomycetaceae	Streptomyces	0	1	2	0.506369684	0.001998002
SV1569	Verrucomicrobia	Subdivision3	NA	NA	NA	0	1	2	0.590247379	0.001998002
SV1727	Acidobacteria	Acidobacteria_Gp6	Gp6	NA	NA	0	1	2	0.502480105	0.001998002
SV1741	Proteobacteria	Alphaproteobacteria	Rhizobiales	Hyphomicrobiaceae	Hyphomicrobium	0	1	2	0.577350269	0.001998002
SV1770	Acidobacteria	Acidobacteria_Gp6	Gp6	NA	NA	0	1	2	0.552117901	0.001998002
SV1954	Acidobacteria	Acidobacteria_Gp6	Gp6	NA	NA	0	1	2	0.531085005	0.001998002
SV2013	Acidobacteria	Acidobacteria_Gp6	Gp6	NA	NA	0	1	2	0.552570438	0.001998002
SV2234	Proteobacteria	Betaproteobacteria	Nitrosomonadales	Nitrosomonadaceae	Nitrosospira	0	1	2	0.575907733	0.001998002
SV2473	Proteobacteria	Alphaproteobacteria	Rhodospirillales	Rhodospirillaceae	NA	0	1	2	0.503759513	0.001998002
SV2649	Proteobacteria	Alphaproteobacteria	Rhodospirillales	Rhodospirillaceae	NA	0	1	2	0.605366649	0.001998002
SV2774	Proteobacteria	Gammaproteobacteria	NA	NA	NA	0	1	2	0.531085005	0.001998002
SV2890	Proteobacteria	Deltaproteobacteria	Myxococcales	Polyangiaceae	NA	0	1	2	0.506369684	0.001998002
SV3237	Chloroflexi	NA	NA	NA	NA	0	1	2	0.569629866	0.001998002
SV3431	Planctomycetes	Planctomycetia	Planctomycetales	Planctomycetaceae	Gemmata	0	1	2	0.528830976	0.001998002
SV417	Actinobacteria	Actinobacteria	Gaiellales	Gaiellaceae	Gaiella	0	1	2	0.610653598	0.002997003
SV506	Firmicutes	Bacilli	Bacillales	Bacillaceae_1	Bacillus	0	1	2	0.614903382	0.002997003
SV618	Proteobacteria	Alphaproteobacteria	Rhodospirillales	Rhodospirillaceae	NA	0	1	2	0.61915376	0.002997003
SV931	Proteobacteria	Alphaproteobacteria	Rhodobacterales	Rhodobacteraceae	Rubellimicrobium	0	1	2	0.546638435	0.002997003
SV1078	Actinobacteria	Actinobacteria	Actinomycetales	Pseudonocardiaceae	Pseudonocardia	0	1	2	0.675310223	0.002997003
SV1111	Actinobacteria	Actinobacteria	Actinomycetales	Microbacteriaceae	Mycetocola	0	1	2	0.547087837	0.002997003
SV1472	Proteobacteria	NA	NA	NA	NA	0	1	2	0.508926472	0.002997003
SV1740	Proteobacteria	Alphaproteobacteria	Rhodobacterales	Rhodobacteraceae	Paracoccus	0	1	2	0.506369684	0.002997003
SV1942	Verrucomicrobia	Subdivision3	NA	NA	NA	0	1	2	0.582848724	0.002997003
SV2029	Planctomycetes	Planctomycetia	Planctomycetales	Planctomycetaceae	NA	0	1	2	0.618711244	0.002997003
SV2387	Chloroflexi	Caldilineae	Caldilineales	Caldilineaceae	Litorilinea	0	1	2	0.492600343	0.002997003
SV2543	Proteobacteria	Alphaproteobacteria	Sphingomonadales	Sphingomonadaceae	Sphingomonas	0	1	2	0.541108516	0.002997003
SV2562	Chloroflexi	Anaerolineae	Anaerolineales	Anaerolineaceae	NA	0	1	2	0.561661747	0.002997003
SV2697	Proteobacteria	Deltaproteobacteria	Myxococcales	NA	NA	0	1	2	0.492393414	0.002997003
SV2777	Planctomycetes	Planctomycetia	Planctomycetales	Planctomycetaceae	Rubinisphaera	0	1	2	0.494117281	0.002997003
SV3016	Proteobacteria	Alphaproteobacteria	Rhizobiales	Methylobacteriaceae	Methylobacterium	0	1	2	0.480384461	0.002997003
SV3047	Armatimonadetes	Chthonomonadetes	Chthonomonadales	Chthonomonadaceae	Chthonomonas	0	1	2	0.480384461	0.002997003
SV3066	Firmicutes	NA	NA	NA	NA	0	1	2	0.480384461	0.002997003
SV3359	Bacteroidetes	Flavobacteriia	Flavobacteriales	Cryomorphaceae	NA	0	1	2	0.506369684	0.002997003
SV509	Actinobacteria	Actinobacteria	Rubrobacterales	Rubrobacteraceae	Rubrobacter	0	1	2	0.600901224	0.003996004
SV698	Acidobacteria	Acidobacteria_Gp4	Gp4	NA	NA	0	1	2	0.597514766	0.003996004
SV725	Bacteroidetes	Sphingobacteriia	Sphingobacteriales	Chitinophagaceae	Segetibacter	0	1	2	0.589368958	0.003996004
SV911	Acidobacteria	Acidobacteria_Gp7	Gp7	NA	NA	0	1	2	0.654067354	0.003996004
SV1095	Verrucomicrobia	Subdivision3	NA	NA	NA	0	1	2	0.62766023	0.003996004
SV1110	Verrucomicrobia	Subdivision3	NA	NA	NA	0	1	2	0.559829072	0.003996004
SV1158	candidate_division_WPS	1	NA	NA	NA	0	1	2	0.515376765	0.003996004
SV1233	Planctomycetes	Planctomycetia	Planctomycetales	Planctomycetaceae	NA	0	1	2	0.508596253	0.003996004
SV1336	Acidobacteria	Acidobacteria_Gp16	Gp16	NA	NA	0	1	2	0.534902476	0.003996004
SV1580	Acidobacteria	Acidobacteria_Gp3	Gp3	NA	NA	0	1	2	0.627896334	0.003996004
SV1733	Proteobacteria	Alphaproteobacteria	Rhizobiales	Methylobacteriaceae	NA	0	1	2	0.480384461	0.003996004
SV1982	Actinobacteria	Actinobacteria	Actinomycetales	Pseudonocardiaceae	Lentzea	0	1	2	0.529496961	0.003996004
SV2040	Actinobacteria	Actinobacteria	Actinomycetales	Micromonosporaceae	Actinoplanes	0	1	2	0.565589844	0.003996004
SV2163	Proteobacteria	Alphaproteobacteria	Caulobacterales	NA	NA	0	1	2	0.569887403	0.003996004
SV2326	Actinobacteria	Actinobacteria	Rubrobacterales	Rubrobacteraceae	Rubrobacter	0	1	2	0.506369684	0.003996004
SV2533	Acidobacteria	Acidobacteria_Gp4	Gp4	NA	NA	0	1	2	0.493663626	0.003996004
SV2864	Proteobacteria	Alphaproteobacteria	Rhizobiales	NA	NA	0	1	2	0.555885138	0.003996004
SV2888	Proteobacteria	NA	NA	NA	NA	0	1	2	0.518022587	0.003996004
SV3329	Bacteroidetes	Cytophagia	Cytophagales	Chryseolinea	NA	0	1	2	0.472342088	0.003996004
SV106	Bacteroidetes	Sphingobacteriia	Sphingobacteriales	Chitinophagaceae	Segetibacter	0	1	2	0.665333897	0.004995005
SV373	Firmicutes	Bacilli	Bacillales	Bacillaceae_1	Bacillus	0	1	2	0.661291063	0.004995005
SV597	Proteobacteria	Gammaproteobacteria	Xanthomonadales	Sinobacteraceae	Steroidobacter	0	1	2	0.626605268	0.004995005
SV762	Acidobacteria	Acidobacteria_Gp4	Gp4	NA	NA	0	1	2	0.552113533	0.004995005
SV859	Proteobacteria	Alphaproteobacteria	Rhizobiales	Bradyrhizobiaceae	NA	0	1	2	0.618496633	0.004995005
SV1192	Actinobacteria	Actinobacteria	Solirubrobacterales	Solirubrobacteraceae	Solirubrobacter	0	1	2	0.480384461	0.004995005
SV1211	Bacteroidetes	NA	NA	NA	NA	0	1	2	0.584093533	0.004995005
SV1470	Bacteroidetes	Cytophagia	Cytophagales	Ohtaekwangia	NA	0	1	2	0.575958634	0.004995005
SV1486	Thaumarchaeota	Nitrososphaerales	Nitrososphaeraceae	Nitrososphaera	NA	0	1	2	0.480384461	0.004995005
SV1939	Proteobacteria	Deltaproteobacteria	NA	NA	NA	0	1	2	0.480384461	0.004995005
SV2048	Proteobacteria	Deltaproteobacteria	Myxococcales	Polyangiaceae	NA	0	1	2	0.562913642	0.004995005
SV2146	Actinobacteria	Actinobacteria	Gaiellales	Gaiellaceae	Gaiella	0	1	2	0.480384461	0.004995005
SV3083	Proteobacteria	Gammaproteobacteria	Xanthomonadales	NA	NA	0	1	2	0.50978312	0.004995005
SV793	Proteobacteria	Deltaproteobacteria	NA	NA	NA	0	1	2	0.557388954	0.005994006
SV1392	Firmicutes	Bacilli	Bacillales	Bacillaceae_1	Bacillus	0	1	2	0.490104888	0.005994006
SV1590	Planctomycetes	Planctomycetia	Planctomycetales	Planctomycetaceae	Pirellula	0	1	2	0.501983316	0.005994006
SV2127	Proteobacteria	Deltaproteobacteria	NA	NA	NA	0	1	2	0.572327587	0.005994006
SV2797	Proteobacteria	Alphaproteobacteria	Rhizobiales	Rhodobiaceae	Afifella	0	1	2	0.49603015	0.005994006
SV129	Proteobacteria	Betaproteobacteria	Burkholderiales	Oxalobacteraceae	Massilia	0	1	2	0.673764429	0.006993007
SV925	Actinobacteria	Actinobacteria	Solirubrobacterales	Conexibacteraceae	Conexibacter	0	1	2	0.6188181	0.006993007
SV996	Acidobacteria	Acidobacteria_Gp4	Gp4	NA	NA	0	1	2	0.535264757	0.006993007
SV1166	Proteobacteria	Deltaproteobacteria	NA	NA	NA	0	1	2	0.561559208	0.006993007
SV1689	Bacteroidetes	Sphingobacteriia	Sphingobacteriales	Chitinophagaceae	Segetibacter	0	1	2	0.534198444	0.006993007
SV2277	Actinobacteria	Actinobacteria	NA	NA	NA	0	1	2	0.480384461	0.006993007
SV2723	Proteobacteria	Alphaproteobacteria	Rhizobiales	Hyphomicrobiaceae	NA	0	1	2	0.452910814	0.006993007
SV2778	Proteobacteria	NA	NA	NA	NA	0	1	2	0.510313671	0.006993007
SV3245	Acidobacteria	Acidobacteria_Gp16	Gp16	NA	NA	0	1	2	0.505166608	0.006993007
SV224	Acidobacteria	Acidobacteria_Gp4	Gp4	NA	NA	0	1	2	0.684206358	0.007992008
SV343	Proteobacteria	NA	NA	NA	NA	0	1	2	0.618317974	0.007992008
SV1292	Actinobacteria	Actinobacteria	Solirubrobacterales	Conexibacteraceae	Conexibacter	0	1	2	0.463967761	0.007992008
SV1294	Actinobacteria	Actinobacteria	NA	NA	NA	0	1	2	0.586264084	0.007992008
SV1630	Acidobacteria	Acidobacteria_Gp6	Gp6	NA	NA	0	1	2	0.444564055	0.007992008
SV1744	Proteobacteria	Betaproteobacteria	Burkholderiales	Burkholderiales_incertae_sedis	Aquabacterium	0	1	2	0.578266816	0.007992008
SV2378	Actinobacteria	NA	NA	NA	NA	0	1	2	0.49838748	0.007992008
SV2499	Planctomycetes	Planctomycetia	Planctomycetales	Planctomycetaceae	Planctopirus	0	1	2	0.452910814	0.007992008
SV630	Actinobacteria	Actinobacteria	Rubrobacterales	Rubrobacteraceae	Rubrobacter	0	1	2	0.611814025	0.008991009
SV1364	Proteobacteria	Alphaproteobacteria	Rhizobiales	Methylobacteriaceae	Methylobacterium	0	1	2	0.484565721	0.008991009
SV1704	Acidobacteria	Acidobacteria_Gp10	Gp10	NA	NA	0	1	2	0.452910814	0.008991009
SV1816	Acidobacteria	Acidobacteria_Gp6	Gp6	NA	NA	0	1	2	0.522461293	0.008991009
SV3076	Proteobacteria	Deltaproteobacteria	NA	NA	NA	0	1	2	0.463007331	0.008991009
SV777	Actinobacteria	NA	NA	NA	NA	0	1	2	0.565432181	0.00999001
SV994	Acidobacteria	Acidobacteria_Gp6	Gp6	NA	NA	0	1	2	0.452910814	0.00999001
SV1255	Acidobacteria	Acidobacteria_Gp6	Gp6	NA	NA	0	1	2	0.573779922	0.00999001
SV1547	Firmicutes	Bacilli	Bacillales	Bacillaceae_1	NA	0	1	2	0.483667472	0.00999001
SV2176	Bacteroidetes	Sphingobacteriia	Sphingobacteriales	Chitinophagaceae	NA	0	1	2	0.534195035	0.00999001
SV2464	Acidobacteria	Acidobacteria_Gp6	Gp6	NA	NA	0	1	2	0.452910814	0.00999001
SV2807	Planctomycetes	Planctomycetia	Planctomycetales	Planctomycetaceae	Pirellula	0	1	2	0.452910814	0.00999001
SV3125	Planctomycetes	Planctomycetia	Planctomycetales	Planctomycetaceae	NA	0	1	2	0.471661251	0.00999001
SV3205	Acidobacteria	Acidobacteria_Gp3	Gp3	NA	NA	0	1	2	0.509880957	0.00999001
SV892	Actinobacteria	Actinobacteria	Solirubrobacterales	Solirubrobacteraceae	Solirubrobacter	0	1	2	0.518749987	0.010989011
SV1761	Proteobacteria	Betaproteobacteria	Burkholderiales	Oxalobacteraceae	Noviherbaspirillum	0	1	2	0.423659273	0.010989011
SV2161	Chloroflexi	NA	NA	NA	NA	0	1	2	0.463007331	0.010989011
SV2849	Verrucomicrobia	Subdivision3	NA	NA	NA	0	1	2	0.48098607	0.010989011
SV392	Planctomycetes	Planctomycetia	Planctomycetales	Planctomycetaceae	NA	0	1	2	0.523884943	0.011988012
SV853	Bacteroidetes	Sphingobacteriia	Sphingobacteriales	Chitinophagaceae	Parasegetibacter	0	1	2	0.484945158	0.011988012
SV1455	Acidobacteria	Acidobacteria_Gp10	Gp10	NA	NA	0	1	2	0.532290647	0.011988012
SV2136	Proteobacteria	NA	NA	NA	NA	0	1	2	0.512239709	0.011988012
SV2455	Actinobacteria	Actinobacteria	Actinomycetales	Geodermatophilaceae	Geodermatophilus	0	1	2	0.453165623	0.011988012
SV656	Proteobacteria	Deltaproteobacteria	Myxococcales	Myxococcaceae	Aggregicoccus	0	1	2	0.527499373	0.012987013
SV2024	Chloroflexi	Anaerolineae	Anaerolineales	Anaerolineaceae	NA	0	1	2	0.489451934	0.012987013
SV2122	Actinobacteria	Thermoleophilia	Thermoleophilales	Thermoleophilaceae	Thermoleophilum	0	1	2	0.464334225	0.012987013
SV3003	Verrucomicrobia	Subdivision3	NA	NA	NA	0	1	2	0.423659273	0.012987013
SV2116	Proteobacteria	Alphaproteobacteria	Rhizobiales	Methylobacteriaceae	Microvirga	0	1	2	0.463213683	0.013986014
SV2417	Chloroflexi	Anaerolineae	Anaerolineales	Anaerolineaceae	NA	0	1	2	0.423659273	0.013986014
SV3349	Planctomycetes	Planctomycetia	Planctomycetales	Planctomycetaceae	Blastopirellula	0	1	2	0.423659273	0.013986014
SV1905	Planctomycetes	Planctomycetia	Planctomycetales	Planctomycetaceae	Pirellula	0	1	2	0.590853927	0.014985015
SV2824	Proteobacteria	Betaproteobacteria	Rhodocyclales	Rhodocyclaceae	Methyloversatilis	0	1	2	0.423659273	0.014985015
SV3280	Armatimonadetes	Armatimonadetes_gp4	NA	NA	NA	0	1	2	0.481729758	0.014985015
SV997	Cyanobacteria	Chloroplast	Chloroplast	Chloroplast	Bacillariophyta	0	1	2	0.47094605	0.015984016
SV1558	Proteobacteria	Deltaproteobacteria	Myxococcales	Polyangiaceae	NA	0	1	2	0.484692109	0.015984016
SV2077	Verrucomicrobia	Opitutae	Opitutales	Opitutaceae	Opitutus	0	1	2	0.505277708	0.015984016
SV3236	Proteobacteria	Alphaproteobacteria	Rhizobiales	NA	NA	0	1	2	0.4741041	0.015984016
SV3442	Planctomycetes	NA	NA	NA	NA	0	1	2	0.516459783	0.015984016
SV722	Chloroflexi	NA	NA	NA	NA	0	1	2	0.39223227	0.016983017
SV1492	Actinobacteria	Actinobacteria	Actinomycetales	Streptomycetaceae	Streptomyces	0	1	2	0.433422018	0.016983017
SV1829	Gemmatimonadetes	Gemmatimonadetes	Gemmatimonadales	Gemmatimonadaceae	Gemmatimonas	0	1	2	0.450206567	0.016983017
SV2073	Proteobacteria	Alphaproteobacteria	Rhizobiales	Hyphomicrobiaceae	Blastochloris	0	1	2	0.520562561	0.016983017
SV3269	Proteobacteria	NA	NA	NA	NA	0	1	2	0.423659273	0.016983017
SV1245	Actinobacteria	Actinobacteria	Actinomycetales	NA	NA	0	1	2	0.561942822	0.017982018
SV1460	Actinobacteria	Actinobacteria	Actinomycetales	Micromonosporaceae	Micromonospora	0	1	2	0.451185975	0.017982018
SV2481	Gemmatimonadetes	Gemmatimonadetes	Gemmatimonadales	Gemmatimonadaceae	Gemmatimonas	0	1	2	0.423659273	0.017982018
SV2763	candidate_division_WPS	1	NA	NA	NA	0	1	2	0.434394022	0.017982018
SV3273	Proteobacteria	Betaproteobacteria	Burkholderiales	Oxalobacteraceae	Pseudoduganella	0	1	2	0.443328008	0.017982018
SV3434	Proteobacteria	Deltaproteobacteria	Myxococcales	NA	NA	0	1	2	0.444492867	0.017982018
SV3439	Chloroflexi	NA	NA	NA	NA	0	1	2	0.430996224	0.017982018
SV2250	Actinobacteria	Actinobacteria	Actinomycetales	Nocardioidaceae	Nocardioides	0	1	2	0.432482782	0.018981019
SV2430	Proteobacteria	Gammaproteobacteria	Xanthomonadales	Xanthomonadaceae	Luteimonas	0	1	2	0.423659273	0.018981019
SV2545	candidate_division_WPS	1	NA	NA	NA	0	1	2	0.469164662	0.018981019
SV3049	Proteobacteria	Deltaproteobacteria	NA	NA	NA	0	1	2	0.432457169	0.018981019
SV3315	Chloroflexi	Chloroflexia	Chloroflexales	NA	NA	0	1	2	0.433603787	0.018981019
SV3430	Proteobacteria	Alphaproteobacteria	Rhodospirillales	NA	NA	0	1	2	0.423659273	0.018981019
SV854	Bacteroidetes	Sphingobacteriia	Sphingobacteriales	Chitinophagaceae	Flavisolibacter	0	1	2	0.558049514	0.01998002
SV893	Proteobacteria	Alphaproteobacteria	Rhizobiales	Methylobacteriaceae	Microvirga	0	1	2	0.590373013	0.01998002
SV1120	Proteobacteria	Alphaproteobacteria	Sphingomonadales	Sphingomonadaceae	Sphingomonas	0	1	2	0.515246023	0.020979021
SV1881	Planctomycetes	Planctomycetia	Planctomycetales	Planctomycetaceae	Pirellula	0	1	2	0.444040373	0.020979021
SV2303	Proteobacteria	Deltaproteobacteria	Myxococcales	Polyangiaceae	NA	0	1	2	0.443458986	0.020979021
SV2484	Planctomycetes	Planctomycetia	Planctomycetales	Planctomycetaceae	NA	0	1	2	0.46937104	0.021978022
SV2728	Proteobacteria	Alphaproteobacteria	Rhizobiales	Hyphomicrobiaceae	Hyphomicrobium	0	1	2	0.48596547	0.021978022
SV2843	Proteobacteria	Betaproteobacteria	Neisseriales	Neisseriaceae	NA	0	1	2	0.502555608	0.021978022
SV1247	Actinobacteria	Actinobacteria	Solirubrobacterales	NA	NA	0	1	2	0.491056094	0.022977023
SV1507	Bacteroidetes	Sphingobacteriia	Sphingobacteriales	Chitinophagaceae	Flavisolibacter	0	1	2	0.475736117	0.022977023
SV1631	Bacteroidetes	Sphingobacteriia	Sphingobacteriales	Chitinophagaceae	NA	0	1	2	0.506315709	0.022977023
SV2686	Planctomycetes	Planctomycetia	Planctomycetales	Planctomycetaceae	NA	0	1	2	0.522918933	0.022977023
SV1581	Acidobacteria	Acidobacteria_Gp4	Gp4	NA	NA	0	1	2	0.449007685	0.023976024
SV1609	Chloroflexi	Anaerolineae	Anaerolineales	Anaerolineaceae	NA	0	1	2	0.480705896	0.023976024
SV1730	Acidobacteria	Acidobacteria_Gp4	Gp4	NA	NA	0	1	2	0.586157509	0.023976024
SV2245	Planctomycetes	Planctomycetia	Planctomycetales	Planctomycetaceae	NA	0	1	2	0.451529883	0.023976024
SV2882	Acidobacteria	Acidobacteria_Gp3	Gp3	NA	NA	0	1	2	0.472549628	0.023976024
SV3089	Armatimonadetes	Armatimonadetes_gp4	NA	NA	NA	0	1	2	0.443725356	0.023976024
SV3227	Bacteroidetes	Bacteroidia	Bacteroidales	NA	NA	0	1	2	0.483092864	0.023976024
SV1325	Bacteroidetes	Sphingobacteriia	Sphingobacteriales	Chitinophagaceae	Flavisolibacter	0	1	2	0.39223227	0.024975025
SV1599	Bacteroidetes	NA	NA	NA	NA	0	1	2	0.423971131	0.024975025
SV2072	Proteobacteria	Deltaproteobacteria	NA	NA	NA	0	1	2	0.52193779	0.024975025
SV2231	Bacteroidetes	Sphingobacteriia	Sphingobacteriales	Chitinophagaceae	Flavisolibacter	0	1	2	0.39223227	0.024975025
SV2800	Verrucomicrobia	Opitutae	Opitutales	Opitutaceae	Opitutus	0	1	2	0.487007411	0.024975025
SV2901	Planctomycetes	Planctomycetia	Planctomycetales	Planctomycetaceae	Gimesia	0	1	2	0.40430377	0.024975025
SV2214	Proteobacteria	Deltaproteobacteria	Myxococcales	NA	NA	0	1	2	0.470817961	0.025974026
SV2249	candidate_division_WPS	1	NA	NA	NA	0	1	2	0.506816283	0.025974026
SV2411	Proteobacteria	Alphaproteobacteria	Sphingomonadales	Sphingomonadaceae	Sphingomonas	0	1	2	0.474255214	0.025974026
SV3005	Bacteroidetes	Cytophagia	Cytophagales	Chryseolinea	NA	0	1	2	0.405418344	0.025974026
SV934	Proteobacteria	Betaproteobacteria	Nitrosomonadales	Nitrosomonadaceae	Nitrosospira	0	1	2	0.515484451	0.026973027
SV1564	Acidobacteria	Acidobacteria_Gp7	Gp7	NA	NA	0	1	2	0.464559833	0.026973027
SV2566	Acidobacteria	Acidobacteria_Gp4	Gp4	NA	NA	0	1	2	0.433546187	0.026973027
SV2960	Planctomycetes	Planctomycetia	Planctomycetales	Planctomycetaceae	NA	0	1	2	0.39223227	0.026973027
SV3086	Verrucomicrobia	Spartobacteria	NA	NA	NA	0	1	2	0.430673412	0.026973027
SV1309	Acidobacteria	Acidobacteria_Gp4	Gp4	NA	NA	0	1	2	0.516239184	0.027972028
SV1800	Actinobacteria	Actinobacteria	Actinomycetales	NA	NA	0	1	2	0.484460145	0.027972028
SV2990	Bacteroidetes	Sphingobacteriia	Sphingobacteriales	Chitinophagaceae	NA	0	1	2	0.39223227	0.028971029
SV3126	Proteobacteria	Deltaproteobacteria	Myxococcales	NA	NA	0	1	2	0.39223227	0.028971029
SV3449	Proteobacteria	Gammaproteobacteria	Xanthomonadales	Algiphilaceae	Algiphilus	0	1	2	0.436906162	0.028971029
SV1913	Actinobacteria	Actinobacteria	Solirubrobacterales	NA	NA	0	1	2	0.539674286	0.02997003
SV2079	Chloroflexi	Anaerolineae	Anaerolineales	Anaerolineaceae	NA	0	1	2	0.506785622	0.02997003
SV2381	Chloroflexi	Anaerolineae	Anaerolineales	Anaerolineaceae	NA	0	1	2	0.39223227	0.02997003
SV2863	Bacteroidetes	Sphingobacteriia	Sphingobacteriales	Chitinophagaceae	Parasegetibacter	0	1	2	0.39223227	0.02997003
SV3355	Proteobacteria	Deltaproteobacteria	Myxococcales	NA	NA	0	1	2	0.460703427	0.02997003
SV389	Proteobacteria	Alphaproteobacteria	Rhodospirillales	Rhodospirillaceae	Skermanella	0	1	2	0.540336717	0.030969031
SV1026	Actinobacteria	Actinobacteria	Rubrobacterales	Rubrobacteraceae	Rubrobacter	0	1	2	0.39223227	0.030969031
SV1972	Actinobacteria	Actinobacteria	Actinomycetales	Microbacteriaceae	Agrococcus	0	1	2	0.481024638	0.030969031
SV1849	Proteobacteria	Gammaproteobacteria	NA	NA	NA	0	1	2	0.508129657	0.031968032
SV2491	Actinobacteria	Actinobacteria	Acidimicrobiales	Acidimicrobiaceae	Ilumatobacter	0	1	2	0.468181737	0.031968032
SV2810	Acidobacteria	Acidobacteria_Gp16	Gp16	NA	NA	0	1	2	0.455905958	0.031968032
SV1973	Proteobacteria	Alphaproteobacteria	Rhizobiales	Hyphomicrobiaceae	Hyphomicrobium	0	1	2	0.420971426	0.032967033
SV2757	Bacteroidetes	Cytophagia	Cytophagales	Ohtaekwangia	NA	0	1	2	0.397790769	0.032967033
SV1131	Bacteroidetes	Cytophagia	Cytophagales	Cytophagaceae	Rhodocytophaga	0	1	2	0.538665613	0.034965035
SV1986	Actinobacteria	Actinobacteria	Solirubrobacterales	Solirubrobacteraceae	Solirubrobacter	0	1	2	0.468528047	0.034965035
SV2655	Actinobacteria	Actinobacteria	Solirubrobacterales	Conexibacteraceae	Conexibacter	0	1	2	0.436885872	0.034965035
SV3148	Chloroflexi	NA	NA	NA	NA	0	1	2	0.410941696	0.034965035
SV1137	Proteobacteria	Betaproteobacteria	Rhodocyclales	Rhodocyclaceae	NA	0	1	2	0.472940968	0.036963037
SV1715	Proteobacteria	Betaproteobacteria	Nitrosomonadales	Nitrosomonadaceae	Nitrosospira	0	1	2	0.412456716	0.036963037
SV3272	Actinobacteria	Actinobacteria	Euzebyales	Euzebyaceae	Euzebya	0	1	2	0.404456817	0.036963037
SV1264	Actinobacteria	Actinobacteria	Rubrobacterales	Rubrobacteraceae	Rubrobacter	0	1	2	0.406036034	0.037962038
SV2571	Proteobacteria	Deltaproteobacteria	Myxococcales	NA	NA	0	1	2	0.401736395	0.037962038
SV3268	Bacteroidetes	Cytophagia	Cytophagales	NA	NA	0	1	2	0.453172234	0.037962038
SV2709	Proteobacteria	Alphaproteobacteria	Rhizobiales	NA	NA	0	1	2	0.431139711	0.03996004
SV2827	Acidobacteria	Acidobacteria_Gp3	Gp3	NA	NA	0	1	2	0.511118098	0.041958042
SV2661	Proteobacteria	Alphaproteobacteria	Rhizobiales	NA	NA	0	1	2	0.456337091	0.042957043
SV3160	Proteobacteria	Alphaproteobacteria	Rhodospirillales	Rhodospirillaceae	NA	0	1	2	0.381254802	0.042957043
SV1375	Actinobacteria	Actinobacteria	NA	NA	NA	0	1	2	0.515194701	0.043956044
SV3024	Actinobacteria	Actinobacteria	Gaiellales	Gaiellaceae	Gaiella	0	1	2	0.436302213	0.043956044
SV1872	Bacteroidetes	Sphingobacteriia	Sphingobacteriales	Chitinophagaceae	Flavisolibacter	0	1	2	0.40361135	0.044955045
SV2460	Proteobacteria	Alphaproteobacteria	Rhizobiales	Beijerinckiaceae	Chelatococcus	0	1	2	0.45482896	0.045954046
SV1661	Acidobacteria	Acidobacteria_Gp4	Gp4	NA	NA	0	1	2	0.358057437	0.046953047
SV1498	Acidobacteria	Acidobacteria_Gp5	Gp5	NA	NA	0	1	2	0.503109046	0.047952048
SV2222	Chloroflexi	NA	NA	NA	NA	0	1	2	0.453882726	0.047952048
SV2426	Proteobacteria	Alphaproteobacteria	Rhodobacterales	Rhodobacteraceae	Rubellimicrobium	0	1	2	0.400681305	0.048951049
SV3353	Bacteroidetes	NA	NA	NA	NA	0	1	2	0.422759465	0.048951049
SV1620	Proteobacteria	Alphaproteobacteria	Rhizobiales	NA	NA	0	1	2	0.466121428	0.04995005
SV2596	Bacteroidetes	Sphingobacteriia	Sphingobacteriales	Chitinophagaceae	NA	0	1	2	0.380380525	0.04995005
SV2854	Planctomycetes	Planctomycetia	Planctomycetales	Planctomycetaceae	NA	0	1	2	0.500913258	0.04995005
SV2169	Planctomycetes	Planctomycetia	Planctomycetales	Planctomycetaceae	Zavarzinella	0	1	2	0.501817884	0.050949051
SV3011	Euryarchaeota	NA	NA	NA	NA	0	1	2	0.358057437	0.050949051
SV65	Bacteroidetes	Flavobacteriia	Flavobacteriales	Flavobacteriaceae	Flavobacterium	1	0	1	0.82009825	0.000999001
SV67	Proteobacteria	Alphaproteobacteria	Sphingomonadales	Erythrobacteraceae	NA	1	0	1	0.825688232	0.000999001
SV76	Proteobacteria	Alphaproteobacteria	Sphingomonadales	Sphingomonadaceae	Sphingomonas	1	0	1	0.874074091	0.000999001
SV119	Proteobacteria	Betaproteobacteria	Burkholderiales	NA	NA	1	0	1	0.833589026	0.000999001
SV149	Bacteroidetes	Sphingobacteriia	Sphingobacteriales	Chitinophagaceae	Ferruginibacter	1	0	1	0.84010775	0.000999001
SV157	Bacteroidetes	Sphingobacteriia	Sphingobacteriales	Chitinophagaceae	Ferruginibacter	1	0	1	0.836190462	0.000999001
SV159	Proteobacteria	Deltaproteobacteria	Myxococcales	NA	NA	1	0	1	0.788107976	0.000999001
SV174	Bacteroidetes	Sphingobacteriia	Sphingobacteriales	Chitinophagaceae	NA	1	0	1	0.796008279	0.000999001
SV176	Bacteroidetes	Sphingobacteriia	Sphingobacteriales	Chitinophagaceae	Ferruginibacter	1	0	1	0.833068707	0.000999001
SV181	Actinobacteria	Actinobacteria	Actinomycetales	Intrasporangiaceae	Oryzihumus	1	0	1	0.813937591	0.000999001
SV195	Verrucomicrobia	Spartobacteria	NA	NA	NA	1	0	1	0.796005106	0.000999001
SV197	Actinobacteria	Actinobacteria	Actinomycetales	Microbacteriaceae	NA	1	0	1	0.780386643	0.000999001
SV207	Bacteroidetes	Sphingobacteriia	Sphingobacteriales	Chitinophagaceae	Ferruginibacter	1	0	1	0.839782344	0.000999001
SV214	Actinobacteria	Actinobacteria	Actinomycetales	Mycobacteriaceae	Mycobacterium	1	0	1	0.761783563	0.000999001
SV223	Bacteroidetes	Sphingobacteriia	Sphingobacteriales	Chitinophagaceae	Ferruginibacter	1	0	1	0.795349492	0.000999001
SV227	Actinobacteria	Actinobacteria	Actinomycetales	Microbacteriaceae	Microbacterium	1	0	1	0.752513816	0.000999001
SV235	Proteobacteria	Alphaproteobacteria	Sphingomonadales	Sphingomonadaceae	Sphingomonas	1	0	1	0.734752559	0.000999001
SV255	Proteobacteria	Betaproteobacteria	Burkholderiales	Comamonadaceae	Polaromonas	1	0	1	0.790622719	0.000999001
SV268	Bacteroidetes	Cytophagia	Cytophagales	Ohtaekwangia	NA	1	0	1	0.805037312	0.000999001
SV274	Bacteroidetes	Sphingobacteriia	Sphingobacteriales	Chitinophagaceae	Parafilimonas	1	0	1	0.822918747	0.000999001
SV277	Bacteroidetes	Flavobacteriia	Flavobacteriales	Flavobacteriaceae	Flavobacterium	1	0	1	0.678498404	0.000999001
SV288	Proteobacteria	Alphaproteobacteria	Rhizobiales	NA	NA	1	0	1	0.784734423	0.000999001
SV289	Actinobacteria	Actinobacteria	Actinomycetales	Nocardioidaceae	Nocardioides	1	0	1	0.794925851	0.000999001
SV309	Proteobacteria	Alphaproteobacteria	Rhizobiales	NA	NA	1	0	1	0.685674107	0.000999001
SV313	Proteobacteria	Gammaproteobacteria	Xanthomonadales	NA	NA	1	0	1	0.814807063	0.000999001
SV322	Bacteroidetes	Sphingobacteriia	Sphingobacteriales	Chitinophagaceae	NA	1	0	1	0.791614828	0.000999001
SV325	Actinobacteria	Actinobacteria	NA	NA	NA	1	0	1	0.778312132	0.000999001
SV327	Bacteroidetes	Cytophagia	Cytophagales	Chryseolinea	NA	1	0	1	0.805897921	0.000999001
SV366	Bacteroidetes	Sphingobacteriia	Sphingobacteriales	Chitinophagaceae	NA	1	0	1	0.750396896	0.000999001
SV369	Actinobacteria	Actinobacteria	Solirubrobacterales	Solirubrobacteraceae	Solirubrobacter	1	0	1	0.765842557	0.000999001
SV381	Proteobacteria	Deltaproteobacteria	Desulfuromonadales	Geobacteraceae	Geobacter	1	0	1	0.747432064	0.000999001
SV394	Proteobacteria	Alphaproteobacteria	Rhizobiales	Phyllobacteriaceae	Mesorhizobium	1	0	1	0.794495647	0.000999001
SV396	Bacteroidetes	Sphingobacteriia	Sphingobacteriales	Chitinophagaceae	Ferruginibacter	1	0	1	0.79185462	0.000999001
SV401	Proteobacteria	Alphaproteobacteria	Rhizobiales	Rhizobiaceae	Rhizobium	1	0	1	0.75878508	0.000999001
SV423	Actinobacteria	Actinobacteria	Solirubrobacterales	Solirubrobacteraceae	Solirubrobacter	1	0	1	0.723090157	0.000999001
SV425	Actinobacteria	Actinobacteria	Actinomycetales	Propionibacteriaceae	Microlunatus	1	0	1	0.730954296	0.000999001
SV439	Bacteroidetes	Cytophagia	Cytophagales	Chryseolinea	NA	1	0	1	0.671600955	0.000999001
SV445	Proteobacteria	Betaproteobacteria	NA	NA	NA	1	0	1	0.789686129	0.000999001
SV446	Proteobacteria	Gammaproteobacteria	Xanthomonadales	Xanthomonadaceae	Luteimonas	1	0	1	0.816117915	0.000999001
SV455	Proteobacteria	Gammaproteobacteria	Xanthomonadales	Xanthomonadaceae	Tahibacter	1	0	1	0.789030998	0.000999001
SV456	Bacteroidetes	Sphingobacteriia	Sphingobacteriales	Chitinophagaceae	Ferruginibacter	1	0	1	0.636562602	0.000999001
SV462	Bacteroidetes	Sphingobacteriia	Sphingobacteriales	Chitinophagaceae	Ferruginibacter	1	0	1	0.718309277	0.000999001
SV468	Bacteroidetes	Flavobacteriia	Flavobacteriales	Flavobacteriaceae	Flavobacterium	1	0	1	0.904509717	0.000999001
SV473	Planctomycetes	Planctomycetia	Planctomycetales	Planctomycetaceae	Pirellula	1	0	1	0.824356551	0.000999001
SV476	Proteobacteria	NA	NA	NA	NA	1	0	1	0.603767994	0.000999001
SV482	Actinobacteria	Actinobacteria	Actinomycetales	Intrasporangiaceae	Janibacter	1	0	1	0.731919543	0.000999001
SV485	Proteobacteria	Alphaproteobacteria	Sphingomonadales	Sphingomonadaceae	Sphingomonas	1	0	1	0.661061738	0.000999001
SV499	Verrucomicrobia	Verrucomicrobiae	Verrucomicrobiales	Verrucomicrobiaceae	Luteolibacter	1	0	1	0.838363785	0.000999001
SV500	Bacteroidetes	Sphingobacteriia	Sphingobacteriales	Chitinophagaceae	Terrimonas	1	0	1	0.76967401	0.000999001
SV505	Proteobacteria	Alphaproteobacteria	Sphingomonadales	Sphingomonadaceae	Sphingomonas	1	0	1	0.755237795	0.000999001
SV541	Proteobacteria	Alphaproteobacteria	Rhizobiales	Rhizobiales_incertae_sedis	NA	1	0	1	0.733176748	0.000999001
SV550	Proteobacteria	Alphaproteobacteria	Rhizobiales	Bradyrhizobiaceae	Rhodopseudomonas	1	0	1	0.813377257	0.000999001
SV555	Bacteroidetes	Sphingobacteriia	Sphingobacteriales	Chitinophagaceae	Ferruginibacter	1	0	1	0.675807065	0.000999001
SV560	Proteobacteria	Alphaproteobacteria	Caulobacterales	Caulobacteraceae	Phenylobacterium	1	0	1	0.7510987	0.000999001
SV567	Bacteroidetes	Sphingobacteriia	Sphingobacteriales	Chitinophagaceae	Parasegetibacter	1	0	1	0.78447801	0.000999001
SV590	Proteobacteria	Gammaproteobacteria	Pseudomonadales	Pseudomonadaceae	Rhizobacter	1	0	1	0.641061039	0.000999001
SV595	Bacteroidetes	Cytophagia	Cytophagales	Chryseolinea	NA	1	0	1	0.606560168	0.000999001
SV600	Actinobacteria	Actinobacteria	Actinomycetales	Nocardioidaceae	Nocardioides	1	0	1	0.69587766	0.000999001
SV609	Actinobacteria	Actinobacteria	Actinomycetales	Nocardioidaceae	Nocardioides	1	0	1	0.792495503	0.000999001
SV637	Actinobacteria	Actinobacteria	Actinomycetales	Nocardioidaceae	Nocardioides	1	0	1	0.81187801	0.000999001
SV639	Proteobacteria	Gammaproteobacteria	Xanthomonadales	Sinobacteraceae	Povalibacter	1	0	1	0.689893319	0.000999001
SV644	Bacteroidetes	Sphingobacteriia	Sphingobacteriales	Chitinophagaceae	NA	1	0	1	0.689024803	0.000999001
SV647	Proteobacteria	Betaproteobacteria	Burkholderiales	Comamonadaceae	NA	1	0	1	0.593402214	0.000999001
SV658	Bacteroidetes	Sphingobacteriia	Sphingobacteriales	Chitinophagaceae	Terrimonas	1	0	1	0.629808464	0.000999001
SV678	Bacteroidetes	Flavobacteriia	Flavobacteriales	Flavobacteriaceae	Flavobacterium	1	0	1	0.668036021	0.000999001
SV679	Proteobacteria	Alphaproteobacteria	Rhizobiales	Hyphomicrobiaceae	Blastochloris	1	0	1	0.693538998	0.000999001
SV704	Bacteroidetes	Flavobacteriia	Flavobacteriales	Flavobacteriaceae	Flavobacterium	1	0	1	0.687203827	0.000999001
SV710	Actinobacteria	Actinobacteria	Actinomycetales	Nocardioidaceae	Nocardioides	1	0	1	0.703842175	0.000999001
SV744	Proteobacteria	Alphaproteobacteria	Sphingomonadales	Sphingomonadaceae	Sphingomonas	1	0	1	0.720967162	0.000999001
SV745	Acidobacteria	Acidobacteria_Gp6	Gp6	NA	NA	1	0	1	0.714269922	0.000999001
SV746	Proteobacteria	Betaproteobacteria	Neisseriales	Neisseriaceae	NA	1	0	1	0.660625094	0.000999001
SV747	Actinobacteria	Actinobacteria	Actinomycetales	Nocardioidaceae	Marmoricola	1	0	1	0.620463311	0.000999001
SV752	Proteobacteria	Betaproteobacteria	NA	NA	NA	1	0	1	0.73324967	0.000999001
SV772	Bacteroidetes	Flavobacteriia	Flavobacteriales	Flavobacteriaceae	Flavobacterium	1	0	1	0.774248731	0.000999001
SV773	Actinobacteria	Actinobacteria	Actinomycetales	Propionibacteriaceae	Microlunatus	1	0	1	0.742818636	0.000999001
SV790	Proteobacteria	Alphaproteobacteria	Rhizobiales	NA	NA	1	0	1	0.588923312	0.000999001
SV796	Actinobacteria	Actinobacteria	Actinomycetales	Pseudonocardiaceae	Actinomycetospora	1	0	1	0.637285853	0.000999001
SV809	Proteobacteria	Alphaproteobacteria	Rhodobacterales	Rhodobacteraceae	Amaricoccus	1	0	1	0.747692965	0.000999001
SV835	Bacteroidetes	Cytophagia	Cytophagales	Cytophagaceae	Adhaeribacter	1	0	1	0.674771006	0.000999001
SV837	Bacteroidetes	Sphingobacteriia	Sphingobacteriales	NA	NA	1	0	1	0.801068805	0.000999001
SV866	Proteobacteria	Betaproteobacteria	NA	NA	NA	1	0	1	0.684688896	0.000999001
SV902	Proteobacteria	Alphaproteobacteria	Rhodobacterales	Rhodobacteraceae	NA	1	0	1	0.707678078	0.000999001
SV906	Actinobacteria	Actinobacteria	Actinomycetales	Nocardioidaceae	Aeromicrobium	1	0	1	0.709705327	0.000999001
SV917	Proteobacteria	Alphaproteobacteria	Caulobacterales	Caulobacteraceae	Phenylobacterium	1	0	1	0.695356924	0.000999001
SV923	Proteobacteria	Alphaproteobacteria	Rhizobiales	Bradyrhizobiaceae	Rhodopseudomonas	1	0	1	0.731536515	0.000999001
SV924	Proteobacteria	Gammaproteobacteria	Xanthomonadales	Sinobacteraceae	Steroidobacter	1	0	1	0.711325288	0.000999001
SV926	Proteobacteria	Gammaproteobacteria	Xanthomonadales	Xanthomonadaceae	NA	1	0	1	0.819060035	0.000999001
SV949	Bacteroidetes	Flavobacteriia	Flavobacteriales	Flavobacteriaceae	Flavobacterium	1	0	1	0.696746056	0.000999001
SV958	Proteobacteria	Gammaproteobacteria	Alteromonadales	Alteromonadaceae	Haliea	1	0	1	0.669043997	0.000999001
SV980	Bacteroidetes	Sphingobacteriia	Sphingobacteriales	Chitinophagaceae	NA	1	0	1	0.704179742	0.000999001
SV982	Actinobacteria	Actinobacteria	Actinomycetales	Mycobacteriaceae	Mycobacterium	1	0	1	0.694004861	0.000999001
SV1012	Bacteroidetes	Flavobacteriia	Flavobacteriales	Flavobacteriaceae	Flavobacterium	1	0	1	0.609626031	0.000999001
SV1032	Planctomycetes	Planctomycetia	Planctomycetales	Planctomycetaceae	Pirellula	1	0	1	0.60459686	0.000999001
SV1033	Bacteroidetes	Flavobacteriia	Flavobacteriales	NA	NA	1	0	1	0.753294359	0.000999001
SV1034	Proteobacteria	Betaproteobacteria	Burkholderiales	Comamonadaceae	Xenophilus	1	0	1	0.578048156	0.000999001
SV1042	Proteobacteria	Gammaproteobacteria	Xanthomonadales	Xanthomonadaceae	NA	1	0	1	0.745415018	0.000999001
SV1063	Bacteroidetes	Sphingobacteriia	Sphingobacteriales	Saprospiraceae	Phaeodactylibacter	1	0	1	0.594979946	0.000999001
SV1065	Bacteroidetes	Sphingobacteriia	Sphingobacteriales	Chitinophagaceae	NA	1	0	1	0.651129294	0.000999001
SV1069	Acidobacteria	Acidobacteria_Gp3	NA	NA	NA	1	0	1	0.769321127	0.000999001
SV1099	Bacteroidetes	Cytophagia	Cytophagales	Cytophagaceae	Dyadobacter	1	0	1	0.662273241	0.000999001
SV1105	Proteobacteria	Gammaproteobacteria	Chromatiales	Thioalkalispiraceae	Thioprofundum	1	0	1	0.737292904	0.000999001
SV1122	Chloroflexi	Thermomicrobia	Sphaerobacterales	Sphaerobacteraceae	NA	1	0	1	0.743138015	0.000999001
SV1126	Bacteroidetes	Sphingobacteriia	Sphingobacteriales	Chitinophagaceae	Ferruginibacter	1	0	1	0.605914696	0.000999001
SV1140	Bacteroidetes	Flavobacteriia	Flavobacteriales	Flavobacteriaceae	Flavobacterium	1	0	1	0.566569216	0.000999001
SV1188	Bacteroidetes	Sphingobacteriia	Sphingobacteriales	Chitinophagaceae	Ferruginibacter	1	0	1	0.607477408	0.000999001
SV1195	Planctomycetes	Planctomycetia	Planctomycetales	Planctomycetaceae	Blastopirellula	1	0	1	0.687864593	0.000999001
SV1206	Proteobacteria	Alphaproteobacteria	Rhizobiales	NA	NA	1	0	1	0.641156253	0.000999001
SV1207	Proteobacteria	Alphaproteobacteria	Rhizobiales	NA	NA	1	0	1	0.705333927	0.000999001
SV1217	Proteobacteria	Betaproteobacteria	NA	NA	NA	1	0	1	0.58875806	0.000999001
SV1221	Actinobacteria	Actinobacteria	Actinomycetales	NA	NA	1	0	1	0.804464974	0.000999001
SV1234	Actinobacteria	Actinobacteria	Gaiellales	Gaiellaceae	Gaiella	1	0	1	0.611052514	0.000999001
SV1236	Proteobacteria	Betaproteobacteria	NA	NA	NA	1	0	1	0.550127692	0.000999001
SV1239	Proteobacteria	Alphaproteobacteria	NA	NA	NA	1	0	1	0.792585216	0.000999001
SV1265	Verrucomicrobia	Verrucomicrobiae	Verrucomicrobiales	Verrucomicrobiaceae	NA	1	0	1	0.765856712	0.000999001
SV1291	Verrucomicrobia	Spartobacteria	NA	NA	NA	1	0	1	0.710183264	0.000999001
SV1305	Bacteroidetes	Sphingobacteriia	Sphingobacteriales	Chitinophagaceae	Ferruginibacter	1	0	1	0.688595769	0.000999001
SV1332	Gemmatimonadetes	Gemmatimonadetes	Gemmatimonadales	Gemmatimonadaceae	Gemmatimonas	1	0	1	0.760213789	0.000999001
SV1349	Latescibacteria	NA	NA	NA	NA	1	0	1	0.660327337	0.000999001
SV1354	Proteobacteria	Deltaproteobacteria	Myxococcales	NA	NA	1	0	1	0.670770567	0.000999001
SV1356	Proteobacteria	Alphaproteobacteria	Sphingomonadales	Sphingomonadaceae	Sphingorhabdus	1	0	1	0.620700203	0.000999001
SV1359	Actinobacteria	Actinobacteria	Actinomycetales	Pseudonocardiaceae	Pseudonocardia	1	0	1	0.588007942	0.000999001
SV1361	Bacteroidetes	Cytophagia	Cytophagales	Ohtaekwangia	NA	1	0	1	0.633337405	0.000999001
SV1404	Bacteroidetes	Sphingobacteriia	Sphingobacteriales	Sphingobacteriaceae	Pedobacter	1	0	1	0.658113276	0.000999001
SV1411	Actinobacteria	Actinobacteria	Gaiellales	Gaiellaceae	Gaiella	1	0	1	0.672036975	0.000999001
SV1414	Acidobacteria	Acidobacteria_Gp6	Gp6	NA	NA	1	0	1	0.692789426	0.000999001
SV1416	Proteobacteria	Betaproteobacteria	NA	NA	NA	1	0	1	0.656166776	0.000999001
SV1453	Actinobacteria	Actinobacteria	NA	NA	NA	1	0	1	0.731390412	0.000999001
SV1467	Actinobacteria	Actinobacteria	Solirubrobacterales	Conexibacteraceae	Conexibacter	1	0	1	0.711891667	0.000999001
SV1477	Planctomycetes	Planctomycetia	Planctomycetales	Planctomycetaceae	Thermogutta	1	0	1	0.741220932	0.000999001
SV1481	Proteobacteria	Alphaproteobacteria	Sphingomonadales	Sphingomonadaceae	Sphingomonas	1	0	1	0.609532622	0.000999001
SV1487	Actinobacteria	Actinobacteria	Actinomycetales	Nocardioidaceae	Marmoricola	1	0	1	0.673226392	0.000999001
SV1491	Bacteroidetes	Cytophagia	Cytophagales	Cytophagaceae	Adhaeribacter	1	0	1	0.708008569	0.000999001
SV1550	Planctomycetes	Planctomycetia	Planctomycetales	Planctomycetaceae	NA	1	0	1	0.687845449	0.000999001
SV1566	Proteobacteria	Alphaproteobacteria	Rhizobiales	Rhizobiales_incertae_sedis	Variibacter	1	0	1	0.662796442	0.000999001
SV1612	Bacteroidetes	Sphingobacteriia	Sphingobacteriales	Chitinophagaceae	NA	1	0	1	0.662940388	0.000999001
SV1619	Proteobacteria	Alphaproteobacteria	Caulobacterales	Caulobacteraceae	Phenylobacterium	1	0	1	0.586563966	0.000999001
SV1632	Planctomycetes	Planctomycetia	Planctomycetales	Planctomycetaceae	Pirellula	1	0	1	0.748172197	0.000999001
SV1644	Bacteroidetes	Sphingobacteriia	Sphingobacteriales	Chitinophagaceae	NA	1	0	1	0.723962731	0.000999001
SV1675	Firmicutes	NA	NA	NA	NA	1	0	1	0.662059774	0.000999001
SV1722	Acidobacteria	Acidobacteria_Gp6	Gp6	NA	NA	1	0	1	0.534646209	0.000999001
SV1762	Bacteroidetes	Cytophagia	Cytophagales	Cytophagaceae	Dyadobacter	1	0	1	0.662243876	0.000999001
SV1767	Planctomycetes	Planctomycetia	Planctomycetales	Planctomycetaceae	Blastopirellula	1	0	1	0.703139931	0.000999001
SV1788	Proteobacteria	Oligoflexia	Oligoflexales	Oligoflexaceae	Oligoflexus	1	0	1	0.620509861	0.000999001
SV1803	Acidobacteria	Acidobacteria_Gp6	Gp6	NA	NA	1	0	1	0.675854845	0.000999001
SV1836	Actinobacteria	Actinobacteria	Solirubrobacterales	Conexibacteraceae	Conexibacter	1	0	1	0.542326145	0.000999001
SV1847	Actinobacteria	Actinobacteria	Actinomycetales	Geodermatophilaceae	NA	1	0	1	0.567635546	0.000999001
SV1850	Proteobacteria	Gammaproteobacteria	Xanthomonadales	Xanthomonadaceae	Luteimonas	1	0	1	0.594016306	0.000999001
SV1851	Actinobacteria	Actinobacteria	Solirubrobacterales	Conexibacteraceae	Conexibacter	1	0	1	0.739460841	0.000999001
SV1869	Proteobacteria	Alphaproteobacteria	Caulobacterales	Hyphomonadaceae	NA	1	0	1	0.564221367	0.000999001
SV1892	Proteobacteria	Betaproteobacteria	NA	NA	NA	1	0	1	0.575787913	0.000999001
SV1902	Bacteroidetes	Sphingobacteriia	Sphingobacteriales	Chitinophagaceae	NA	1	0	1	0.593688062	0.000999001
SV1928	Actinobacteria	Actinobacteria	Actinomycetales	Microbacteriaceae	Frondihabitans	1	0	1	0.514495755	0.000999001
SV1929	Proteobacteria	Betaproteobacteria	Burkholderiales	Comamonadaceae	Polaromonas	1	0	1	0.569396011	0.000999001
SV1932	Proteobacteria	Alphaproteobacteria	Rhizobiales	Rhodobiaceae	NA	1	0	1	0.70041823	0.000999001
SV1940	Verrucomicrobia	Verrucomicrobiae	Verrucomicrobiales	Verrucomicrobiaceae	Brevifollis	1	0	1	0.775027759	0.000999001
SV1951	Actinobacteria	Actinobacteria	Actinomycetales	Nocardioidaceae	Nocardioides	1	0	1	0.552722665	0.000999001
SV1987	Proteobacteria	Deltaproteobacteria	Myxococcales	Polyangiaceae	NA	1	0	1	0.595128827	0.000999001
SV2009	Proteobacteria	Alphaproteobacteria	Rhodobacterales	Rhodobacteraceae	Amaricoccus	1	0	1	0.567209566	0.000999001
SV2033	Proteobacteria	Gammaproteobacteria	Xanthomonadales	Sinobacteraceae	NA	1	0	1	0.648325887	0.000999001
SV2050	Bacteroidetes	Sphingobacteriia	Sphingobacteriales	Chitinophagaceae	NA	1	0	1	0.667649378	0.000999001
SV2057	Proteobacteria	Alphaproteobacteria	Rhizobiales	Hyphomicrobiaceae	Rhodoplanes	1	0	1	0.586784275	0.000999001
SV2197	Acidobacteria	Acidobacteria_Gp3	Gp3	NA	NA	1	0	1	0.592762038	0.000999001
SV2257	Verrucomicrobia	Verrucomicrobiae	Verrucomicrobiales	Verrucomicrobiaceae	Luteolibacter	1	0	1	0.670848039	0.000999001
SV2281	Actinobacteria	Actinobacteria	Solirubrobacterales	Conexibacteraceae	Conexibacter	1	0	1	0.690854417	0.000999001
SV2291	Proteobacteria	Alphaproteobacteria	Rhodobacterales	Rhodobacteraceae	NA	1	0	1	0.649707053	0.000999001
SV2295	Proteobacteria	Alphaproteobacteria	NA	NA	NA	1	0	1	0.640426446	0.000999001
SV2334	Bacteroidetes	Sphingobacteriia	Sphingobacteriales	Sphingobacteriaceae	Mucilaginibacter	1	0	1	0.553601458	0.000999001
SV2346	Proteobacteria	Gammaproteobacteria	Xanthomonadales	Xanthomonadaceae	Dokdonella	1	0	1	0.564882887	0.000999001
SV2419	Chloroflexi	NA	NA	NA	NA	1	0	1	0.618346942	0.000999001
SV2428	Acidobacteria	Acidobacteria_Gp3	NA	NA	NA	1	0	1	0.698392925	0.000999001
SV2442	Acidobacteria	Acidobacteria_Gp5	Gp5	NA	NA	1	0	1	0.614278669	0.000999001
SV2471	Proteobacteria	Alphaproteobacteria	Rhodospirillales	Rhodospirillaceae	NA	1	0	1	0.674745356	0.000999001
SV2482	Actinobacteria	Actinobacteria	Acidimicrobiales	Acidimicrobiaceae	Ilumatobacter	1	0	1	0.619022117	0.000999001
SV2483	Actinobacteria	Actinobacteria	Acidimicrobiales	Iamiaceae	Aquihabitans	1	0	1	0.52938281	0.000999001
SV2496	Proteobacteria	Alphaproteobacteria	Caulobacterales	Caulobacteraceae	Caulobacter	1	0	1	0.687207925	0.000999001
SV2516	Bacteroidetes	Sphingobacteriia	Sphingobacteriales	Chitinophagaceae	Taibaiella	1	0	1	0.647530524	0.000999001
SV2546	Actinobacteria	Actinobacteria	Acidimicrobiales	NA	NA	1	0	1	0.704200577	0.000999001
SV2658	Bacteroidetes	Sphingobacteriia	Sphingobacteriales	Chitinophagaceae	NA	1	0	1	0.637024158	0.000999001
SV2665	Acidobacteria	Acidobacteria_Gp6	Gp6	NA	NA	1	0	1	0.542326145	0.000999001
SV2675	Proteobacteria	Alphaproteobacteria	Rhodobacterales	Rhodobacteraceae	Rhodobacter	1	0	1	0.587612215	0.000999001
SV2685	Bacteroidetes	Sphingobacteriia	Sphingobacteriales	NA	NA	1	0	1	0.680701816	0.000999001
SV2720	Planctomycetes	Planctomycetia	Planctomycetales	Planctomycetaceae	NA	1	0	1	0.744553146	0.000999001
SV2751	Ignavibacteriae	Ignavibacteria	Ignavibacteriales	Ignavibacteriaceae	Ignavibacterium	1	0	1	0.737661618	0.000999001
SV2762	Actinobacteria	Actinobacteria	Actinomycetales	Propionibacteriaceae	Micropruina	1	0	1	0.648491289	0.000999001
SV2776	Actinobacteria	Actinobacteria	NA	NA	NA	1	0	1	0.595435055	0.000999001
SV2830	Planctomycetes	Planctomycetia	Planctomycetales	Planctomycetaceae	NA	1	0	1	0.728892083	0.000999001
SV2851	Proteobacteria	Alphaproteobacteria	Caulobacterales	Caulobacteraceae	Asticcacaulis	1	0	1	0.648038337	0.000999001
SV2868	Actinobacteria	Thermoleophilia	Thermoleophilales	Thermoleophilaceae	Thermoleophilum	1	0	1	0.532406379	0.000999001
SV2878	Proteobacteria	Betaproteobacteria	Burkholderiales	Burkholderiales_incertae_sedis	Aquabacterium	1	0	1	0.626831377	0.000999001
SV2893	Proteobacteria	NA	NA	NA	NA	1	0	1	0.590359946	0.000999001
SV2931	Proteobacteria	Alphaproteobacteria	Rhodospirillales	NA	NA	1	0	1	0.655798993	0.000999001
SV2979	Verrucomicrobia	NA	NA	NA	NA	1	0	1	0.639845893	0.000999001
SV2999	Planctomycetes	Planctomycetia	Planctomycetales	Planctomycetaceae	NA	1	0	1	0.677932263	0.000999001
SV3013	Proteobacteria	Betaproteobacteria	NA	NA	NA	1	0	1	0.588392233	0.000999001
SV3018	Acidobacteria	Acidobacteria_Gp3	NA	NA	NA	1	0	1	0.574490259	0.000999001
SV3019	candidate_division_WPS	1	NA	NA	NA	1	0	1	0.514495755	0.000999001
SV3057	Bacteroidetes	Sphingobacteriia	Sphingobacteriales	Saprospiraceae	NA	1	0	1	0.546331389	0.000999001
SV3193	Proteobacteria	Alphaproteobacteria	Rhizobiales	Bradyrhizobiaceae	NA	1	0	1	0.55406239	0.000999001
SV3217	Verrucomicrobia	NA	NA	NA	NA	1	0	1	0.681959931	0.000999001
SV3235	Bacteroidetes	NA	NA	NA	NA	1	0	1	0.569440468	0.000999001
SV3240	Bacteroidetes	Sphingobacteriia	Sphingobacteriales	Saprospiraceae	NA	1	0	1	0.654765606	0.000999001
SV3288	Acidobacteria	Acidobacteria_Gp4	Aridibacter	NA	NA	1	0	1	0.581237763	0.000999001
SV3326	Planctomycetes	Phycisphaerae	Tepidisphaerales	Tepidisphaeraceae	Tepidisphaera	1	0	1	0.611548564	0.000999001
SV3377	Actinobacteria	Actinobacteria	Acidimicrobiales	NA	NA	1	0	1	0.525737308	0.000999001
SV3400	Proteobacteria	Betaproteobacteria	Rhodocyclales	Rhodocyclaceae	NA	1	0	1	0.527082376	0.000999001
SV38	Proteobacteria	Alphaproteobacteria	Rhizobiales	NA	NA	1	0	1	0.747299372	0.001998002
SV136	Proteobacteria	Gammaproteobacteria	Xanthomonadales	Xanthomonadaceae	Thermomonas	1	0	1	0.818609609	0.001998002
SV188	Actinobacteria	Actinobacteria	Actinomycetales	Nocardioidaceae	Kribbella	1	0	1	0.764381086	0.001998002
SV276	Bacteroidetes	Sphingobacteriia	Sphingobacteriales	Chitinophagaceae	Parasegetibacter	1	0	1	0.702239353	0.001998002
SV346	Bacteroidetes	Sphingobacteriia	Sphingobacteriales	Chitinophagaceae	Terrimonas	1	0	1	0.776931504	0.001998002
SV448	Bacteroidetes	Sphingobacteriia	Sphingobacteriales	Sphingobacteriaceae	Pedobacter	1	0	1	0.698698381	0.001998002
SV534	Proteobacteria	Alphaproteobacteria	Caulobacterales	Caulobacteraceae	Caulobacter	1	0	1	0.661542261	0.001998002
SV592	Proteobacteria	Betaproteobacteria	NA	NA	NA	1	0	1	0.725122446	0.001998002
SV612	Actinobacteria	Actinobacteria	Acidimicrobiales	Iamiaceae	NA	1	0	1	0.759998938	0.001998002
SV613	Acidobacteria	Acidobacteria_Gp6	Gp6	NA	NA	1	0	1	0.70823883	0.001998002
SV635	Proteobacteria	Alphaproteobacteria	Rhizobiales	Bradyrhizobiaceae	NA	1	0	1	0.613763481	0.001998002
SV669	Bacteroidetes	Sphingobacteriia	Sphingobacteriales	Sphingobacteriaceae	Pedobacter	1	0	1	0.544700668	0.001998002
SV696	Acidobacteria	Acidobacteria_Gp4	Aridibacter	NA	NA	1	0	1	0.637472113	0.001998002
SV771	Proteobacteria	Alphaproteobacteria	Rhizobiales	Hyphomicrobiaceae	Devosia	1	0	1	0.63911461	0.001998002
SV774	Actinobacteria	Actinobacteria	Solirubrobacterales	Conexibacteraceae	Conexibacter	1	0	1	0.612981097	0.001998002
SV827	Actinobacteria	Actinobacteria	Solirubrobacterales	NA	NA	1	0	1	0.605571383	0.001998002
SV828	Bacteroidetes	Sphingobacteriia	Sphingobacteriales	Chitinophagaceae	NA	1	0	1	0.582743751	0.001998002
SV843	Acidobacteria	Acidobacteria_Gp6	Gp6	NA	NA	1	0	1	0.640952405	0.001998002
SV857	Acidobacteria	Acidobacteria_Gp3	Candidatus_Solibacter	NA	NA	1	0	1	0.643072493	0.001998002
SV960	Proteobacteria	Gammaproteobacteria	Xanthomonadales	Xanthomonadaceae	NA	1	0	1	0.683449131	0.001998002
SV961	Actinobacteria	Actinobacteria	NA	NA	NA	1	0	1	0.636982995	0.001998002
SV979	Proteobacteria	Betaproteobacteria	Rhodocyclales	Rhodocyclaceae	NA	1	0	1	0.637339719	0.001998002
SV992	Bacteroidetes	Sphingobacteriia	Sphingobacteriales	Saprospiraceae	Phaeodactylibacter	1	0	1	0.593950166	0.001998002
SV1066	Proteobacteria	Alphaproteobacteria	Rhizobiales	Hyphomicrobiaceae	Pedomicrobium	1	0	1	0.767102704	0.001998002
SV1133	Proteobacteria	Gammaproteobacteria	Xanthomonadales	Xanthomonadaceae	Luteimonas	1	0	1	0.615092349	0.001998002
SV1152	Verrucomicrobia	Spartobacteria	NA	NA	NA	1	0	1	0.551359023	0.001998002
SV1181	Bacteroidetes	NA	NA	NA	NA	1	0	1	0.640473627	0.001998002
SV1362	Proteobacteria	Betaproteobacteria	Burkholderiales	Burkholderiales_incertae_sedis	Sphaerotilus	1	0	1	0.600371677	0.001998002
SV1393	Acidobacteria	Acidobacteria_Gp4	Aridibacter	NA	NA	1	0	1	0.599755178	0.001998002
SV1426	Verrucomicrobia	Subdivision3	NA	NA	NA	1	0	1	0.698737447	0.001998002
SV1559	Planctomycetes	Planctomycetia	Planctomycetales	Planctomycetaceae	Rubinisphaera	1	0	1	0.694703202	0.001998002
SV1622	Proteobacteria	Betaproteobacteria	Burkholderiales	Burkholderiaceae	NA	1	0	1	0.550300809	0.001998002
SV1703	Bacteroidetes	Flavobacteriia	Flavobacteriales	Flavobacteriaceae	Flavobacterium	1	0	1	0.581212538	0.001998002
SV1712	Bacteroidetes	Sphingobacteriia	Sphingobacteriales	Chitinophagaceae	Chitinophaga	1	0	1	0.542326145	0.001998002
SV1748	Proteobacteria	Deltaproteobacteria	Myxococcales	Cystobacteraceae	NA	1	0	1	0.541457632	0.001998002
SV1828	Proteobacteria	Deltaproteobacteria	Myxococcales	NA	NA	1	0	1	0.546236939	0.001998002
SV1833	Proteobacteria	NA	NA	NA	NA	1	0	1	0.563939363	0.001998002
SV1865	Proteobacteria	Alphaproteobacteria	Alphaproteobacteria_incertae_sedis	Geminicoccus	NA	1	0	1	0.657907766	0.001998002
SV1888	Actinobacteria	Actinobacteria	Gaiellales	Gaiellaceae	Gaiella	1	0	1	0.517955455	0.001998002
SV1958	candidate_division_WPS	1	NA	NA	NA	1	0	1	0.547267258	0.001998002
SV2034	Proteobacteria	Alphaproteobacteria	Rhizobiales	Hyphomicrobiaceae	Devosia	1	0	1	0.583053205	0.001998002
SV2042	Proteobacteria	Betaproteobacteria	Nitrosomonadales	Nitrosomonadaceae	Nitrosospira	1	0	1	0.577861389	0.001998002
SV2061	Planctomycetes	Planctomycetia	Planctomycetales	Planctomycetaceae	Thermogutta	1	0	1	0.514495755	0.001998002
SV2099	Proteobacteria	Alphaproteobacteria	Caulobacterales	Caulobacteraceae	NA	1	0	1	0.657606056	0.001998002
SV2332	Proteobacteria	Gammaproteobacteria	NA	NA	NA	1	0	1	0.665729444	0.001998002
SV2363	Acidobacteria	Acidobacteria_Gp6	Gp6	NA	NA	1	0	1	0.504855194	0.001998002
SV2374	Actinobacteria	Actinobacteria	Solirubrobacterales	NA	NA	1	0	1	0.6251413	0.001998002
SV2388	Proteobacteria	Betaproteobacteria	Neisseriales	Neisseriaceae	NA	1	0	1	0.48104457	0.001998002
SV2415	Bacteroidetes	Flavobacteriia	Flavobacteriales	Flavobacteriaceae	Flavobacterium	1	0	1	0.553201427	0.001998002
SV2424	Bacteroidetes	Cytophagia	Cytophagales	Cyclobacteriaceae	Algoriphagus	1	0	1	0.561829167	0.001998002
SV2438	Planctomycetes	Planctomycetia	Planctomycetales	Planctomycetaceae	NA	1	0	1	0.525122564	0.001998002
SV2441	Actinobacteria	Actinobacteria	Acidimicrobiales	NA	NA	1	0	1	0.604855045	0.001998002
SV2493	Bacteroidetes	Sphingobacteriia	Sphingobacteriales	Sphingobacteriaceae	Pedobacter	1	0	1	0.561723866	0.001998002
SV2560	Bacteroidetes	NA	NA	NA	NA	1	0	1	0.683759255	0.001998002
SV2581	Firmicutes	Clostridia	Clostridiales	Peptococcaceae_1	Desulfosporosinus	1	0	1	0.612483398	0.001998002
SV2619	Planctomycetes	Planctomycetia	Planctomycetales	Planctomycetaceae	Zavarzinella	1	0	1	0.551912895	0.001998002
SV2752	Proteobacteria	Alphaproteobacteria	Rhodospirillales	Acetobacteraceae	Acidisoma	1	0	1	0.537168201	0.001998002
SV2764	Proteobacteria	Alphaproteobacteria	Sphingomonadales	Sphingomonadaceae	Sphingobium	1	0	1	0.551461422	0.001998002
SV2828	Proteobacteria	Deltaproteobacteria	Myxococcales	NA	NA	1	0	1	0.48507125	0.001998002
SV2912	Acidobacteria	Acidobacteria_Gp3	Gp3	NA	NA	1	0	1	0.591305853	0.001998002
SV3154	Proteobacteria	Alphaproteobacteria	Rhizobiales	Hyphomicrobiaceae	Devosia	1	0	1	0.504484581	0.001998002
SV20	Bacteroidetes	Flavobacteriia	Flavobacteriales	Flavobacteriaceae	Flavobacterium	1	0	1	0.740066285	0.002997003
SV118	Bacteroidetes	Sphingobacteriia	Sphingobacteriales	Saprospiraceae	Phaeodactylibacter	1	0	1	0.710523732	0.002997003
SV525	Bacteroidetes	Sphingobacteriia	Sphingobacteriales	Chitinophagaceae	Ferruginibacter	1	0	1	0.552526873	0.002997003
SV797	Bacteroidetes	Sphingobacteriia	Sphingobacteriales	Chitinophagaceae	Terrimonas	1	0	1	0.588182263	0.002997003
SV840	Bacteroidetes	Cytophagia	Cytophagales	Chryseolinea	NA	1	0	1	0.689830764	0.002997003
SV955	Proteobacteria	Deltaproteobacteria	Myxococcales	Cystobacteraceae	NA	1	0	1	0.57928909	0.002997003
SV978	Actinobacteria	Actinobacteria	Solirubrobacterales	Conexibacteraceae	Conexibacter	1	0	1	0.68125683	0.002997003
SV989	candidate_division_WPS	1	NA	NA	NA	1	0	1	0.7067828	0.002997003
SV999	Bacteroidetes	Sphingobacteriia	Sphingobacteriales	Chitinophagaceae	Segetibacter	1	0	1	0.608641552	0.002997003
SV1125	Proteobacteria	NA	NA	NA	NA	1	0	1	0.692198255	0.002997003
SV1164	Actinobacteria	Actinobacteria	Gaiellales	Gaiellaceae	Gaiella	1	0	1	0.554720394	0.002997003
SV1176	Bacteroidetes	Sphingobacteriia	Sphingobacteriales	Chitinophagaceae	Ferruginibacter	1	0	1	0.578582669	0.002997003
SV1480	Actinobacteria	Actinobacteria	Actinomycetales	NA	NA	1	0	1	0.566360243	0.002997003
SV1565	Bacteroidetes	Sphingobacteriia	Sphingobacteriales	Chitinophagaceae	Terrimonas	1	0	1	0.5310096	0.002997003
SV1568	Proteobacteria	Alphaproteobacteria	Rhizobiales	NA	NA	1	0	1	0.48507125	0.002997003
SV1577	Planctomycetes	Planctomycetia	Planctomycetales	Planctomycetaceae	Planctopirus	1	0	1	0.615907905	0.002997003
SV1614	Proteobacteria	Alphaproteobacteria	Rhizobiales	Bradyrhizobiaceae	Bradyrhizobium	1	0	1	0.473003695	0.002997003
SV1616	candidate_division_WPS	1	NA	NA	NA	1	0	1	0.557274797	0.002997003
SV1623	Proteobacteria	Alphaproteobacteria	Rhodobacterales	Rhodobacteraceae	NA	1	0	1	0.619123676	0.002997003
SV1646	candidate_division_WPS	1	NA	NA	NA	1	0	1	0.662552903	0.002997003
SV1685	Acidobacteria	Acidobacteria_Gp16	Gp16	NA	NA	1	0	1	0.579050749	0.002997003
SV1708	Actinobacteria	Actinobacteria	Acidimicrobiales	NA	NA	1	0	1	0.606357254	0.002997003
SV1772	Proteobacteria	NA	NA	NA	NA	1	0	1	0.628071289	0.002997003
SV1931	Bacteroidetes	Sphingobacteriia	Sphingobacteriales	Chitinophagaceae	Chitinophaga	1	0	1	0.651149246	0.002997003
SV1950	Proteobacteria	Alphaproteobacteria	Rhizobiales	NA	NA	1	0	1	0.691575196	0.002997003
SV1990	Actinobacteria	Actinobacteria	Acidimicrobiales	NA	NA	1	0	1	0.660034354	0.002997003
SV2015	Proteobacteria	Deltaproteobacteria	Myxococcales	Nannocystaceae	NA	1	0	1	0.584517091	0.002997003
SV2019	Bacteroidetes	Sphingobacteriia	Sphingobacteriales	Sphingobacteriaceae	Mucilaginibacter	1	0	1	0.473952609	0.002997003
SV2113	Planctomycetes	Planctomycetia	Planctomycetales	Planctomycetaceae	Zavarzinella	1	0	1	0.58468512	0.002997003
SV2160	Bacteroidetes	Bacteroidia	Bacteroidales	NA	NA	1	0	1	0.584643848	0.002997003
SV2206	Actinobacteria	Actinobacteria	NA	NA	NA	1	0	1	0.66082532	0.002997003
SV2244	Bacteroidetes	Sphingobacteriia	Sphingobacteriales	Saprospiraceae	Lewinella	1	0	1	0.549618002	0.002997003
SV2403	Bacteroidetes	Sphingobacteriia	Sphingobacteriales	Chitinophagaceae	NA	1	0	1	0.502503666	0.002997003
SV2707	Proteobacteria	Gammaproteobacteria	NA	NA	NA	1	0	1	0.552012524	0.002997003
SV2721	Proteobacteria	Deltaproteobacteria	NA	NA	NA	1	0	1	0.589770654	0.002997003
SV3077	Planctomycetes	Planctomycetia	Planctomycetales	Planctomycetaceae	Gimesia	1	0	1	0.519551586	0.002997003
SV3120	Proteobacteria	Gammaproteobacteria	Xanthomonadales	Sinobacteraceae	Povalibacter	1	0	1	0.522116521	0.002997003
SV3147	Verrucomicrobia	Spartobacteria	NA	NA	NA	1	0	1	0.601387002	0.002997003
SV3189	Verrucomicrobia	Spartobacteria	NA	NA	NA	1	0	1	0.574869867	0.002997003
SV3220	Planctomycetes	Planctomycetia	Planctomycetales	Planctomycetaceae	Zavarzinella	1	0	1	0.513227456	0.002997003
SV3320	Acidobacteria	Acidobacteria_Gp3	Gp3	NA	NA	1	0	1	0.559261913	0.002997003
SV3426	Proteobacteria	Deltaproteobacteria	Desulfuromonadales	NA	NA	1	0	1	0.539848172	0.002997003
SV3447	Verrucomicrobia	Subdivision5	NA	NA	NA	1	0	1	0.557714337	0.002997003
SV3475	Proteobacteria	Deltaproteobacteria	Bdellovibrionales	Bdellovibrionaceae	Bdellovibrio	1	0	1	0.524533856	0.002997003
SV122	Bacteroidetes	Flavobacteriia	Flavobacteriales	Flavobacteriaceae	Flavobacterium	1	0	1	0.71065174	0.003996004
SV518	Bacteroidetes	Flavobacteriia	Flavobacteriales	Flavobacteriaceae	Flavobacterium	1	0	1	0.639245934	0.003996004
SV545	Proteobacteria	Gammaproteobacteria	Xanthomonadales	NA	NA	1	0	1	0.666484105	0.003996004
SV709	Acidobacteria	Acidobacteria_Gp4	Aridibacter	NA	NA	1	0	1	0.688903055	0.003996004
SV734	Bacteroidetes	Sphingobacteriia	Sphingobacteriales	Chitinophagaceae	Ferruginibacter	1	0	1	0.639463496	0.003996004
SV985	Verrucomicrobia	Spartobacteria	NA	NA	NA	1	0	1	0.505662737	0.003996004
SV1073	Proteobacteria	Alphaproteobacteria	Rhizobiales	Bradyrhizobiaceae	NA	1	0	1	0.62977348	0.003996004
SV1353	Proteobacteria	Deltaproteobacteria	Myxococcales	Sandaracinaceae	Sandaracinus	1	0	1	0.599362556	0.003996004
SV1476	candidate_division_WPS	1	NA	NA	NA	1	0	1	0.568129282	0.003996004
SV1584	Proteobacteria	Alphaproteobacteria	Rhodospirillales	Rhodospirillaceae	NA	1	0	1	0.605092779	0.003996004
SV1907	Proteobacteria	Gammaproteobacteria	NA	NA	NA	1	0	1	0.520006064	0.003996004
SV2390	Proteobacteria	Alphaproteobacteria	Rhizobiales	Rhizobiales_incertae_sedis	Vasilyevaea	1	0	1	0.508763194	0.003996004
SV2445	Bacteroidetes	Sphingobacteriia	Sphingobacteriales	Chitinophagaceae	NA	1	0	1	0.507370695	0.003996004
SV2551	Planctomycetes	Planctomycetia	Planctomycetales	Planctomycetaceae	NA	1	0	1	0.606209544	0.003996004
SV2718	Actinobacteria	Actinobacteria	Actinomycetales	Nocardioidaceae	Aeromicrobium	1	0	1	0.464783112	0.003996004
SV2966	Proteobacteria	Gammaproteobacteria	Xanthomonadales	Xanthomonadaceae	NA	1	0	1	0.519654309	0.003996004
SV3012	Proteobacteria	Alphaproteobacteria	Rhizobiales	NA	NA	1	0	1	0.589393594	0.003996004
SV3191	Planctomycetes	Planctomycetia	Planctomycetales	Planctomycetaceae	Planctopirus	1	0	1	0.57734715	0.003996004
SV3199	Acidobacteria	Acidobacteria_Gp2	Gp2	NA	NA	1	0	1	0.5422304	0.003996004
SV3282	Proteobacteria	Gammaproteobacteria	Xanthomonadales	Xanthomonadaceae	NA	1	0	1	0.525133912	0.003996004
SV3374	Proteobacteria	Alphaproteobacteria	Rhodospirillales	Acetobacteraceae	NA	1	0	1	0.505526691	0.003996004
SV3453	Planctomycetes	Planctomycetia	Planctomycetales	Planctomycetaceae	Zavarzinella	1	0	1	0.494722375	0.003996004
SV329	Actinobacteria	Actinobacteria	Actinomycetales	Microbacteriaceae	Microbacterium	1	0	1	0.676603246	0.004995005
SV429	Proteobacteria	Deltaproteobacteria	Myxococcales	NA	NA	1	0	1	0.716582163	0.004995005
SV460	Actinobacteria	Actinobacteria	Actinomycetales	Nocardioidaceae	Nocardioides	1	0	1	0.674415313	0.004995005
SV721	Proteobacteria	Betaproteobacteria	NA	NA	NA	1	0	1	0.548927809	0.004995005
SV784	Acidobacteria	NA	NA	NA	NA	1	0	1	0.566167151	0.004995005
SV813	Proteobacteria	Betaproteobacteria	NA	NA	NA	1	0	1	0.499901304	0.004995005
SV962	Bacteroidetes	NA	NA	NA	NA	1	0	1	0.616863427	0.004995005
SV1183	Actinobacteria	Actinobacteria	Actinomycetales	Intrasporangiaceae	Oryzihumus	1	0	1	0.544004138	0.004995005
SV1267	Proteobacteria	Deltaproteobacteria	Myxococcales	Polyangiaceae	NA	1	0	1	0.572472014	0.004995005
SV1386	Proteobacteria	Alphaproteobacteria	Rhodobacterales	Rhodobacteraceae	Amaricoccus	1	0	1	0.53342324	0.004995005
SV1436	Proteobacteria	Betaproteobacteria	NA	NA	NA	1	0	1	0.573057166	0.004995005
SV1662	Bacteroidetes	Sphingobacteriia	Sphingobacteriales	Chitinophagaceae	Ferruginibacter	1	0	1	0.559444053	0.004995005
SV1682	Actinobacteria	Actinobacteria	Solirubrobacterales	Solirubrobacteraceae	Solirubrobacter	1	0	1	0.453742606	0.004995005
SV1775	Proteobacteria	Alphaproteobacteria	Rhizobiales	Xanthobacteraceae	Pseudolabrys	1	0	1	0.593193218	0.004995005
SV1919	Proteobacteria	Betaproteobacteria	NA	NA	NA	1	0	1	0.557676229	0.004995005
SV2069	Planctomycetes	Planctomycetia	Planctomycetales	Planctomycetaceae	Planctopirus	1	0	1	0.605721846	0.004995005
SV2092	Proteobacteria	Betaproteobacteria	NA	NA	NA	1	0	1	0.448733606	0.004995005
SV2333	Bacteroidetes	Sphingobacteriia	Sphingobacteriales	Saprospiraceae	Phaeodactylibacter	1	0	1	0.651729199	0.004995005
SV2341	Proteobacteria	Deltaproteobacteria	Myxococcales	NA	NA	1	0	1	0.545300372	0.004995005
SV3159	Verrucomicrobia	Spartobacteria	Terrimicrobium	NA	NA	1	0	1	0.572737509	0.004995005
SV3167	Proteobacteria	Betaproteobacteria	NA	NA	NA	1	0	1	0.573852404	0.004995005
SV3225	candidate_division_WPS	1	NA	NA	NA	1	0	1	0.500166275	0.004995005
SV3265	Proteobacteria	Alphaproteobacteria	Caulobacterales	Caulobacteraceae	Phenylobacterium	1	0	1	0.535568289	0.004995005
SV342	Proteobacteria	Gammaproteobacteria	Xanthomonadales	NA	NA	1	0	1	0.68016895	0.005994006
SV727	Actinobacteria	Actinobacteria	Actinomycetales	Intrasporangiaceae	Intrasporangium	1	0	1	0.600454831	0.005994006
SV903	Proteobacteria	Alphaproteobacteria	Sphingomonadales	Sphingomonadaceae	Sphingopyxis	1	0	1	0.759060309	0.005994006
SV975	Bacteroidetes	Sphingobacteriia	Sphingobacteriales	Sphingobacteriaceae	Pedobacter	1	0	1	0.546146706	0.005994006
SV1083	Proteobacteria	Deltaproteobacteria	Myxococcales	NA	NA	1	0	1	0.704145099	0.005994006
SV1215	Bacteroidetes	Sphingobacteriia	Sphingobacteriales	Chitinophagaceae	Ferruginibacter	1	0	1	0.501266338	0.005994006
SV1405	Verrucomicrobia	Spartobacteria	NA	NA	NA	1	0	1	0.525225093	0.005994006
SV1696	Proteobacteria	Betaproteobacteria	NA	NA	NA	1	0	1	0.539294703	0.005994006
SV1871	Actinobacteria	Actinobacteria	Actinomycetales	Intrasporangiaceae	Oryzihumus	1	0	1	0.48730501	0.005994006
SV1878	Actinobacteria	Actinobacteria	Gaiellales	Gaiellaceae	Gaiella	1	0	1	0.650939144	0.005994006
SV1959	Bacteroidetes	Sphingobacteriia	Sphingobacteriales	Chitinophagaceae	Terrimonas	1	0	1	0.552308953	0.005994006
SV1992	Proteobacteria	Alphaproteobacteria	Caulobacterales	Caulobacteraceae	Caulobacter	1	0	1	0.563965017	0.005994006
SV2010	Proteobacteria	Gammaproteobacteria	Xanthomonadales	Xanthomonadaceae	Arenimonas	1	0	1	0.536684399	0.005994006
SV2253	Bacteroidetes	Flavobacteriia	Flavobacteriales	Flavobacteriaceae	Chryseobacterium	1	0	1	0.519886699	0.005994006
SV2513	Verrucomicrobia	Spartobacteria	Terrimicrobium	NA	NA	1	0	1	0.548137102	0.005994006
SV2817	Proteobacteria	Alphaproteobacteria	Rhodobacterales	Rhodobacteraceae	NA	1	0	1	0.453742606	0.005994006
SV2875	Bacteroidetes	Cytophagia	Cytophagales	Cytophagaceae	Adhaeribacter	1	0	1	0.458183489	0.005994006
SV2977	Proteobacteria	Deltaproteobacteria	Myxococcales	NA	NA	1	0	1	0.52815317	0.005994006
SV2986	Verrucomicrobia	Subdivision3	NA	NA	NA	1	0	1	0.497067702	0.005994006
SV3209	Proteobacteria	Alphaproteobacteria	Rhodospirillales	Acetobacteraceae	NA	1	0	1	0.567320176	0.005994006
SV296	Verrucomicrobia	Spartobacteria	NA	NA	NA	1	0	1	0.604955041	0.006993007
SV529	Bacteroidetes	Flavobacteriia	Flavobacteriales	Flavobacteriaceae	Flavobacterium	1	0	1	0.563112073	0.006993007
SV766	Proteobacteria	Alphaproteobacteria	Rhizobiales	Phyllobacteriaceae	Mesorhizobium	1	0	1	0.630027924	0.006993007
SV993	Actinobacteria	NA	NA	NA	NA	1	0	1	0.50129398	0.006993007
SV1088	Proteobacteria	Betaproteobacteria	Burkholderiales	Oxalobacteraceae	Massilia	1	0	1	0.564776142	0.006993007
SV1275	Bacteroidetes	Sphingobacteriia	Sphingobacteriales	Chitinophagaceae	Flavihumibacter	1	0	1	0.572002961	0.006993007
SV1328	Bacteroidetes	Sphingobacteriia	Sphingobacteriales	Chitinophagaceae	NA	1	0	1	0.511414076	0.006993007
SV2131	Planctomycetes	Planctomycetia	Planctomycetales	Planctomycetaceae	Gemmata	1	0	1	0.433197885	0.006993007
SV2389	Acidobacteria	Acidobacteria_Gp6	Gp6	NA	NA	1	0	1	0.46913657	0.006993007
SV2392	Bacteroidetes	Cytophagia	Cytophagales	Ohtaekwangia	NA	1	0	1	0.472789767	0.006993007
SV2645	Bacteroidetes	Flavobacteriia	Flavobacteriales	Flavobacteriaceae	Flavobacterium	1	0	1	0.478522794	0.006993007
SV2903	Proteobacteria	Alphaproteobacteria	Sphingomonadales	Sphingomonadaceae	Sphingomonas	1	0	1	0.474911251	0.006993007
SV3255	Proteobacteria	NA	NA	NA	NA	1	0	1	0.503272095	0.006993007
SV222	Actinobacteria	Actinobacteria	Solirubrobacterales	NA	NA	1	0	1	0.678835138	0.007992008
SV816	Proteobacteria	Alphaproteobacteria	Rhizobiales	Methylobacteriaceae	Microvirga	1	0	1	0.627297304	0.007992008
SV1175	Verrucomicrobia	Spartobacteria	NA	NA	NA	1	0	1	0.606384161	0.007992008
SV1334	Bacteroidetes	Sphingobacteriia	Sphingobacteriales	Chitinophagaceae	Parasegetibacter	1	0	1	0.557313728	0.007992008
SV1438	Proteobacteria	Alphaproteobacteria	Rhodobacterales	Rhodobacteraceae	NA	1	0	1	0.521917454	0.007992008
SV1688	Actinobacteria	Actinobacteria	Acidimicrobiales	Acidimicrobiaceae	Ilumatobacter	1	0	1	0.616070749	0.007992008
SV1835	Proteobacteria	Gammaproteobacteria	Xanthomonadales	Sinobacteraceae	NA	1	0	1	0.54512201	0.007992008
SV2260	Bacteroidetes	Flavobacteriia	Flavobacteriales	Flavobacteriaceae	Flavobacterium	1	0	1	0.540467089	0.007992008
SV2503	Gemmatimonadetes	Gemmatimonadetes	Gemmatimonadales	Gemmatimonadaceae	Gemmatimonas	1	0	1	0.529750065	0.007992008
SV2682	Bacteroidetes	Cytophagia	Cytophagales	Chryseolinea	NA	1	0	1	0.467904049	0.007992008
SV3063	Proteobacteria	Gammaproteobacteria	Xanthomonadales	Xanthomonadaceae	NA	1	0	1	0.494575466	0.007992008
SV3078	Proteobacteria	Alphaproteobacteria	Rhizobiales	Hyphomicrobiaceae	Devosia	1	0	1	0.485429359	0.007992008
SV3482	Planctomycetes	Planctomycetia	Planctomycetales	Planctomycetaceae	NA	1	0	1	0.481417681	0.007992008
SV582	Proteobacteria	Alphaproteobacteria	Rhizobiales	Bradyrhizobiaceae	Rhodopseudomonas	1	0	1	0.634200668	0.008991009
SV667	Bacteroidetes	Cytophagia	Cytophagales	Chryseolinea	NA	1	0	1	0.603681267	0.008991009
SV1018	Acidobacteria	Acidobacteria_Gp16	Gp16	NA	NA	1	0	1	0.615525841	0.008991009
SV1100	Bacteroidetes	Flavobacteriia	Flavobacteriales	Flavobacteriaceae	Flavobacterium	1	0	1	0.564875788	0.008991009
SV1136	Bacteroidetes	Sphingobacteriia	Sphingobacteriales	Saprospiraceae	Phaeodactylibacter	1	0	1	0.581382817	0.008991009
SV1184	Proteobacteria	Gammaproteobacteria	Pseudomonadales	Pseudomonadaceae	Pseudomonas	1	0	1	0.582582023	0.008991009
SV1539	Bacteroidetes	Sphingobacteriia	Sphingobacteriales	Chitinophagaceae	Segetibacter	1	0	1	0.492717534	0.008991009
SV2112	Proteobacteria	Alphaproteobacteria	Sphingomonadales	Sphingomonadaceae	Sphingomonas	1	0	1	0.49690429	0.008991009
SV2279	Firmicutes	NA	NA	NA	NA	1	0	1	0.605986787	0.008991009
SV2606	Actinobacteria	Actinobacteria	Actinomycetales	NA	NA	1	0	1	0.457124074	0.008991009
SV3479	Proteobacteria	Alphaproteobacteria	Sphingomonadales	Sphingomonadaceae	Novosphingobium	1	0	1	0.457422655	0.008991009
SV317	Proteobacteria	Betaproteobacteria	NA	NA	NA	1	0	1	0.611459139	0.00999001
SV627	Proteobacteria	Gammaproteobacteria	Xanthomonadales	NA	NA	1	0	1	0.597991618	0.00999001
SV1197	candidate_division_WPS	1	NA	NA	NA	1	0	1	0.570976303	0.00999001
SV1798	Proteobacteria	Deltaproteobacteria	Myxococcales	Polyangiaceae	Minicystis	1	0	1	0.47330616	0.00999001
SV1862	Actinobacteria	Actinobacteria	Actinomycetales	Microbacteriaceae	NA	1	0	1	0.531049474	0.00999001
SV1890	Bacteroidetes	Bacteroidia	Bacteroidales	NA	NA	1	0	1	0.522447487	0.00999001
SV1998	candidate_division_WPS	1	NA	NA	NA	1	0	1	0.525573619	0.00999001
SV2406	Actinobacteria	Actinobacteria	Acidimicrobiales	Acidimicrobineae_incertae_sedis	Aciditerrimonas	1	0	1	0.484054431	0.00999001
SV2451	Proteobacteria	Deltaproteobacteria	Myxococcales	Labilitrichaceae	Labilithrix	1	0	1	0.530067143	0.00999001
SV2497	Bacteroidetes	NA	NA	NA	NA	1	0	1	0.453508834	0.00999001
SV2501	Proteobacteria	Betaproteobacteria	Burkholderiales	Comamonadaceae	NA	1	0	1	0.492262397	0.00999001
SV2556	Proteobacteria	Alphaproteobacteria	Rhodospirillales	Rhodospirillaceae	Dongia	1	0	1	0.504340714	0.00999001
SV2574	Bacteroidetes	Sphingobacteriia	Sphingobacteriales	Chitinophagaceae	NA	1	0	1	0.462014012	0.00999001
SV2590	Proteobacteria	Betaproteobacteria	NA	NA	NA	1	0	1	0.529768299	0.00999001
SV2855	Planctomycetes	Planctomycetia	Planctomycetales	Planctomycetaceae	NA	1	0	1	0.494527194	0.00999001
SV3330	Proteobacteria	Alphaproteobacteria	Rhodospirillales	Acetobacteraceae	NA	1	0	1	0.481018758	0.00999001
SV3354	Proteobacteria	Alphaproteobacteria	NA	NA	NA	1	0	1	0.553993984	0.00999001
SV558	Bacteroidetes	Flavobacteriia	Flavobacteriales	Flavobacteriaceae	Flavobacterium	1	0	1	0.55618703	0.010989011
SV907	Acidobacteria	Acidobacteria_Gp22	Gp22	NA	NA	1	0	1	0.618139431	0.010989011
SV1329	Chloroflexi	Thermomicrobia	NA	NA	NA	1	0	1	0.583534206	0.010989011
SV1429	Actinobacteria	Actinobacteria	Solirubrobacterales	NA	NA	1	0	1	0.526741031	0.010989011
SV2308	Acidobacteria	Acidobacteria_Gp4	Aridibacter	NA	NA	1	0	1	0.509548428	0.010989011
SV2939	Planctomycetes	Planctomycetia	Planctomycetales	Planctomycetaceae	Planctopirus	1	0	1	0.570242536	0.010989011
SV3229	Actinobacteria	Actinobacteria	Actinomycetales	Pseudonocardiaceae	Pseudonocardia	1	0	1	0.519157244	0.010989011
SV3369	candidate_division_WPS	1	NA	NA	NA	1	0	1	0.458620888	0.010989011
SV3480	Chloroflexi	Caldilineae	Caldilineales	Caldilineaceae	Litorilinea	1	0	1	0.498908499	0.010989011
SV1306	Acidobacteria	Acidobacteria_Gp6	Gp6	NA	NA	1	0	1	0.604700961	0.011988012
SV1326	Proteobacteria	Gammaproteobacteria	Xanthomonadales	Xanthomonadaceae	NA	1	0	1	0.571804277	0.011988012
SV1388	Proteobacteria	Alphaproteobacteria	Rhizobiales	NA	NA	1	0	1	0.442224633	0.011988012
SV1473	Actinobacteria	Actinobacteria	Actinomycetales	Nocardioidaceae	Marmoricola	1	0	1	0.43658631	0.011988012
SV2978	Planctomycetes	Planctomycetia	Planctomycetales	Planctomycetaceae	NA	1	0	1	0.436056124	0.011988012
SV556	Bacteroidetes	Sphingobacteriia	Sphingobacteriales	Chitinophagaceae	Terrimonas	1	0	1	0.616837182	0.012987013
SV1655	Actinobacteria	Actinobacteria	Actinomycetales	Demequinaceae	Demequina	1	0	1	0.521837118	0.012987013
SV2739	Proteobacteria	Alphaproteobacteria	Rhizobiales	Bradyrhizobiaceae	Bosea	1	0	1	0.521669962	0.012987013
SV2769	Proteobacteria	Deltaproteobacteria	Myxococcales	NA	NA	1	0	1	0.383482494	0.012987013
SV2887	Acidobacteria	Acidobacteria_Gp3	Gp3	NA	NA	1	0	1	0.540525769	0.012987013
SV3075	Acidobacteria	Acidobacteria_Gp3	Candidatus_Solibacter	NA	NA	1	0	1	0.459825417	0.012987013
SV3438	Chloroflexi	NA	NA	NA	NA	1	0	1	0.535036378	0.012987013
SV232	Verrucomicrobia	Spartobacteria	NA	NA	NA	1	0	1	0.600028269	0.013986014
SV522	Bacteroidetes	Sphingobacteriia	Sphingobacteriales	Chitinophagaceae	Ferruginibacter	1	0	1	0.629556561	0.013986014
SV701	Proteobacteria	Betaproteobacteria	Burkholderiales	Comamonadaceae	Acidovorax	1	0	1	0.571675439	0.013986014
SV1010	Proteobacteria	Alphaproteobacteria	Rhodobacterales	Rhodobacteraceae	Amaricoccus	1	0	1	0.5409574	0.013986014
SV1096	Firmicutes	Clostridia	Clostridiales	Ruminococcaceae	Clostridium_III	1	0	1	0.383482494	0.013986014
SV1276	Bacteroidetes	Sphingobacteriia	Sphingobacteriales	Chitinophagaceae	Parasegetibacter	1	0	1	0.5156087	0.013986014
SV1310	Verrucomicrobia	Spartobacteria	Terrimicrobium	NA	NA	1	0	1	0.521700859	0.013986014
SV1366	Proteobacteria	Alphaproteobacteria	Rhodospirillales	Reyranella	NA	1	0	1	0.590435799	0.013986014
SV1377	Proteobacteria	Betaproteobacteria	NA	NA	NA	1	0	1	0.666035995	0.013986014
SV1468	Actinobacteria	Actinobacteria	Actinomycetales	Nocardioidaceae	NA	1	0	1	0.594287475	0.013986014
SV1695	Bacteroidetes	Sphingobacteriia	Sphingobacteriales	Chitinophagaceae	Sediminibacterium	1	0	1	0.546446396	0.013986014
SV1763	Actinobacteria	Actinobacteria	Actinomycetales	Streptomycetaceae	Streptomyces	1	0	1	0.521325706	0.013986014
SV1830	Bacteroidetes	Sphingobacteriia	Sphingobacteriales	Chitinophagaceae	Parasegetibacter	1	0	1	0.505113404	0.013986014
SV1846	Proteobacteria	Alphaproteobacteria	Caulobacterales	Caulobacteraceae	Phenylobacterium	1	0	1	0.461391879	0.013986014
SV2282	Bacteroidetes	Sphingobacteriia	Sphingobacteriales	Chitinophagaceae	Sediminibacterium	1	0	1	0.467851653	0.013986014
SV1505	Bacteroidetes	Sphingobacteriia	Sphingobacteriales	Saprospiraceae	NA	1	0	1	0.430915831	0.014985015
SV1771	Actinobacteria	Actinobacteria	Solirubrobacterales	Conexibacteraceae	Conexibacter	1	0	1	0.542541235	0.014985015
SV1962	Proteobacteria	Gammaproteobacteria	Xanthomonadales	Xanthomonadaceae	Dokdonella	1	0	1	0.470999215	0.014985015
SV2088	Actinobacteria	Actinobacteria	Acidimicrobiales	NA	NA	1	0	1	0.567684328	0.014985015
SV2133	Acidobacteria	Acidobacteria_Gp4	Blastocatella	NA	NA	1	0	1	0.532040729	0.014985015
SV2595	Acidobacteria	Acidobacteria_Gp6	Gp6	NA	NA	1	0	1	0.457992212	0.014985015
SV2747	Actinobacteria	Actinobacteria	NA	NA	NA	1	0	1	0.441621602	0.014985015
SV3031	Actinobacteria	Actinobacteria	Gaiellales	Gaiellaceae	Gaiella	1	0	1	0.383482494	0.014985015
SV3370	Actinobacteria	Actinobacteria	Actinomycetales	Micromonosporaceae	NA	1	0	1	0.464389112	0.014985015
SV1363	Bacteroidetes	Sphingobacteriia	Sphingobacteriales	Saprospiraceae	Phaeodactylibacter	1	0	1	0.559315854	0.015984016
SV1478	Bacteroidetes	Sphingobacteriia	Sphingobacteriales	Chitinophagaceae	Ferruginibacter	1	0	1	0.492219588	0.015984016
SV1508	Proteobacteria	Betaproteobacteria	NA	NA	NA	1	0	1	0.502088293	0.015984016
SV1721	Verrucomicrobia	Spartobacteria	NA	NA	NA	1	0	1	0.463105763	0.015984016
SV1759	Bacteroidetes	Flavobacteriia	Flavobacteriales	Flavobacteriaceae	Flavobacterium	1	0	1	0.545620973	0.015984016
SV2097	Proteobacteria	Betaproteobacteria	Burkholderiales	NA	NA	1	0	1	0.43596124	0.015984016
SV2105	Proteobacteria	Gammaproteobacteria	Xanthomonadales	Sinobacteraceae	NA	1	0	1	0.520284151	0.015984016
SV2808	Bacteroidetes	Sphingobacteriia	Sphingobacteriales	Chitinophagaceae	Parafilimonas	1	0	1	0.43930799	0.015984016
SV3186	Bacteroidetes	Cytophagia	Cytophagales	Cytophagaceae	Sporocytophaga	1	0	1	0.555973555	0.015984016
SV374	Proteobacteria	NA	NA	NA	NA	1	0	1	0.568114342	0.016983017
SV443	Proteobacteria	Betaproteobacteria	Burkholderiales	Comamonadaceae	Acidovorax	1	0	1	0.603752105	0.016983017
SV1425	Bacteroidetes	Sphingobacteriia	Sphingobacteriales	Chitinophagaceae	Terrimonas	1	0	1	0.527231753	0.016983017
SV1516	Proteobacteria	Betaproteobacteria	NA	NA	NA	1	0	1	0.454980851	0.016983017
SV2080	Firmicutes	NA	NA	NA	NA	1	0	1	0.550949137	0.016983017
SV2181	Proteobacteria	Alphaproteobacteria	Caulobacterales	Caulobacteraceae	Caulobacter	1	0	1	0.543802469	0.016983017
SV3296	Acidobacteria	Acidobacteria_Gp4	NA	NA	NA	1	0	1	0.383482494	0.016983017
SV3345	Actinobacteria	Actinobacteria	Acidimicrobiales	Iamiaceae	Aquihabitans	1	0	1	0.492688035	0.016983017
SV1109	Acidobacteria	Acidobacteria_Gp6	Gp6	NA	NA	1	0	1	0.533989294	0.017982018
SV1280	Actinobacteria	Actinobacteria	Actinomycetales	NA	NA	1	0	1	0.541163149	0.017982018
SV1394	Acidobacteria	Acidobacteria_Gp6	Gp6	NA	NA	1	0	1	0.506397741	0.017982018
SV1567	Actinobacteria	Actinobacteria	Actinomycetales	Nakamurellaceae	Nakamurella	1	0	1	0.403534471	0.017982018
SV1934	Actinobacteria	Actinobacteria	Acidimicrobiales	Iamiaceae	Iamia	1	0	1	0.58417339	0.017982018
SV2158	Bacteroidetes	Flavobacteriia	Flavobacteriales	Flavobacteriaceae	Flavobacterium	1	0	1	0.500142449	0.017982018
SV2964	Proteobacteria	Deltaproteobacteria	Myxococcales	Phaselicystidaceae	Phaselicystis	1	0	1	0.426669806	0.017982018
SV3195	Planctomycetes	Planctomycetia	Planctomycetales	Planctomycetaceae	Rhodopirellula	1	0	1	0.506499641	0.017982018
SV264	Proteobacteria	Alphaproteobacteria	Rhizobiales	Hyphomicrobiaceae	NA	1	0	1	0.645656491	0.018981019
SV652	Bacteroidetes	Sphingobacteriia	Sphingobacteriales	Sphingobacteriaceae	Pedobacter	1	0	1	0.603450417	0.018981019
SV808	Actinobacteria	Actinobacteria	Actinomycetales	Nocardioidaceae	Nocardioides	1	0	1	0.610179981	0.018981019
SV824	Acidobacteria	Acidobacteria_Gp6	Gp6	NA	NA	1	0	1	0.487906116	0.018981019
SV990	Actinobacteria	Actinobacteria	Actinomycetales	Nocardiaceae	Rhodococcus	1	0	1	0.589267954	0.018981019
SV1107	Actinobacteria	Actinobacteria	Rubrobacterales	Rubrobacteraceae	Rubrobacter	1	0	1	0.494360922	0.018981019
SV1277	Bacteroidetes	Sphingobacteriia	Sphingobacteriales	Chitinophagaceae	Ferruginibacter	1	0	1	0.540002797	0.018981019
SV1373	Actinobacteria	Actinobacteria	NA	NA	NA	1	0	1	0.461796005	0.018981019
SV1384	Actinobacteria	Actinobacteria	Actinomycetales	Intrasporangiaceae	Phycicoccus	1	0	1	0.548024717	0.018981019
SV1540	Acidobacteria	Acidobacteria_Gp4	Gp4	NA	NA	1	0	1	0.535083866	0.018981019
SV2142	Proteobacteria	Alphaproteobacteria	Rhizobiales	NA	NA	1	0	1	0.450640524	0.018981019
SV2671	Verrucomicrobia	Verrucomicrobiae	Verrucomicrobiales	Verrucomicrobiaceae	Verrucomicrobium	1	0	1	0.505605862	0.018981019
SV2785	Proteobacteria	Gammaproteobacteria	Xanthomonadales	Sinobacteraceae	Steroidobacter	1	0	1	0.502609631	0.018981019
SV2885	Planctomycetes	Planctomycetia	Planctomycetales	Planctomycetaceae	NA	1	0	1	0.433989037	0.018981019
SV3264	Bacteroidetes	Sphingobacteriia	Sphingobacteriales	Chitinophagaceae	NA	1	0	1	0.496371786	0.018981019
SV3380	Proteobacteria	Deltaproteobacteria	Myxococcales	Kofleriaceae	Kofleria	1	0	1	0.410659344	0.018981019
SV1087	Actinobacteria	Actinobacteria	Actinomycetales	Propionibacteriaceae	Microlunatus	1	0	1	0.410239879	0.01998002
SV1463	Bacteroidetes	Cytophagia	Cytophagales	Chryseolinea	NA	1	0	1	0.482053795	0.01998002
SV1544	Proteobacteria	Deltaproteobacteria	Myxococcales	NA	NA	1	0	1	0.510195277	0.01998002
SV1864	Proteobacteria	Betaproteobacteria	NA	NA	NA	1	0	1	0.480045726	0.01998002
SV2070	Proteobacteria	Alphaproteobacteria	Caulobacterales	Caulobacteraceae	Caulobacter	1	0	1	0.48545771	0.01998002
SV2208	Bacteroidetes	Sphingobacteriia	Sphingobacteriales	Chitinophagaceae	Ferruginibacter	1	0	1	0.485974946	0.01998002
SV2770	Proteobacteria	NA	NA	NA	NA	1	0	1	0.559995048	0.01998002
SV3025	Proteobacteria	Betaproteobacteria	NA	NA	NA	1	0	1	0.442687343	0.01998002
SV3027	Proteobacteria	Deltaproteobacteria	NA	NA	NA	1	0	1	0.511722173	0.01998002
SV3271	Planctomycetes	Planctomycetia	Planctomycetales	Planctomycetaceae	Pirellula	1	0	1	0.383482494	0.01998002
SV3435	Bacteroidetes	Cytophagia	Cytophagales	NA	NA	1	0	1	0.475438537	0.01998002
SV640	Bacteroidetes	Flavobacteriia	Flavobacteriales	Flavobacteriaceae	Flavobacterium	1	0	1	0.620791724	0.020979021
SV860	Proteobacteria	Gammaproteobacteria	Xanthomonadales	Sinobacteraceae	Povalibacter	1	0	1	0.498649265	0.020979021
SV1725	Actinobacteria	Actinobacteria	Solirubrobacterales	Solirubrobacteraceae	Solirubrobacter	1	0	1	0.446070679	0.020979021
SV1799	Bacteroidetes	Sphingobacteriia	Sphingobacteriales	Chitinophagaceae	Ferruginibacter	1	0	1	0.487179045	0.020979021
SV2275	Bacteroidetes	Cytophagia	Cytophagales	Cytophagaceae	Adhaeribacter	1	0	1	0.446576048	0.020979021
SV2654	Bacteroidetes	Flavobacteriia	Flavobacteriales	Flavobacteriaceae	Flavobacterium	1	0	1	0.47415079	0.020979021
SV2689	Proteobacteria	Deltaproteobacteria	NA	NA	NA	1	0	1	0.408384053	0.020979021
SV3004	Proteobacteria	Deltaproteobacteria	Myxococcales	Cystobacteraceae	Anaeromyxobacter	1	0	1	0.401106186	0.020979021
SV3376	Actinobacteria	Actinobacteria	NA	NA	NA	1	0	1	0.432329896	0.020979021
SV86	Bacteroidetes	Flavobacteriia	Flavobacteriales	Flavobacteriaceae	Flavobacterium	1	0	1	0.545413764	0.021978022
SV850	Acidobacteria	Acidobacteria_Gp6	Gp6	NA	NA	1	0	1	0.528735303	0.021978022
SV1174	Actinobacteria	Actinobacteria	Actinomycetales	Nocardioidaceae	Nocardioides	1	0	1	0.491105136	0.021978022
SV2466	Actinobacteria	Actinobacteria	NA	NA	NA	1	0	1	0.501446612	0.021978022
SV2552	Proteobacteria	Alphaproteobacteria	Rhodobacterales	Rhodobacteraceae	Amaricoccus	1	0	1	0.512593034	0.021978022
SV2586	Bacteroidetes	Sphingobacteriia	Sphingobacteriales	Chitinophagaceae	Terrimonas	1	0	1	0.512641866	0.021978022
SV3079	Bacteroidetes	Cytophagia	Cytophagales	Chryseolinea	NA	1	0	1	0.467870788	0.021978022
SV838	Bacteroidetes	Sphingobacteriia	Sphingobacteriales	Saprospiraceae	Phaeodactylibacter	1	0	1	0.503512231	0.022977023
SV1230	Actinobacteria	Actinobacteria	Actinomycetales	Mycobacteriaceae	Mycobacterium	1	0	1	0.565938671	0.022977023
SV1562	Actinobacteria	Actinobacteria	NA	NA	NA	1	0	1	0.488662302	0.022977023
SV1709	Proteobacteria	Betaproteobacteria	NA	NA	NA	1	0	1	0.529067143	0.022977023
SV1840	Gemmatimonadetes	Gemmatimonadetes	Gemmatimonadales	Gemmatimonadaceae	Gemmatimonas	1	0	1	0.501619466	0.022977023
SV3340	Bacteroidetes	Bacteroidia	Bacteroidales	NA	NA	1	0	1	0.50966146	0.022977023
SV1054	Acidobacteria	Acidobacteria_Gp3	Paludibaculum	NA	NA	1	0	1	0.523474541	0.023976024
SV1084	Proteobacteria	Alphaproteobacteria	Rhizobiales	Methylobacteriaceae	NA	1	0	1	0.492770808	0.023976024
SV1627	Bacteroidetes	Cytophagia	Cytophagales	NA	NA	1	0	1	0.590127414	0.023976024
SV2155	Planctomycetes	Planctomycetia	Planctomycetales	Planctomycetaceae	Pirellula	1	0	1	0.51969031	0.023976024
SV2170	Proteobacteria	Alphaproteobacteria	Rhodospirillales	Rhodospirillaceae	Dongia	1	0	1	0.493151114	0.023976024
SV3367	Firmicutes	NA	NA	NA	NA	1	0	1	0.482731213	0.023976024
SV876	Proteobacteria	Betaproteobacteria	NA	NA	NA	1	0	1	0.561417131	0.024975025
SV2199	Proteobacteria	Gammaproteobacteria	Xanthomonadales	Xanthomonadaceae	Arenimonas	1	0	1	0.413655718	0.024975025
SV2242	Armatimonadetes	Armatimonadetes_gp5	NA	NA	NA	1	0	1	0.516453261	0.024975025
SV2255	Proteobacteria	Alphaproteobacteria	Rhizobiales	Methylobacteriaceae	Microvirga	1	0	1	0.456637553	0.024975025
SV2996	Verrucomicrobia	Spartobacteria	NA	NA	NA	1	0	1	0.423348732	0.024975025
SV3202	Proteobacteria	Betaproteobacteria	Burkholderiales	Comamonadaceae	Ramlibacter	1	0	1	0.466686168	0.024975025
SV3358	Chloroflexi	Anaerolineae	Anaerolineales	Anaerolineaceae	NA	1	0	1	0.34299717	0.024975025
SV1861	Proteobacteria	Alphaproteobacteria	Caulobacterales	Caulobacteraceae	Brevundimonas	1	0	1	0.541030752	0.025974026
SV2237	Proteobacteria	Deltaproteobacteria	Myxococcales	NA	NA	1	0	1	0.534643101	0.025974026
SV2652	Proteobacteria	Deltaproteobacteria	Myxococcales	NA	NA	1	0	1	0.4951025	0.025974026
SV2674	Acidobacteria	Acidobacteria_Gp7	Gp7	NA	NA	1	0	1	0.417079524	0.025974026
SV2904	Actinobacteria	Actinobacteria	Acidimicrobiales	Acidimicrobiaceae	Ilumatobacter	1	0	1	0.476337762	0.025974026
SV624	Proteobacteria	Betaproteobacteria	NA	NA	NA	1	0	1	0.565881463	0.026973027
SV1496	Acidobacteria	Acidobacteria_Gp6	Gp6	NA	NA	1	0	1	0.383482494	0.026973027
SV1778	Proteobacteria	Betaproteobacteria	NA	NA	NA	1	0	1	0.438359808	0.026973027
SV2084	Bacteroidetes	Sphingobacteriia	Sphingobacteriales	Chitinophagaceae	Sediminibacterium	1	0	1	0.468177897	0.026973027
SV508	Acidobacteria	Acidobacteria_Gp6	Gp6	NA	NA	1	0	1	0.448494287	0.027972028
SV1602	Proteobacteria	Alphaproteobacteria	Rhodobacterales	Rhodobacteraceae	Amaricoccus	1	0	1	0.530731713	0.027972028
SV1720	Acidobacteria	Acidobacteria_Gp6	Gp6	NA	NA	1	0	1	0.472291604	0.027972028
SV1822	Proteobacteria	Alphaproteobacteria	NA	NA	NA	1	0	1	0.491115505	0.027972028
SV2228	Verrucomicrobia	Subdivision3	NA	NA	NA	1	0	1	0.461155028	0.027972028
SV2625	Bacteroidetes	Cytophagia	Cytophagales	Cytophagaceae	Adhaeribacter	1	0	1	0.44796815	0.027972028
SV2650	Acidobacteria	Acidobacteria_Gp17	Gp17	NA	NA	1	0	1	0.50011269	0.027972028
SV2688	Proteobacteria	Betaproteobacteria	NA	NA	NA	1	0	1	0.399716659	0.027972028
SV3276	Proteobacteria	NA	NA	NA	NA	1	0	1	0.490195508	0.027972028
SV3325	Proteobacteria	Gammaproteobacteria	Alteromonadales	Alteromonadaceae	Saccharophagus	1	0	1	0.455486587	0.027972028
SV3450	Proteobacteria	Alphaproteobacteria	Rhizobiales	Methylobacteriaceae	Methylobacterium	1	0	1	0.476190989	0.027972028
SV554	Proteobacteria	Alphaproteobacteria	Rhizobiales	Bradyrhizobiaceae	Bradyrhizobium	1	0	1	0.541321509	0.028971029
SV971	candidate_division_WPS	1	NA	NA	NA	1	0	1	0.539608822	0.028971029
SV1877	Proteobacteria	Alphaproteobacteria	Sphingomonadales	Sphingomonadaceae	Sphingomonas	1	0	1	0.467124371	0.028971029
SV2191	Actinobacteria	Actinobacteria	Actinomycetales	NA	NA	1	0	1	0.519052937	0.028971029
SV2536	Proteobacteria	Betaproteobacteria	Neisseriales	Neisseriaceae	NA	1	0	1	0.482825538	0.028971029
SV2845	Proteobacteria	Gammaproteobacteria	Xanthomonadales	Sinobacteraceae	Steroidobacter	1	0	1	0.390795392	0.028971029
SV3365	Bacteroidetes	Sphingobacteriia	Sphingobacteriales	Chitinophagaceae	NA	1	0	1	0.456679482	0.028971029
SV3408	Proteobacteria	Alphaproteobacteria	Rhodospirillales	Rhodospirillaceae	Inquilinus	1	0	1	0.439887702	0.028971029
SV916	Proteobacteria	Alphaproteobacteria	Rhizobiales	Hyphomicrobiaceae	Pedomicrobium	1	0	1	0.459361282	0.02997003
SV1119	Proteobacteria	Alphaproteobacteria	Rhizobiales	NA	NA	1	0	1	0.484016819	0.02997003
SV1422	Proteobacteria	Deltaproteobacteria	Myxococcales	Haliangiaceae	Haliangium	1	0	1	0.474826101	0.02997003
SV2259	Proteobacteria	Deltaproteobacteria	NA	NA	NA	1	0	1	0.464251618	0.02997003
SV2856	Firmicutes	Clostridia	Clostridiales	Peptostreptococcaceae	Romboutsia	1	0	1	0.445736296	0.02997003
SV2993	Proteobacteria	Alphaproteobacteria	Sphingomonadales	Sphingomonadaceae	Sphingomonas	1	0	1	0.466853977	0.02997003
SV1494	Proteobacteria	Betaproteobacteria	Burkholderiales	NA	NA	1	0	1	0.478824053	0.030969031
SV1880	Bacteroidetes	Sphingobacteriia	Sphingobacteriales	Chitinophagaceae	Terrimonas	1	0	1	0.443086488	0.030969031
SV1970	Proteobacteria	Alphaproteobacteria	Rhodospirillales	Reyranella	NA	1	0	1	0.508589867	0.030969031
SV1991	Latescibacteria	NA	NA	NA	NA	1	0	1	0.556178164	0.030969031
SV879	Proteobacteria	Gammaproteobacteria	Xanthomonadales	Xanthomonadaceae	Arenimonas	1	0	1	0.506615092	0.031968032
SV2203	Proteobacteria	Gammaproteobacteria	Xanthomonadales	Sinobacteraceae	Steroidobacter	1	0	1	0.487337833	0.031968032
SV2500	Bacteroidetes	Cytophagia	Cytophagales	Cyclobacteriaceae	Algoriphagus	1	0	1	0.447975484	0.031968032
SV3239	Armatimonadetes	Chthonomonadetes	Chthonomonadales	Chthonomonadaceae	Chthonomonas	1	0	1	0.412220707	0.031968032
SV382	Bacteroidetes	Sphingobacteriia	Sphingobacteriales	Saprospiraceae	Phaeodactylibacter	1	0	1	0.559648188	0.032967033
SV1021	Bacteroidetes	Cytophagia	Cytophagales	Chryseolinea	NA	1	0	1	0.551498605	0.032967033
SV1469	Actinobacteria	Thermoleophilia	Thermoleophilales	Thermoleophilaceae	Thermoleophilum	1	0	1	0.556194029	0.032967033
SV1587	Gemmatimonadetes	Gemmatimonadetes	Gemmatimonadales	Gemmatimonadaceae	Gemmatimonas	1	0	1	0.489181045	0.032967033
SV2947	Acidobacteria	Acidobacteria_Gp3	Gp3	NA	NA	1	0	1	0.481500761	0.032967033
SV3094	Actinobacteria	Actinobacteria	Actinomycetales	NA	NA	1	0	1	0.449344192	0.032967033
SV3243	Proteobacteria	Alphaproteobacteria	Rhodobacterales	Rhodobacteraceae	NA	1	0	1	0.434569583	0.032967033
SV585	Verrucomicrobia	Opitutae	Opitutales	Opitutaceae	Opitutus	1	0	1	0.537779262	0.033966034
SV1593	Bacteroidetes	Sphingobacteriia	Sphingobacteriales	Chitinophagaceae	Parasegetibacter	1	0	1	0.439443794	0.033966034
SV1749	Actinobacteria	Actinobacteria	Gaiellales	Gaiellaceae	Gaiella	1	0	1	0.428365736	0.033966034
SV2120	Acidobacteria	Acidobacteria_Gp6	Gp6	NA	NA	1	0	1	0.523053993	0.033966034
SV3092	Actinobacteria	Actinobacteria	Acidimicrobiales	NA	NA	1	0	1	0.458657018	0.033966034
SV3299	Actinobacteria	Actinobacteria	Acidimicrobiales	Acidimicrobiaceae	Ilumatobacter	1	0	1	0.520628341	0.033966034
SV2364	Proteobacteria	Betaproteobacteria	Rhodocyclales	Rhodocyclaceae	NA	1	0	1	0.526729274	0.034965035
SV2376	Verrucomicrobia	Spartobacteria	NA	NA	NA	1	0	1	0.409472259	0.034965035
SV1960	Planctomycetes	Planctomycetia	Planctomycetales	Planctomycetaceae	Zavarzinella	1	0	1	0.468346828	0.035964036
SV2125	Acidobacteria	Acidobacteria_Gp7	Gp7	NA	NA	1	0	1	0.540577903	0.035964036
SV2134	Planctomycetes	Planctomycetia	Planctomycetales	Planctomycetaceae	NA	1	0	1	0.475379228	0.035964036
SV2952	Proteobacteria	Alphaproteobacteria	NA	NA	NA	1	0	1	0.406419082	0.035964036
SV1246	Acidobacteria	Acidobacteria_Gp4	Aridibacter	NA	NA	1	0	1	0.502718191	0.036963037
SV1357	Acidobacteria	Acidobacteria_Gp16	Gp16	NA	NA	1	0	1	0.451254877	0.036963037
SV1368	Acidobacteria	Acidobacteria_Gp6	Gp6	NA	NA	1	0	1	0.487722948	0.036963037
SV1739	Proteobacteria	Alphaproteobacteria	Rhodospirillales	Acetobacteraceae	Roseomonas	1	0	1	0.441279399	0.036963037
SV2065	Actinobacteria	Actinobacteria	Actinomycetales	Microbacteriaceae	Microbacterium	1	0	1	0.417167049	0.036963037
SV2352	Actinobacteria	Actinobacteria	Actinomycetales	Nocardioidaceae	Aeromicrobium	1	0	1	0.406342774	0.036963037
SV2708	Actinobacteria	Actinobacteria	Acidimicrobiales	Iamiaceae	Aquihabitans	1	0	1	0.432058114	0.036963037
SV3478	Planctomycetes	Planctomycetia	Planctomycetales	Planctomycetaceae	Pirellula	1	0	1	0.430728916	0.036963037
SV412	Bacteroidetes	Sphingobacteriia	Sphingobacteriales	Chitinophagaceae	NA	1	0	1	0.616023791	0.037962038
SV1399	Bacteroidetes	Sphingobacteriia	Sphingobacteriales	Sphingobacteriaceae	Pedobacter	1	0	1	0.498202475	0.037962038
SV2799	Proteobacteria	Deltaproteobacteria	Myxococcales	NA	NA	1	0	1	0.412679304	0.037962038
SV3416	Actinobacteria	Actinobacteria	Actinomycetales	Propionibacteriaceae	Propionicimonas	1	0	1	0.34299717	0.037962038
SV1409	Proteobacteria	Alphaproteobacteria	Sphingomonadales	Sphingomonadaceae	NA	1	0	1	0.377224406	0.038961039
SV2171	Actinobacteria	Actinobacteria	NA	NA	NA	1	0	1	0.470413594	0.038961039
SV2254	Proteobacteria	Gammaproteobacteria	NA	NA	NA	1	0	1	0.374439333	0.038961039
SV2527	Proteobacteria	Deltaproteobacteria	Myxococcales	NA	NA	1	0	1	0.435895912	0.038961039
SV1731	Bacteroidetes	Sphingobacteriia	Sphingobacteriales	Chitinophagaceae	Taibaiella	1	0	1	0.477031111	0.03996004
SV1752	Proteobacteria	Alphaproteobacteria	Rhizobiales	Rhizobiaceae	Ensifer	1	0	1	0.519235153	0.03996004
SV2000	Bacteroidetes	Sphingobacteriia	Sphingobacteriales	Chitinophagaceae	Terrimonas	1	0	1	0.45693124	0.03996004
SV2587	Proteobacteria	Alphaproteobacteria	Sphingomonadales	Erythrobacteraceae	NA	1	0	1	0.553668686	0.03996004
SV1795	Actinobacteria	Actinobacteria	Actinomycetales	Mycobacteriaceae	Mycobacterium	1	0	1	0.365511647	0.040959041
SV2691	Chloroflexi	Thermomicrobia	Sphaerobacterales	Sphaerobacteraceae	Nitrolancea	1	0	1	0.456321122	0.040959041
SV2873	Bacteroidetes	Cytophagia	Cytophagales	Flammeovirgaceae	NA	1	0	1	0.423306635	0.040959041
SV922	Acidobacteria	Acidobacteria_Gp6	Gp6	NA	NA	1	0	1	0.471248361	0.041958042
SV1327	Acidobacteria	Acidobacteria_Gp5	Gp5	NA	NA	1	0	1	0.431247517	0.041958042
SV1549	Proteobacteria	Gammaproteobacteria	Xanthomonadales	Sinobacteraceae	Steroidobacter	1	0	1	0.503002321	0.041958042
SV2982	Verrucomicrobia	Verrucomicrobiae	Verrucomicrobiales	Verrucomicrobiaceae	Luteolibacter	1	0	1	0.484605572	0.041958042
SV812	Proteobacteria	Alphaproteobacteria	Rhizobiales	Rhizobiaceae	Rhizobium	1	0	1	0.526213016	0.042957043
SV1212	Bacteroidetes	Flavobacteriia	Flavobacteriales	Flavobacteriaceae	Flavobacterium	1	0	1	0.551516039	0.042957043
SV2283	Bacteroidetes	Sphingobacteriia	Sphingobacteriales	Sphingobacteriaceae	Pedobacter	1	0	1	0.409583322	0.042957043
SV1528	Proteobacteria	Alphaproteobacteria	Rhizobiales	Bradyrhizobiaceae	Rhodopseudomonas	1	0	1	0.407695249	0.043956044
SV2305	Bacteroidetes	Cytophagia	Cytophagales	Flammeovirgaceae	NA	1	0	1	0.50496584	0.043956044
SV887	Proteobacteria	Betaproteobacteria	Burkholderiales	Comamonadaceae	Polaromonas	1	0	1	0.471456688	0.044955045
SV2017	Actinobacteria	Actinobacteria	Solirubrobacterales	NA	NA	1	0	1	0.400907332	0.044955045
SV2421	Verrucomicrobia	Spartobacteria	NA	NA	NA	1	0	1	0.364479499	0.044955045
SV3319	Actinobacteria	Actinobacteria	Gaiellales	Gaiellaceae	Gaiella	1	0	1	0.37280193	0.044955045
SV3471	Firmicutes	Negativicutes	Selenomonadales	Veillonellaceae	Psychrosinus	1	0	1	0.413415966	0.044955045
SV1263	Proteobacteria	Betaproteobacteria	NA	NA	NA	1	0	1	0.503708731	0.045954046
SV1449	Bacteroidetes	Sphingobacteriia	Sphingobacteriales	Chitinophagaceae	Terrimonas	1	0	1	0.394855553	0.045954046
SV2152	Bacteroidetes	Sphingobacteriia	Sphingobacteriales	Chitinophagaceae	NA	1	0	1	0.495375095	0.045954046
SV3008	Bacteroidetes	Sphingobacteriia	Sphingobacteriales	Chitinophagaceae	NA	1	0	1	0.443302773	0.045954046
SV1094	Acidobacteria	Acidobacteria_Gp4	Aridibacter	NA	NA	1	0	1	0.507212334	0.046953047
SV1208	Actinobacteria	Actinobacteria	Actinomycetales	Nocardioidaceae	Aeromicrobium	1	0	1	0.463667808	0.046953047
SV1678	Acidobacteria	Acidobacteria_Gp6	Gp6	NA	NA	1	0	1	0.34299717	0.046953047
SV2090	Bacteroidetes	Sphingobacteriia	Sphingobacteriales	Chitinophagaceae	NA	1	0	1	0.445283943	0.046953047
SV2690	Bacteroidetes	Sphingobacteriia	Sphingobacteriales	Saprospiraceae	Phaeodactylibacter	1	0	1	0.405556218	0.046953047
SV2788	Bacteroidetes	Sphingobacteriia	Sphingobacteriales	Chitinophagaceae	NA	1	0	1	0.439793214	0.046953047
SV2327	Verrucomicrobia	Verrucomicrobiae	Verrucomicrobiales	Verrucomicrobiaceae	NA	1	0	1	0.460743515	0.047952048
SV2834	Bacteroidetes	Cytophagia	Cytophagales	Flammeovirgaceae	NA	1	0	1	0.465302119	0.047952048
SV2143	Proteobacteria	NA	NA	NA	NA	1	0	1	0.429312452	0.048951049
SV2584	Bacteroidetes	Cytophagia	Cytophagales	Cytophagaceae	Adhaeribacter	1	0	1	0.39089751	0.048951049
SV3043	Bacteroidetes	NA	NA	NA	NA	1	0	1	0.452222526	0.048951049
SV1315	Acidobacteria	Acidobacteria_Gp22	Gp22	NA	NA	1	0	1	0.459519643	0.04995005
SV1629	Proteobacteria	Betaproteobacteria	Burkholderiales	NA	NA	1	0	1	0.494035598	0.04995005
SV2968	Verrucomicrobia	Verrucomicrobiae	Verrucomicrobiales	Verrucomicrobiaceae	Luteolibacter	1	0	1	0.486378135	0.04995005
SV1596	Bacteroidetes	Sphingobacteriia	Sphingobacteriales	Saprospiraceae	Phaeodactylibacter	1	0	1	0.428189287	0.050949051
SV2492	Acidobacteria	Acidobacteria_Gp17	Gp17	NA	NA	1	0	1	0.467123598	0.050949051
SV2916	Acidobacteria	Acidobacteria_Gp3	Gp3	NA	NA	1	0	1	0.421330993	0.050949051
