# Supplementary material for: Climate-driven divergence in plant-microbiome interactions generates range-wide variation in bud break phenology
Source: Commun Biol. 2021 Jun 16;4:748. doi: 10.1038/s42003-021-02244-5 (PMC8209103; doi:10.1038/s42003-021-02244-5)
Supplement: Supplementary file 6 — Supplemental Data 4 [file 42003_2021_2244_MOESM6_ESM.csv]

ID	s.Cool	s.Warm	index	stat	p.value	Kingdom	Phylum	Class	Order	Family	Genus	Species	Taxon	Taxon Level	Trophic Mode	Guild	Confidence Ranking	Growth Morphology	Trait	Notes	Citation/Source
SV592	0	1	2	0.563092506	0.000999001	k__Fungi	p__Ascomycota	c__Dothideomycetes	o__Pleosporales	f__Pleosporales_fam_Incertae_sedis	NA	NA	-	-	-	-	-	-	-	Unassigned	-
SV314	0	1	2	0.662589156	0.000999001	k__Fungi	p__Ascomycota	c__Sordariomycetes	o__Hypocreales	f__Nectriaceae	g__Fusarium	NA	Fusarium	13	Pathotroph-Saprotroph-Symbiotroph	Animal Pathogen-Endophyte-Lichen Parasite-Plant Pathogen-Soil Saprotroph-Wood Saprotroph	Possible	Microfungus	NULL	Likely opportunistic human pathogen (Irinyi et al. 2015)	Duncan CG, Eslyn WE. 1966. Mycologia 58:642-664; Seehann G, et al. 1975. List of Fungi in Soft-Rot Tissue Tests. Institute fur Holzbiologie und Holzschutz, Bundesforschungsanstalt fur Forst - und Holzwirtshaft, Hamburg - Lohbrugge, Germany; Costa IPMW, et al. 2012. Mycotaxon 119:26; Tedersoo L, et al. 2014. Science 346:1256688; Irinyi L, et al. 2015. Medical Mycology 53:313-337; Schroers et al. 2…
SV329	0	1	2	0.643920916	0.000999001	k__Fungi	p__Ascomycota	c__Sordariomycetes	o__Hypocreales	f__Nectriaceae	g__Fusarium	s__proliferatum	Fusarium	13	Pathotroph-Saprotroph-Symbiotroph	Animal Pathogen-Endophyte-Lichen Parasite-Plant Pathogen-Soil Saprotroph-Wood Saprotroph	Possible	Microfungus	NULL	Likely opportunistic human pathogen (Irinyi et al. 2015)	Duncan CG, Eslyn WE. 1966. Mycologia 58:642-664; Seehann G, et al. 1975. List of Fungi in Soft-Rot Tissue Tests. Institute fur Holzbiologie und Holzschutz, Bundesforschungsanstalt fur Forst - und Holzwirtshaft, Hamburg - Lohbrugge, Germany; Costa IPMW, et al. 2012. Mycotaxon 119:26; Tedersoo L, et al. 2014. Science 346:1256688; Irinyi L, et al. 2015. Medical Mycology 53:313-337; Schroers et al. 2…
SV311	0	1	2	0.653455219	0.000999001	k__Fungi	p__Ascomycota	c__Sordariomycetes	o__Hypocreales	f__Nectriaceae	g__Fusarium	s__oxysporum	Fusarium	13	Pathotroph-Saprotroph-Symbiotroph	Animal Pathogen-Endophyte-Lichen Parasite-Plant Pathogen-Soil Saprotroph-Wood Saprotroph	Possible	Microfungus	NULL	Likely opportunistic human pathogen (Irinyi et al. 2015)	Duncan CG, Eslyn WE. 1966. Mycologia 58:642-664; Seehann G, et al. 1975. List of Fungi in Soft-Rot Tissue Tests. Institute fur Holzbiologie und Holzschutz, Bundesforschungsanstalt fur Forst - und Holzwirtshaft, Hamburg - Lohbrugge, Germany; Costa IPMW, et al. 2012. Mycotaxon 119:26; Tedersoo L, et al. 2014. Science 346:1256688; Irinyi L, et al. 2015. Medical Mycology 53:313-337; Schroers et al. 2…
SV577	0	1	2	0.51796977	0.000999001	k__Fungi	p__Ascomycota	c__Sordariomycetes	o__Hypocreales	f__Nectriaceae	g__Fusarium	NA	Fusarium	13	Pathotroph-Saprotroph-Symbiotroph	Animal Pathogen-Endophyte-Lichen Parasite-Plant Pathogen-Soil Saprotroph-Wood Saprotroph	Possible	Microfungus	NULL	Likely opportunistic human pathogen (Irinyi et al. 2015)	Duncan CG, Eslyn WE. 1966. Mycologia 58:642-664; Seehann G, et al. 1975. List of Fungi in Soft-Rot Tissue Tests. Institute fur Holzbiologie und Holzschutz, Bundesforschungsanstalt fur Forst - und Holzwirtshaft, Hamburg - Lohbrugge, Germany; Costa IPMW, et al. 2012. Mycotaxon 119:26; Tedersoo L, et al. 2014. Science 346:1256688; Irinyi L, et al. 2015. Medical Mycology 53:313-337; Schroers et al. 2…
SV580	0	1	2	0.699065481	0.000999001	k__Fungi	p__Ascomycota	c__Dothideomycetes	o__Pleosporales	f__Pleosporaceae	g__Alternaria	s__alternata	Alternaria	13	Pathotroph-Saprotroph-Symbiotroph	Animal Pathogen-Endophyte-Plant Pathogen-Wood Saprotroph	Possible	Microfungus	Soft Rot	NULL	Duncan CG, Eslyn WE. 1966. Mycologia 58:642-664; Seehann G, et al. 1975. List of Fungi in Soft-Rot Tissue Tests. Institute fur Holzbiologie und Holzschutz, Bundesforschungsanstalt fur Forst - und Holzwirtshaft, Hamburg - Lohbrugge, Germany; Tedersoo L, et al. 2014. Science 346:125688
SV1063	0	1	2	0.624695048	0.000999001	k__Fungi	p__Ascomycota	c__Pezizomycotina_cls_Incertae_sedis	o__Pezizomycotina_ord_Incertae_sedis	f__Pezizomycotina_fam_Incertae_sedis	g__Knufia	s__tsunedae	Knufia	13	Pathotroph-Saprotroph	Animal Pathogen-Plant Pathogen-Soil Saprotroph-Undefined Saprotroph	Possible	Microfungus	NULL	Species isolated from tumour-like stem and branch deformities of Populus tremuloides, bark of Populus, rocks, and clinical samples, with one species causes opportunistic skin infections in humans (Crous et al. 2013)	Li DM, et al. 2008. Studies in Mycology 61:131-136; Crous PW, et al. 2013. Persoonia 31:188-296; Irinyi L, et al. 2015. Medical Mycology 53:313-337
SV521	0	1	2	0.582304573	0.000999001	k__Fungi	p__Ascomycota	c__Pezizomycetes	o__Pezizales	f__Pyronemataceae	NA	NA	Pyronemataceae	9	Saprotroph-Symbiotroph	Dung Saprotroph-Ectomycorrhizal-Soil Saprotroph-Wood Saprotroph	Possible	Gasteroid-Pezizoid	NULL	Saprobic on soil, dung or rotten wood or mycorrhizal, some species hypogeous, others associated with fire sites (Cannon & Kirk 2007)	Cannon PF, Kirk PM. 2007. Fungal Families of the World. CAB International, Cambridge
SV546	0	1	2	0.603314038	0.000999001	k__Fungi	p__Ascomycota	c__Pezizomycetes	o__Pezizales	f__Pyronemataceae	NA	NA	Pyronemataceae	9	Saprotroph-Symbiotroph	Dung Saprotroph-Ectomycorrhizal-Soil Saprotroph-Wood Saprotroph	Possible	Gasteroid-Pezizoid	NULL	Saprobic on soil, dung or rotten wood or mycorrhizal, some species hypogeous, others associated with fire sites (Cannon & Kirk 2007)	Cannon PF, Kirk PM. 2007. Fungal Families of the World. CAB International, Cambridge
SV664	0	1	2	0.604858379	0.000999001	k__Fungi	p__Ascomycota	c__Pezizomycetes	o__Pezizales	f__Pyronemataceae	NA	NA	Pyronemataceae	9	Saprotroph-Symbiotroph	Dung Saprotroph-Ectomycorrhizal-Soil Saprotroph-Wood Saprotroph	Possible	Gasteroid-Pezizoid	NULL	Saprobic on soil, dung or rotten wood or mycorrhizal, some species hypogeous, others associated with fire sites (Cannon & Kirk 2007)	Cannon PF, Kirk PM. 2007. Fungal Families of the World. CAB International, Cambridge
SV185	0	1	2	0.784459592	0.000999001	k__Fungi	p__Basidiomycota	c__Tremellomycetes	o__Tremellales	f__Tremellaceae	g__Cryptococcus	s__aerius	Tremellales	7	Pathotroph-Saprotroph-Symbiotroph	Fungal Parasite-Undefined Saprotroph	Possible	Tremelloid-Yeast	NULL	The order contains both teleomorphic and anamorphic species, most of the latter being yeasts	Sterkenburg E, et al. 2015. New Phytologist 207:1145-1158
SV216	0	1	2	0.773402014	0.000999001	k__Fungi	p__Basidiomycota	c__Tremellomycetes	o__Tremellales	f__Tremellaceae	g__Cryptococcus	s__aerius	Tremellales	7	Pathotroph-Saprotroph-Symbiotroph	Fungal Parasite-Undefined Saprotroph	Possible	Tremelloid-Yeast	NULL	The order contains both teleomorphic and anamorphic species, most of the latter being yeasts	Sterkenburg E, et al. 2015. New Phytologist 207:1145-1158
SV274	0	1	2	0.767289985	0.000999001	k__Fungi	p__Basidiomycota	c__Tremellomycetes	o__Tremellales	f__Tremellaceae	g__Cryptococcus	s__aerius	Tremellales	7	Pathotroph-Saprotroph-Symbiotroph	Fungal Parasite-Undefined Saprotroph	Possible	Tremelloid-Yeast	NULL	The order contains both teleomorphic and anamorphic species, most of the latter being yeasts	Sterkenburg E, et al. 2015. New Phytologist 207:1145-1158
SV338	0	1	2	0.793883518	0.000999001	k__Fungi	p__Basidiomycota	c__Tremellomycetes	o__Tremellales	f__Tremellaceae	g__Cryptococcus	s__uzbekistanensis	Tremellales	7	Pathotroph-Saprotroph-Symbiotroph	Fungal Parasite-Undefined Saprotroph	Possible	Tremelloid-Yeast	NULL	The order contains both teleomorphic and anamorphic species, most of the latter being yeasts	Sterkenburg E, et al. 2015. New Phytologist 207:1145-1158
SV361	0	1	2	0.74739851	0.000999001	k__Fungi	p__Basidiomycota	c__Tremellomycetes	o__Tremellales	f__Tremellaceae	g__Cryptococcus	s__uzbekistanensis	Tremellales	7	Pathotroph-Saprotroph-Symbiotroph	Fungal Parasite-Undefined Saprotroph	Possible	Tremelloid-Yeast	NULL	The order contains both teleomorphic and anamorphic species, most of the latter being yeasts	Sterkenburg E, et al. 2015. New Phytologist 207:1145-1158
SV368	0	1	2	0.715361011	0.000999001	k__Fungi	p__Basidiomycota	c__Tremellomycetes	o__Tremellales	f__Tremellaceae	g__Cryptococcus	s__aerius	Tremellales	7	Pathotroph-Saprotroph-Symbiotroph	Fungal Parasite-Undefined Saprotroph	Possible	Tremelloid-Yeast	NULL	The order contains both teleomorphic and anamorphic species, most of the latter being yeasts	Sterkenburg E, et al. 2015. New Phytologist 207:1145-1158
SV448	0	1	2	0.745719265	0.000999001	k__Fungi	p__Basidiomycota	c__Tremellomycetes	o__Tremellales	f__Tremellaceae	g__Cryptococcus	s__uzbekistanensis	Tremellales	7	Pathotroph-Saprotroph-Symbiotroph	Fungal Parasite-Undefined Saprotroph	Possible	Tremelloid-Yeast	NULL	The order contains both teleomorphic and anamorphic species, most of the latter being yeasts	Sterkenburg E, et al. 2015. New Phytologist 207:1145-1158
SV591	0	1	2	0.690810605	0.000999001	k__Fungi	p__Basidiomycota	c__Tremellomycetes	o__Tremellales	f__Tremellaceae	g__Cryptococcus	s__uzbekistanensis	Tremellales	7	Pathotroph-Saprotroph-Symbiotroph	Fungal Parasite-Undefined Saprotroph	Possible	Tremelloid-Yeast	NULL	The order contains both teleomorphic and anamorphic species, most of the latter being yeasts	Sterkenburg E, et al. 2015. New Phytologist 207:1145-1158
SV389	0	1	2	0.686260668	0.000999001	k__Fungi	p__Ascomycota	c__Sordariomycetes	o__Hypocreales	NA	NA	NA	Hypocreales	7	Saprotroph	Undefined Saprotroph	Possible	Microfungus	NULL	NULL	Sterkenburg E, et al. 2015. New Phytologist 207:1145-1158
SV425	0	1	2	0.744681764	0.000999001	k__Fungi	p__Ascomycota	c__Sordariomycetes	o__Hypocreales	NA	NA	NA	Hypocreales	7	Saprotroph	Undefined Saprotroph	Possible	Microfungus	NULL	NULL	Sterkenburg E, et al. 2015. New Phytologist 207:1145-1158
SV1041	0	1	2	0.624695048	0.000999001	k__Fungi	p__Ascomycota	c__Sordariomycetes	o__Hypocreales	NA	NA	NA	Hypocreales	7	Saprotroph	Undefined Saprotroph	Possible	Microfungus	NULL	NULL	Sterkenburg E, et al. 2015. New Phytologist 207:1145-1158
SV752	0	1	2	0.572895507	0.000999001	k__Fungi	p__Ascomycota	c__Sordariomycetes	o__Hypocreales	NA	NA	NA	Hypocreales	7	Saprotroph	Undefined Saprotroph	Possible	Microfungus	NULL	NULL	Sterkenburg E, et al. 2015. New Phytologist 207:1145-1158
SV1305	0	1	2	0.51796977	0.000999001	k__Fungi	p__Ascomycota	c__Sordariomycetes	o__Hypocreales	NA	NA	NA	Hypocreales	7	Saprotroph	Undefined Saprotroph	Possible	Microfungus	NULL	NULL	Sterkenburg E, et al. 2015. New Phytologist 207:1145-1158
SV286	0	1	2	0.536431078	0.000999001	k__Fungi	p__Ascomycota	c__Sordariomycetes	o__Hypocreales	f__Nectriaceae	NA	NA	Hypocreales	7	Saprotroph	Undefined Saprotroph	Possible	Microfungus	NULL	NULL	Sterkenburg E, et al. 2015. New Phytologist 207:1145-1158
SV1509	0	1	2	0.51796977	0.000999001	k__Fungi	p__Ascomycota	c__Dothideomycetes	o__Tubeufiales	f__Tubeufiaceae	g__Helicoma	s__isiola	Tubeufiaceae	9	Pathotroph-Saprotroph	Animal Pathogen-Undefined Saprotroph	Probable	NULL	NULL	Biotrophic or saprobic, especially on scale insects or other fungi. The anamorphic forms are fequently aero-aquatic (Cannon & Kirk 2007)	Cannon PF, Kirk PM. 2007. Fungal Families of the World. CAB International, Cambridge
SV65	0	1	2	0.699429332	0.000999001	k__Fungi	p__Ascomycota	c__Sordariomycetes	o__Hypocreales	f__Nectriaceae	g__Gibberella	s__tricincta	Gibberella	13	Pathotroph	Plant Pathogen	Probable	NULL	NULL	NULL	Tedersoo L, et al. 2014. Science 346:1256688
SV121	0	1	2	0.722860732	0.000999001	k__Fungi	p__Ascomycota	c__Sordariomycetes	o__Hypocreales	f__Nectriaceae	g__Gibberella	s__tricincta	Gibberella	13	Pathotroph	Plant Pathogen	Probable	NULL	NULL	NULL	Tedersoo L, et al. 2014. Science 346:1256688
SV931	0	1	2	0.710311703	0.000999001	k__Fungi	p__Ascomycota	c__Dothideomycetes	o__Dothideales	f__Dothioraceae	g__Hormonema	s__viticola	Hormonema	13	Saprotroph	Undefined Saprotroph	Probable	Facultative Yeast	NULL	NULL	Tedersoo L, et al. 2014. Science 346:1256688
SV954	0	1	2	0.711954471	0.000999001	k__Fungi	p__Ascomycota	c__Dothideomycetes	o__Dothideales	f__Dothioraceae	g__Hormonema	s__viticola	Hormonema	13	Saprotroph	Undefined Saprotroph	Probable	Facultative Yeast	NULL	NULL	Tedersoo L, et al. 2014. Science 346:1256688
SV1228	0	1	2	0.694816528	0.000999001	k__Fungi	p__Ascomycota	c__Dothideomycetes	o__Dothideales	f__Dothioraceae	g__Hormonema	s__viticola	Hormonema	13	Saprotroph	Undefined Saprotroph	Probable	Facultative Yeast	NULL	NULL	Tedersoo L, et al. 2014. Science 346:1256688
SV1087	0	1	2	0.58434871	0.000999001	k__Fungi	p__Ascomycota	c__Eurotiomycetes	o__Chaetothyriales	f__Herpotrichiellaceae	g__Cladophialophora	NA	Cladophialophora	13	Saprotroph	Undefined Saprotroph	Probable	Facultative Yeast	NULL	NULL	James TY, et al. 2006. Nature 443:818-822
SV1523	0	1	2	0.608583953	0.000999001	k__Fungi	p__Ascomycota	c__Dothideomycetes	o__Dothideales	f__Dothioraceae	g__Hormonema	s__viticola	Hormonema	13	Saprotroph	Undefined Saprotroph	Probable	Facultative Yeast	NULL	NULL	Tedersoo L, et al. 2014. Science 346:1256688
SV557	0	1	2	0.561263959	0.001998002	k__Fungi	p__Ascomycota	c__Dothideomycetes	o__Pleosporales	NA	NA	NA	-	-	-	-	-	-	-	Unassigned	-
SV433	0	1	2	0.541001781	0.001998002	k__Fungi	p__Ascomycota	c__Sordariomycetes	o__Hypocreales	f__Nectriaceae	g__Fusarium	s__oxysporum	Fusarium	13	Pathotroph-Saprotroph-Symbiotroph	Animal Pathogen-Endophyte-Lichen Parasite-Plant Pathogen-Soil Saprotroph-Wood Saprotroph	Possible	Microfungus	NULL	Likely opportunistic human pathogen (Irinyi et al. 2015)	Duncan CG, Eslyn WE. 1966. Mycologia 58:642-664; Seehann G, et al. 1975. List of Fungi in Soft-Rot Tissue Tests. Institute fur Holzbiologie und Holzschutz, Bundesforschungsanstalt fur Forst - und Holzwirtshaft, Hamburg - Lohbrugge, Germany; Costa IPMW, et al. 2012. Mycotaxon 119:26; Tedersoo L, et al. 2014. Science 346:1256688; Irinyi L, et al. 2015. Medical Mycology 53:313-337; Schroers et al. 2…
SV569	0	1	2	0.493864798	0.001998002	k__Fungi	p__Ascomycota	c__Sordariomycetes	o__Hypocreales	f__Nectriaceae	g__Fusarium	s__oxysporum	Fusarium	13	Pathotroph-Saprotroph-Symbiotroph	Animal Pathogen-Endophyte-Lichen Parasite-Plant Pathogen-Soil Saprotroph-Wood Saprotroph	Possible	Microfungus	NULL	Likely opportunistic human pathogen (Irinyi et al. 2015)	Duncan CG, Eslyn WE. 1966. Mycologia 58:642-664; Seehann G, et al. 1975. List of Fungi in Soft-Rot Tissue Tests. Institute fur Holzbiologie und Holzschutz, Bundesforschungsanstalt fur Forst - und Holzwirtshaft, Hamburg - Lohbrugge, Germany; Costa IPMW, et al. 2012. Mycotaxon 119:26; Tedersoo L, et al. 2014. Science 346:1256688; Irinyi L, et al. 2015. Medical Mycology 53:313-337; Schroers et al. 2…
SV553	0	1	2	0.5612703	0.001998002	k__Fungi	p__Mortierellomycota	c__Mortierellomycotina_cls_Incertae_sedis	o__Mortierellales	f__Mortierellaceae	g__Mortierella	s__elongata	Mortierellaceae	9	Saprotroph-Symbiotroph	Endophyte-Litter Saprotroph-Soil Saprotroph-Undefined Saprotroph	Possible	Microfungus	NULL	Saprobic in soil and thus frequenctly isolated from soil and material contaminated with soil such as hay or rotten silage and spoil tips (Cannon & Kirk 2007)	Cannon PF, Kirk PM. 2007. Fungal Families of the World. CAB International, Cambridge; Purahong W, et al. 2016. Molecular Ecology 25:4059-4074
SV1750	0	1	2	0.493864798	0.001998002	k__Fungi	p__Basidiomycota	c__Tremellomycetes	o__Tremellales	f__Tremellaceae	g__Naganishia	s__cerealis	Tremellales	7	Pathotroph-Saprotroph-Symbiotroph	Fungal Parasite-Undefined Saprotroph	Possible	Tremelloid-Yeast	NULL	The order contains both teleomorphic and anamorphic species, most of the latter being yeasts	Sterkenburg E, et al. 2015. New Phytologist 207:1145-1158
SV1167	0	1	2	0.548980236	0.001998002	k__Fungi	p__Ascomycota	c__Sordariomycetes	o__Hypocreales	NA	NA	NA	Hypocreales	7	Saprotroph	Undefined Saprotroph	Possible	Microfungus	NULL	NULL	Sterkenburg E, et al. 2015. New Phytologist 207:1145-1158
SV827	0	1	2	0.53629774	0.001998002	k__Fungi	p__Ascomycota	c__Sordariomycetes	o__Diaporthales	f__Diaporthaceae	NA	NA	Diaporthaceae	9	Pathotroph-Saprotroph-Symbiotroph	Endophyte-Plant Pathogen-Plant Saprotroph	Probable	Microfungus	NULL	Most species are weak pathogens or endophytes in leaf or stem tissue, growing saprobically after the plant dies (Cannon & Kirk 2007)	Cannon PF, Kirk PM. 2007. Fungal Families of the World. CAB International, Cambridge
SV585	0	1	2	0.62066569	0.001998002	k__Fungi	p__Ascomycota	c__Sordariomycetes	o__Hypocreales	f__Bionectriaceae	g__Clonostachys	s__rosea	Clonostachys	13	Pathotroph	Plant Pathogen	Probable	NULL	NULL	NULL	Tedersoo L, et al. 2014. Science 346:1256688
SV1783	0	1	2	0.51796977	0.001998002	k__Fungi	p__Ascomycota	c__Sordariomycetes	o__Hypocreales	f__Nectriaceae	g__Neonectria	NA	Neonectria	13	Pathotroph	Plant Pathogen	Probable	NULL	NULL	NULL	Tedersoo L, et al. 2014. Science 346:1256688
SV1303	0	1	2	0.493864798	0.001998002	k__Fungi	p__Ascomycota	c__Eurotiomycetes	o__Chaetothyriales	f__Herpotrichiellaceae	g__Cladophialophora	NA	Cladophialophora	13	Saprotroph	Undefined Saprotroph	Probable	Facultative Yeast	NULL	NULL	James TY, et al. 2006. Nature 443:818-822
SV720	0	1	2	0.563092506	0.002997003	k__Fungi	p__Ascomycota	c__Dothideomycetes	o__Pleosporales	f__Pleosporales_fam_Incertae_sedis	NA	NA	-	-	-	-	-	-	-	Unassigned	-
SV1050	0	1	2	0.541001781	0.002997003	k__Fungi	p__Ascomycota	c__Dothideomycetes	o__Pleosporales	f__Pleosporales_fam_Incertae_sedis	NA	NA	-	-	-	-	-	-	-	Unassigned	-
SV423	0	1	2	0.51796977	0.002997003	k__Fungi	p__Ascomycota	c__Sordariomycetes	o__Hypocreales	f__Nectriaceae	g__Fusarium	NA	Fusarium	13	Pathotroph-Saprotroph-Symbiotroph	Animal Pathogen-Endophyte-Lichen Parasite-Plant Pathogen-Soil Saprotroph-Wood Saprotroph	Possible	Microfungus	NULL	Likely opportunistic human pathogen (Irinyi et al. 2015)	Duncan CG, Eslyn WE. 1966. Mycologia 58:642-664; Seehann G, et al. 1975. List of Fungi in Soft-Rot Tissue Tests. Institute fur Holzbiologie und Holzschutz, Bundesforschungsanstalt fur Forst - und Holzwirtshaft, Hamburg - Lohbrugge, Germany; Costa IPMW, et al. 2012. Mycotaxon 119:26; Tedersoo L, et al. 2014. Science 346:1256688; Irinyi L, et al. 2015. Medical Mycology 53:313-337; Schroers et al. 2…
SV1162	0	1	2	0.493864798	0.002997003	k__Fungi	p__Ascomycota	c__Pezizomycotina_cls_Incertae_sedis	o__Pezizomycotina_ord_Incertae_sedis	f__Pezizomycotina_fam_Incertae_sedis	g__Knufia	s__tsunedae	Knufia	13	Pathotroph-Saprotroph	Animal Pathogen-Plant Pathogen-Soil Saprotroph-Undefined Saprotroph	Possible	Microfungus	NULL	Species isolated from tumour-like stem and branch deformities of Populus tremuloides, bark of Populus, rocks, and clinical samples, with one species causes opportunistic skin infections in humans (Crous et al. 2013)	Li DM, et al. 2008. Studies in Mycology 61:131-136; Crous PW, et al. 2013. Persoonia 31:188-296; Irinyi L, et al. 2015. Medical Mycology 53:313-337
SV1363	0	1	2	0.51796977	0.002997003	k__Fungi	p__Ascomycota	c__Pezizomycotina_cls_Incertae_sedis	o__Pezizomycotina_ord_Incertae_sedis	f__Pezizomycotina_fam_Incertae_sedis	g__Knufia	s__tsunedae	Knufia	13	Pathotroph-Saprotroph	Animal Pathogen-Plant Pathogen-Soil Saprotroph-Undefined Saprotroph	Possible	Microfungus	NULL	Species isolated from tumour-like stem and branch deformities of Populus tremuloides, bark of Populus, rocks, and clinical samples, with one species causes opportunistic skin infections in humans (Crous et al. 2013)	Li DM, et al. 2008. Studies in Mycology 61:131-136; Crous PW, et al. 2013. Persoonia 31:188-296; Irinyi L, et al. 2015. Medical Mycology 53:313-337
SV1011	0	1	2	0.541001781	0.002997003	k__Fungi	p__Ascomycota	c__Sordariomycetes	o__Diaporthales	f__Diaporthaceae	NA	NA	Diaporthaceae	9	Pathotroph-Saprotroph-Symbiotroph	Endophyte-Plant Pathogen-Plant Saprotroph	Probable	Microfungus	NULL	Most species are weak pathogens or endophytes in leaf or stem tissue, growing saprobically after the plant dies (Cannon & Kirk 2007)	Cannon PF, Kirk PM. 2007. Fungal Families of the World. CAB International, Cambridge
SV215	0	1	2	0.608325746	0.002997003	k__Fungi	p__Ascomycota	c__Sordariomycetes	o__Hypocreales	f__Nectriaceae	g__Gibberella	s__tricincta	Gibberella	13	Pathotroph	Plant Pathogen	Probable	NULL	NULL	NULL	Tedersoo L, et al. 2014. Science 346:1256688
SV207	0	1	2	0.51796977	0.003996004	k__Fungi	p__Ascomycota	c__Pezizomycetes	o__Pezizales	f__Tuberaceae	g__Tuber	NA	Tuber	13	Symbiotroph	Ectomycorrhizal	Highly Probable	Gasteroid	Hypogeous	Common name - true truffle	Rinaldi AC, et al. 2008. Fungal Diversity 33:1-45; Tedersoo L, et al. 2010. Mycorrhiza 20:217-263; http://mycorrhizas.info/ecmf.html
SV355	0	1	2	0.561810613	0.003996004	k__Fungi	p__Ascomycota	c__Sordariomycetes	o__Hypocreales	f__Nectriaceae	g__Fusarium	s__oxysporum	Fusarium	13	Pathotroph-Saprotroph-Symbiotroph	Animal Pathogen-Endophyte-Lichen Parasite-Plant Pathogen-Soil Saprotroph-Wood Saprotroph	Possible	Microfungus	NULL	Likely opportunistic human pathogen (Irinyi et al. 2015)	Duncan CG, Eslyn WE. 1966. Mycologia 58:642-664; Seehann G, et al. 1975. List of Fungi in Soft-Rot Tissue Tests. Institute fur Holzbiologie und Holzschutz, Bundesforschungsanstalt fur Forst - und Holzwirtshaft, Hamburg - Lohbrugge, Germany; Costa IPMW, et al. 2012. Mycotaxon 119:26; Tedersoo L, et al. 2014. Science 346:1256688; Irinyi L, et al. 2015. Medical Mycology 53:313-337; Schroers et al. 2…
SV1768	0	1	2	0.493864798	0.003996004	k__Fungi	p__Basidiomycota	c__Tremellomycetes	o__Tremellales	f__Trimorphomycetaceae	g__Saitozyma	s__podzolica	Tremellales	7	Pathotroph-Saprotroph-Symbiotroph	Fungal Parasite-Undefined Saprotroph	Possible	Tremelloid-Yeast	NULL	The order contains both teleomorphic and anamorphic species, most of the latter being yeasts	Sterkenburg E, et al. 2015. New Phytologist 207:1145-1158
SV639	0	1	2	0.574214659	0.003996004	k__Fungi	p__Ascomycota	c__Sordariomycetes	o__Diaporthales	f__Diaporthaceae	NA	NA	Diaporthaceae	9	Pathotroph-Saprotroph-Symbiotroph	Endophyte-Plant Pathogen-Plant Saprotroph	Probable	Microfungus	NULL	Most species are weak pathogens or endophytes in leaf or stem tissue, growing saprobically after the plant dies (Cannon & Kirk 2007)	Cannon PF, Kirk PM. 2007. Fungal Families of the World. CAB International, Cambridge
SV2326	0	1	2	0.468521286	0.003996004	k__Fungi	p__Ascomycota	c__Dothideomycetes	o__Pleosporales	f__Phaeosphaeriaceae	g__Nodulosphaeria	s__scabiosae	Nodulosphaeria	13	Saprotroph	Undefined Saprotroph	Probable	NULL	NULL	NULL	Tedersoo L, et al. 2014. Science 346:1256688
SV844	0	1	2	0.57233024	0.004995005	k__Fungi	p__Ascomycota	c__Dothideomycetes	o__Pleosporales	f__Pleosporales_fam_Incertae_sedis	g__Paraphoma	s__fimeti	-	-	-	-	-	-	-	Unassigned	-
SV434	0	1	2	0.493864798	0.004995005	k__Fungi	p__Ascomycota	c__Dothideomycetes	o__Pleosporales	f__Pleosporales_fam_Incertae_sedis	NA	NA	-	-	-	-	-	-	-	Unassigned	-
SV853	0	1	2	0.493864798	0.004995005	k__Fungi	p__Ascomycota	c__Dothideomycetes	o__Pleosporales	f__Pleosporales_fam_Incertae_sedis	NA	NA	-	-	-	-	-	-	-	Unassigned	-
SV1700	0	1	2	0.51796977	0.004995005	k__Fungi	p__Basidiomycota	c__Tremellomycetes	o__Tremellales	f__Tremellaceae	g__Naganishia	s__cerealis	Tremellales	7	Pathotroph-Saprotroph-Symbiotroph	Fungal Parasite-Undefined Saprotroph	Possible	Tremelloid-Yeast	NULL	The order contains both teleomorphic and anamorphic species, most of the latter being yeasts	Sterkenburg E, et al. 2015. New Phytologist 207:1145-1158
SV547	0	1	2	0.625976161	0.004995005	k__Fungi	p__Ascomycota	c__Sordariomycetes	o__Hypocreales	NA	NA	NA	Hypocreales	7	Saprotroph	Undefined Saprotroph	Possible	Microfungus	NULL	NULL	Sterkenburg E, et al. 2015. New Phytologist 207:1145-1158
SV1240	0	1	2	0.506572744	0.004995005	k__Fungi	p__Ascomycota	c__Eurotiomycetes	o__Chaetothyriales	f__Herpotrichiellaceae	g__Cladophialophora	NA	Cladophialophora	13	Saprotroph	Undefined Saprotroph	Probable	Facultative Yeast	NULL	NULL	James TY, et al. 2006. Nature 443:818-822
SV1966	0	1	2	0.51796977	0.004995005	k__Fungi	p__Ascomycota	c__Sordariomycetes	o__Microascales	f__Ceratocystidaceae	g__Thielaviopsis	s__basicola	Thielaviopsis	13	Saprotroph	Wood Saprotroph	Probable	NULL	Soft Rot	NULL	Duncan CG, Eslyn WE. 1966. Mycologia 58:642-645; Tedersoo L, et al. 2014. Science 346:1256688
SV197	0	1	2	0.65538006	0.005994006	k__Fungi	p__Ascomycota	c__Dothideomycetes	o__Pleosporales	f__Phaeosphaeriaceae	NA	NA	Phaeosphaeriaceae	9	Pathotroph-Saprotroph	Fungal Parasite-Plant Pathogen-Plant Saprotroph	Probable	Microfungus	NULL	Necrotrophic or saprobic on a wide range of plants, especially monocotyledons; a few species parasitic on other fungi (Cannon & Kirk 2007)	Cannon PF, Kirk PM. 2007. Fungal Families of the World. CAB International, Cambridge
SV943	0	1	2	0.493864798	0.005994006	k__Fungi	p__Ascomycota	c__Dothideomycetes	o__Pleosporales	f__Phaeosphaeriaceae	g__Phaeosphaeria	NA	Phaeosphaeria	13	Saprotroph	Undefined Saprotroph	Probable	NULL	NULL	NULL	Tedersoo L, et al. 2014. Science 346:1256688
SV463	0	1	2	0.618903589	0.006993007	k__Fungi	p__Ascomycota	c__Dothideomycetes	o__Pleosporales	f__Pleosporales_fam_Incertae_sedis	g__Paraphoma	NA	-	-	-	-	-	-	-	Unassigned	-
SV225	0	1	2	0.504684745	0.006993007	k__Fungi	p__Ascomycota	c__Pezizomycotina_cls_Incertae_sedis	o__Pezizomycotina_ord_Incertae_sedis	f__Pezizomycotina_fam_Incertae_sedis	g__Knufia	s__peltigerae	Knufia	13	Pathotroph-Saprotroph	Animal Pathogen-Plant Pathogen-Soil Saprotroph-Undefined Saprotroph	Possible	Microfungus	NULL	Species isolated from tumour-like stem and branch deformities of Populus tremuloides, bark of Populus, rocks, and clinical samples, with one species causes opportunistic skin infections in humans (Crous et al. 2013)	Li DM, et al. 2008. Studies in Mycology 61:131-136; Crous PW, et al. 2013. Persoonia 31:188-296; Irinyi L, et al. 2015. Medical Mycology 53:313-337
SV846	0	1	2	0.493864798	0.006993007	k__Fungi	p__Ascomycota	c__Pezizomycetes	o__Pezizales	f__Pyronemataceae	NA	NA	Pyronemataceae	9	Saprotroph-Symbiotroph	Dung Saprotroph-Ectomycorrhizal-Soil Saprotroph-Wood Saprotroph	Possible	Gasteroid-Pezizoid	NULL	Saprobic on soil, dung or rotten wood or mycorrhizal, some species hypogeous, others associated with fire sites (Cannon & Kirk 2007)	Cannon PF, Kirk PM. 2007. Fungal Families of the World. CAB International, Cambridge
SV81	0	1	2	0.697033965	0.006993007	k__Fungi	p__Ascomycota	c__Sordariomycetes	o__Hypocreales	f__Nectriaceae	g__Gibberella	s__tricincta	Gibberella	13	Pathotroph	Plant Pathogen	Probable	NULL	NULL	NULL	Tedersoo L, et al. 2014. Science 346:1256688
SV1166	0	1	2	0.468521286	0.006993007	k__Fungi	p__Ascomycota	c__Dothideomycetes	o__Dothideales	f__Dothioraceae	g__Hormonema	s__viticola	Hormonema	13	Saprotroph	Undefined Saprotroph	Probable	Facultative Yeast	NULL	NULL	Tedersoo L, et al. 2014. Science 346:1256688
SV883	0	1	2	0.537935137	0.007992008	k__Fungi	p__Ascomycota	c__Dothideomycetes	o__Pleosporales	f__Pleosporales_fam_Incertae_sedis	g__Paraphoma	s__fimeti	-	-	-	-	-	-	-	Unassigned	-
SV612	0	1	2	0.596015869	0.007992008	k__Fungi	p__Ascomycota	c__Dothideomycetes	o__Pleosporales	f__Pleosporaceae	g__Alternaria	s__alternata	Alternaria	13	Pathotroph-Saprotroph-Symbiotroph	Animal Pathogen-Endophyte-Plant Pathogen-Wood Saprotroph	Possible	Microfungus	Soft Rot	NULL	Duncan CG, Eslyn WE. 1966. Mycologia 58:642-664; Seehann G, et al. 1975. List of Fungi in Soft-Rot Tissue Tests. Institute fur Holzbiologie und Holzschutz, Bundesforschungsanstalt fur Forst - und Holzwirtshaft, Hamburg - Lohbrugge, Germany; Tedersoo L, et al. 2014. Science 346:125688
SV799	0	1	2	0.575740821	0.007992008	k__Fungi	p__Ascomycota	c__Dothideomycetes	o__Pleosporales	f__Pleosporaceae	g__Alternaria	s__alternata	Alternaria	13	Pathotroph-Saprotroph-Symbiotroph	Animal Pathogen-Endophyte-Plant Pathogen-Wood Saprotroph	Possible	Microfungus	Soft Rot	NULL	Duncan CG, Eslyn WE. 1966. Mycologia 58:642-664; Seehann G, et al. 1975. List of Fungi in Soft-Rot Tissue Tests. Institute fur Holzbiologie und Holzschutz, Bundesforschungsanstalt fur Forst - und Holzwirtshaft, Hamburg - Lohbrugge, Germany; Tedersoo L, et al. 2014. Science 346:125688
SV567	0	1	2	0.524299657	0.008991009	k__Fungi	p__Ascomycota	c__Dothideomycetes	o__Pleosporales	f__Pleosporales_fam_Incertae_sedis	NA	NA	-	-	-	-	-	-	-	Unassigned	-
SV514	0	1	2	0.635434285	0.008991009	k__Fungi	p__Ascomycota	c__Pezizomycotina_cls_Incertae_sedis	o__Pezizomycotina_ord_Incertae_sedis	f__Pezizomycotina_fam_Incertae_sedis	g__Knufia	s__tsunedae	Knufia	13	Pathotroph-Saprotroph	Animal Pathogen-Plant Pathogen-Soil Saprotroph-Undefined Saprotroph	Possible	Microfungus	NULL	Species isolated from tumour-like stem and branch deformities of Populus tremuloides, bark of Populus, rocks, and clinical samples, with one species causes opportunistic skin infections in humans (Crous et al. 2013)	Li DM, et al. 2008. Studies in Mycology 61:131-136; Crous PW, et al. 2013. Persoonia 31:188-296; Irinyi L, et al. 2015. Medical Mycology 53:313-337
SV1060	0	1	2	0.536398181	0.010989011	k__Fungi	p__Ascomycota	c__Dothideomycetes	o__Pleosporales	f__Pleosporales_fam_Incertae_sedis	g__Paraphoma	s__fimeti	-	-	-	-	-	-	-	Unassigned	-
SV1078	0	1	2	0.505736061	0.011988012	k__Fungi	p__Ascomycota	c__Dothideomycetes	o__Pleosporales	f__Pleosporaceae	g__Alternaria	s__alternata	Alternaria	13	Pathotroph-Saprotroph-Symbiotroph	Animal Pathogen-Endophyte-Plant Pathogen-Wood Saprotroph	Possible	Microfungus	Soft Rot	NULL	Duncan CG, Eslyn WE. 1966. Mycologia 58:642-664; Seehann G, et al. 1975. List of Fungi in Soft-Rot Tissue Tests. Institute fur Holzbiologie und Holzschutz, Bundesforschungsanstalt fur Forst - und Holzwirtshaft, Hamburg - Lohbrugge, Germany; Tedersoo L, et al. 2014. Science 346:125688
SV1721	0	1	2	0.468521286	0.011988012	k__Fungi	p__Ascomycota	c__Sordariomycetes	o__Hypocreales	NA	NA	NA	Hypocreales	7	Saprotroph	Undefined Saprotroph	Possible	Microfungus	NULL	NULL	Sterkenburg E, et al. 2015. New Phytologist 207:1145-1158
SV324	0	1	2	0.558298126	0.011988012	k__Fungi	p__Ascomycota	c__Dothideomycetes	o__Pleosporales	f__Phaeosphaeriaceae	NA	NA	Phaeosphaeriaceae	9	Pathotroph-Saprotroph	Fungal Parasite-Plant Pathogen-Plant Saprotroph	Probable	Microfungus	NULL	Necrotrophic or saprobic on a wide range of plants, especially monocotyledons; a few species parasitic on other fungi (Cannon & Kirk 2007)	Cannon PF, Kirk PM. 2007. Fungal Families of the World. CAB International, Cambridge
SV2378	0	1	2	0.441726104	0.011988012	k__Fungi	p__Ascomycota	c__Leotiomycetes	o__Helotiales	f__Sclerotiniaceae	NA	NA	Sclerotiniaceae	9	Pathotroph	Plant Pathogen	Probable	Microfungus	NULL	Primarily necrotrophs, infecting roots, leaves, fruits, seeds, etc. and causing moulds, damping off etc. Sclerotia often overwinter and can survive for long periods in soil (Cannon & Kirk 2007)	Cannon PF, Kirk PM. 2007. Fungal Families of the World. CAB International, Cambridge
SV248	0	1	2	0.587442215	0.012987013	k__Fungi	p__Ascomycota	c__Dothideomycetes	o__Pleosporales	f__Phaeosphaeriaceae	NA	NA	Phaeosphaeriaceae	9	Pathotroph-Saprotroph	Fungal Parasite-Plant Pathogen-Plant Saprotroph	Probable	Microfungus	NULL	Necrotrophic or saprobic on a wide range of plants, especially monocotyledons; a few species parasitic on other fungi (Cannon & Kirk 2007)	Cannon PF, Kirk PM. 2007. Fungal Families of the World. CAB International, Cambridge
SV2307	0	1	2	0.441726104	0.013986014	k__Fungi	p__Ascomycota	c__Sordariomycetes	o__Hypocreales	f__Nectriaceae	g__Neonectria	NA	Neonectria	13	Pathotroph	Plant Pathogen	Probable	NULL	NULL	NULL	Tedersoo L, et al. 2014. Science 346:1256688
SV587	0	1	2	0.575632446	0.014985015	k__Fungi	p__Ascomycota	c__Dothideomycetes	o__Pleosporales	f__Pleosporales_fam_Incertae_sedis	g__Paraphoma	NA	-	-	-	-	-	-	-	Unassigned	-
SV676	0	1	2	0.601424084	0.014985015	k__Fungi	p__Ascomycota	c__Pezizomycotina_cls_Incertae_sedis	o__Pezizomycotina_ord_Incertae_sedis	f__Pezizomycotina_fam_Incertae_sedis	g__Knufia	s__tsunedae	Knufia	13	Pathotroph-Saprotroph	Animal Pathogen-Plant Pathogen-Soil Saprotroph-Undefined Saprotroph	Possible	Microfungus	NULL	Species isolated from tumour-like stem and branch deformities of Populus tremuloides, bark of Populus, rocks, and clinical samples, with one species causes opportunistic skin infections in humans (Crous et al. 2013)	Li DM, et al. 2008. Studies in Mycology 61:131-136; Crous PW, et al. 2013. Persoonia 31:188-296; Irinyi L, et al. 2015. Medical Mycology 53:313-337
SV579	0	1	2	0.441726104	0.014985015	k__Fungi	p__Mortierellomycota	c__Mortierellomycotina_cls_Incertae_sedis	o__Mortierellales	f__Mortierellaceae	g__Mortierella	s__elongata	Mortierellaceae	9	Saprotroph-Symbiotroph	Endophyte-Litter Saprotroph-Soil Saprotroph-Undefined Saprotroph	Possible	Microfungus	NULL	Saprobic in soil and thus frequenctly isolated from soil and material contaminated with soil such as hay or rotten silage and spoil tips (Cannon & Kirk 2007)	Cannon PF, Kirk PM. 2007. Fungal Families of the World. CAB International, Cambridge; Purahong W, et al. 2016. Molecular Ecology 25:4059-4074
SV1848	0	1	2	0.441726104	0.014985015	k__Fungi	p__Ascomycota	c__Dothideomycetes	o__Tubeufiales	f__Tubeufiaceae	g__Helicoma	s__isiola	Tubeufiaceae	9	Pathotroph-Saprotroph	Animal Pathogen-Undefined Saprotroph	Probable	NULL	NULL	Biotrophic or saprobic, especially on scale insects or other fungi. The anamorphic forms are fequently aero-aquatic (Cannon & Kirk 2007)	Cannon PF, Kirk PM. 2007. Fungal Families of the World. CAB International, Cambridge
SV1969	0	1	2	0.500957393	0.014985015	k__Fungi	p__Ascomycota	c__Eurotiomycetes	o__Chaetothyriales	f__Herpotrichiellaceae	g__Phaeococcomyces	s__mexicanus	Phaeococcomyces	13	Saprotroph	Undefined Saprotroph	Probable	Facultative Yeast	NULL	NULL	Tedersoo L, et al. 2014. Science 346:1256688
SV1917	0	1	2	0.413196935	0.014985015	k__Fungi	p__Ascomycota	c__Eurotiomycetes	o__Chaetothyriales	f__Herpotrichiellaceae	g__Cladophialophora	NA	Cladophialophora	13	Saprotroph	Undefined Saprotroph	Probable	Facultative Yeast	NULL	NULL	James TY, et al. 2006. Nature 443:818-822
SV204	0	1	2	0.569455082	0.015984016	k__Fungi	p__Ascomycota	c__Dothideomycetes	o__Pleosporales	f__Pleosporaceae	g__Alternaria	s__tellustris	Alternaria	13	Pathotroph-Saprotroph-Symbiotroph	Animal Pathogen-Endophyte-Plant Pathogen-Wood Saprotroph	Possible	Microfungus	Soft Rot	NULL	Duncan CG, Eslyn WE. 1966. Mycologia 58:642-664; Seehann G, et al. 1975. List of Fungi in Soft-Rot Tissue Tests. Institute fur Holzbiologie und Holzschutz, Bundesforschungsanstalt fur Forst - und Holzwirtshaft, Hamburg - Lohbrugge, Germany; Tedersoo L, et al. 2014. Science 346:125688
SV458	0	1	2	0.469961595	0.015984016	k__Fungi	p__Basidiomycota	c__Tremellomycetes	o__Tremellales	f__Tremellaceae	g__Naganishia	s__diffluens	Tremellales	7	Pathotroph-Saprotroph-Symbiotroph	Fungal Parasite-Undefined Saprotroph	Possible	Tremelloid-Yeast	NULL	The order contains both teleomorphic and anamorphic species, most of the latter being yeasts	Sterkenburg E, et al. 2015. New Phytologist 207:1145-1158
SV1109	0	1	2	0.441726104	0.016983017	k__Fungi	p__Ciliophora	NA	NA	NA	NA	NA	-	-	-	-	-	-	-	Unassigned	-
SV1076	0	1	2	0.441726104	0.016983017	k__Fungi	p__Ascomycota	c__Dothideomycetes	o__Pleosporales	f__Pleosporales_fam_Incertae_sedis	NA	NA	-	-	-	-	-	-	-	Unassigned	-
SV1833	0	1	2	0.441726104	0.016983017	k__Fungi	p__Ascomycota	c__Pezizomycotina_cls_Incertae_sedis	o__Pezizomycotina_ord_Incertae_sedis	f__Pezizomycotina_fam_Incertae_sedis	g__Knufia	s__tsunedae	Knufia	13	Pathotroph-Saprotroph	Animal Pathogen-Plant Pathogen-Soil Saprotroph-Undefined Saprotroph	Possible	Microfungus	NULL	Species isolated from tumour-like stem and branch deformities of Populus tremuloides, bark of Populus, rocks, and clinical samples, with one species causes opportunistic skin infections in humans (Crous et al. 2013)	Li DM, et al. 2008. Studies in Mycology 61:131-136; Crous PW, et al. 2013. Persoonia 31:188-296; Irinyi L, et al. 2015. Medical Mycology 53:313-337
SV2314	0	1	2	0.413196935	0.016983017	k__Fungi	p__Ascomycota	c__Eurotiomycetes	o__Chaetothyriales	f__Chaetothyriales_fam_Incertae_sedis	g__Coniosporium	s__apollinis	Coniosporium	13	Pathotroph-Saprotroph	Animal Pathogen-Plant Pathogen-Undefined Saprotroph	Possible	Microfungus	NULL	The genus comprises environmental fungi forming black spots or patches on plant leaves, bamboo surface, rotten wood, and recently particularly on rock surfaces-Species are repeatedly isolated from human skin and nails and eventually causing mild cutaneous infections (Li et al. 2008)	Li DM, et al. 2008. Studies in Mycology 61:131-136
SV503	0	1	2	0.441726104	0.016983017	k__Fungi	p__Ascomycota	c__Pezizomycetes	o__Pezizales	f__Pyronemataceae	g__Pustularia	NA	Pyronemataceae	9	Saprotroph-Symbiotroph	Dung Saprotroph-Ectomycorrhizal-Soil Saprotroph-Wood Saprotroph	Possible	Gasteroid-Pezizoid	NULL	Saprobic on soil, dung or rotten wood or mycorrhizal, some species hypogeous, others associated with fire sites (Cannon & Kirk 2007)	Cannon PF, Kirk PM. 2007. Fungal Families of the World. CAB International, Cambridge
SV1567	0	1	2	0.413196935	0.016983017	k__Fungi	p__Ascomycota	c__Eurotiomycetes	o__Chaetothyriales	f__Herpotrichiellaceae	g__Cladophialophora	NA	Cladophialophora	13	Saprotroph	Undefined Saprotroph	Probable	Facultative Yeast	NULL	NULL	James TY, et al. 2006. Nature 443:818-822
SV998	0	1	2	0.441726104	0.017982018	k__Fungi	p__Ascomycota	c__Pezizomycetes	o__Pezizales	f__Pyronemataceae	NA	NA	Pyronemataceae	9	Saprotroph-Symbiotroph	Dung Saprotroph-Ectomycorrhizal-Soil Saprotroph-Wood Saprotroph	Possible	Gasteroid-Pezizoid	NULL	Saprobic on soil, dung or rotten wood or mycorrhizal, some species hypogeous, others associated with fire sites (Cannon & Kirk 2007)	Cannon PF, Kirk PM. 2007. Fungal Families of the World. CAB International, Cambridge
SV714	0	1	2	0.441726104	0.017982018	k__Fungi	p__Mortierellomycota	c__Mortierellomycotina_cls_Incertae_sedis	o__Mortierellales	f__Mortierellaceae	g__Mortierella	s__elongata	Mortierellaceae	9	Saprotroph-Symbiotroph	Endophyte-Litter Saprotroph-Soil Saprotroph-Undefined Saprotroph	Possible	Microfungus	NULL	Saprobic in soil and thus frequenctly isolated from soil and material contaminated with soil such as hay or rotten silage and spoil tips (Cannon & Kirk 2007)	Cannon PF, Kirk PM. 2007. Fungal Families of the World. CAB International, Cambridge; Purahong W, et al. 2016. Molecular Ecology 25:4059-4074
SV2284	0	1	2	0.413196935	0.017982018	k__Fungi	p__Ascomycota	c__Leotiomycetes	o__Helotiales	f__Sclerotiniaceae	NA	NA	Sclerotiniaceae	9	Pathotroph	Plant Pathogen	Probable	Microfungus	NULL	Primarily necrotrophs, infecting roots, leaves, fruits, seeds, etc. and causing moulds, damping off etc. Sclerotia often overwinter and can survive for long periods in soil (Cannon & Kirk 2007)	Cannon PF, Kirk PM. 2007. Fungal Families of the World. CAB International, Cambridge
SV383	0	1	2	0.441726104	0.017982018	k__Fungi	p__Ascomycota	c__Dothideomycetes	o__Dothideales	f__Dothideaceae	g__Endoconidioma	s__populi	Endoconidioma	13	Saprotroph	Undefined Saprotroph	Probable	NULL	NULL	NULL	Tedersoo L, et al. 2014. Science 346:1256688
SV1895	0	1	2	0.413196935	0.018981019	k__Fungi	p__Ascomycota	c__Dothideomycetes	o__Pleosporales	f__Pleosporales_fam_Incertae_sedis	g__Paraphoma	s__chrysanthemicola	-	-	-	-	-	-	-	Unassigned	-
SV305	0	1	2	0.461973736	0.018981019	k__Fungi	p__Ascomycota	c__Dothideomycetes	o__Pleosporales	f__Phaeosphaeriaceae	NA	NA	Phaeosphaeriaceae	9	Pathotroph-Saprotroph	Fungal Parasite-Plant Pathogen-Plant Saprotroph	Probable	Microfungus	NULL	Necrotrophic or saprobic on a wide range of plants, especially monocotyledons; a few species parasitic on other fungi (Cannon & Kirk 2007)	Cannon PF, Kirk PM. 2007. Fungal Families of the World. CAB International, Cambridge
SV929	0	1	2	0.441726104	0.018981019	k__Fungi	p__Ascomycota	c__Dothideomycetes	o__Pleosporales	f__Pleosporales_fam_Incertae_sedis	g__Herpotrichia	s__juniperi	Herpotrichia	13	Saprotroph	Undefined Saprotroph	Probable	NULL	NULL	NULL	Tedersoo L, et al. 2014. Science 346:1256688
SV802	0	1	2	0.413196935	0.01998002	k__Fungi	p__Ascomycota	c__Pezizomycetes	o__Pezizales	f__Pyronemataceae	g__Wilcoxina	s__rehmii	Wilcoxina	13	Symbiotroph	Ectomycorrhizal	Highly Probable	Pezizoid	NULL	NULL	Rinaldi AC, et al. 2008. Fungal Diversity 33:1-45; Tedersoo L, et al. 2010. Mycorrhiza 20:217-263; http://mycorrhizas.info/ecmf.html
SV1010	0	1	2	0.441726104	0.01998002	k__Fungi	p__Ascomycota	c__Dothideomycetes	o__Pleosporales	f__Phaeosphaeriaceae	g__Phaeosphaeria	s__pleurospora	Phaeosphaeria	13	Saprotroph	Undefined Saprotroph	Probable	NULL	NULL	NULL	Tedersoo L, et al. 2014. Science 346:1256688
SV1748	0	1	2	0.441726104	0.020979021	k__Fungi	p__Ascomycota	c__Leotiomycetes	o__Helotiales	f__Hyaloscyphaceae	g__Mycoarthris	s__corallina	Mycoarthris	13	Saprotroph	Undefined Saprotroph	Probable	NULL	NULL	NULL	Tedersoo L, et al. 2014. Science 346:1256688
SV1464	0	1	2	0.472438774	0.021978022	k__Fungi	p__Chytridiomycota	c__Spizellomycetes	o__Spizellomycetales	f__Spizellomycetaceae	g__Powellomyces	s__hirtus	Powellomyces	13	Pathotroph	Plant Pathogen	Probable	NULL	NULL	NULL	Tedersoo L, et al. 2014. Science 346:1256688
SV1878	0	1	2	0.413196935	0.021978022	k__Fungi	p__Basidiomycota	c__Wallemiomycetes	o__Geminibasidiales	f__Geminibasidiaceae	g__Geminibasidium	NA	Geminibasidium	13	Saprotroph	Undefined Saprotroph	Probable	NULL	NULL	NULL	Tedersoo L, et al. 2014. Science 346:1256688
SV1578	0	1	2	0.441726104	0.022977023	k__Fungi	p__Ascomycota	c__Dothideomycetes	NA	NA	NA	NA	-	-	-	-	-	-	-	Unassigned	-
SV960	0	1	2	0.413196935	0.022977023	k__Fungi	p__Ascomycota	c__Eurotiomycetes	o__Eurotiales	f__Trichocomaceae	g__Penicillium	s__aethiopicum	Eurotiales	7	Saprotroph	Undefined Saprotroph	Possible	Microfungus	NULL	NULL	Sterkenburg E, et al. 2015. New Phytologist 207:1145-1158
SV30	0	1	2	0.540002584	0.023976024	k__Fungi	p__Ascomycota	c__Pezizomycetes	o__Pezizales	f__Tuberaceae	g__Tuber	NA	Tuber	13	Symbiotroph	Ectomycorrhizal	Highly Probable	Gasteroid	Hypogeous	Common name - true truffle	Rinaldi AC, et al. 2008. Fungal Diversity 33:1-45; Tedersoo L, et al. 2010. Mycorrhiza 20:217-263; http://mycorrhizas.info/ecmf.html
SV2467	0	1	2	0.413196935	0.023976024	k__Fungi	p__Basidiomycota	c__Cystobasidiomycetes	o__Cystobasidiales	f__Cystobasidiaceae	g__Cystobasidium	s__pinicola	Cystobasidium	13	Pathotroph	Fungal Parasite	Highly Probable	Facultative Yeast	NULL	NULL	Kurtzman CP, et al. (eds.) 2011. The Yeasts, a Taxonomic Study. Fifth Edition. Vols 1-3. Elsevier, San Diego
SV1746	0	1	2	0.413196935	0.023976024	k__Fungi	p__Ascomycota	c__Sordariomycetes	o__Hypocreales	f__Nectriaceae	g__Fusarium	s__solani	Fusarium	13	Pathotroph-Saprotroph-Symbiotroph	Animal Pathogen-Endophyte-Lichen Parasite-Plant Pathogen-Soil Saprotroph-Wood Saprotroph	Possible	Microfungus	NULL	Likely opportunistic human pathogen (Irinyi et al. 2015)	Duncan CG, Eslyn WE. 1966. Mycologia 58:642-664; Seehann G, et al. 1975. List of Fungi in Soft-Rot Tissue Tests. Institute fur Holzbiologie und Holzschutz, Bundesforschungsanstalt fur Forst - und Holzwirtshaft, Hamburg - Lohbrugge, Germany; Costa IPMW, et al. 2012. Mycotaxon 119:26; Tedersoo L, et al. 2014. Science 346:1256688; Irinyi L, et al. 2015. Medical Mycology 53:313-337; Schroers et al. 2…
SV1907	0	1	2	0.413196935	0.023976024	k__Fungi	p__Ascomycota	c__Eurotiomycetes	o__Chaetothyriales	f__Herpotrichiellaceae	g__Cladophialophora	NA	Cladophialophora	13	Saprotroph	Undefined Saprotroph	Probable	Facultative Yeast	NULL	NULL	James TY, et al. 2006. Nature 443:818-822
SV2114	0	1	2	0.438761709	0.024975025	k__Fungi	p__Ascomycota	c__Dothideomycetes	o__Dothideomycetes_ord_Incertae_sedis	f__Dothideomycetes_fam_Incertae_sedis	g__Phaeosclera	NA	-	-	-	-	-	-	-	Unassigned	-
SV143	0	1	2	0.491016767	0.024975025	k__Fungi	p__Ascomycota	c__Pezizomycetes	o__Pezizales	f__Tuberaceae	g__Tuber	NA	Tuber	13	Symbiotroph	Ectomycorrhizal	Highly Probable	Gasteroid	Hypogeous	Common name - true truffle	Rinaldi AC, et al. 2008. Fungal Diversity 33:1-45; Tedersoo L, et al. 2010. Mycorrhiza 20:217-263; http://mycorrhizas.info/ecmf.html
SV930	0	1	2	0.413196935	0.024975025	k__Fungi	p__Ascomycota	c__Pezizomycetes	o__Pezizales	f__Pyronemataceae	g__Wilcoxina	s__rehmii	Wilcoxina	13	Symbiotroph	Ectomycorrhizal	Highly Probable	Pezizoid	NULL	NULL	Rinaldi AC, et al. 2008. Fungal Diversity 33:1-45; Tedersoo L, et al. 2010. Mycorrhiza 20:217-263; http://mycorrhizas.info/ecmf.html
SV1322	0	1	2	0.413196935	0.024975025	k__Fungi	p__Ascomycota	c__Sordariomycetes	o__Sordariales	f__Chaetomiaceae	NA	NA	Chaetomiaceae	9	Pathotroph-Saprotroph-Symbiotroph	Animal Pathogen-Dung Saprotroph-Endophyte-Epiphyte-Plant Saprotroph-Wood Saprotroph	Possible	Microfungus	Soft Rot	Saprobic, acting as key decay organisms of plant materials and plant-derived commodities (Cannon & Kirk 2007); Epiphyte detection method-culture (Massimo et al. 2015); Endophyte detection method-culture (Busby et al. 2016, David et al. 2016); Likely opportunistic human pathogen (Irinyi et al. 2015)	Seehann G, et al. 1975. List of Fungi in Soft-Rot Tissue Tests. Institute fur Holzbiologie und Holzschutz, Bundesforschungsanstalt fur Forst - und Holzwirtshaft, Hamburg - Lohbrugge, Germany; Cannon PF, Kirk PM. 2007. Fungal Families of the World. CAB International, Cambridge; Bills GF, et al. 2013. Current Opinion in microbiology, 16:549-565; Tedersoo L, et al. 2014. Science 346:1256688; Irinyi …
SV387	0	1	2	0.458254362	0.024975025	k__Fungi	p__Basidiomycota	c__Tremellomycetes	o__Tremellales	f__Tremellaceae	g__Naganishia	NA	Tremellales	7	Pathotroph-Saprotroph-Symbiotroph	Fungal Parasite-Undefined Saprotroph	Possible	Tremelloid-Yeast	NULL	The order contains both teleomorphic and anamorphic species, most of the latter being yeasts	Sterkenburg E, et al. 2015. New Phytologist 207:1145-1158
SV1599	0	1	2	0.413196935	0.025974026	k__Fungi	p__Ascomycota	c__Sordariomycetes	o__Sordariales	f__Chaetomiaceae	NA	NA	Chaetomiaceae	9	Pathotroph-Saprotroph-Symbiotroph	Animal Pathogen-Dung Saprotroph-Endophyte-Epiphyte-Plant Saprotroph-Wood Saprotroph	Possible	Microfungus	Soft Rot	Saprobic, acting as key decay organisms of plant materials and plant-derived commodities (Cannon & Kirk 2007); Epiphyte detection method-culture (Massimo et al. 2015); Endophyte detection method-culture (Busby et al. 2016, David et al. 2016); Likely opportunistic human pathogen (Irinyi et al. 2015)	Seehann G, et al. 1975. List of Fungi in Soft-Rot Tissue Tests. Institute fur Holzbiologie und Holzschutz, Bundesforschungsanstalt fur Forst - und Holzwirtshaft, Hamburg - Lohbrugge, Germany; Cannon PF, Kirk PM. 2007. Fungal Families of the World. CAB International, Cambridge; Bills GF, et al. 2013. Current Opinion in microbiology, 16:549-565; Tedersoo L, et al. 2014. Science 346:1256688; Irinyi …
SV1824	0	1	2	0.490494158	0.025974026	k__Fungi	p__Ascomycota	c__Eurotiomycetes	o__Chaetothyriales	f__Herpotrichiellaceae	g__Phaeococcomyces	s__nigricans	Phaeococcomyces	13	Saprotroph	Undefined Saprotroph	Probable	Facultative Yeast	NULL	NULL	Tedersoo L, et al. 2014. Science 346:1256688
SV1925	0	1	2	0.413196935	0.026973027	k__Fungi	p__Ciliophora	NA	NA	NA	NA	NA	-	-	-	-	-	-	-	Unassigned	-
SV1689	0	1	2	0.413196935	0.027972028	k__Fungi	p__Ciliophora	NA	NA	NA	NA	NA	-	-	-	-	-	-	-	Unassigned	-
SV200	0	1	2	0.47796612	0.027972028	k__Fungi	p__Ascomycota	c__Dothideomycetes	o__Capnodiales	f__Cladosporiaceae	g__Cladosporium	s__delicatulum	Cladosporium	13	Pathotroph-Saprotroph-Symbiotroph	Animal Pathogen-Endophyte-Lichen Parasite-Plant Pathogen-Wood Saprotroph	Possible	Microfungus	NULL	NULL	Seehann G, et al. 1975. List of Fungi in Soft-Rot Tissue Tests. Institute fur Holzbiologie und Holzschutz, Bundesforschungsanstalt fur Forst - und Holzwirtshaft, Hamburg - Lohbrugge, Germany; Lawrey JD, Diederich P. 2016. URL: http://www.lichenicolous.net [24 May 2017]; http://www.apsnet.org/publications/commonnames/Pages/default.aspx
SV96	0	1	2	0.515515596	0.028971029	k__Fungi	p__Ascomycota	c__Pezizomycetes	o__Pezizales	f__Tuberaceae	g__Tuber	NA	Tuber	13	Symbiotroph	Ectomycorrhizal	Highly Probable	Gasteroid	Hypogeous	Common name - true truffle	Rinaldi AC, et al. 2008. Fungal Diversity 33:1-45; Tedersoo L, et al. 2010. Mycorrhiza 20:217-263; http://mycorrhizas.info/ecmf.html
SV2264	0	1	2	0.413196935	0.028971029	k__Fungi	p__Ascomycota	c__Dothideomycetes	o__Pleosporales	f__Pleosporales_fam_Incertae_sedis	g__Pyrenochaeta	NA	Pyrenochaeta	13	Saprotroph	Undefined Saprotroph-Wood Saprotroph	Highly Probable	NULL	Soft Rot	NULL	Seehann G, et al. 1975. List of Fungi in Soft-Rot Tissue Tests. Institute fur Holzbiologie und Holzschutz, Bundesforschungsanstalt fur Forst - und Holzwirtshaft, Hamburg - Lohbrugge, Germany; Costa IPMW, et al. 2012. Mycotaxon 119:26; Tedersoo L, et al. 2014. Science 346:1256688
SV277	0	1	2	0.382546028	0.028971029	k__Fungi	p__Basidiomycota	c__Tremellomycetes	o__Tremellales	f__Tremellaceae	g__Cryptococcus	s__aerius	Tremellales	7	Pathotroph-Saprotroph-Symbiotroph	Fungal Parasite-Undefined Saprotroph	Possible	Tremelloid-Yeast	NULL	The order contains both teleomorphic and anamorphic species, most of the latter being yeasts	Sterkenburg E, et al. 2015. New Phytologist 207:1145-1158
SV1406	0	1	2	0.382546028	0.02997003	k__Fungi	p__Ascomycota	c__Dothideomycetes	o__Pleosporales	f__Sporormiaceae	g__Preussia	NA	Sporormiaceae	9	Saprotroph	Dung Saprotroph-Plant Saprotroph	Probable	Microfungus	NULL	Saprobic, associated with dung and rotting vegetation (Cannon & Kirk 2007)	Cannon PF, Kirk PM. 2007. Fungal Families of the World. CAB International, Cambridge
SV2371	0	1	2	0.413196935	0.030969031	k__Fungi	p__Ciliophora	NA	NA	NA	NA	NA	-	-	-	-	-	-	-	Unassigned	-
SV2330	0	1	2	0.382546028	0.030969031	k__Fungi	p__Ciliophora	NA	NA	NA	NA	NA	-	-	-	-	-	-	-	Unassigned	-
SV1873	0	1	2	0.382546028	0.031968032	k__Fungi	p__Ascomycota	c__Dothideomycetes	o__Dothideales	f__Dothioraceae	g__Aureobasidium	s__pullulans	Aureobasidium	13	Pathotroph-Saprotroph-Symbiotroph	Animal Pathogen-Endophyte-Epiphyte-Plant Pathogen-Undefined Saprotroph	Possible	Facultative Yeast	NULL	NULL	Costa IPMW, et al. 2012. Mycotaxon 119:26; Tedersoo L, et al. 2014. Science 346:1256688; Wachowska U, Glowacka K. 2014. Biocontrol 59:pp 635-645; Irinyia L, Lacknerb M, de Hoog GS, Meyer W. 2016. Fungal Biology 120:125-136; http://www.apsnet.org/publications/commonnames/Pages/default.aspx
SV914	0	1	2	0.413196935	0.031968032	k__Fungi	p__Ascomycota	c__Sordariomycetes	o__Hypocreales	f__Nectriaceae	g__Fusarium	NA	Fusarium	13	Pathotroph-Saprotroph-Symbiotroph	Animal Pathogen-Endophyte-Lichen Parasite-Plant Pathogen-Soil Saprotroph-Wood Saprotroph	Possible	Microfungus	NULL	Likely opportunistic human pathogen (Irinyi et al. 2015)	Duncan CG, Eslyn WE. 1966. Mycologia 58:642-664; Seehann G, et al. 1975. List of Fungi in Soft-Rot Tissue Tests. Institute fur Holzbiologie und Holzschutz, Bundesforschungsanstalt fur Forst - und Holzwirtshaft, Hamburg - Lohbrugge, Germany; Costa IPMW, et al. 2012. Mycotaxon 119:26; Tedersoo L, et al. 2014. Science 346:1256688; Irinyi L, et al. 2015. Medical Mycology 53:313-337; Schroers et al. 2…
SV989	0	1	2	0.413196935	0.031968032	k__Fungi	p__Ascomycota	c__Dothideomycetes	o__Pleosporales	f__Pleosporaceae	g__Alternaria	s__alternata	Alternaria	13	Pathotroph-Saprotroph-Symbiotroph	Animal Pathogen-Endophyte-Plant Pathogen-Wood Saprotroph	Possible	Microfungus	Soft Rot	NULL	Duncan CG, Eslyn WE. 1966. Mycologia 58:642-664; Seehann G, et al. 1975. List of Fungi in Soft-Rot Tissue Tests. Institute fur Holzbiologie und Holzschutz, Bundesforschungsanstalt fur Forst - und Holzwirtshaft, Hamburg - Lohbrugge, Germany; Tedersoo L, et al. 2014. Science 346:125688
SV907	0	1	2	0.413196935	0.031968032	k__Fungi	p__Mortierellomycota	c__Mortierellomycotina_cls_Incertae_sedis	o__Mortierellales	f__Mortierellaceae	g__Mortierella	s__elongata	Mortierellaceae	9	Saprotroph-Symbiotroph	Endophyte-Litter Saprotroph-Soil Saprotroph-Undefined Saprotroph	Possible	Microfungus	NULL	Saprobic in soil and thus frequenctly isolated from soil and material contaminated with soil such as hay or rotten silage and spoil tips (Cannon & Kirk 2007)	Cannon PF, Kirk PM. 2007. Fungal Families of the World. CAB International, Cambridge; Purahong W, et al. 2016. Molecular Ecology 25:4059-4074
SV910	0	1	2	0.413196935	0.032967033	k__Fungi	p__Ascomycota	c__Dothideomycetes	o__Pleosporales	f__Pleosporales_fam_Incertae_sedis	g__Paraphoma	s__fimeti	-	-	-	-	-	-	-	Unassigned	-
SV1279	0	1	2	0.413196935	0.032967033	k__Fungi	p__Ascomycota	c__Dothideomycetes	o__Pleosporales	f__Pleosporales_fam_Incertae_sedis	g__Phoma	NA	Phoma	13	Pathotroph-Saprotroph-Symbiotroph	Endophyte-Dung Saprotroph-Lichen Parasite-Litter Saprotroph-Plant Pathogen-Soil Saprotroph-Wood Saprotroph	Possible	Microfungus	Soft Rot	NULL	Richardson MJ. 1972. Transactions of the British Mycological Society 58:37-48; Seehann G, et al. 1975. List of Fungi in Soft-Rot Tissue Tests. Institute fur Holzbiologie und Holzschutz, Bundesforschungsanstalt fur Forst - und Holzwirtshaft, Hamburg - Lohbrugge, Germany; de Gruyter J, et al. 2010. Mycologia. 102:1066-1081; Costa IPMW, et al. 2012. Mycotaxon 119:26; Tedersoo L, et al. 2014. Science…
SV893	0	1	2	0.44074595	0.032967033	k__Fungi	p__Ascomycota	c__Dothideomycetes	o__Pleosporales	f__Phaeosphaeriaceae	g__Phaeosphaeria	s__pleurospora	Phaeosphaeria	13	Saprotroph	Undefined Saprotroph	Probable	NULL	NULL	NULL	Tedersoo L, et al. 2014. Science 346:1256688
SV2007	0	1	2	0.382546028	0.033966034	k__Fungi	p__Ciliophora	NA	NA	NA	NA	NA	-	-	-	-	-	-	-	Unassigned	-
SV2154	0	1	2	0.382546028	0.033966034	k__Fungi	p__Ascomycota	c__Dothideomycetes	o__Pleosporales	NA	NA	NA	-	-	-	-	-	-	-	Unassigned	-
SV1316	0	1	2	0.413196935	0.033966034	k__Fungi	p__Ascomycota	c__Eurotiomycetes	o__Eurotiales	f__Trichocomaceae	g__Penicillium	NA	Eurotiales	7	Saprotroph	Undefined Saprotroph	Possible	Microfungus	NULL	NULL	Sterkenburg E, et al. 2015. New Phytologist 207:1145-1158
SV1432	0	1	2	0.413196935	0.033966034	k__Fungi	p__Ascomycota	c__Dothideomycetes	o__Dothideales	f__Dothioraceae	g__Hormonema	s__viticola	Hormonema	13	Saprotroph	Undefined Saprotroph	Probable	Facultative Yeast	NULL	NULL	Tedersoo L, et al. 2014. Science 346:1256688
SV2232	0	1	2	0.382546028	0.034965035	k__Fungi	p__Ciliophora	NA	NA	NA	NA	NA	-	-	-	-	-	-	-	Unassigned	-
SV1854	0	1	2	0.382546028	0.034965035	k__Fungi	p__Mortierellomycota	c__Mortierellomycotina_cls_Incertae_sedis	o__Mortierellales	f__Mortierellaceae	g__Mortierella	s__alpina	Mortierellaceae	9	Saprotroph-Symbiotroph	Endophyte-Litter Saprotroph-Soil Saprotroph-Undefined Saprotroph	Possible	Microfungus	NULL	Saprobic in soil and thus frequenctly isolated from soil and material contaminated with soil such as hay or rotten silage and spoil tips (Cannon & Kirk 2007)	Cannon PF, Kirk PM. 2007. Fungal Families of the World. CAB International, Cambridge; Purahong W, et al. 2016. Molecular Ecology 25:4059-4074
SV1036	0	1	2	0.429647677	0.035964036	k__Fungi	p__Basidiomycota	c__Wallemiomycetes	o__Geminibasidiales	f__Geminibasidiaceae	g__Geminibasidium	NA	Geminibasidium	13	Saprotroph	Undefined Saprotroph	Probable	NULL	NULL	NULL	Tedersoo L, et al. 2014. Science 346:1256688
SV1251	0	1	2	0.382546028	0.036963037	k__Fungi	p__Ascomycota	c__Dothideomycetes	o__Pleosporales	f__Sporormiaceae	g__Preussia	NA	Sporormiaceae	9	Saprotroph	Dung Saprotroph-Plant Saprotroph	Probable	Microfungus	NULL	Saprobic, associated with dung and rotting vegetation (Cannon & Kirk 2007)	Cannon PF, Kirk PM. 2007. Fungal Families of the World. CAB International, Cambridge
SV2316	0	1	2	0.382546028	0.036963037	k__Fungi	p__Ascomycota	c__Eurotiomycetes	o__Chaetothyriales	f__Herpotrichiellaceae	g__Cladophialophora	NA	Cladophialophora	13	Saprotroph	Undefined Saprotroph	Probable	Facultative Yeast	NULL	NULL	James TY, et al. 2006. Nature 443:818-822
SV2420	0	1	2	0.382546028	0.037962038	k__Fungi	p__Ascomycota	NA	NA	NA	NA	NA	-	-	-	-	-	-	-	Unassigned	-
SV1193	0	1	2	0.452918769	0.037962038	k__Fungi	p__Basidiomycota	c__Tremellomycetes	o__Tremellales	f__Tremellaceae	g__Naganishia	s__bhutanensis	Tremellales	7	Pathotroph-Saprotroph-Symbiotroph	Fungal Parasite-Undefined Saprotroph	Possible	Tremelloid-Yeast	NULL	The order contains both teleomorphic and anamorphic species, most of the latter being yeasts	Sterkenburg E, et al. 2015. New Phytologist 207:1145-1158
SV1168	0	1	2	0.382546028	0.037962038	k__Fungi	p__Ascomycota	c__Eurotiomycetes	o__Eurotiales	f__Trichocomaceae	g__Penicillium	NA	Eurotiales	7	Saprotroph	Undefined Saprotroph	Possible	Microfungus	NULL	NULL	Sterkenburg E, et al. 2015. New Phytologist 207:1145-1158
SV2029	0	1	2	0.382546028	0.037962038	k__Fungi	p__Ascomycota	c__Eurotiomycetes	o__Chaetothyriales	f__Herpotrichiellaceae	g__Phaeococcomyces	s__nigricans	Phaeococcomyces	13	Saprotroph	Undefined Saprotroph	Probable	Facultative Yeast	NULL	NULL	Tedersoo L, et al. 2014. Science 346:1256688
SV940	0	1	2	0.382546028	0.038961039	k__Fungi	p__Ascomycota	c__Leotiomycetes	o__Leotiomycetes_ord_Incertae_sedis	NA	NA	NA	-	-	-	-	-	-	-	Unassigned	-
SV1703	0	1	2	0.413196935	0.038961039	k__Fungi	p__Ciliophora	NA	NA	NA	NA	NA	-	-	-	-	-	-	-	Unassigned	-
SV17	0	1	2	0.559979866	0.038961039	k__Fungi	p__Ascomycota	c__Pezizomycetes	o__Pezizales	f__Pyronemataceae	g__Wilcoxina	s__rehmii	Wilcoxina	13	Symbiotroph	Ectomycorrhizal	Highly Probable	Pezizoid	NULL	NULL	Rinaldi AC, et al. 2008. Fungal Diversity 33:1-45; Tedersoo L, et al. 2010. Mycorrhiza 20:217-263; http://mycorrhizas.info/ecmf.html
SV139	0	1	2	0.586428986	0.038961039	k__Fungi	p__Ascomycota	c__Dothideomycetes	o__Pleosporales	f__Pleosporaceae	g__Alternaria	s__tellustris	Alternaria	13	Pathotroph-Saprotroph-Symbiotroph	Animal Pathogen-Endophyte-Plant Pathogen-Wood Saprotroph	Possible	Microfungus	Soft Rot	NULL	Duncan CG, Eslyn WE. 1966. Mycologia 58:642-664; Seehann G, et al. 1975. List of Fungi in Soft-Rot Tissue Tests. Institute fur Holzbiologie und Holzschutz, Bundesforschungsanstalt fur Forst - und Holzwirtshaft, Hamburg - Lohbrugge, Germany; Tedersoo L, et al. 2014. Science 346:125688
SV335	0	1	2	0.408642261	0.038961039	k__Fungi	p__Basidiomycota	c__Tremellomycetes	o__Tremellales	f__Tremellaceae	g__Naganishia	s__friedmannii	Tremellales	7	Pathotroph-Saprotroph-Symbiotroph	Fungal Parasite-Undefined Saprotroph	Possible	Tremelloid-Yeast	NULL	The order contains both teleomorphic and anamorphic species, most of the latter being yeasts	Sterkenburg E, et al. 2015. New Phytologist 207:1145-1158
SV924	0	1	2	0.382546028	0.03996004	k__Fungi	p__Ascomycota	c__Eurotiomycetes	o__Eurotiales	f__Trichocomaceae	g__Penicillium	s__aethiopicum	Eurotiales	7	Saprotroph	Undefined Saprotroph	Possible	Microfungus	NULL	NULL	Sterkenburg E, et al. 2015. New Phytologist 207:1145-1158
SV2292	0	1	2	0.382546028	0.03996004	k__Fungi	p__Ascomycota	c__Dothideomycetes	o__Tubeufiales	f__Tubeufiaceae	g__Helicoma	s__isiola	Tubeufiaceae	9	Pathotroph-Saprotroph	Animal Pathogen-Undefined Saprotroph	Probable	NULL	NULL	Biotrophic or saprobic, especially on scale insects or other fungi. The anamorphic forms are fequently aero-aquatic (Cannon & Kirk 2007)	Cannon PF, Kirk PM. 2007. Fungal Families of the World. CAB International, Cambridge
SV535	0	1	2	0.382546028	0.040959041	k__Fungi	p__Ascomycota	c__Dothideomycetes	o__Pleosporales	f__Pleosporales_fam_Incertae_sedis	NA	NA	-	-	-	-	-	-	-	Unassigned	-
SV33	0	1	2	0.540630402	0.040959041	k__Fungi	p__Ascomycota	c__Pezizomycetes	o__Pezizales	f__Pyronemataceae	g__Wilcoxina	s__rehmii	Wilcoxina	13	Symbiotroph	Ectomycorrhizal	Highly Probable	Pezizoid	NULL	NULL	Rinaldi AC, et al. 2008. Fungal Diversity 33:1-45; Tedersoo L, et al. 2010. Mycorrhiza 20:217-263; http://mycorrhizas.info/ecmf.html
SV2018	0	1	2	0.382546028	0.040959041	k__Fungi	p__Mortierellomycota	c__Mortierellomycotina_cls_Incertae_sedis	o__Mortierellales	f__Mortierellaceae	g__Mortierella	s__exigua	Mortierellaceae	9	Saprotroph-Symbiotroph	Endophyte-Litter Saprotroph-Soil Saprotroph-Undefined Saprotroph	Possible	Microfungus	NULL	Saprobic in soil and thus frequenctly isolated from soil and material contaminated with soil such as hay or rotten silage and spoil tips (Cannon & Kirk 2007)	Cannon PF, Kirk PM. 2007. Fungal Families of the World. CAB International, Cambridge; Purahong W, et al. 2016. Molecular Ecology 25:4059-4074
SV859	0	1	2	0.382546028	0.040959041	k__Fungi	p__Ascomycota	c__Leotiomycetes	o__Helotiales	f__Helotiales_fam_Incertae_sedis	g__Tetracladium	s__marchalianum	Tetracladium	13	Saprotroph	Undefined Saprotroph	Probable	NULL	NULL	NULL	Tedersoo L, et al. 2014. Science 346:1256688
SV344	0	1	2	0.382546028	0.041958042	k__Fungi	p__Ascomycota	c__Dothideomycetes	o__Pleosporales	f__Pleosporales_fam_Incertae_sedis	NA	NA	-	-	-	-	-	-	-	Unassigned	-
SV2102	0	1	2	0.411762693	0.041958042	k__Fungi	p__Ascomycota	c__Dothideomycetes	o__Dothideomycetes_ord_Incertae_sedis	f__Dothideomycetes_fam_Incertae_sedis	g__Phaeosclera	NA	-	-	-	-	-	-	-	Unassigned	-
SV651	0	1	2	0.394548458	0.042957043	k__Fungi	p__Ascomycota	c__Dothideomycetes	o__Pleosporales	NA	NA	NA	-	-	-	-	-	-	-	Unassigned	-
SV395	0	1	2	0.382546028	0.042957043	k__Fungi	p__Ascomycota	c__Dothideomycetes	o__Pleosporales	f__Pleosporales_fam_Incertae_sedis	NA	NA	-	-	-	-	-	-	-	Unassigned	-
SV206	0	1	2	0.442129362	0.042957043	k__Fungi	p__Basidiomycota	c__Tremellomycetes	o__Tremellales	f__Tremellaceae	g__Cryptococcus	s__aerius	Tremellales	7	Pathotroph-Saprotroph-Symbiotroph	Fungal Parasite-Undefined Saprotroph	Possible	Tremelloid-Yeast	NULL	The order contains both teleomorphic and anamorphic species, most of the latter being yeasts	Sterkenburg E, et al. 2015. New Phytologist 207:1145-1158
SV1395	0	1	2	0.382546028	0.042957043	k__Fungi	p__Ascomycota	c__Dothideomycetes	o__Pleosporales	f__Pleosporales_fam_Incertae_sedis	g__Herpotrichia	s__juniperi	Herpotrichia	13	Saprotroph	Undefined Saprotroph	Probable	NULL	NULL	NULL	Tedersoo L, et al. 2014. Science 346:1256688
SV1376	0	1	2	0.424873572	0.043956044	k__Fungi	p__Ascomycota	c__Dothideomycetes	o__Pleosporales	f__Pleosporales_fam_Incertae_sedis	g__Paraphoma	s__fimeti	-	-	-	-	-	-	-	Unassigned	-
SV945	0	1	2	0.507253935	0.043956044	k__Fungi	p__Ascomycota	c__Pezizomycotina_cls_Incertae_sedis	o__Pezizomycotina_ord_Incertae_sedis	f__Pezizomycotina_fam_Incertae_sedis	g__Knufia	s__tsunedae	Knufia	13	Pathotroph-Saprotroph	Animal Pathogen-Plant Pathogen-Soil Saprotroph-Undefined Saprotroph	Possible	Microfungus	NULL	Species isolated from tumour-like stem and branch deformities of Populus tremuloides, bark of Populus, rocks, and clinical samples, with one species causes opportunistic skin infections in humans (Crous et al. 2013)	Li DM, et al. 2008. Studies in Mycology 61:131-136; Crous PW, et al. 2013. Persoonia 31:188-296; Irinyi L, et al. 2015. Medical Mycology 53:313-337
SV953	0	1	2	0.449918291	0.043956044	k__Fungi	p__Basidiomycota	c__Tremellomycetes	o__Tremellales	f__Tremellaceae	g__Naganishia	s__bhutanensis	Tremellales	7	Pathotroph-Saprotroph-Symbiotroph	Fungal Parasite-Undefined Saprotroph	Possible	Tremelloid-Yeast	NULL	The order contains both teleomorphic and anamorphic species, most of the latter being yeasts	Sterkenburg E, et al. 2015. New Phytologist 207:1145-1158
SV2416	0	1	2	0.382546028	0.043956044	k__Fungi	p__Basidiomycota	c__Tremellomycetes	o__Tremellales	f__Trimorphomycetaceae	g__Saitozyma	s__podzolica	Tremellales	7	Pathotroph-Saprotroph-Symbiotroph	Fungal Parasite-Undefined Saprotroph	Possible	Tremelloid-Yeast	NULL	The order contains both teleomorphic and anamorphic species, most of the latter being yeasts	Sterkenburg E, et al. 2015. New Phytologist 207:1145-1158
SV1652	0	1	2	0.382546028	0.043956044	k__Fungi	p__Ascomycota	c__Dothideomycetes	o__Pleosporales	f__Pleosporaceae	g__Curvularia	s__spicifera	Curvularia	13	Pathotroph	Plant Pathogen	Probable	NULL	NULL	NULL	Tedersoo L, et al. 2014. Science 346:1256688
SV1692	0	1	2	0.382546028	0.044955045	k__Fungi	p__Ciliophora	NA	NA	NA	NA	NA	-	-	-	-	-	-	-	Unassigned	-
SV294	0	1	2	0.382546028	0.044955045	k__Fungi	p__Ascomycota	c__Sordariomycetes	o__Hypocreales	f__Nectriaceae	g__Fusarium	NA	Fusarium	13	Pathotroph-Saprotroph-Symbiotroph	Animal Pathogen-Endophyte-Lichen Parasite-Plant Pathogen-Soil Saprotroph-Wood Saprotroph	Possible	Microfungus	NULL	Likely opportunistic human pathogen (Irinyi et al. 2015)	Duncan CG, Eslyn WE. 1966. Mycologia 58:642-664; Seehann G, et al. 1975. List of Fungi in Soft-Rot Tissue Tests. Institute fur Holzbiologie und Holzschutz, Bundesforschungsanstalt fur Forst - und Holzwirtshaft, Hamburg - Lohbrugge, Germany; Costa IPMW, et al. 2012. Mycotaxon 119:26; Tedersoo L, et al. 2014. Science 346:1256688; Irinyi L, et al. 2015. Medical Mycology 53:313-337; Schroers et al. 2…
SV2441	0	1	2	0.377829448	0.044955045	k__Fungi	p__Basidiomycota	c__Tremellomycetes	o__Cystofilobasidiales	f__Cystofilobasidiaceae	g__Cystofilobasidium	s__capitatum	Cystofilobasidium	13	Saprotroph	Leaf Saprotroph	Possible	Yeast	NULL	NULL	Oberwinkler F, et al. 1983. Systematic and Applied Microbiology 4:114-122 (https://doi.org/10.1016/S0723-2020(83)80039-3)
SV201	0	1	2	0.436363504	0.046953047	k__Fungi	p__Ascomycota	c__Dothideomycetes	o__Pleosporales	f__Pleosporales_fam_Incertae_sedis	g__Paraphoma	s__fimeti	-	-	-	-	-	-	-	Unassigned	-
SV1936	0	1	2	0.382546028	0.046953047	k__Fungi	p__Ascomycota	NA	NA	NA	NA	NA	-	-	-	-	-	-	-	Unassigned	-
SV12	0	1	2	0.560283134	0.046953047	k__Fungi	p__Ascomycota	c__Pezizomycetes	o__Pezizales	f__Pyronemataceae	g__Wilcoxina	s__rehmii	Wilcoxina	13	Symbiotroph	Ectomycorrhizal	Highly Probable	Pezizoid	NULL	NULL	Rinaldi AC, et al. 2008. Fungal Diversity 33:1-45; Tedersoo L, et al. 2010. Mycorrhiza 20:217-263; http://mycorrhizas.info/ecmf.html
SV497	0	1	2	0.508006412	0.046953047	k__Fungi	p__Ascomycota	c__Sordariomycetes	o__Diaporthales	f__Diaporthaceae	NA	NA	Diaporthaceae	9	Pathotroph-Saprotroph-Symbiotroph	Endophyte-Plant Pathogen-Plant Saprotroph	Probable	Microfungus	NULL	Most species are weak pathogens or endophytes in leaf or stem tissue, growing saprobically after the plant dies (Cannon & Kirk 2007)	Cannon PF, Kirk PM. 2007. Fungal Families of the World. CAB International, Cambridge
SV352	0	1	2	0.382546028	0.046953047	k__Fungi	p__Ascomycota	c__Sordariomycetes	o__Hypocreales	f__Nectriaceae	g__Gibberella	s__intricans	Gibberella	13	Pathotroph	Plant Pathogen	Probable	NULL	NULL	NULL	Tedersoo L, et al. 2014. Science 346:1256688
SV1055	0	1	2	0.414452437	0.047952048	k__Fungi	p__Ascomycota	c__Leotiomycetes	NA	NA	NA	NA	-	-	-	-	-	-	-	Unassigned	-
SV721	0	1	2	0.40793361	0.047952048	k__Fungi	p__Ascomycota	c__Pezizomycetes	o__Pezizales	f__Tuberaceae	g__Tuber	NA	Tuber	13	Symbiotroph	Ectomycorrhizal	Highly Probable	Gasteroid	Hypogeous	Common name - true truffle	Rinaldi AC, et al. 2008. Fungal Diversity 33:1-45; Tedersoo L, et al. 2010. Mycorrhiza 20:217-263; http://mycorrhizas.info/ecmf.html
SV2149	0	1	2	0.382546028	0.047952048	k__Fungi	p__Ascomycota	c__Dothideomycetes	o__Dothideales	f__Dothioraceae	g__Aureobasidium	s__pullulans	Aureobasidium	13	Pathotroph-Saprotroph-Symbiotroph	Animal Pathogen-Endophyte-Epiphyte-Plant Pathogen-Undefined Saprotroph	Possible	Facultative Yeast	NULL	NULL	Costa IPMW, et al. 2012. Mycotaxon 119:26; Tedersoo L, et al. 2014. Science 346:1256688; Wachowska U, Glowacka K. 2014. Biocontrol 59:pp 635-645; Irinyia L, Lacknerb M, de Hoog GS, Meyer W. 2016. Fungal Biology 120:125-136; http://www.apsnet.org/publications/commonnames/Pages/default.aspx
SV1442	0	1	2	0.382546028	0.047952048	k__Fungi	p__Ascomycota	c__Eurotiomycetes	o__Eurotiales	f__Trichocomaceae	g__Penicillium	s__aethiopicum	Eurotiales	7	Saprotroph	Undefined Saprotroph	Possible	Microfungus	NULL	NULL	Sterkenburg E, et al. 2015. New Phytologist 207:1145-1158
SV1258	0	1	2	0.393120926	0.047952048	k__Fungi	p__Ascomycota	c__Dothideomycetes	o__Pleosporales	f__Sporormiaceae	NA	NA	Sporormiaceae	9	Saprotroph	Dung Saprotroph-Plant Saprotroph	Probable	Microfungus	NULL	Saprobic, associated with dung and rotting vegetation (Cannon & Kirk 2007)	Cannon PF, Kirk PM. 2007. Fungal Families of the World. CAB International, Cambridge
SV1137	0	1	2	0.382546028	0.047952048	k__Fungi	p__Ascomycota	c__Dothideomycetes	o__Pleosporales	f__Phaeosphaeriaceae	g__Phaeosphaeria	s__pleurospora	Phaeosphaeria	13	Saprotroph	Undefined Saprotroph	Probable	NULL	NULL	NULL	Tedersoo L, et al. 2014. Science 346:1256688
SV2468	0	1	2	0.349215148	0.047952048	k__Fungi	p__Ascomycota	c__Sordariomycetes	o__Hypocreales	f__Hypocreales_fam_Incertae_sedis	g__Gliomastix	s__tumulicola	Gliomastix	13	Saprotroph	Undefined Saprotroph	Probable	NULL	NULL	NULL	Tedersoo L, et al. 2014. Science 346:1256688
SV390	0	1	2	0.382546028	0.048951049	k__Fungi	p__Ascomycota	c__Pezizomycotina_cls_Incertae_sedis	o__Pezizomycotina_ord_Incertae_sedis	f__Pezizomycotina_fam_Incertae_sedis	g__Knufia	s__peltigerae	Knufia	13	Pathotroph-Saprotroph	Animal Pathogen-Plant Pathogen-Soil Saprotroph-Undefined Saprotroph	Possible	Microfungus	NULL	Species isolated from tumour-like stem and branch deformities of Populus tremuloides, bark of Populus, rocks, and clinical samples, with one species causes opportunistic skin infections in humans (Crous et al. 2013)	Li DM, et al. 2008. Studies in Mycology 61:131-136; Crous PW, et al. 2013. Persoonia 31:188-296; Irinyi L, et al. 2015. Medical Mycology 53:313-337
SV772	0	1	2	0.349215148	0.04995005	k__Fungi	p__Ascomycota	c__Pezizomycetes	o__Pezizales	f__Pyronemataceae	g__Wilcoxina	s__rehmii	Wilcoxina	13	Symbiotroph	Ectomycorrhizal	Highly Probable	Pezizoid	NULL	NULL	Rinaldi AC, et al. 2008. Fungal Diversity 33:1-45; Tedersoo L, et al. 2010. Mycorrhiza 20:217-263; http://mycorrhizas.info/ecmf.html
SV1190	0	1	2	0.349215148	0.04995005	k__Fungi	p__Ascomycota	c__Pezizomycetes	o__Pezizales	f__Pyronemataceae	g__Wilcoxina	s__rehmii	Wilcoxina	13	Symbiotroph	Ectomycorrhizal	Highly Probable	Pezizoid	NULL	NULL	Rinaldi AC, et al. 2008. Fungal Diversity 33:1-45; Tedersoo L, et al. 2010. Mycorrhiza 20:217-263; http://mycorrhizas.info/ecmf.html
SV1561	0	1	2	0.349215148	0.050949051	k__Fungi	p__Ascomycota	c__Sordariomycetes	o__Hypocreales	f__Nectriaceae	g__Fusarium	s__solani	Fusarium	13	Pathotroph-Saprotroph-Symbiotroph	Animal Pathogen-Endophyte-Lichen Parasite-Plant Pathogen-Soil Saprotroph-Wood Saprotroph	Possible	Microfungus	NULL	Likely opportunistic human pathogen (Irinyi et al. 2015)	Duncan CG, Eslyn WE. 1966. Mycologia 58:642-664; Seehann G, et al. 1975. List of Fungi in Soft-Rot Tissue Tests. Institute fur Holzbiologie und Holzschutz, Bundesforschungsanstalt fur Forst - und Holzwirtshaft, Hamburg - Lohbrugge, Germany; Costa IPMW, et al. 2012. Mycotaxon 119:26; Tedersoo L, et al. 2014. Science 346:1256688; Irinyi L, et al. 2015. Medical Mycology 53:313-337; Schroers et al. 2…
