# Supplementary material for: Climate-driven divergence in plant-microbiome interactions generates range-wide variation in bud break phenology
Source: Commun Biol. 2021 Jun 16;4:748. doi: 10.1038/s42003-021-02244-5 (PMC8209103; doi:10.1038/s42003-021-02244-5)
Supplement: Supplementary file 7 — Supplemental Data 5 [file 42003_2021_2244_MOESM7_ESM.csv]

ID	s.Cool	s.Warm	index	stat	p.value	Kingdom	Phylum	Class	Order	Family	Genus	Species	Taxon	Taxon Level	Trophic Mode	Guild	Confidence Ranking	Growth Morphology	Trait	Notes	Citation/Source
SV196	1	0	1	0.721759871	0.000999001	k__Fungi	p__Ascomycota	c__Leotiomycetes	o__Leotiomycetes_ord_Incertae_sedis	NA	NA	NA	-	-	-	-	-	-	-	Unassigned	-
SV178	1	0	1	0.718709858	0.000999001	k__Fungi	p__Ascomycota	c__Leotiomycetes	o__Leotiomycetes_ord_Incertae_sedis	NA	NA	NA	-	-	-	-	-	-	-	Unassigned	-
SV272	1	0	1	0.688560024	0.000999001	k__Fungi	p__Ascomycota	c__Leotiomycetes	o__Leotiomycetes_ord_Incertae_sedis	NA	NA	NA	-	-	-	-	-	-	-	Unassigned	-
SV537	1	0	1	0.74179533	0.000999001	k__Fungi	p__Ascomycota	NA	NA	NA	NA	NA	-	-	-	-	-	-	-	Unassigned	-
SV430	1	0	1	0.649409642	0.000999001	k__Fungi	p__Ascomycota	NA	NA	NA	NA	NA	-	-	-	-	-	-	-	Unassigned	-
SV358	1	0	1	0.60366699	0.000999001	k__Fungi	p__Ascomycota	c__Leotiomycetes	o__Leotiomycetes_ord_Incertae_sedis	NA	NA	NA	-	-	-	-	-	-	-	Unassigned	-
SV1245	1	0	1	0.552554535	0.000999001	k__Fungi	p__Ascomycota	c__Leotiomycetes	o__Leotiomycetes_ord_Incertae_sedis	NA	NA	NA	-	-	-	-	-	-	-	Unassigned	-
SV746	1	0	1	0.740018659	0.000999001	k__Fungi	p__Chytridiomycota	NA	NA	NA	NA	NA	-	-	-	-	-	-	-	Unassigned	-
SV762	1	0	1	0.668443715	0.000999001	k__Fungi	p__Chytridiomycota	NA	NA	NA	NA	NA	-	-	-	-	-	-	-	Unassigned	-
SV917	1	0	1	0.595516387	0.000999001	k__Fungi	p__Ascomycota	c__Dothideomycetes	o__Pleosporales	f__Pleosporales_fam_Incertae_sedis	g__Paraphoma	s__fimeti	-	-	-	-	-	-	-	Unassigned	-
SV978	1	0	1	0.638627951	0.000999001	k__Fungi	p__Ascomycota	NA	NA	NA	NA	NA	-	-	-	-	-	-	-	Unassigned	-
SV1407	1	0	1	0.540936533	0.000999001	k__Fungi	p__Ascomycota	c__Leotiomycetes	o__Helotiales	NA	NA	NA	-	-	-	-	-	-	-	Unassigned	-
SV1566	1	0	1	0.530330086	0.000999001	k__Fungi	p__Ascomycota	c__Leotiomycetes	o__Helotiales	NA	NA	NA	-	-	-	-	-	-	-	Unassigned	-
SV1858	1	0	1	0.530330086	0.000999001	k__Fungi	p__Basidiomycota	c__Tremellomycetes	o__Filobasidiales	f__Filobasidiaceae	g__Goffeauzyma	s__gastrica	-	-	-	-	-	-	-	Unassigned	-
SV2026	1	0	1	0.467707173	0.000999001	k__Fungi	p__Basidiomycota	c__Tremellomycetes	o__Filobasidiales	f__Filobasidiaceae	g__Goffeauzyma	s__gastrica	-	-	-	-	-	-	-	Unassigned	-
SV2168	1	0	1	0.466128077	0.000999001	k__Fungi	p__Olpidiomycota	c__Olpidiomycetes	o__Olpidiales	NA	NA	NA	-	-	-	-	-	-	-	Unassigned	-
SV1447	1	0	1	0.598144232	0.000999001	k__Fungi	p__Ascomycota	c__Dothideomycetes	o__Capnodiales	f__Capnodiales_fam_Incertae_sedis	g__Elasticomyces	s__elasticus	Elasticomyces	13	Pathotroph	Lichen Parasite	Highly Probable	Microfungus	NULL	Isolated from lichen thallus - Usnea antarctica	Selbmann L, et al. 2008. Studies in Mycology 61:1-20 (http://doi.org/10.3114/sim.2008.61.01)
SV100	1	0	1	0.839905788	0.000999001	k__Fungi	p__Ascomycota	c__Sordariomycetes	o__Hypocreales	f__Nectriaceae	g__Nectria	s__ramulariae	Nectria	13	Pathotroph-Saprotroph-Symbiotroph	Animal Pathogen-Endophyte-Fungal Parasite-Lichen Parasite-Plant Pathogen-Wood Saprotroph	Possible	Microfungus	NULL	NULL	Hirooka Y, et al. 2012. Studies in Mycology 71:1-210; Tedersoo L, et al. 2014. Science 346:1256688
SV104	1	0	1	0.558284018	0.000999001	k__Fungi	p__Ascomycota	c__Sordariomycetes	o__Hypocreales	f__Nectriaceae	g__Nectria	s__ramulariae	Nectria	13	Pathotroph-Saprotroph-Symbiotroph	Animal Pathogen-Endophyte-Fungal Parasite-Lichen Parasite-Plant Pathogen-Wood Saprotroph	Possible	Microfungus	NULL	NULL	Hirooka Y, et al. 2012. Studies in Mycology 71:1-210; Tedersoo L, et al. 2014. Science 346:1256688
SV260	1	0	1	0.815002521	0.000999001	k__Fungi	p__Ascomycota	c__Sordariomycetes	o__Hypocreales	f__Nectriaceae	g__Nectria	s__ramulariae	Nectria	13	Pathotroph-Saprotroph-Symbiotroph	Animal Pathogen-Endophyte-Fungal Parasite-Lichen Parasite-Plant Pathogen-Wood Saprotroph	Possible	Microfungus	NULL	NULL	Hirooka Y, et al. 2012. Studies in Mycology 71:1-210; Tedersoo L, et al. 2014. Science 346:1256688
SV289	1	0	1	0.527303292	0.000999001	k__Fungi	p__Ascomycota	c__Leotiomycetes	o__Leotiomycetes_ord_Incertae_sedis	f__Myxotrichaceae	g__Pseudogymnoascus	s__appendiculatus	Pseudogymnoascus	13	Pathotroph-Saprotroph-Symbiotroph	Animal Pathogen-Soil Saprotroph	Possible	NULL	NULL	It is important to note that the majority of species that comprise this genus, including the White-Nose Bat Syndrome causing Pseudogymnoascus destructans, were once placed in the genus Geomyces (see Minnis & Lindner 2013),and including Pseudogymnoascus panorum (as Geomyces panorum) that had been widely applied to a number of isolates from cold places, including those found in soil, on living root…	Minnis AM, Lindner DL. 2013. Fungal Biology 117:638-649; Tedersoo L, et al. 2014. Science 346:1256688
SV326	1	0	1	0.583077934	0.000999001	k__Fungi	p__Ascomycota	c__Leotiomycetes	o__Leotiomycetes_ord_Incertae_sedis	f__Myxotrichaceae	g__Pseudogymnoascus	NA	Pseudogymnoascus	13	Pathotroph-Saprotroph-Symbiotroph	Animal Pathogen-Soil Saprotroph	Possible	NULL	NULL	It is important to note that the majority of species that comprise this genus, including the White-Nose Bat Syndrome causing Pseudogymnoascus destructans, were once placed in the genus Geomyces (see Minnis & Lindner 2013),and including Pseudogymnoascus panorum (as Geomyces panorum) that had been widely applied to a number of isolates from cold places, including those found in soil, on living root…	Minnis AM, Lindner DL. 2013. Fungal Biology 117:638-649; Tedersoo L, et al. 2014. Science 346:1256688
SV453	1	0	1	0.497249608	0.000999001	k__Fungi	p__Ascomycota	c__Leotiomycetes	o__Leotiomycetes_ord_Incertae_sedis	f__Myxotrichaceae	g__Pseudogymnoascus	NA	Pseudogymnoascus	13	Pathotroph-Saprotroph-Symbiotroph	Animal Pathogen-Soil Saprotroph	Possible	NULL	NULL	It is important to note that the majority of species that comprise this genus, including the White-Nose Bat Syndrome causing Pseudogymnoascus destructans, were once placed in the genus Geomyces (see Minnis & Lindner 2013),and including Pseudogymnoascus panorum (as Geomyces panorum) that had been widely applied to a number of isolates from cold places, including those found in soil, on living root…	Minnis AM, Lindner DL. 2013. Fungal Biology 117:638-649; Tedersoo L, et al. 2014. Science 346:1256688
SV602	1	0	1	0.498982248	0.000999001	k__Fungi	p__Ascomycota	c__Leotiomycetes	o__Leotiomycetes_ord_Incertae_sedis	f__Myxotrichaceae	g__Pseudogymnoascus	NA	Pseudogymnoascus	13	Pathotroph-Saprotroph-Symbiotroph	Animal Pathogen-Soil Saprotroph	Possible	NULL	NULL	It is important to note that the majority of species that comprise this genus, including the White-Nose Bat Syndrome causing Pseudogymnoascus destructans, were once placed in the genus Geomyces (see Minnis & Lindner 2013),and including Pseudogymnoascus panorum (as Geomyces panorum) that had been widely applied to a number of isolates from cold places, including those found in soil, on living root…	Minnis AM, Lindner DL. 2013. Fungal Biology 117:638-649; Tedersoo L, et al. 2014. Science 346:1256688
SV89	1	0	1	0.741944227	0.000999001	k__Fungi	p__Mortierellomycota	c__Mortierellomycotina_cls_Incertae_sedis	o__Mortierellales	f__Mortierellaceae	g__Mortierella	s__hyalina	Mortierellaceae	9	Saprotroph-Symbiotroph	Endophyte-Litter Saprotroph-Soil Saprotroph-Undefined Saprotroph	Possible	Microfungus	NULL	Saprobic in soil and thus frequenctly isolated from soil and material contaminated with soil such as hay or rotten silage and spoil tips (Cannon & Kirk 2007)	Cannon PF, Kirk PM. 2007. Fungal Families of the World. CAB International, Cambridge; Purahong W, et al. 2016. Molecular Ecology 25:4059-4074
SV101	1	0	1	0.697540357	0.000999001	k__Fungi	p__Mortierellomycota	c__Mortierellomycotina_cls_Incertae_sedis	o__Mortierellales	f__Mortierellaceae	g__Mortierella	s__hyalina	Mortierellaceae	9	Saprotroph-Symbiotroph	Endophyte-Litter Saprotroph-Soil Saprotroph-Undefined Saprotroph	Possible	Microfungus	NULL	Saprobic in soil and thus frequenctly isolated from soil and material contaminated with soil such as hay or rotten silage and spoil tips (Cannon & Kirk 2007)	Cannon PF, Kirk PM. 2007. Fungal Families of the World. CAB International, Cambridge; Purahong W, et al. 2016. Molecular Ecology 25:4059-4074
SV68	1	0	1	0.77455001	0.000999001	k__Fungi	p__Mortierellomycota	c__Mortierellomycotina_cls_Incertae_sedis	o__Mortierellales	f__Mortierellaceae	g__Mortierella	s__gamsii	Mortierellaceae	9	Saprotroph-Symbiotroph	Endophyte-Litter Saprotroph-Soil Saprotroph-Undefined Saprotroph	Possible	Microfungus	NULL	Saprobic in soil and thus frequenctly isolated from soil and material contaminated with soil such as hay or rotten silage and spoil tips (Cannon & Kirk 2007)	Cannon PF, Kirk PM. 2007. Fungal Families of the World. CAB International, Cambridge; Purahong W, et al. 2016. Molecular Ecology 25:4059-4074
SV66	1	0	1	0.761295156	0.000999001	k__Fungi	p__Mortierellomycota	c__Mortierellomycotina_cls_Incertae_sedis	o__Mortierellales	f__Mortierellaceae	g__Mortierella	s__gamsii	Mortierellaceae	9	Saprotroph-Symbiotroph	Endophyte-Litter Saprotroph-Soil Saprotroph-Undefined Saprotroph	Possible	Microfungus	NULL	Saprobic in soil and thus frequenctly isolated from soil and material contaminated with soil such as hay or rotten silage and spoil tips (Cannon & Kirk 2007)	Cannon PF, Kirk PM. 2007. Fungal Families of the World. CAB International, Cambridge; Purahong W, et al. 2016. Molecular Ecology 25:4059-4074
SV374	1	0	1	0.598873479	0.000999001	k__Fungi	p__Mortierellomycota	c__Mortierellomycotina_cls_Incertae_sedis	o__Mortierellales	f__Mortierellaceae	g__Mortierella	s__gamsii	Mortierellaceae	9	Saprotroph-Symbiotroph	Endophyte-Litter Saprotroph-Soil Saprotroph-Undefined Saprotroph	Possible	Microfungus	NULL	Saprobic in soil and thus frequenctly isolated from soil and material contaminated with soil such as hay or rotten silage and spoil tips (Cannon & Kirk 2007)	Cannon PF, Kirk PM. 2007. Fungal Families of the World. CAB International, Cambridge; Purahong W, et al. 2016. Molecular Ecology 25:4059-4074
SV144	1	0	1	0.763479288	0.000999001	k__Fungi	p__Mortierellomycota	c__Mortierellomycotina_cls_Incertae_sedis	o__Mortierellales	f__Mortierellaceae	g__Mortierella	s__gamsii	Mortierellaceae	9	Saprotroph-Symbiotroph	Endophyte-Litter Saprotroph-Soil Saprotroph-Undefined Saprotroph	Possible	Microfungus	NULL	Saprobic in soil and thus frequenctly isolated from soil and material contaminated with soil such as hay or rotten silage and spoil tips (Cannon & Kirk 2007)	Cannon PF, Kirk PM. 2007. Fungal Families of the World. CAB International, Cambridge; Purahong W, et al. 2016. Molecular Ecology 25:4059-4074
SV237	1	0	1	0.681631607	0.000999001	k__Fungi	p__Mortierellomycota	c__Mortierellomycotina_cls_Incertae_sedis	o__Mortierellales	f__Mortierellaceae	g__Mortierella	s__hyalina	Mortierellaceae	9	Saprotroph-Symbiotroph	Endophyte-Litter Saprotroph-Soil Saprotroph-Undefined Saprotroph	Possible	Microfungus	NULL	Saprobic in soil and thus frequenctly isolated from soil and material contaminated with soil such as hay or rotten silage and spoil tips (Cannon & Kirk 2007)	Cannon PF, Kirk PM. 2007. Fungal Families of the World. CAB International, Cambridge; Purahong W, et al. 2016. Molecular Ecology 25:4059-4074
SV209	1	0	1	0.763403211	0.000999001	k__Fungi	p__Mortierellomycota	c__Mortierellomycotina_cls_Incertae_sedis	o__Mortierellales	f__Mortierellaceae	g__Mortierella	s__gamsii	Mortierellaceae	9	Saprotroph-Symbiotroph	Endophyte-Litter Saprotroph-Soil Saprotroph-Undefined Saprotroph	Possible	Microfungus	NULL	Saprobic in soil and thus frequenctly isolated from soil and material contaminated with soil such as hay or rotten silage and spoil tips (Cannon & Kirk 2007)	Cannon PF, Kirk PM. 2007. Fungal Families of the World. CAB International, Cambridge; Purahong W, et al. 2016. Molecular Ecology 25:4059-4074
SV604	1	0	1	0.609214326	0.000999001	k__Fungi	p__Mortierellomycota	c__Mortierellomycotina_cls_Incertae_sedis	o__Mortierellales	f__Mortierellaceae	g__Mortierella	s__gamsii	Mortierellaceae	9	Saprotroph-Symbiotroph	Endophyte-Litter Saprotroph-Soil Saprotroph-Undefined Saprotroph	Possible	Microfungus	NULL	Saprobic in soil and thus frequenctly isolated from soil and material contaminated with soil such as hay or rotten silage and spoil tips (Cannon & Kirk 2007)	Cannon PF, Kirk PM. 2007. Fungal Families of the World. CAB International, Cambridge; Purahong W, et al. 2016. Molecular Ecology 25:4059-4074
SV568	1	0	1	0.612372436	0.000999001	k__Fungi	p__Mortierellomycota	c__Mortierellomycotina_cls_Incertae_sedis	o__Mortierellales	f__Mortierellaceae	g__Mortierella	s__antarctica	Mortierellaceae	9	Saprotroph-Symbiotroph	Endophyte-Litter Saprotroph-Soil Saprotroph-Undefined Saprotroph	Possible	Microfungus	NULL	Saprobic in soil and thus frequenctly isolated from soil and material contaminated with soil such as hay or rotten silage and spoil tips (Cannon & Kirk 2007)	Cannon PF, Kirk PM. 2007. Fungal Families of the World. CAB International, Cambridge; Purahong W, et al. 2016. Molecular Ecology 25:4059-4074
SV901	1	0	1	0.559016994	0.000999001	k__Fungi	p__Mortierellomycota	c__Mortierellomycotina_cls_Incertae_sedis	o__Mortierellales	f__Mortierellaceae	g__Mortierella	s__antarctica	Mortierellaceae	9	Saprotroph-Symbiotroph	Endophyte-Litter Saprotroph-Soil Saprotroph-Undefined Saprotroph	Possible	Microfungus	NULL	Saprobic in soil and thus frequenctly isolated from soil and material contaminated with soil such as hay or rotten silage and spoil tips (Cannon & Kirk 2007)	Cannon PF, Kirk PM. 2007. Fungal Families of the World. CAB International, Cambridge; Purahong W, et al. 2016. Molecular Ecology 25:4059-4074
SV625	1	0	1	0.573020682	0.000999001	k__Fungi	p__Mortierellomycota	c__Mortierellomycotina_cls_Incertae_sedis	o__Mortierellales	f__Mortierellaceae	g__Mortierella	s__clonocystis	Mortierellaceae	9	Saprotroph-Symbiotroph	Endophyte-Litter Saprotroph-Soil Saprotroph-Undefined Saprotroph	Possible	Microfungus	NULL	Saprobic in soil and thus frequenctly isolated from soil and material contaminated with soil such as hay or rotten silage and spoil tips (Cannon & Kirk 2007)	Cannon PF, Kirk PM. 2007. Fungal Families of the World. CAB International, Cambridge; Purahong W, et al. 2016. Molecular Ecology 25:4059-4074
SV916	1	0	1	0.604376812	0.000999001	k__Fungi	p__Basidiomycota	c__Tremellomycetes	o__Tremellales	f__Trimorphomycetaceae	g__Saitozyma	s__podzolica	Tremellales	7	Pathotroph-Saprotroph-Symbiotroph	Fungal Parasite-Undefined Saprotroph	Possible	Tremelloid-Yeast	NULL	The order contains both teleomorphic and anamorphic species, most of the latter being yeasts	Sterkenburg E, et al. 2015. New Phytologist 207:1145-1158
SV965	1	0	1	0.605085853	0.000999001	k__Fungi	p__Basidiomycota	c__Tremellomycetes	o__Tremellales	f__Trimorphomycetaceae	g__Saitozyma	s__podzolica	Tremellales	7	Pathotroph-Saprotroph-Symbiotroph	Fungal Parasite-Undefined Saprotroph	Possible	Tremelloid-Yeast	NULL	The order contains both teleomorphic and anamorphic species, most of the latter being yeasts	Sterkenburg E, et al. 2015. New Phytologist 207:1145-1158
SV1153	1	0	1	0.552439972	0.000999001	k__Fungi	p__Basidiomycota	c__Tremellomycetes	o__Tremellales	f__Trimorphomycetaceae	g__Saitozyma	s__podzolica	Tremellales	7	Pathotroph-Saprotroph-Symbiotroph	Fungal Parasite-Undefined Saprotroph	Possible	Tremelloid-Yeast	NULL	The order contains both teleomorphic and anamorphic species, most of the latter being yeasts	Sterkenburg E, et al. 2015. New Phytologist 207:1145-1158
SV1368	1	0	1	0.604441805	0.000999001	k__Fungi	p__Basidiomycota	c__Tremellomycetes	o__Tremellales	f__Trimorphomycetaceae	g__Saitozyma	s__podzolica	Tremellales	7	Pathotroph-Saprotroph-Symbiotroph	Fungal Parasite-Undefined Saprotroph	Possible	Tremelloid-Yeast	NULL	The order contains both teleomorphic and anamorphic species, most of the latter being yeasts	Sterkenburg E, et al. 2015. New Phytologist 207:1145-1158
SV1989	1	0	1	0.530330086	0.000999001	k__Fungi	p__Basidiomycota	c__Tremellomycetes	o__Tremellales	f__Bulleribasidiaceae	g__Vishniacozyma	s__tephrensis	Tremellales	7	Pathotroph-Saprotroph-Symbiotroph	Fungal Parasite-Undefined Saprotroph	Possible	Tremelloid-Yeast	NULL	The order contains both teleomorphic and anamorphic species, most of the latter being yeasts	Sterkenburg E, et al. 2015. New Phytologist 207:1145-1158
SV157	1	0	1	0.836631368	0.000999001	k__Fungi	p__Ascomycota	c__Eurotiomycetes	o__Eurotiales	f__Trichocomaceae	g__Penicillium	s__sublectaticum	Eurotiales	7	Saprotroph	Undefined Saprotroph	Possible	Microfungus	NULL	NULL	Sterkenburg E, et al. 2015. New Phytologist 207:1145-1158
SV161	1	0	1	0.883791975	0.000999001	k__Fungi	p__Ascomycota	c__Eurotiomycetes	o__Eurotiales	f__Trichocomaceae	g__Penicillium	s__sublectaticum	Eurotiales	7	Saprotroph	Undefined Saprotroph	Possible	Microfungus	NULL	NULL	Sterkenburg E, et al. 2015. New Phytologist 207:1145-1158
SV235	1	0	1	0.88277875	0.000999001	k__Fungi	p__Ascomycota	c__Eurotiomycetes	o__Eurotiales	f__Trichocomaceae	g__Penicillium	s__sublectaticum	Eurotiales	7	Saprotroph	Undefined Saprotroph	Possible	Microfungus	NULL	NULL	Sterkenburg E, et al. 2015. New Phytologist 207:1145-1158
SV304	1	0	1	0.830830312	0.000999001	k__Fungi	p__Ascomycota	c__Eurotiomycetes	o__Eurotiales	f__Trichocomaceae	g__Penicillium	s__sublectaticum	Eurotiales	7	Saprotroph	Undefined Saprotroph	Possible	Microfungus	NULL	NULL	Sterkenburg E, et al. 2015. New Phytologist 207:1145-1158
SV783	1	0	1	0.61846805	0.000999001	k__Fungi	p__Ascomycota	c__Eurotiomycetes	o__Eurotiales	f__Trichocomaceae	g__Penicillium	s__bialowiezense	Eurotiales	7	Saprotroph	Undefined Saprotroph	Possible	Microfungus	NULL	NULL	Sterkenburg E, et al. 2015. New Phytologist 207:1145-1158
SV566	1	0	1	0.530330086	0.000999001	k__Fungi	p__Ascomycota	c__Sordariomycetes	o__Hypocreales	f__Hypocreales_fam_Incertae_sedis	g__Ilyonectria	s__mors	Hypocreales	7	Saprotroph	Undefined Saprotroph	Possible	Microfungus	NULL	NULL	Sterkenburg E, et al. 2015. New Phytologist 207:1145-1158
SV624	1	0	1	0.494608849	0.000999001	k__Fungi	p__Ascomycota	c__Sordariomycetes	o__Hypocreales	f__Hypocreales_fam_Incertae_sedis	g__Ilyonectria	s__mors	Hypocreales	7	Saprotroph	Undefined Saprotroph	Possible	Microfungus	NULL	NULL	Sterkenburg E, et al. 2015. New Phytologist 207:1145-1158
SV1672	1	0	1	0.5	0.000999001	k__Fungi	p__Ascomycota	c__Eurotiomycetes	o__Eurotiales	f__Trichocomaceae	g__Penicillium	NA	Eurotiales	7	Saprotroph	Undefined Saprotroph	Possible	Microfungus	NULL	NULL	Sterkenburg E, et al. 2015. New Phytologist 207:1145-1158
SV735	1	0	1	0.593103781	0.000999001	k__Fungi	p__Basidiomycota	c__Agaricomycetes	o__Polyporales	f__Ganodermataceae	g__Ganoderma	s__lucidum	Ganodermataceae	9	Pathotroph-Saprotroph	Plant Pathogen-Wood Saprotroph	Probable	Polyporoid	White Rot	Lignicolous, causing sometimes agressive white rots of timber (Cannon & Kirk 2007)	Cannon PF, Kirk PM. 2007. Fungal Families of the World. CAB International, Cambridge
SV1680	1	0	1	0.58630197	0.000999001	k__Fungi	p__Ascomycota	c__Leotiomycetes	o__Helotiales	f__Hyaloscyphaceae	NA	NA	Hyaloscyphaceae	9	Saprotroph	Plant Saprotroph-Wood Saprotroph	Probable	Microfungus	NULL	Saprobic on woody and herbaceous material (Cannon & Kirk 2007)	Cannon PF, Kirk PM. 2007. Fungal Families of the World. CAB International, Cambridge
SV1284	1	0	1	0.497456641	0.000999001	k__Fungi	p__Ascomycota	c__Leotiomycetes	o__Leotiomycetes_ord_Incertae_sedis	f__Leotiomycetes_fam_Incertae_sedis	g__Geomyces	NA	Geomyces	13	Saprotroph	Soil Saprotroph	Probable	Microfungus	NULL	This genus is now restricted to one species Geomyces auratus; however, it is important to note that the majority of species that once comprised this genus, including the White-Nose Bat Syndrome causing Geomyces destructans, are now placed in the genus Pseudogymnoascus (see Minnis & Lindner 2013)	Minnis AM, Lindner DL. 2013. Fungal Biology 117:638-649; Tedersoo L, et al. 2014. Science 346:1256688
SV29	1	0	1	0.842615035	0.000999001	k__Fungi	p__Ascomycota	c__Leotiomycetes	o__Helotiales	f__Helotiales_fam_Incertae_sedis	g__Tetracladium	s__marchalianum	Tetracladium	13	Saprotroph	Undefined Saprotroph	Probable	NULL	NULL	NULL	Tedersoo L, et al. 2014. Science 346:1256688
SV37	1	0	1	0.829525381	0.000999001	k__Fungi	p__Ascomycota	c__Leotiomycetes	o__Helotiales	f__Helotiales_fam_Incertae_sedis	g__Tetracladium	s__marchalianum	Tetracladium	13	Saprotroph	Undefined Saprotroph	Probable	NULL	NULL	NULL	Tedersoo L, et al. 2014. Science 346:1256688
SV70	1	0	1	0.821686956	0.000999001	k__Fungi	p__Ascomycota	c__Leotiomycetes	o__Helotiales	f__Helotiales_fam_Incertae_sedis	g__Tetracladium	s__marchalianum	Tetracladium	13	Saprotroph	Undefined Saprotroph	Probable	NULL	NULL	NULL	Tedersoo L, et al. 2014. Science 346:1256688
SV140	1	0	1	0.768356806	0.000999001	k__Fungi	p__Ascomycota	c__Leotiomycetes	o__Helotiales	f__Helotiales_fam_Incertae_sedis	g__Tetracladium	s__marchalianum	Tetracladium	13	Saprotroph	Undefined Saprotroph	Probable	NULL	NULL	NULL	Tedersoo L, et al. 2014. Science 346:1256688
SV1323	1	0	1	0.5	0.000999001	k__Fungi	p__Ascomycota	c__Leotiomycetes	o__Leotiomycetes_ord_Incertae_sedis	f__Myxotrichaceae	g__Gymnostellatospora	s__canadensis	Gymnostellatospora	13	Saprotroph	Undefined Saprotroph	Probable	NULL	NULL	NULL	Tedersoo L, et al. 2014. Science 346:1256688
SV1641	1	0	1	0.460174039	0.000999001	k__Fungi	p__Ascomycota	c__Leotiomycetes	o__Leotiomycetes_ord_Incertae_sedis	f__Myxotrichaceae	g__Gymnostellatospora	s__canadensis	Gymnostellatospora	13	Saprotroph	Undefined Saprotroph	Probable	NULL	NULL	NULL	Tedersoo L, et al. 2014. Science 346:1256688
SV1197	1	0	1	0.589049678	0.000999001	k__Fungi	p__Ascomycota	c__Leotiomycetes	o__Helotiales	f__Helotiales_fam_Incertae_sedis	g__Tetracladium	s__marchalianum	Tetracladium	13	Saprotroph	Undefined Saprotroph	Probable	NULL	NULL	NULL	Tedersoo L, et al. 2014. Science 346:1256688
SV1536	1	0	1	0.496316317	0.000999001	k__Fungi	p__Ascomycota	c__Sordariomycetes	o__Sordariales	f__Chaetomiaceae	g__Trichocladium	s__opacum	Trichocladium	13	Saprotroph	Undefined Saprotroph	Probable	NULL	NULL	NULL	Tedersoo L, et al. 2014. Science 346:1256688
SV82	1	0	1	0.678098236	0.001998002	k__Fungi	p__Ascomycota	c__Dothideomycetes	o__Pleosporales	f__Pleosporales_fam_Incertae_sedis	NA	NA	-	-	-	-	-	-	-	Unassigned	-
SV177	1	0	1	0.5	0.001998002	k__Fungi	p__Ascomycota	c__Leotiomycetes	o__Leotiomycetes_ord_Incertae_sedis	NA	NA	NA	-	-	-	-	-	-	-	Unassigned	-
SV711	1	0	1	0.547836297	0.001998002	k__Fungi	p__Ascomycota	c__Dothideomycetes	o__Pleosporales	f__Pleosporales_fam_Incertae_sedis	g__Paraphoma	s__fimeti	-	-	-	-	-	-	-	Unassigned	-
SV806	1	0	1	0.551305201	0.001998002	k__Fungi	p__Ascomycota	c__Dothideomycetes	o__Pleosporales	NA	NA	NA	-	-	-	-	-	-	-	Unassigned	-
SV950	1	0	1	0.649577913	0.001998002	k__Fungi	p__Chytridiomycota	NA	NA	NA	NA	NA	-	-	-	-	-	-	-	Unassigned	-
SV1410	1	0	1	0.497604687	0.001998002	k__Fungi	p__Basidiomycota	c__Tremellomycetes	o__Filobasidiales	f__Piskurozymaceae	g__Solicoccozyma	s__terricola	-	-	-	-	-	-	-	Unassigned	-
SV1816	1	0	1	0.467707173	0.001998002	k__Fungi	p__Basidiomycota	c__Microbotryomycetes	o__Microbotryomycetes_ord_Incertae_sedis	f__Microbotryomycetes_fam_Incertae_sedis	NA	NA	-	-	-	-	-	-	-	Unassigned	-
SV14	1	0	1	0.467707173	0.001998002	k__Fungi	p__Mortierellomycota	c__Mortierellomycotina_cls_Incertae_sedis	o__Mortierellales	f__Mortierellaceae	g__Mortierella	s__gamsii	Mortierellaceae	9	Saprotroph-Symbiotroph	Endophyte-Litter Saprotroph-Soil Saprotroph-Undefined Saprotroph	Possible	Microfungus	NULL	Saprobic in soil and thus frequenctly isolated from soil and material contaminated with soil such as hay or rotten silage and spoil tips (Cannon & Kirk 2007)	Cannon PF, Kirk PM. 2007. Fungal Families of the World. CAB International, Cambridge; Purahong W, et al. 2016. Molecular Ecology 25:4059-4074
SV167	1	0	1	0.653857651	0.001998002	k__Fungi	p__Mortierellomycota	c__Mortierellomycotina_cls_Incertae_sedis	o__Mortierellales	f__Mortierellaceae	g__Mortierella	s__hyalina	Mortierellaceae	9	Saprotroph-Symbiotroph	Endophyte-Litter Saprotroph-Soil Saprotroph-Undefined Saprotroph	Possible	Microfungus	NULL	Saprobic in soil and thus frequenctly isolated from soil and material contaminated with soil such as hay or rotten silage and spoil tips (Cannon & Kirk 2007)	Cannon PF, Kirk PM. 2007. Fungal Families of the World. CAB International, Cambridge; Purahong W, et al. 2016. Molecular Ecology 25:4059-4074
SV386	1	0	1	0.605256755	0.001998002	k__Fungi	p__Mortierellomycota	c__Mortierellomycotina_cls_Incertae_sedis	o__Mortierellales	f__Mortierellaceae	g__Mortierella	s__gamsii	Mortierellaceae	9	Saprotroph-Symbiotroph	Endophyte-Litter Saprotroph-Soil Saprotroph-Undefined Saprotroph	Possible	Microfungus	NULL	Saprobic in soil and thus frequenctly isolated from soil and material contaminated with soil such as hay or rotten silage and spoil tips (Cannon & Kirk 2007)	Cannon PF, Kirk PM. 2007. Fungal Families of the World. CAB International, Cambridge; Purahong W, et al. 2016. Molecular Ecology 25:4059-4074
SV472	1	0	1	0.607141721	0.001998002	k__Fungi	p__Mortierellomycota	c__Mortierellomycotina_cls_Incertae_sedis	o__Mortierellales	f__Mortierellaceae	g__Mortierella	s__gamsii	Mortierellaceae	9	Saprotroph-Symbiotroph	Endophyte-Litter Saprotroph-Soil Saprotroph-Undefined Saprotroph	Possible	Microfungus	NULL	Saprobic in soil and thus frequenctly isolated from soil and material contaminated with soil such as hay or rotten silage and spoil tips (Cannon & Kirk 2007)	Cannon PF, Kirk PM. 2007. Fungal Families of the World. CAB International, Cambridge; Purahong W, et al. 2016. Molecular Ecology 25:4059-4074
SV599	1	0	1	0.572307853	0.001998002	k__Fungi	p__Mortierellomycota	c__Mortierellomycotina_cls_Incertae_sedis	o__Mortierellales	f__Mortierellaceae	g__Mortierella	s__antarctica	Mortierellaceae	9	Saprotroph-Symbiotroph	Endophyte-Litter Saprotroph-Soil Saprotroph-Undefined Saprotroph	Possible	Microfungus	NULL	Saprobic in soil and thus frequenctly isolated from soil and material contaminated with soil such as hay or rotten silage and spoil tips (Cannon & Kirk 2007)	Cannon PF, Kirk PM. 2007. Fungal Families of the World. CAB International, Cambridge; Purahong W, et al. 2016. Molecular Ecology 25:4059-4074
SV718	1	0	1	0.596630462	0.001998002	k__Fungi	p__Mortierellomycota	c__Mortierellomycotina_cls_Incertae_sedis	o__Mortierellales	f__Mortierellaceae	g__Mortierella	s__antarctica	Mortierellaceae	9	Saprotroph-Symbiotroph	Endophyte-Litter Saprotroph-Soil Saprotroph-Undefined Saprotroph	Possible	Microfungus	NULL	Saprobic in soil and thus frequenctly isolated from soil and material contaminated with soil such as hay or rotten silage and spoil tips (Cannon & Kirk 2007)	Cannon PF, Kirk PM. 2007. Fungal Families of the World. CAB International, Cambridge; Purahong W, et al. 2016. Molecular Ecology 25:4059-4074
SV509	1	0	1	0.618821817	0.001998002	k__Fungi	p__Mortierellomycota	c__Mortierellomycotina_cls_Incertae_sedis	o__Mortierellales	f__Mortierellaceae	g__Mortierella	s__clonocystis	Mortierellaceae	9	Saprotroph-Symbiotroph	Endophyte-Litter Saprotroph-Soil Saprotroph-Undefined Saprotroph	Possible	Microfungus	NULL	Saprobic in soil and thus frequenctly isolated from soil and material contaminated with soil such as hay or rotten silage and spoil tips (Cannon & Kirk 2007)	Cannon PF, Kirk PM. 2007. Fungal Families of the World. CAB International, Cambridge; Purahong W, et al. 2016. Molecular Ecology 25:4059-4074
SV85	1	0	1	0.533295612	0.001998002	k__Fungi	p__Basidiomycota	c__Tremellomycetes	o__Tremellales	f__Tremellaceae	g__Cryptococcus	s__aerius	Tremellales	7	Pathotroph-Saprotroph-Symbiotroph	Fungal Parasite-Undefined Saprotroph	Possible	Tremelloid-Yeast	NULL	The order contains both teleomorphic and anamorphic species, most of the latter being yeasts	Sterkenburg E, et al. 2015. New Phytologist 207:1145-1158
SV155	1	0	1	0.712079477	0.001998002	k__Fungi	p__Basidiomycota	c__Tremellomycetes	o__Tremellales	f__Tremellaceae	g__Cryptococcus	s__aerius	Tremellales	7	Pathotroph-Saprotroph-Symbiotroph	Fungal Parasite-Undefined Saprotroph	Possible	Tremelloid-Yeast	NULL	The order contains both teleomorphic and anamorphic species, most of the latter being yeasts	Sterkenburg E, et al. 2015. New Phytologist 207:1145-1158
SV491	1	0	1	0.66348762	0.001998002	k__Fungi	p__Basidiomycota	c__Tremellomycetes	o__Tremellales	f__Tremellaceae	g__Naganishia	s__adeliensis	Tremellales	7	Pathotroph-Saprotroph-Symbiotroph	Fungal Parasite-Undefined Saprotroph	Possible	Tremelloid-Yeast	NULL	The order contains both teleomorphic and anamorphic species, most of the latter being yeasts	Sterkenburg E, et al. 2015. New Phytologist 207:1145-1158
SV1668	1	0	1	0.559016994	0.001998002	k__Fungi	p__Basidiomycota	c__Tremellomycetes	o__Tremellales	f__Tremellaceae	g__Papiliotrema	s__laurentii	Tremellales	7	Pathotroph-Saprotroph-Symbiotroph	Fungal Parasite-Undefined Saprotroph	Possible	Tremelloid-Yeast	NULL	The order contains both teleomorphic and anamorphic species, most of the latter being yeasts	Sterkenburg E, et al. 2015. New Phytologist 207:1145-1158
SV668	1	0	1	0.536761108	0.001998002	k__Fungi	p__Basidiomycota	c__Tremellomycetes	o__Tremellales	f__Tremellaceae	g__Naganishia	s__adeliensis	Tremellales	7	Pathotroph-Saprotroph-Symbiotroph	Fungal Parasite-Undefined Saprotroph	Possible	Tremelloid-Yeast	NULL	The order contains both teleomorphic and anamorphic species, most of the latter being yeasts	Sterkenburg E, et al. 2015. New Phytologist 207:1145-1158
SV2179	1	0	1	0.467707173	0.001998002	k__Fungi	p__Basidiomycota	c__Tremellomycetes	o__Tremellales	f__Bulleribasidiaceae	g__Vishniacozyma	s__tephrensis	Tremellales	7	Pathotroph-Saprotroph-Symbiotroph	Fungal Parasite-Undefined Saprotroph	Possible	Tremelloid-Yeast	NULL	The order contains both teleomorphic and anamorphic species, most of the latter being yeasts	Sterkenburg E, et al. 2015. New Phytologist 207:1145-1158
SV875	1	0	1	0.458141799	0.001998002	k__Fungi	p__Ascomycota	c__Eurotiomycetes	o__Eurotiales	f__Trichocomaceae	g__Penicillium	NA	Eurotiales	7	Saprotroph	Undefined Saprotroph	Possible	Microfungus	NULL	NULL	Sterkenburg E, et al. 2015. New Phytologist 207:1145-1158
SV1070	1	0	1	0.509561652	0.001998002	k__Fungi	p__Ascomycota	c__Eurotiomycetes	o__Eurotiales	f__Trichocomaceae	g__Penicillium	NA	Eurotiales	7	Saprotroph	Undefined Saprotroph	Possible	Microfungus	NULL	NULL	Sterkenburg E, et al. 2015. New Phytologist 207:1145-1158
SV1000	1	0	1	0.594596617	0.001998002	k__Fungi	p__Ascomycota	c__Eurotiomycetes	o__Eurotiales	f__Trichocomaceae	g__Penicillium	s__bialowiezense	Eurotiales	7	Saprotroph	Undefined Saprotroph	Possible	Microfungus	NULL	NULL	Sterkenburg E, et al. 2015. New Phytologist 207:1145-1158
SV1191	1	0	1	0.481220293	0.001998002	k__Fungi	p__Ascomycota	c__Eurotiomycetes	o__Eurotiales	f__Trichocomaceae	g__Penicillium	NA	Eurotiales	7	Saprotroph	Undefined Saprotroph	Possible	Microfungus	NULL	NULL	Sterkenburg E, et al. 2015. New Phytologist 207:1145-1158
SV1460	1	0	1	0.530330086	0.001998002	k__Fungi	p__Ascomycota	c__Eurotiomycetes	o__Chaetothyriales	f__Herpotrichiellaceae	g__Exophiala	s__equina	Exophiala	13	Pathotroph-Saprotroph	Animal Pathogen-Undefined Saprotroph	Probable	Facultative Yeast	NULL	NULL	Tedersoo L, et al. 2014. Science 346:1256688, Nagy GL, et al. 2014. Nature Communications 5:4471
SV138	1	0	1	0.729062529	0.001998002	k__Fungi	p__Ascomycota	c__Dothideomycetes	o__Pleosporales	f__Sporormiaceae	g__Preussia	s__flanaganii	Sporormiaceae	9	Saprotroph	Dung Saprotroph-Plant Saprotroph	Probable	Microfungus	NULL	Saprobic, associated with dung and rotting vegetation (Cannon & Kirk 2007)	Cannon PF, Kirk PM. 2007. Fungal Families of the World. CAB International, Cambridge
SV2290	1	0	1	0.530330086	0.001998002	k__Fungi	p__Ascomycota	c__Leotiomycetes	o__Leotiomycetes_ord_Incertae_sedis	f__Myxotrichaceae	g__Oidiodendron	s__truncatum	Oidiodendron	13	Pathotroph-Symbiotroph	Ericoid Mycorrhizal	Probable	Dark Septate Endophyte	NULL	NULL	Newsham 2011. New Phytologist 190:783-793 (as DSE)
SV1433	1	0	1	0.48190747	0.001998002	k__Fungi	p__Basidiomycota	c__Agaricomycetes	o__Polyporales	f__Ganodermataceae	g__Ganoderma	NA	Ganodermataceae	9	Pathotroph-Saprotroph	Plant Pathogen-Wood Saprotroph	Probable	Polyporoid	White Rot	Lignicolous, causing sometimes agressive white rots of timber (Cannon & Kirk 2007)	Cannon PF, Kirk PM. 2007. Fungal Families of the World. CAB International, Cambridge
SV715	1	0	1	0.5	0.001998002	k__Fungi	p__Ascomycota	c__Sordariomycetes	o__Sordariales	f__Lasiosphaeriaceae	g__Apodus	s__deciduus	Apodus	13	Saprotroph	Undefined Saprotroph	Probable	NULL	NULL	NULL	Tedersoo L, et al. 2014. Science 346:1256688
SV1357	1	0	1	0.504070348	0.002997003	k__Fungi	p__Chytridiomycota	c__Rhizophydiomycetes	o__Rhizophydiales	f__Rhizophydiales_fam_Incertae_sedis	g__Operculomyces	s__laminatus	-	-	-	-	-	-	-	Unassigned	-
SV1518	1	0	1	0.530330086	0.002997003	k__Fungi	p__Ascomycota	c__Pezizomycotina_cls_Incertae_sedis	o__Pezizomycotina_ord_Incertae_sedis	f__Pezizomycotina_fam_Incertae_sedis	g__Gamsia	NA	-	-	-	-	-	-	-	Unassigned	-
SV2368	1	0	1	0.467707173	0.002997003	k__Fungi	p__Ascomycota	c__Pezizomycotina_cls_Incertae_sedis	o__Pezizomycotina_ord_Incertae_sedis	f__Pezizomycotina_fam_Incertae_sedis	g__Triscelophorus	s__monosporus	Triscelophorus	13	Symbiotroph	Endophyte	Highly Probable	NULL	NULL	Host - Rubiaceae, Marattiaceae, Rhizophoraceae, Thelypteridaceae	Costa IPMW, et al. 2012. Mycotaxon 119:26
SV891	1	0	1	0.5	0.002997003	k__Fungi	p__Ascomycota	c__Leotiomycetes	o__Leotiomycetes_ord_Incertae_sedis	f__Myxotrichaceae	g__Pseudogymnoascus	s__appendiculatus	Pseudogymnoascus	13	Pathotroph-Saprotroph-Symbiotroph	Animal Pathogen-Soil Saprotroph	Possible	NULL	NULL	It is important to note that the majority of species that comprise this genus, including the White-Nose Bat Syndrome causing Pseudogymnoascus destructans, were once placed in the genus Geomyces (see Minnis & Lindner 2013),and including Pseudogymnoascus panorum (as Geomyces panorum) that had been widely applied to a number of isolates from cold places, including those found in soil, on living root…	Minnis AM, Lindner DL. 2013. Fungal Biology 117:638-649; Tedersoo L, et al. 2014. Science 346:1256688
SV396	1	0	1	0.630777911	0.002997003	k__Fungi	p__Mortierellomycota	c__Mortierellomycotina_cls_Incertae_sedis	o__Mortierellales	f__Mortierellaceae	g__Mortierella	s__clonocystis	Mortierellaceae	9	Saprotroph-Symbiotroph	Endophyte-Litter Saprotroph-Soil Saprotroph-Undefined Saprotroph	Possible	Microfungus	NULL	Saprobic in soil and thus frequenctly isolated from soil and material contaminated with soil such as hay or rotten silage and spoil tips (Cannon & Kirk 2007)	Cannon PF, Kirk PM. 2007. Fungal Families of the World. CAB International, Cambridge; Purahong W, et al. 2016. Molecular Ecology 25:4059-4074
SV332	1	0	1	0.649961459	0.002997003	k__Fungi	p__Mortierellomycota	c__Mortierellomycotina_cls_Incertae_sedis	o__Mortierellales	f__Mortierellaceae	g__Mortierella	s__clonocystis	Mortierellaceae	9	Saprotroph-Symbiotroph	Endophyte-Litter Saprotroph-Soil Saprotroph-Undefined Saprotroph	Possible	Microfungus	NULL	Saprobic in soil and thus frequenctly isolated from soil and material contaminated with soil such as hay or rotten silage and spoil tips (Cannon & Kirk 2007)	Cannon PF, Kirk PM. 2007. Fungal Families of the World. CAB International, Cambridge; Purahong W, et al. 2016. Molecular Ecology 25:4059-4074
SV656	1	0	1	0.509643714	0.002997003	k__Fungi	p__Mortierellomycota	c__Mortierellomycotina_cls_Incertae_sedis	o__Mortierellales	f__Mortierellaceae	g__Mortierella	s__antarctica	Mortierellaceae	9	Saprotroph-Symbiotroph	Endophyte-Litter Saprotroph-Soil Saprotroph-Undefined Saprotroph	Possible	Microfungus	NULL	Saprobic in soil and thus frequenctly isolated from soil and material contaminated with soil such as hay or rotten silage and spoil tips (Cannon & Kirk 2007)	Cannon PF, Kirk PM. 2007. Fungal Families of the World. CAB International, Cambridge; Purahong W, et al. 2016. Molecular Ecology 25:4059-4074
SV1097	1	0	1	0.5	0.002997003	k__Fungi	p__Mortierellomycota	c__Mortierellomycotina_cls_Incertae_sedis	o__Mortierellales	f__Mortierellaceae	g__Mortierella	s__alpina	Mortierellaceae	9	Saprotroph-Symbiotroph	Endophyte-Litter Saprotroph-Soil Saprotroph-Undefined Saprotroph	Possible	Microfungus	NULL	Saprobic in soil and thus frequenctly isolated from soil and material contaminated with soil such as hay or rotten silage and spoil tips (Cannon & Kirk 2007)	Cannon PF, Kirk PM. 2007. Fungal Families of the World. CAB International, Cambridge; Purahong W, et al. 2016. Molecular Ecology 25:4059-4074
SV905	1	0	1	0.467707173	0.002997003	k__Fungi	p__Basidiomycota	c__Tremellomycetes	o__Tremellales	f__Trimorphomycetaceae	g__Saitozyma	s__podzolica	Tremellales	7	Pathotroph-Saprotroph-Symbiotroph	Fungal Parasite-Undefined Saprotroph	Possible	Tremelloid-Yeast	NULL	The order contains both teleomorphic and anamorphic species, most of the latter being yeasts	Sterkenburg E, et al. 2015. New Phytologist 207:1145-1158
SV556	1	0	1	0.555462754	0.002997003	k__Fungi	p__Basidiomycota	c__Tremellomycetes	o__Tremellales	f__Tremellaceae	g__Naganishia	s__adeliensis	Tremellales	7	Pathotroph-Saprotroph-Symbiotroph	Fungal Parasite-Undefined Saprotroph	Possible	Tremelloid-Yeast	NULL	The order contains both teleomorphic and anamorphic species, most of the latter being yeasts	Sterkenburg E, et al. 2015. New Phytologist 207:1145-1158
SV1113	1	0	1	0.467707173	0.002997003	k__Fungi	p__Basidiomycota	c__Tremellomycetes	o__Tremellales	f__Bulleribasidiaceae	g__Vishniacozyma	s__victoriae	Tremellales	7	Pathotroph-Saprotroph-Symbiotroph	Fungal Parasite-Undefined Saprotroph	Possible	Tremelloid-Yeast	NULL	The order contains both teleomorphic and anamorphic species, most of the latter being yeasts	Sterkenburg E, et al. 2015. New Phytologist 207:1145-1158
SV1693	1	0	1	0.48444538	0.002997003	k__Fungi	p__Ascomycota	c__Lecanoromycetes	o__Lecanorales	f__Dactylosporaceae	g__Dactylospora	s__vrijmoediae	Dactylospora	13	Pathotroph	Lichen Parasite	Possible	NULL	NULL	Some species are non-lichenicolous	Esslinger TL. 2014. North Dakota State University (http://www.ndsu.edu/pubweb/~esslinge/chcklst/chcklst7.htm)
SV992	1	0	1	0.49595171	0.002997003	k__Fungi	p__Basidiomycota	c__Tremellomycetes	o__Trichosporonales	f__Trichosporonaceae	g__Apiotrichum	s__dulcitum	Apiotrichum	13	Saprotroph	Soil Saprotroph	Possible	Microfungus	NULL	From forest soil (Calduch et al. 2002)	Calduch M, et al. 2002. Mycologia 94:355-361
SV1574	1	0	1	0.467707173	0.002997003	k__Fungi	p__Ascomycota	c__Eurotiomycetes	o__Eurotiales	f__Trichocomaceae	g__Penicillium	NA	Eurotiales	7	Saprotroph	Undefined Saprotroph	Possible	Microfungus	NULL	NULL	Sterkenburg E, et al. 2015. New Phytologist 207:1145-1158
SV847	1	0	1	0.467707173	0.002997003	k__Fungi	p__Ascomycota	c__Eurotiomycetes	o__Eurotiales	f__Trichocomaceae	g__Penicillium	s__paczoskii	Eurotiales	7	Saprotroph	Undefined Saprotroph	Possible	Microfungus	NULL	NULL	Sterkenburg E, et al. 2015. New Phytologist 207:1145-1158
SV47	1	0	1	0.508122176	0.002997003	k__Fungi	p__Ascomycota	c__Dothideomycetes	o__Capnodiales	f__Mycosphaerellaceae	g__Mycosphaerella	s__tassiana	Mycosphaerella	13	Pathotroph	Plant Pathogen	Probable	Microfungus	NULL	NULL	Tedersoo L, et al. 2014. Science 346:1256688
SV413	1	0	1	0.427463126	0.002997003	k__Fungi	p__Ascomycota	c__Dothideomycetes	o__Venturiales	f__Venturiaceae	g__Venturia	s__minuta	Venturia	13	Pathotroph	Plant Pathogen	Probable	NULL	NULL	NULL	Tedersoo L, et al. 2014. Science 346:1256688 (doi:10.1126/science.1256688)
SV213	1	0	1	0.512380174	0.002997003	k__Fungi	p__Ascomycota	c__Leotiomycetes	o__Helotiales	f__Helotiales_fam_Incertae_sedis	g__Tetracladium	s__marchalianum	Tetracladium	13	Saprotroph	Undefined Saprotroph	Probable	NULL	NULL	NULL	Tedersoo L, et al. 2014. Science 346:1256688
SV742	1	0	1	0.60953488	0.002997003	k__Fungi	p__Ascomycota	c__Leotiomycetes	o__Helotiales	f__Helotiales_fam_Incertae_sedis	g__Tetracladium	s__marchalianum	Tetracladium	13	Saprotroph	Undefined Saprotroph	Probable	NULL	NULL	NULL	Tedersoo L, et al. 2014. Science 346:1256688
SV1493	1	0	1	0.494572991	0.002997003	k__Fungi	p__Ascomycota	c__Dothideomycetes	o__Pleosporales	f__Phaeosphaeriaceae	g__Ophiosphaerella	NA	Ophiosphaerella	13	Saprotroph	Undefined Saprotroph	Probable	NULL	NULL	NULL	Tedersoo L, et al. 2014. Science 346:1256688
SV1315	1	0	1	0.433012702	0.003996004	k__Fungi	p__Ascomycota	c__Leotiomycetes	o__Helotiales	f__Helotiales_fam_Incertae_sedis	NA	NA	-	-	-	-	-	-	-	Unassigned	-
SV1420	1	0	1	0.487314295	0.003996004	k__Fungi	p__Rozellomycota	c__Rozellomycota_cls_Incertae_sedis	o__GS11	NA	NA	NA	-	-	-	-	-	-	-	Unassigned	-
SV1208	1	0	1	0.557395526	0.003996004	k__Fungi	p__Chytridiomycota	NA	NA	NA	NA	NA	-	-	-	-	-	-	-	Unassigned	-
SV1421	1	0	1	0.467707173	0.003996004	k__Fungi	p__Chytridiomycota	c__Rhizophydiomycetes	o__Rhizophydiales	f__Rhizophydiales_fam_Incertae_sedis	g__Operculomyces	s__laminatus	-	-	-	-	-	-	-	Unassigned	-
SV1444	1	0	1	0.464411679	0.003996004	k__Fungi	p__Basidiomycota	c__Tremellomycetes	o__Holtermanniales	f__Holtermanniales_fam_Incertae_sedis	g__Holtermanniella	s__takashimae	-	-	-	-	-	-	-	Unassigned	-
SV2446	1	0	1	0.467707173	0.003996004	k__Fungi	p__Ascomycota	c__Lecanoromycetes	NA	NA	NA	NA	-	-	-	-	-	-	-	Unassigned	-
SV938	1	0	1	0.467707173	0.003996004	k__Fungi	p__Ascomycota	c__Sordariomycetes	o__Microascales	f__Microascaceae	NA	NA	Microascaceae	9	Pathotroph-Saprotroph-Symbiotroph	Animal Pathogen-Endophyte-Plant Pathogen-Undefined Saprotroph	Possible	Microfungus	NULL	Saprobic in soil or rotting vegetation, some species heat-tolerant and associatated with silage and compost, a few associated with humans and animals (Cannon & Kirk 2007)	Cannon PF, Kirk PM. 2007. Fungal Families of the World. CAB International, Cambridge
SV1105	1	0	1	0.489191489	0.003996004	k__Fungi	p__Ascomycota	c__Sordariomycetes	o__Microascales	f__Microascaceae	NA	NA	Microascaceae	9	Pathotroph-Saprotroph-Symbiotroph	Animal Pathogen-Endophyte-Plant Pathogen-Undefined Saprotroph	Possible	Microfungus	NULL	Saprobic in soil or rotting vegetation, some species heat-tolerant and associatated with silage and compost, a few associated with humans and animals (Cannon & Kirk 2007)	Cannon PF, Kirk PM. 2007. Fungal Families of the World. CAB International, Cambridge
SV776	1	0	1	0.47657664	0.003996004	k__Fungi	p__Mortierellomycota	c__Mortierellomycotina_cls_Incertae_sedis	o__Mortierellales	f__Mortierellaceae	g__Mortierella	s__alpina	Mortierellaceae	9	Saprotroph-Symbiotroph	Endophyte-Litter Saprotroph-Soil Saprotroph-Undefined Saprotroph	Possible	Microfungus	NULL	Saprobic in soil and thus frequenctly isolated from soil and material contaminated with soil such as hay or rotten silage and spoil tips (Cannon & Kirk 2007)	Cannon PF, Kirk PM. 2007. Fungal Families of the World. CAB International, Cambridge; Purahong W, et al. 2016. Molecular Ecology 25:4059-4074
SV941	1	0	1	0.433012702	0.003996004	k__Fungi	p__Ascomycota	c__Sordariomycetes	o__Hypocreales	f__Hypocreales_fam_Incertae_sedis	g__Ilyonectria	s__mors	Hypocreales	7	Saprotroph	Undefined Saprotroph	Possible	Microfungus	NULL	NULL	Sterkenburg E, et al. 2015. New Phytologist 207:1145-1158
SV263	1	0	1	0.496537155	0.003996004	k__Fungi	p__Ascomycota	c__Eurotiomycetes	o__Chaetothyriales	f__Herpotrichiellaceae	g__Exophiala	s__equina	Exophiala	13	Pathotroph-Saprotroph	Animal Pathogen-Undefined Saprotroph	Probable	Facultative Yeast	NULL	NULL	Tedersoo L, et al. 2014. Science 346:1256688, Nagy GL, et al. 2014. Nature Communications 5:4471
SV1556	1	0	1	0.467707173	0.003996004	k__Fungi	p__Ascomycota	c__Leotiomycetes	o__Leotiomycetes_ord_Incertae_sedis	f__Leotiomycetes_fam_Incertae_sedis	g__Geomyces	NA	Geomyces	13	Saprotroph	Soil Saprotroph	Probable	Microfungus	NULL	This genus is now restricted to one species Geomyces auratus; however, it is important to note that the majority of species that once comprised this genus, including the White-Nose Bat Syndrome causing Geomyces destructans, are now placed in the genus Pseudogymnoascus (see Minnis & Lindner 2013)	Minnis AM, Lindner DL. 2013. Fungal Biology 117:638-649; Tedersoo L, et al. 2014. Science 346:1256688
SV162	1	0	1	0.531025157	0.003996004	k__Fungi	p__Ascomycota	c__Leotiomycetes	o__Helotiales	f__Helotiales_fam_Incertae_sedis	g__Tetracladium	NA	Tetracladium	13	Saprotroph	Undefined Saprotroph	Probable	NULL	NULL	NULL	Tedersoo L, et al. 2014. Science 346:1256688
SV633	1	0	1	0.523298601	0.003996004	k__Fungi	p__Ascomycota	c__Leotiomycetes	o__Leotiomycetes_ord_Incertae_sedis	f__Leotiomycetes_fam_Incertae_sedis	g__Leohumicola	NA	Leohumicola	13	Saprotroph	Undefined Saprotroph	Probable	NULL	NULL	NULL	Tedersoo L, et al. 2014. Science 346:1256688
SV778	1	0	1	0.684576379	0.003996004	k__Fungi	p__Ascomycota	c__Leotiomycetes	o__Helotiales	f__Helotiales_fam_Incertae_sedis	g__Tetracladium	NA	Tetracladium	13	Saprotroph	Undefined Saprotroph	Probable	NULL	NULL	NULL	Tedersoo L, et al. 2014. Science 346:1256688
SV2098	1	0	1	0.433012702	0.003996004	k__Fungi	p__Ascomycota	c__Leotiomycetes	o__Helotiales	f__Helotiales_fam_Incertae_sedis	g__Tetracladium	s__marchalianum	Tetracladium	13	Saprotroph	Undefined Saprotroph	Probable	NULL	NULL	NULL	Tedersoo L, et al. 2014. Science 346:1256688
SV1526	1	0	1	0.467707173	0.003996004	k__Fungi	p__Ascomycota	c__Dothideomycetes	o__Capnodiales	f__Antennulariellaceae	g__Antennariella	s__placitae	Antennariella	13	Saprotroph	Undefined Saprotroph	Probable	NULL	NULL	NULL	Tedersoo L, et al. 2014. Science 346:1256688
SV765	1	0	1	0.515442058	0.004995005	k__Fungi	p__Ascomycota	c__Dothideomycetes	o__Pleosporales	f__Pleosporales_fam_Incertae_sedis	g__Paraphoma	s__fimeti	-	-	-	-	-	-	-	Unassigned	-
SV873	1	0	1	0.429242649	0.004995005	k__Fungi	p__Ascomycota	c__Dothideomycetes	o__Pleosporales	f__Pleosporales_fam_Incertae_sedis	g__Paraphoma	s__fimeti	-	-	-	-	-	-	-	Unassigned	-
SV1486	1	0	1	0.487955441	0.004995005	k__Fungi	p__Ascomycota	NA	NA	NA	NA	NA	-	-	-	-	-	-	-	Unassigned	-
SV2021	1	0	1	0.433012702	0.004995005	k__Fungi	p__Ascomycota	c__Pezizomycotina_cls_Incertae_sedis	o__Pezizomycotina_ord_Incertae_sedis	f__Pezizomycotina_fam_Incertae_sedis	g__Gamsia	s__simplex	-	-	-	-	-	-	-	Unassigned	-
SV1949	1	0	1	0.460887422	0.004995005	k__Fungi	p__Ascomycota	NA	NA	NA	NA	NA	-	-	-	-	-	-	-	Unassigned	-
SV1370	1	0	1	0.515062195	0.004995005	k__Fungi	p__Ascomycota	c__Leotiomycetes	o__Helotiales	NA	NA	NA	-	-	-	-	-	-	-	Unassigned	-
SV1171	1	0	1	0.467707173	0.004995005	k__Fungi	p__Ascomycota	c__Leotiomycetes	o__Leotiomycetes_ord_Incertae_sedis	f__Myxotrichaceae	g__Pseudogymnoascus	s__appendiculatus	Pseudogymnoascus	13	Pathotroph-Saprotroph-Symbiotroph	Animal Pathogen-Soil Saprotroph	Possible	NULL	NULL	It is important to note that the majority of species that comprise this genus, including the White-Nose Bat Syndrome causing Pseudogymnoascus destructans, were once placed in the genus Geomyces (see Minnis & Lindner 2013),and including Pseudogymnoascus panorum (as Geomyces panorum) that had been widely applied to a number of isolates from cold places, including those found in soil, on living root…	Minnis AM, Lindner DL. 2013. Fungal Biology 117:638-649; Tedersoo L, et al. 2014. Science 346:1256688
SV650	1	0	1	0.464731092	0.004995005	k__Fungi	p__Mortierellomycota	c__Mortierellomycotina_cls_Incertae_sedis	o__Mortierellales	f__Mortierellaceae	g__Mortierella	s__clonocystis	Mortierellaceae	9	Saprotroph-Symbiotroph	Endophyte-Litter Saprotroph-Soil Saprotroph-Undefined Saprotroph	Possible	Microfungus	NULL	Saprobic in soil and thus frequenctly isolated from soil and material contaminated with soil such as hay or rotten silage and spoil tips (Cannon & Kirk 2007)	Cannon PF, Kirk PM. 2007. Fungal Families of the World. CAB International, Cambridge; Purahong W, et al. 2016. Molecular Ecology 25:4059-4074
SV1160	1	0	1	0.494342422	0.004995005	k__Fungi	p__Basidiomycota	c__Agaricostilbomycetes	o__Agaricostilbales	f__Agaricostilbaceae	g__Bensingtonia	NA	Agaricostilbaceae	9	Saprotroph	Undefined Saprotroph	Possible	NULL	NULL	Probably saprobic, usually associated with dead palm tissues (Cannon & Kirk 2007)	Cannon PF, Kirk PM. 2007. Fungal Families of the World. CAB International, Cambridge
SV1638	1	0	1	0.467707173	0.004995005	k__Fungi	p__Ascomycota	c__Eurotiomycetes	o__Chaetothyriales	f__Herpotrichiellaceae	g__Exophiala	s__equina	Exophiala	13	Pathotroph-Saprotroph	Animal Pathogen-Undefined Saprotroph	Probable	Facultative Yeast	NULL	NULL	Tedersoo L, et al. 2014. Science 346:1256688, Nagy GL, et al. 2014. Nature Communications 5:4471
SV46	1	0	1	0.548587997	0.004995005	k__Fungi	p__Ascomycota	c__Leotiomycetes	o__Helotiales	f__Helotiales_fam_Incertae_sedis	g__Tetracladium	s__marchalianum	Tetracladium	13	Saprotroph	Undefined Saprotroph	Probable	NULL	NULL	NULL	Tedersoo L, et al. 2014. Science 346:1256688
SV725	1	0	1	0.487017586	0.004995005	k__Fungi	p__Ascomycota	c__Leotiomycetes	o__Helotiales	f__Helotiales_fam_Incertae_sedis	g__Tetracladium	s__marchalianum	Tetracladium	13	Saprotroph	Undefined Saprotroph	Probable	NULL	NULL	NULL	Tedersoo L, et al. 2014. Science 346:1256688
SV573	1	0	1	0.665788206	0.004995005	k__Fungi	p__Ascomycota	c__Leotiomycetes	o__Helotiales	f__Helotiales_fam_Incertae_sedis	g__Tetracladium	s__marchalianum	Tetracladium	13	Saprotroph	Undefined Saprotroph	Probable	NULL	NULL	NULL	Tedersoo L, et al. 2014. Science 346:1256688
SV150	1	0	1	0.662715253	0.005994006	k__Fungi	p__Ascomycota	c__Dothideomycetes	o__Pleosporales	f__Pleosporales_fam_Incertae_sedis	NA	NA	-	-	-	-	-	-	-	Unassigned	-
SV1081	1	0	1	0.4704107	0.005994006	k__Fungi	p__Chytridiomycota	c__Rhizophydiomycetes	o__Rhizophydiales	f__Rhizophydiales_fam_Incertae_sedis	g__Operculomyces	s__laminatus	-	-	-	-	-	-	-	Unassigned	-
SV1560	1	0	1	0.458249902	0.005994006	k__Fungi	p__Ascomycota	NA	NA	NA	NA	NA	-	-	-	-	-	-	-	Unassigned	-
SV1870	1	0	1	0.532739708	0.005994006	k__Fungi	p__Cercozoa	NA	NA	NA	NA	NA	-	-	-	-	-	-	-	Unassigned	-
SV2003	1	0	1	0.433012702	0.005994006	k__Fungi	p__Basidiomycota	c__Microbotryomycetes	o__Microbotryomycetes_ord_Incertae_sedis	f__Microbotryomycetes_fam_Incertae_sedis	g__Slooffia	s__cresolica	-	-	-	-	-	-	-	Unassigned	-
SV1918	1	0	1	0.433012702	0.005994006	k__Fungi	p__Ascomycota	c__Dothideomycetes	o__Capnodiales	f__Capnodiales_fam_Incertae_sedis	g__Elasticomyces	s__elasticus	Elasticomyces	13	Pathotroph	Lichen Parasite	Highly Probable	Microfungus	NULL	Isolated from lichen thallus - Usnea antarctica	Selbmann L, et al. 2008. Studies in Mycology 61:1-20 (http://doi.org/10.3114/sim.2008.61.01)
SV1386	1	0	1	0.433012702	0.005994006	k__Fungi	p__Ascomycota	c__Leotiomycetes	o__Leotiomycetes_ord_Incertae_sedis	f__Myxotrichaceae	g__Pseudogymnoascus	s__appendiculatus	Pseudogymnoascus	13	Pathotroph-Saprotroph-Symbiotroph	Animal Pathogen-Soil Saprotroph	Possible	NULL	NULL	It is important to note that the majority of species that comprise this genus, including the White-Nose Bat Syndrome causing Pseudogymnoascus destructans, were once placed in the genus Geomyces (see Minnis & Lindner 2013),and including Pseudogymnoascus panorum (as Geomyces panorum) that had been widely applied to a number of isolates from cold places, including those found in soil, on living root…	Minnis AM, Lindner DL. 2013. Fungal Biology 117:638-649; Tedersoo L, et al. 2014. Science 346:1256688
SV2333	1	0	1	0.45558234	0.005994006	k__Fungi	p__Ascomycota	c__Sordariomycetes	o__Diaporthales	f__Valsaceae	NA	NA	Valsaceae	9	Pathotroph-Saprotroph-Symbiotroph	Endophyte-Plant Pathogen-Undefined Saprotroph	Probable	Microfungus	NULL	Saprobes, endophytes and weak to virulent parasites of woody plants (Cannon & Kirk 2007)	Cannon PF, Kirk PM. 2007. Fungal Families of the World. CAB International, Cambridge
SV485	1	0	1	0.563298522	0.005994006	k__Fungi	p__Chytridiomycota	c__Spizellomycetes	o__Spizellomycetales	f__Spizellomycetaceae	g__Spizellomyces	s__lactosolyticus	Spizellomycetaceae	9	Pathotroph	Plant Pathogen-Undefined Parasite-Undefined Saprotroph	Probable	Microfungus	NULL	Common in the soil and also as parasites of a range of soil organisms and plants (Cannon & Kirk 2007)	Cannon PF, Kirk PM. 2007. Fungal Families of the World. CAB International, Cambridge
SV328	1	0	1	0.461189685	0.005994006	k__Fungi	p__Ascomycota	c__Leotiomycetes	o__Helotiales	f__Helotiales_fam_Incertae_sedis	g__Tetracladium	NA	Tetracladium	13	Saprotroph	Undefined Saprotroph	Probable	NULL	NULL	NULL	Tedersoo L, et al. 2014. Science 346:1256688
SV348	1	0	1	0.460243743	0.005994006	k__Fungi	p__Ascomycota	c__Leotiomycetes	o__Helotiales	f__Helotiales_fam_Incertae_sedis	g__Tetracladium	NA	Tetracladium	13	Saprotroph	Undefined Saprotroph	Probable	NULL	NULL	NULL	Tedersoo L, et al. 2014. Science 346:1256688
SV427	1	0	1	0.459905742	0.005994006	k__Fungi	p__Ascomycota	c__Leotiomycetes	o__Helotiales	f__Helotiales_fam_Incertae_sedis	g__Tetracladium	NA	Tetracladium	13	Saprotroph	Undefined Saprotroph	Probable	NULL	NULL	NULL	Tedersoo L, et al. 2014. Science 346:1256688
SV923	1	0	1	0.570961126	0.005994006	k__Fungi	p__Ascomycota	c__Leotiomycetes	o__Helotiales	f__Helotiales_fam_Incertae_sedis	g__Tetracladium	s__marchalianum	Tetracladium	13	Saprotroph	Undefined Saprotroph	Probable	NULL	NULL	NULL	Tedersoo L, et al. 2014. Science 346:1256688
SV1510	1	0	1	0.432300175	0.006993007	k__Fungi	p__Chytridiomycota	c__Rhizophydiomycetes	o__Rhizophydiales	f__Rhizophydiales_fam_Incertae_sedis	g__Operculomyces	s__laminatus	-	-	-	-	-	-	-	Unassigned	-
SV1722	1	0	1	0.467707173	0.006993007	k__Fungi	p__Ascomycota	c__Pezizomycotina_cls_Incertae_sedis	o__Pezizomycotina_ord_Incertae_sedis	f__Pezizomycotina_fam_Incertae_sedis	g__Gamsia	NA	-	-	-	-	-	-	-	Unassigned	-
SV1472	1	0	1	0.395284708	0.006993007	k__Fungi	p__Ascomycota	c__Sordariomycetes	o__Microascales	f__Microascaceae	NA	NA	Microascaceae	9	Pathotroph-Saprotroph-Symbiotroph	Animal Pathogen-Endophyte-Plant Pathogen-Undefined Saprotroph	Possible	Microfungus	NULL	Saprobic in soil or rotting vegetation, some species heat-tolerant and associatated with silage and compost, a few associated with humans and animals (Cannon & Kirk 2007)	Cannon PF, Kirk PM. 2007. Fungal Families of the World. CAB International, Cambridge
SV398	1	0	1	0.540820232	0.006993007	k__Fungi	p__Ascomycota	c__Pezizomycotina_cls_Incertae_sedis	o__Pezizomycotina_ord_Incertae_sedis	f__Pezizomycotina_fam_Incertae_sedis	g__Knufia	s__peltigerae	Knufia	13	Pathotroph-Saprotroph	Animal Pathogen-Plant Pathogen-Soil Saprotroph-Undefined Saprotroph	Possible	Microfungus	NULL	Species isolated from tumour-like stem and branch deformities of Populus tremuloides, bark of Populus, rocks, and clinical samples, with one species causes opportunistic skin infections in humans (Crous et al. 2013)	Li DM, et al. 2008. Studies in Mycology 61:131-136; Crous PW, et al. 2013. Persoonia 31:188-296; Irinyi L, et al. 2015. Medical Mycology 53:313-337
SV84	1	0	1	0.433012702	0.006993007	k__Fungi	p__Mortierellomycota	c__Mortierellomycotina_cls_Incertae_sedis	o__Mortierellales	f__Mortierellaceae	g__Mortierella	s__elongata	Mortierellaceae	9	Saprotroph-Symbiotroph	Endophyte-Litter Saprotroph-Soil Saprotroph-Undefined Saprotroph	Possible	Microfungus	NULL	Saprobic in soil and thus frequenctly isolated from soil and material contaminated with soil such as hay or rotten silage and spoil tips (Cannon & Kirk 2007)	Cannon PF, Kirk PM. 2007. Fungal Families of the World. CAB International, Cambridge; Purahong W, et al. 2016. Molecular Ecology 25:4059-4074
SV949	1	0	1	0.433012702	0.006993007	k__Fungi	p__Mortierellomycota	c__Mortierellomycotina_cls_Incertae_sedis	o__Mortierellales	f__Mortierellaceae	g__Mortierella	s__alpina	Mortierellaceae	9	Saprotroph-Symbiotroph	Endophyte-Litter Saprotroph-Soil Saprotroph-Undefined Saprotroph	Possible	Microfungus	NULL	Saprobic in soil and thus frequenctly isolated from soil and material contaminated with soil such as hay or rotten silage and spoil tips (Cannon & Kirk 2007)	Cannon PF, Kirk PM. 2007. Fungal Families of the World. CAB International, Cambridge; Purahong W, et al. 2016. Molecular Ecology 25:4059-4074
SV2228	1	0	1	0.433012702	0.006993007	k__Fungi	p__Mortierellomycota	c__Mortierellomycotina_cls_Incertae_sedis	o__Mortierellales	f__Mortierellaceae	g__Mortierella	NA	Mortierellaceae	9	Saprotroph-Symbiotroph	Endophyte-Litter Saprotroph-Soil Saprotroph-Undefined Saprotroph	Possible	Microfungus	NULL	Saprobic in soil and thus frequenctly isolated from soil and material contaminated with soil such as hay or rotten silage and spoil tips (Cannon & Kirk 2007)	Cannon PF, Kirk PM. 2007. Fungal Families of the World. CAB International, Cambridge; Purahong W, et al. 2016. Molecular Ecology 25:4059-4074
SV895	1	0	1	0.496919101	0.006993007	k__Fungi	p__Chytridiomycota	c__Spizellomycetes	o__Spizellomycetales	f__Spizellomycetaceae	NA	NA	Spizellomycetaceae	9	Pathotroph	Plant Pathogen-Undefined Parasite-Undefined Saprotroph	Probable	Microfungus	NULL	Common in the soil and also as parasites of a range of soil organisms and plants (Cannon & Kirk 2007)	Cannon PF, Kirk PM. 2007. Fungal Families of the World. CAB International, Cambridge
SV1123	1	0	1	0.535835666	0.006993007	k__Fungi	p__Basidiomycota	c__Agaricomycetes	o__Polyporales	f__Ganodermataceae	g__Ganoderma	NA	Ganodermataceae	9	Pathotroph-Saprotroph	Plant Pathogen-Wood Saprotroph	Probable	Polyporoid	White Rot	Lignicolous, causing sometimes agressive white rots of timber (Cannon & Kirk 2007)	Cannon PF, Kirk PM. 2007. Fungal Families of the World. CAB International, Cambridge
SV2078	1	0	1	0.448942587	0.006993007	k__Fungi	p__Ascomycota	c__Leotiomycetes	o__Helotiales	f__Hyaloscyphaceae	g__Mycoarthris	s__corallina	Mycoarthris	13	Saprotroph	Undefined Saprotroph	Probable	NULL	NULL	NULL	Tedersoo L, et al. 2014. Science 346:1256688
SV2178	1	0	1	0.433012702	0.007992008	k__Fungi	p__Ascomycota	c__Pezizomycotina_cls_Incertae_sedis	o__Pezizomycotina_ord_Incertae_sedis	f__Pezizomycotina_fam_Incertae_sedis	g__Gamsia	NA	-	-	-	-	-	-	-	Unassigned	-
SV932	1	0	1	0.471552346	0.007992008	k__Fungi	p__Mortierellomycota	c__Mortierellomycotina_cls_Incertae_sedis	o__Mortierellales	f__Mortierellaceae	g__Mortierella	s__alpina	Mortierellaceae	9	Saprotroph-Symbiotroph	Endophyte-Litter Saprotroph-Soil Saprotroph-Undefined Saprotroph	Possible	Microfungus	NULL	Saprobic in soil and thus frequenctly isolated from soil and material contaminated with soil such as hay or rotten silage and spoil tips (Cannon & Kirk 2007)	Cannon PF, Kirk PM. 2007. Fungal Families of the World. CAB International, Cambridge; Purahong W, et al. 2016. Molecular Ecology 25:4059-4074
SV1705	1	0	1	0.428318924	0.007992008	k__Fungi	p__Basidiomycota	c__Tremellomycetes	o__Tremellales	f__Tremellaceae	g__Papiliotrema	s__laurentii	Tremellales	7	Pathotroph-Saprotroph-Symbiotroph	Fungal Parasite-Undefined Saprotroph	Possible	Tremelloid-Yeast	NULL	The order contains both teleomorphic and anamorphic species, most of the latter being yeasts	Sterkenburg E, et al. 2015. New Phytologist 207:1145-1158
SV518	1	0	1	0.50133222	0.007992008	k__Fungi	p__Ascomycota	c__Eurotiomycetes	o__Eurotiales	f__Trichocomaceae	g__Penicillium	NA	Eurotiales	7	Saprotroph	Undefined Saprotroph	Possible	Microfungus	NULL	NULL	Sterkenburg E, et al. 2015. New Phytologist 207:1145-1158
SV1082	1	0	1	0.433012702	0.007992008	k__Fungi	p__Basidiomycota	c__Agaricostilbomycetes	o__Agaricostilbales	f__Agaricostilbaceae	g__Bensingtonia	s__ciliata	Agaricostilbaceae	9	Saprotroph	Undefined Saprotroph	Possible	NULL	NULL	Probably saprobic, usually associated with dead palm tissues (Cannon & Kirk 2007)	Cannon PF, Kirk PM. 2007. Fungal Families of the World. CAB International, Cambridge
SV615	1	0	1	0.516868092	0.007992008	k__Fungi	p__Ascomycota	c__Eurotiomycetes	o__Eurotiales	f__Trichocomaceae	g__Penicillium	s__paczoskii	Eurotiales	7	Saprotroph	Undefined Saprotroph	Possible	Microfungus	NULL	NULL	Sterkenburg E, et al. 2015. New Phytologist 207:1145-1158
SV40	1	0	1	0.523986842	0.007992008	k__Fungi	p__Ascomycota	c__Dothideomycetes	o__Pleosporales	f__Sporormiaceae	g__Preussia	s__flanaganii	Sporormiaceae	9	Saprotroph	Dung Saprotroph-Plant Saprotroph	Probable	Microfungus	NULL	Saprobic, associated with dung and rotting vegetation (Cannon & Kirk 2007)	Cannon PF, Kirk PM. 2007. Fungal Families of the World. CAB International, Cambridge
SV1414	1	0	1	0.424303066	0.007992008	k__Fungi	p__Ascomycota	c__Leotiomycetes	o__Leotiomycetes_ord_Incertae_sedis	f__Myxotrichaceae	g__Gymnostellatospora	s__canadensis	Gymnostellatospora	13	Saprotroph	Undefined Saprotroph	Probable	NULL	NULL	NULL	Tedersoo L, et al. 2014. Science 346:1256688
SV98	1	0	1	0.706136365	0.008991009	k__Fungi	p__Ascomycota	c__Dothideomycetes	o__Pleosporales	f__Pleosporales_fam_Incertae_sedis	NA	NA	-	-	-	-	-	-	-	Unassigned	-
SV2336	1	0	1	0.433012702	0.008991009	k__Fungi	p__Ascomycota	c__Sordariomycetes	o__Hypocreales	f__Hypocreales_fam_Incertae_sedis	g__Acremonium	s__polychromum	Acremonium	13	Pathogen-Saprotroph-Symbiotroph	Animal Pathogen-Endophyte-Fungal Parasite-Plant Pathogen-Wood Saprotroph	Possible	Microfungus	Soft Rot	Endophyte detection method-culture (Hanada et al. 2010, Del Olmo-Ruiz & Arnold 2014); Likely opportunistic human pathogen (Irinyi et al. 2015)	Duncan CG, Eslyn WE. 1966. Mycologia 58:642-64; Nilsson T. 1973. Studies on wood degradation and cellulolytic activity of microfungi. No. 104; Worrall JJ, et al. 1997. Mycologia 89: 199-219; Hanada RE, et al. 2010. Fungal Biology 114:901-910; Del Olmo-Ruiz M, Arnold AE. 2014. Mycologia 106:8-21; Tedersoo L, et al. 2014. Science 346:1256688; Irinyi L, et al. 2015. Medical Mycology 53:313-337
SV266	1	0	1	0.432199358	0.008991009	k__Fungi	p__Mortierellomycota	c__Mortierellomycotina_cls_Incertae_sedis	o__Mortierellales	f__Mortierellaceae	g__Mortierella	s__hyalina	Mortierellaceae	9	Saprotroph-Symbiotroph	Endophyte-Litter Saprotroph-Soil Saprotroph-Undefined Saprotroph	Possible	Microfungus	NULL	Saprobic in soil and thus frequenctly isolated from soil and material contaminated with soil such as hay or rotten silage and spoil tips (Cannon & Kirk 2007)	Cannon PF, Kirk PM. 2007. Fungal Families of the World. CAB International, Cambridge; Purahong W, et al. 2016. Molecular Ecology 25:4059-4074
SV590	1	0	1	0.433012702	0.008991009	k__Fungi	p__Mortierellomycota	c__Mortierellomycotina_cls_Incertae_sedis	o__Mortierellales	f__Mortierellaceae	g__Mortierella	s__sarnyensis	Mortierellaceae	9	Saprotroph-Symbiotroph	Endophyte-Litter Saprotroph-Soil Saprotroph-Undefined Saprotroph	Possible	Microfungus	NULL	Saprobic in soil and thus frequenctly isolated from soil and material contaminated with soil such as hay or rotten silage and spoil tips (Cannon & Kirk 2007)	Cannon PF, Kirk PM. 2007. Fungal Families of the World. CAB International, Cambridge; Purahong W, et al. 2016. Molecular Ecology 25:4059-4074
SV804	1	0	1	0.432344265	0.008991009	k__Fungi	p__Basidiomycota	c__Tremellomycetes	o__Trichosporonales	f__Trichosporonaceae	g__Apiotrichum	s__dulcitum	Apiotrichum	13	Saprotroph	Soil Saprotroph	Possible	Microfungus	NULL	From forest soil (Calduch et al. 2002)	Calduch M, et al. 2002. Mycologia 94:355-361
SV468	1	0	1	0.478208778	0.008991009	k__Fungi	p__Ascomycota	c__Eurotiomycetes	o__Eurotiales	f__Trichocomaceae	g__Penicillium	s__jensenii	Eurotiales	7	Saprotroph	Undefined Saprotroph	Possible	Microfungus	NULL	NULL	Sterkenburg E, et al. 2015. New Phytologist 207:1145-1158
SV506	1	0	1	0.425164834	0.008991009	k__Fungi	p__Ascomycota	c__Leotiomycetes	o__Helotiales	f__Helotiales_fam_Incertae_sedis	g__Tetracladium	NA	Tetracladium	13	Saprotroph	Undefined Saprotroph	Probable	NULL	NULL	NULL	Tedersoo L, et al. 2014. Science 346:1256688
SV222	1	0	1	0.61692813	0.00999001	k__Fungi	p__Ascomycota	c__Dothideomycetes	o__Pleosporales	f__Pleosporales_fam_Incertae_sedis	NA	NA	-	-	-	-	-	-	-	Unassigned	-
SV2294	1	0	1	0.395284708	0.00999001	k__Fungi	p__Chytridiomycota	NA	NA	NA	NA	NA	-	-	-	-	-	-	-	Unassigned	-
SV2274	1	0	1	0.433012702	0.00999001	k__Fungi	p__Olpidiomycota	c__Olpidiomycetes	o__Olpidiales	NA	NA	NA	-	-	-	-	-	-	-	Unassigned	-
SV48	1	0	1	0.503881838	0.00999001	k__Fungi	p__Mortierellomycota	c__Mortierellomycotina_cls_Incertae_sedis	o__Mortierellales	f__Mortierellaceae	g__Mortierella	s__alpina	Mortierellaceae	9	Saprotroph-Symbiotroph	Endophyte-Litter Saprotroph-Soil Saprotroph-Undefined Saprotroph	Possible	Microfungus	NULL	Saprobic in soil and thus frequenctly isolated from soil and material contaminated with soil such as hay or rotten silage and spoil tips (Cannon & Kirk 2007)	Cannon PF, Kirk PM. 2007. Fungal Families of the World. CAB International, Cambridge; Purahong W, et al. 2016. Molecular Ecology 25:4059-4074
SV1114	1	0	1	0.537391979	0.00999001	k__Fungi	p__Ascomycota	c__Sordariomycetes	o__Hypocreales	f__Hypocreales_fam_Incertae_sedis	g__Ilyonectria	s__mors	Hypocreales	7	Saprotroph	Undefined Saprotroph	Possible	Microfungus	NULL	NULL	Sterkenburg E, et al. 2015. New Phytologist 207:1145-1158
SV761	1	0	1	0.395284708	0.00999001	k__Fungi	p__Ascomycota	c__Sordariomycetes	o__Hypocreales	f__Hypocreales_fam_Incertae_sedis	g__Ilyonectria	s__mors	Hypocreales	7	Saprotroph	Undefined Saprotroph	Possible	Microfungus	NULL	NULL	Sterkenburg E, et al. 2015. New Phytologist 207:1145-1158
SV2010	1	0	1	0.432216882	0.00999001	k__Fungi	p__Ascomycota	c__Saccharomycetes	o__Saccharomycetales	f__Lipomycetaceae	g__Lipomyces	s__lipofer	Saccharomycetales	7	Saprotroph	Undefined Saprotroph	Possible	Yeast	NULL	NULL	Sterkenburg E, et al. 2015. New Phytologist 207:1145-1158
SV1787	1	0	1	0.4693058	0.00999001	k__Fungi	p__Ascomycota	c__Leotiomycetes	o__Helotiales	f__Helotiales_fam_Incertae_sedis	g__Tetracladium	s__marchalianum	Tetracladium	13	Saprotroph	Undefined Saprotroph	Probable	NULL	NULL	NULL	Tedersoo L, et al. 2014. Science 346:1256688
SV1572	1	0	1	0.467439473	0.00999001	k__Fungi	p__Ascomycota	c__Pezizomycotina_cls_Incertae_sedis	o__Pezizomycotina_ord_Incertae_sedis	f__Pezizomycotina_fam_Incertae_sedis	g__Scolecobasidium	s__humicola	Scolecobasidium	13	Saprotroph	Undefined Saprotroph	Probable	NULL	NULL	NULL	Tedersoo L, et al. 2014. Science 346:1256688
SV331	1	0	1	0.568352346	0.010989011	k__Fungi	p__Ascomycota	c__Leotiomycetes	o__Leotiomycetes_ord_Incertae_sedis	NA	NA	NA	-	-	-	-	-	-	-	Unassigned	-
SV1776	1	0	1	0.454919912	0.010989011	k__Fungi	p__Ciliophora	NA	NA	NA	NA	NA	-	-	-	-	-	-	-	Unassigned	-
SV318	1	0	1	0.458095569	0.010989011	k__Fungi	p__Mortierellomycota	c__Mortierellomycotina_cls_Incertae_sedis	o__Mortierellales	f__Mortierellaceae	g__Mortierella	s__gamsii	Mortierellaceae	9	Saprotroph-Symbiotroph	Endophyte-Litter Saprotroph-Soil Saprotroph-Undefined Saprotroph	Possible	Microfungus	NULL	Saprobic in soil and thus frequenctly isolated from soil and material contaminated with soil such as hay or rotten silage and spoil tips (Cannon & Kirk 2007)	Cannon PF, Kirk PM. 2007. Fungal Families of the World. CAB International, Cambridge; Purahong W, et al. 2016. Molecular Ecology 25:4059-4074
SV1522	1	0	1	0.395284708	0.010989011	k__Fungi	p__Ascomycota	c__Dothideomycetes	o__Pleosporales	f__Sporormiaceae	g__Preussia	s__flanaganii	Sporormiaceae	9	Saprotroph	Dung Saprotroph-Plant Saprotroph	Probable	Microfungus	NULL	Saprobic, associated with dung and rotting vegetation (Cannon & Kirk 2007)	Cannon PF, Kirk PM. 2007. Fungal Families of the World. CAB International, Cambridge
SV1290	1	0	1	0.395284708	0.011988012	k__Fungi	p__Basidiomycota	c__Microbotryomycetes	o__Leucosporidiales	f__Leucosporidiaceae	g__Leucosporidium	NA	-	-	-	-	-	-	-	Unassigned	-
SV1372	1	0	1	0.391248744	0.011988012	k__Fungi	p__Chytridiomycota	c__Rhizophydiomycetes	o__Rhizophydiales	f__Rhizophydiales_fam_Incertae_sedis	g__Operculomyces	s__laminatus	-	-	-	-	-	-	-	Unassigned	-
SV925	1	0	1	0.459286225	0.011988012	k__Fungi	p__Ascomycota	c__Sordariomycetes	o__Microascales	f__Microascaceae	NA	NA	Microascaceae	9	Pathotroph-Saprotroph-Symbiotroph	Animal Pathogen-Endophyte-Plant Pathogen-Undefined Saprotroph	Possible	Microfungus	NULL	Saprobic in soil or rotting vegetation, some species heat-tolerant and associatated with silage and compost, a few associated with humans and animals (Cannon & Kirk 2007)	Cannon PF, Kirk PM. 2007. Fungal Families of the World. CAB International, Cambridge
SV283	1	0	1	0.546686217	0.011988012	k__Fungi	p__Basidiomycota	c__Tremellomycetes	o__Cystofilobasidiales	f__Cystofilobasidiaceae	g__Cystofilobasidium	s__capitatum	Cystofilobasidium	13	Saprotroph	Leaf Saprotroph	Possible	Yeast	NULL	NULL	Oberwinkler F, et al. 1983. Systematic and Applied Microbiology 4:114-122 (https://doi.org/10.1016/S0723-2020(83)80039-3)
SV1857	1	0	1	0.433012702	0.011988012	k__Fungi	p__Ascomycota	c__Eurotiomycetes	o__Chaetothyriales	f__Herpotrichiellaceae	g__Exophiala	s__equina	Exophiala	13	Pathotroph-Saprotroph	Animal Pathogen-Undefined Saprotroph	Probable	Facultative Yeast	NULL	NULL	Tedersoo L, et al. 2014. Science 346:1256688, Nagy GL, et al. 2014. Nature Communications 5:4471
SV1853	1	0	1	0.395284708	0.012987013	k__Fungi	p__Ciliophora	NA	NA	NA	NA	NA	-	-	-	-	-	-	-	Unassigned	-
SV2260	1	0	1	0.395284708	0.012987013	k__Fungi	p__Ascomycota	c__Sordariomycetes	o__Hypocreales	f__Hypocreales_fam_Incertae_sedis	g__Acremonium	s__polychromum	Acremonium	13	Pathogen-Saprotroph-Symbiotroph	Animal Pathogen-Endophyte-Fungal Parasite-Plant Pathogen-Wood Saprotroph	Possible	Microfungus	Soft Rot	Endophyte detection method-culture (Hanada et al. 2010, Del Olmo-Ruiz & Arnold 2014); Likely opportunistic human pathogen (Irinyi et al. 2015)	Duncan CG, Eslyn WE. 1966. Mycologia 58:642-64; Nilsson T. 1973. Studies on wood degradation and cellulolytic activity of microfungi. No. 104; Worrall JJ, et al. 1997. Mycologia 89: 199-219; Hanada RE, et al. 2010. Fungal Biology 114:901-910; Del Olmo-Ruiz M, Arnold AE. 2014. Mycologia 106:8-21; Tedersoo L, et al. 2014. Science 346:1256688; Irinyi L, et al. 2015. Medical Mycology 53:313-337
SV1327	1	0	1	0.463865267	0.012987013	k__Fungi	p__Basidiomycota	c__Agaricostilbomycetes	o__Agaricostilbales	f__Agaricostilbaceae	g__Bensingtonia	s__ciliata	Agaricostilbaceae	9	Saprotroph	Undefined Saprotroph	Possible	NULL	NULL	Probably saprobic, usually associated with dead palm tissues (Cannon & Kirk 2007)	Cannon PF, Kirk PM. 2007. Fungal Families of the World. CAB International, Cambridge
SV855	1	0	1	0.523006274	0.012987013	k__Fungi	p__Ascomycota	c__Eurotiomycetes	o__Eurotiales	f__Trichocomaceae	g__Penicillium	s__bialowiezense	Eurotiales	7	Saprotroph	Undefined Saprotroph	Possible	Microfungus	NULL	NULL	Sterkenburg E, et al. 2015. New Phytologist 207:1145-1158
SV1558	1	0	1	0.395284708	0.012987013	k__Fungi	p__Basidiomycota	c__Agaricostilbomycetes	o__Agaricostilbales	f__Agaricostilbaceae	g__Bensingtonia	s__ciliata	Agaricostilbaceae	9	Saprotroph	Undefined Saprotroph	Possible	NULL	NULL	Probably saprobic, usually associated with dead palm tissues (Cannon & Kirk 2007)	Cannon PF, Kirk PM. 2007. Fungal Families of the World. CAB International, Cambridge
SV1120	1	0	1	0.475720342	0.013986014	k__Fungi	p__Chytridiomycota	c__Rhizophydiomycetes	o__Rhizophydiales	f__Rhizophydiales_fam_Incertae_sedis	g__Operculomyces	s__laminatus	-	-	-	-	-	-	-	Unassigned	-
SV2351	1	0	1	0.389833586	0.013986014	k__Fungi	p__Ascomycota	c__Dothideomycetes	o__Dothideomycetes_ord_Incertae_sedis	f__Dothideomycetes_fam_Incertae_sedis	g__Phaeosclera	s__dematioides	-	-	-	-	-	-	-	Unassigned	-
SV1707	1	0	1	0.449935227	0.013986014	k__Fungi	p__Ascomycota	c__Pezizomycotina_cls_Incertae_sedis	o__Pezizomycotina_ord_Incertae_sedis	f__Pezizomycotina_fam_Incertae_sedis	g__Triscelophorus	NA	Triscelophorus	13	Symbiotroph	Endophyte	Highly Probable	NULL	NULL	Host - Rubiaceae, Marattiaceae, Rhizophoraceae, Thelypteridaceae	Costa IPMW, et al. 2012. Mycotaxon 119:26
SV3	1	0	1	0.621956078	0.013986014	k__Fungi	p__Mortierellomycota	c__Mortierellomycotina_cls_Incertae_sedis	o__Mortierellales	f__Mortierellaceae	g__Mortierella	s__minutissima	Mortierellaceae	9	Saprotroph-Symbiotroph	Endophyte-Litter Saprotroph-Soil Saprotroph-Undefined Saprotroph	Possible	Microfungus	NULL	Saprobic in soil and thus frequenctly isolated from soil and material contaminated with soil such as hay or rotten silage and spoil tips (Cannon & Kirk 2007)	Cannon PF, Kirk PM. 2007. Fungal Families of the World. CAB International, Cambridge; Purahong W, et al. 2016. Molecular Ecology 25:4059-4074
SV851	1	0	1	0.589516234	0.013986014	k__Fungi	p__Ascomycota	c__Sordariomycetes	o__Hypocreales	f__Hypocreales_fam_Incertae_sedis	g__Ilyonectria	s__mors	Hypocreales	7	Saprotroph	Undefined Saprotroph	Possible	Microfungus	NULL	NULL	Sterkenburg E, et al. 2015. New Phytologist 207:1145-1158
SV1625	1	0	1	0.395284708	0.013986014	k__Fungi	p__Basidiomycota	c__Agaricomycetes	o__Polyporales	f__Ganodermataceae	g__Ganoderma	NA	Ganodermataceae	9	Pathotroph-Saprotroph	Plant Pathogen-Wood Saprotroph	Probable	Polyporoid	White Rot	Lignicolous, causing sometimes agressive white rots of timber (Cannon & Kirk 2007)	Cannon PF, Kirk PM. 2007. Fungal Families of the World. CAB International, Cambridge
SV2313	1	0	1	0.395284708	0.013986014	k__Fungi	p__Basidiomycota	c__Agaricomycetes	o__Agaricales	f__Agaricaceae	g__Lycoperdon	s__ericaeum	Lycoperdon	13	Saprotroph	Undefined Saprotroph	Probable	Gasteroid	NULL	Common name - puffball	Grgurinovic CA, Simpson JA. 2001. Fungal Diversity 8:97-127; Tedersoo L, et al. 2014. Science 346:1256688
SV2100	1	0	1	0.395284708	0.014985015	k__Fungi	p__Basidiomycota	c__Tremellomycetes	o__Tremellales	f__Bulleribasidiaceae	g__Vishniacozyma	s__tephrensis	Tremellales	7	Pathotroph-Saprotroph-Symbiotroph	Fungal Parasite-Undefined Saprotroph	Possible	Tremelloid-Yeast	NULL	The order contains both teleomorphic and anamorphic species, most of the latter being yeasts	Sterkenburg E, et al. 2015. New Phytologist 207:1145-1158
SV716	1	0	1	0.418622327	0.014985015	k__Fungi	p__Ascomycota	c__Eurotiomycetes	o__Eurotiales	f__Trichocomaceae	g__Penicillium	s__jensenii	Eurotiales	7	Saprotroph	Undefined Saprotroph	Possible	Microfungus	NULL	NULL	Sterkenburg E, et al. 2015. New Phytologist 207:1145-1158
SV334	1	0	1	0.448916394	0.014985015	k__Fungi	p__Ascomycota	c__Eurotiomycetes	o__Chaetothyriales	f__Herpotrichiellaceae	g__Exophiala	NA	Exophiala	13	Pathotroph-Saprotroph	Animal Pathogen-Undefined Saprotroph	Probable	Facultative Yeast	NULL	NULL	Tedersoo L, et al. 2014. Science 346:1256688, Nagy GL, et al. 2014. Nature Communications 5:4471
SV2387	1	0	1	0.388366691	0.014985015	k__Fungi	p__Basidiomycota	c__Exobasidiomycetes	o__Tilletiales	f__Tilletiaceae	g__Tilletia	s__puccinelliae	Tilletia	13	Pathotroph	Plant Pathogen	Probable	Smut	NULL	NULL	Tedersoo L, et al. 2014. Science 346:1256688
SV959	1	0	1	0.395284708	0.015984016	k__Fungi	p__Ascomycota	c__Leotiomycetes	o__Leotiomycetes_ord_Incertae_sedis	f__Myxotrichaceae	g__Pseudogymnoascus	s__appendiculatus	Pseudogymnoascus	13	Pathotroph-Saprotroph-Symbiotroph	Animal Pathogen-Soil Saprotroph	Possible	NULL	NULL	It is important to note that the majority of species that comprise this genus, including the White-Nose Bat Syndrome causing Pseudogymnoascus destructans, were once placed in the genus Geomyces (see Minnis & Lindner 2013),and including Pseudogymnoascus panorum (as Geomyces panorum) that had been widely applied to a number of isolates from cold places, including those found in soil, on living root…	Minnis AM, Lindner DL. 2013. Fungal Biology 117:638-649; Tedersoo L, et al. 2014. Science 346:1256688
SV973	1	0	1	0.395284708	0.015984016	k__Fungi	p__Mortierellomycota	c__Mortierellomycotina_cls_Incertae_sedis	o__Mortierellales	f__Mortierellaceae	g__Mortierella	s__antarctica	Mortierellaceae	9	Saprotroph-Symbiotroph	Endophyte-Litter Saprotroph-Soil Saprotroph-Undefined Saprotroph	Possible	Microfungus	NULL	Saprobic in soil and thus frequenctly isolated from soil and material contaminated with soil such as hay or rotten silage and spoil tips (Cannon & Kirk 2007)	Cannon PF, Kirk PM. 2007. Fungal Families of the World. CAB International, Cambridge; Purahong W, et al. 2016. Molecular Ecology 25:4059-4074
SV995	1	0	1	0.420080092	0.015984016	k__Fungi	p__Basidiomycota	c__Tremellomycetes	o__Tremellales	f__Tremellaceae	g__Naganishia	s__adeliensis	Tremellales	7	Pathotroph-Saprotroph-Symbiotroph	Fungal Parasite-Undefined Saprotroph	Possible	Tremelloid-Yeast	NULL	The order contains both teleomorphic and anamorphic species, most of the latter being yeasts	Sterkenburg E, et al. 2015. New Phytologist 207:1145-1158
SV1773	1	0	1	0.460806763	0.015984016	k__Fungi	p__Ascomycota	c__Lecanoromycetes	o__Lecanorales	f__Dactylosporaceae	g__Dactylospora	s__vrijmoediae	Dactylospora	13	Pathotroph	Lichen Parasite	Possible	NULL	NULL	Some species are non-lichenicolous	Esslinger TL. 2014. North Dakota State University (http://www.ndsu.edu/pubweb/~esslinge/chcklst/chcklst7.htm)
SV1296	1	0	1	0.39433903	0.015984016	k__Fungi	p__Ascomycota	c__Pezizomycetes	o__Pezizales	f__Pyronemataceae	g__Kotlabaea	NA	Kotlabaea	13	Saprotroph	Undefined Saprotroph	Probable	NULL	NULL	NULL	Tedersoo L, et al. 2014. Science 346:1256688
SV2311	1	0	1	0.386687731	0.016983017	k__Fungi	p__Ascomycota	NA	NA	NA	NA	NA	-	-	-	-	-	-	-	Unassigned	-
SV2443	1	0	1	0.395284708	0.016983017	k__Fungi	p__Cercozoa	NA	NA	NA	NA	NA	-	-	-	-	-	-	-	Unassigned	-
SV2413	1	0	1	0.385785023	0.016983017	k__Fungi	p__Basidiomycota	c__Agaricomycetes	o__Boletales	f__Rhizopogonaceae	g__Rhizopogon	s__rudus	Rhizopogon	13	Symbiotroph	Ectomycorrhizal	Highly Probable	Gasteroid	Hypogeous	Common name - false truffle	Rinaldi AC, et al. 2008. Fungal Diversity 33:1-45; Tedersoo L, et al. 2010. Mycorrhiza 20:217-263; http://mycorrhizas.info/ecmf.html
SV2302	1	0	1	0.395284708	0.016983017	k__Fungi	p__Ascomycota	c__Pezizomycotina_cls_Incertae_sedis	o__Pezizomycotina_ord_Incertae_sedis	f__Pezizomycotina_fam_Incertae_sedis	g__Triscelophorus	s__monosporus	Triscelophorus	13	Symbiotroph	Endophyte	Highly Probable	NULL	NULL	Host - Rubiaceae, Marattiaceae, Rhizophoraceae, Thelypteridaceae	Costa IPMW, et al. 2012. Mycotaxon 119:26
SV787	1	0	1	0.526118352	0.016983017	k__Fungi	p__Basidiomycota	c__Agaricomycetes	o__Polyporales	f__Ganodermataceae	g__Ganoderma	NA	Ganodermataceae	9	Pathotroph-Saprotroph	Plant Pathogen-Wood Saprotroph	Probable	Polyporoid	White Rot	Lignicolous, causing sometimes agressive white rots of timber (Cannon & Kirk 2007)	Cannon PF, Kirk PM. 2007. Fungal Families of the World. CAB International, Cambridge
SV1876	1	0	1	0.395284708	0.016983017	k__Fungi	p__Ascomycota	c__Dothideomycetes	o__Pleosporales	f__Leptosphaeriaceae	g__Plenodomus	s__biglobosus	Plenodomus	13	Saprotroph	Undefined Saprotroph	Probable	NULL	NULL	NULL	Tedersoo L, et al. 2014. Science 346:1256688
SV671	1	0	1	0.476832669	0.017982018	k__Fungi	p__Ascomycota	NA	NA	NA	NA	NA	-	-	-	-	-	-	-	Unassigned	-
SV1586	1	0	1	0.41698618	0.017982018	k__Fungi	p__Chytridiomycota	c__Rhizophydiomycetes	o__Rhizophydiales	f__Rhizophydiales_fam_Incertae_sedis	g__Operculomyces	s__laminatus	-	-	-	-	-	-	-	Unassigned	-
SV1734	1	0	1	0.395284708	0.017982018	k__Fungi	p__Ascomycota	c__Leotiomycetes	o__Helotiales	NA	NA	NA	-	-	-	-	-	-	-	Unassigned	-
SV1415	1	0	1	0.395284708	0.017982018	k__Fungi	p__Mortierellomycota	c__Mortierellomycotina_cls_Incertae_sedis	o__Mortierellales	f__Mortierellaceae	g__Mortierella	s__alpina	Mortierellaceae	9	Saprotroph-Symbiotroph	Endophyte-Litter Saprotroph-Soil Saprotroph-Undefined Saprotroph	Possible	Microfungus	NULL	Saprobic in soil and thus frequenctly isolated from soil and material contaminated with soil such as hay or rotten silage and spoil tips (Cannon & Kirk 2007)	Cannon PF, Kirk PM. 2007. Fungal Families of the World. CAB International, Cambridge; Purahong W, et al. 2016. Molecular Ecology 25:4059-4074
SV232	1	0	1	0.526001833	0.017982018	k__Fungi	p__Ascomycota	c__Leotiomycetes	o__Thelebolales	f__Thelebolaceae	g__Thelebolus	s__globosus	Thelebolus	13	Saprotroph-Symbiotroph	Dung Saprotroph-Endophyte-Undefined Saprotroph	Probable	Microfungus	NULL	Endophyte detection method-culture (David et al. 2016)	Tedersoo L, et al. 2014. Science 346:1256688; David AS, et al. 2016. Microbial Ecology 71:912-926
SV1656	1	0	1	0.395284708	0.017982018	k__Fungi	p__Basidiomycota	c__Agaricomycetes	o__Polyporales	f__Ganodermataceae	g__Ganoderma	NA	Ganodermataceae	9	Pathotroph-Saprotroph	Plant Pathogen-Wood Saprotroph	Probable	Polyporoid	White Rot	Lignicolous, causing sometimes agressive white rots of timber (Cannon & Kirk 2007)	Cannon PF, Kirk PM. 2007. Fungal Families of the World. CAB International, Cambridge
SV922	1	0	1	0.425269066	0.018981019	k__Fungi	p__Cercozoa	NA	NA	NA	NA	NA	-	-	-	-	-	-	-	Unassigned	-
SV1121	1	0	1	0.450907371	0.018981019	k__Fungi	p__Ascomycota	c__Dothideomycetes	o__Pleosporales	f__Pleosporales_fam_Incertae_sedis	g__Paraphoma	s__fimeti	-	-	-	-	-	-	-	Unassigned	-
SV1950	1	0	1	0.395284708	0.018981019	k__Fungi	p__Ascomycota	c__Dothideomycetes	o__Capnodiales	f__Antennulariellaceae	g__Antennariella	s__placitae	Antennariella	13	Saprotroph	Undefined Saprotroph	Probable	NULL	NULL	NULL	Tedersoo L, et al. 2014. Science 346:1256688
SV445	1	0	1	0.521137048	0.01998002	k__Fungi	p__Ascomycota	c__Leotiomycetes	o__Leotiomycetes_ord_Incertae_sedis	NA	NA	NA	-	-	-	-	-	-	-	Unassigned	-
SV889	1	0	1	0.395284708	0.01998002	k__Fungi	p__Basidiomycota	c__Tremellomycetes	o__Trichosporonales	f__Trichosporonaceae	g__Apiotrichum	s__dulcitum	Apiotrichum	13	Saprotroph	Soil Saprotroph	Possible	Microfungus	NULL	From forest soil (Calduch et al. 2002)	Calduch M, et al. 2002. Mycologia 94:355-361
SV814	1	0	1	0.542862	0.01998002	k__Fungi	p__Ascomycota	c__Eurotiomycetes	o__Eurotiales	f__Trichocomaceae	g__Penicillium	s__roseopurpureum	Eurotiales	7	Saprotroph	Undefined Saprotroph	Possible	Microfungus	NULL	NULL	Sterkenburg E, et al. 2015. New Phytologist 207:1145-1158
SV745	1	0	1	0.490872291	0.01998002	k__Fungi	p__Ascomycota	c__Leotiomycetes	o__Leotiomycetes_ord_Incertae_sedis	f__Leotiomycetes_fam_Incertae_sedis	g__Leohumicola	NA	Leohumicola	13	Saprotroph	Undefined Saprotroph	Probable	NULL	NULL	NULL	Tedersoo L, et al. 2014. Science 346:1256688
SV2195	1	0	1	0.425128782	0.020979021	k__Fungi	p__Ascomycota	NA	NA	NA	NA	NA	-	-	-	-	-	-	-	Unassigned	-
SV1054	1	0	1	0.441456545	0.020979021	k__Fungi	p__Mortierellomycota	c__Mortierellomycotina_cls_Incertae_sedis	o__Mortierellales	f__Mortierellaceae	g__Mortierella	s__alpina	Mortierellaceae	9	Saprotroph-Symbiotroph	Endophyte-Litter Saprotroph-Soil Saprotroph-Undefined Saprotroph	Possible	Microfungus	NULL	Saprobic in soil and thus frequenctly isolated from soil and material contaminated with soil such as hay or rotten silage and spoil tips (Cannon & Kirk 2007)	Cannon PF, Kirk PM. 2007. Fungal Families of the World. CAB International, Cambridge; Purahong W, et al. 2016. Molecular Ecology 25:4059-4074
SV267	1	0	1	0.603310776	0.020979021	k__Fungi	p__Ascomycota	c__Leotiomycetes	o__Thelebolales	f__Thelebolaceae	g__Thelebolus	s__globosus	Thelebolus	13	Saprotroph-Symbiotroph	Dung Saprotroph-Endophyte-Undefined Saprotroph	Probable	Microfungus	NULL	Endophyte detection method-culture (David et al. 2016)	Tedersoo L, et al. 2014. Science 346:1256688; David AS, et al. 2016. Microbial Ecology 71:912-926
SV1478	1	0	1	0.385942342	0.020979021	k__Fungi	p__Ascomycota	c__Leotiomycetes	o__Helotiales	f__Helotiales_fam_Incertae_sedis	g__Tetracladium	NA	Tetracladium	13	Saprotroph	Undefined Saprotroph	Probable	NULL	NULL	NULL	Tedersoo L, et al. 2014. Science 346:1256688
SV370	1	0	1	0.539163887	0.021978022	k__Fungi	p__Ascomycota	c__Leotiomycetes	o__Leotiomycetes_ord_Incertae_sedis	NA	NA	NA	-	-	-	-	-	-	-	Unassigned	-
SV572	1	0	1	0.472282228	0.021978022	k__Fungi	p__Ascomycota	c__Leotiomycetes	o__Leotiomycetes_ord_Incertae_sedis	NA	NA	NA	-	-	-	-	-	-	-	Unassigned	-
SV1215	1	0	1	0.426547792	0.021978022	k__Fungi	p__Basidiomycota	c__Tremellomycetes	o__Trichosporonales	f__Trichosporonaceae	g__Apiotrichum	s__dulcitum	Apiotrichum	13	Saprotroph	Soil Saprotroph	Possible	Microfungus	NULL	From forest soil (Calduch et al. 2002)	Calduch M, et al. 2002. Mycologia 94:355-361
SV1018	1	0	1	0.497286206	0.023976024	k__Fungi	p__Chytridiomycota	c__Spizellomycetes	o__Spizellomycetales	f__Spizellomycetaceae	NA	NA	Spizellomycetaceae	9	Pathotroph	Plant Pathogen-Undefined Parasite-Undefined Saprotroph	Probable	Microfungus	NULL	Common in the soil and also as parasites of a range of soil organisms and plants (Cannon & Kirk 2007)	Cannon PF, Kirk PM. 2007. Fungal Families of the World. CAB International, Cambridge
SV223	1	0	1	0.593486604	0.024975025	k__Fungi	p__Ascomycota	c__Leotiomycetes	o__Leotiomycetes_ord_Incertae_sedis	NA	NA	NA	-	-	-	-	-	-	-	Unassigned	-
SV394	1	0	1	0.422735191	0.024975025	k__Fungi	p__Ascomycota	c__Leotiomycetes	o__Leotiomycetes_ord_Incertae_sedis	NA	NA	NA	-	-	-	-	-	-	-	Unassigned	-
SV915	1	0	1	0.468488677	0.024975025	k__Fungi	p__Ascomycota	c__Leotiomycetes	o__Helotiales	f__Hyaloscyphaceae	g__Cistella	NA	Cistella	13	Saprotroph	Undefined Saprotroph	Probable	NULL	NULL	NULL	Tedersoo L, et al. 2014. Science 346:1256688
SV26	1	0	1	0.496315662	0.025974026	k__Fungi	p__Mortierellomycota	c__Mortierellomycotina_cls_Incertae_sedis	o__Mortierellales	f__Mortierellaceae	g__Mortierella	s__hyalina	Mortierellaceae	9	Saprotroph-Symbiotroph	Endophyte-Litter Saprotroph-Soil Saprotroph-Undefined Saprotroph	Possible	Microfungus	NULL	Saprobic in soil and thus frequenctly isolated from soil and material contaminated with soil such as hay or rotten silage and spoil tips (Cannon & Kirk 2007)	Cannon PF, Kirk PM. 2007. Fungal Families of the World. CAB International, Cambridge; Purahong W, et al. 2016. Molecular Ecology 25:4059-4074
SV1067	1	0	1	0.353553391	0.025974026	k__Fungi	p__Mortierellomycota	c__Mortierellomycotina_cls_Incertae_sedis	o__Mortierellales	f__Mortierellaceae	g__Mortierella	s__alpina	Mortierellaceae	9	Saprotroph-Symbiotroph	Endophyte-Litter Saprotroph-Soil Saprotroph-Undefined Saprotroph	Possible	Microfungus	NULL	Saprobic in soil and thus frequenctly isolated from soil and material contaminated with soil such as hay or rotten silage and spoil tips (Cannon & Kirk 2007)	Cannon PF, Kirk PM. 2007. Fungal Families of the World. CAB International, Cambridge; Purahong W, et al. 2016. Molecular Ecology 25:4059-4074
SV1790	1	0	1	0.398012469	0.025974026	k__Fungi	p__Ascomycota	c__Lecanoromycetes	o__Lecanorales	f__Dactylosporaceae	g__Dactylospora	s__vrijmoediae	Dactylospora	13	Pathotroph	Lichen Parasite	Possible	NULL	NULL	Some species are non-lichenicolous	Esslinger TL. 2014. North Dakota State University (http://www.ndsu.edu/pubweb/~esslinge/chcklst/chcklst7.htm)
SV654	1	0	1	0.529597542	0.025974026	k__Fungi	p__Ascomycota	c__Sordariomycetes	o__Hypocreales	f__Hypocreales_fam_Incertae_sedis	g__Ilyonectria	s__mors	Hypocreales	7	Saprotroph	Undefined Saprotroph	Possible	Microfungus	NULL	NULL	Sterkenburg E, et al. 2015. New Phytologist 207:1145-1158
SV694	1	0	1	0.353553391	0.025974026	k__Fungi	p__Ascomycota	c__Dothideomycetes	o__Pleosporales	f__Sporormiaceae	NA	NA	Sporormiaceae	9	Saprotroph	Dung Saprotroph-Plant Saprotroph	Probable	Microfungus	NULL	Saprobic, associated with dung and rotting vegetation (Cannon & Kirk 2007)	Cannon PF, Kirk PM. 2007. Fungal Families of the World. CAB International, Cambridge
SV382	1	0	1	0.495054615	0.025974026	k__Fungi	p__Basidiomycota	c__Wallemiomycetes	o__Geminibasidiales	f__Geminibasidiaceae	g__Geminibasidium	NA	Geminibasidium	13	Saprotroph	Undefined Saprotroph	Probable	NULL	NULL	NULL	Tedersoo L, et al. 2014. Science 346:1256688
SV946	1	0	1	0.460656472	0.025974026	k__Fungi	p__Ascomycota	c__Leotiomycetes	o__Leotiomycetes_ord_Incertae_sedis	f__Leotiomycetes_fam_Incertae_sedis	g__Leohumicola	NA	Leohumicola	13	Saprotroph	Undefined Saprotroph	Probable	NULL	NULL	NULL	Tedersoo L, et al. 2014. Science 346:1256688
SV529	1	0	1	0.426150926	0.025974026	k__Fungi	p__Ascomycota	c__Dothideomycetes	o__Pleosporales	f__Sporormiaceae	g__Westerdykella	s__nigra	Westerdykella	13	Saprotroph	Undefined Saprotroph	Probable	NULL	NULL	NULL	Tedersoo L, et al. 2014. Science 346:1256688 (doi:10.1126/science.1256688)
SV2301	1	0	1	0.353553391	0.025974026	k__Fungi	p__Basidiomycota	c__Agaricomycetes	o__Agaricales	f__Agaricaceae	g__Lycoperdon	s__ericaeum	Lycoperdon	13	Saprotroph	Undefined Saprotroph	Probable	Gasteroid	NULL	Common name - puffball	Grgurinovic CA, Simpson JA. 2001. Fungal Diversity 8:97-127; Tedersoo L, et al. 2014. Science 346:1256688
SV1138	1	0	1	0.505542734	0.026973027	k__Fungi	p__Chytridiomycota	c__Rhizophydiomycetes	o__Rhizophydiales	f__Rhizophydiales_fam_Incertae_sedis	g__Operculomyces	s__laminatus	-	-	-	-	-	-	-	Unassigned	-
SV1891	1	0	1	0.353553391	0.026973027	k__Fungi	p__Ascomycota	c__Dothideomycetes	o__Pleosporales	NA	NA	NA	-	-	-	-	-	-	-	Unassigned	-
SV1344	1	0	1	0.397018533	0.026973027	k__Fungi	p__Basidiomycota	c__Tremellomycetes	o__Tremellales	f__Trimorphomycetaceae	g__Saitozyma	s__podzolica	Tremellales	7	Pathotroph-Saprotroph-Symbiotroph	Fungal Parasite-Undefined Saprotroph	Possible	Tremelloid-Yeast	NULL	The order contains both teleomorphic and anamorphic species, most of the latter being yeasts	Sterkenburg E, et al. 2015. New Phytologist 207:1145-1158
SV2308	1	0	1	0.353553391	0.026973027	k__Fungi	p__Ascomycota	c__Eurotiomycetes	o__Eurotiales	f__Trichocomaceae	g__Penicillium	s__coprobium	Eurotiales	7	Saprotroph	Undefined Saprotroph	Possible	Microfungus	NULL	NULL	Sterkenburg E, et al. 2015. New Phytologist 207:1145-1158
SV44	1	0	1	0.428116328	0.027972028	k__Fungi	p__Ascomycota	c__Dothideomycetes	o__Pleosporales	f__Pleosporales_fam_Incertae_sedis	g__Paraphoma	s__fimeti	-	-	-	-	-	-	-	Unassigned	-
SV1321	1	0	1	0.503433287	0.027972028	k__Fungi	p__Chytridiomycota	c__Rhizophydiomycetes	o__Rhizophydiales	f__Rhizophydiales_fam_Incertae_sedis	g__Operculomyces	s__laminatus	-	-	-	-	-	-	-	Unassigned	-
SV2048	1	0	1	0.387674936	0.027972028	k__Fungi	p__Basidiomycota	c__Exobasidiomycetes	o__Tilletiales	f__Tilletiaceae	g__Tilletia	s__puccinelliae	Tilletia	13	Pathotroph	Plant Pathogen	Probable	Smut	NULL	NULL	Tedersoo L, et al. 2014. Science 346:1256688
SV803	1	0	1	0.497012813	0.027972028	k__Fungi	p__Chytridiomycota	c__Spizellomycetes	o__Spizellomycetales	f__Spizellomycetaceae	NA	NA	Spizellomycetaceae	9	Pathotroph	Plant Pathogen-Undefined Parasite-Undefined Saprotroph	Probable	Microfungus	NULL	Common in the soil and also as parasites of a range of soil organisms and plants (Cannon & Kirk 2007)	Cannon PF, Kirk PM. 2007. Fungal Families of the World. CAB International, Cambridge
SV455	1	0	1	0.487067651	0.028971029	k__Fungi	p__Ascomycota	NA	NA	NA	NA	NA	-	-	-	-	-	-	-	Unassigned	-
SV1603	1	0	1	0.353553391	0.028971029	k__Fungi	p__Ciliophora	NA	NA	NA	NA	NA	-	-	-	-	-	-	-	Unassigned	-
SV496	1	0	1	0.46642752	0.028971029	k__Fungi	p__Ascomycota	c__Pezizomycotina_cls_Incertae_sedis	o__Pezizomycotina_ord_Incertae_sedis	f__Pezizomycotina_fam_Incertae_sedis	g__Knufia	s__peltigerae	Knufia	13	Pathotroph-Saprotroph	Animal Pathogen-Plant Pathogen-Soil Saprotroph-Undefined Saprotroph	Possible	Microfungus	NULL	Species isolated from tumour-like stem and branch deformities of Populus tremuloides, bark of Populus, rocks, and clinical samples, with one species causes opportunistic skin infections in humans (Crous et al. 2013)	Li DM, et al. 2008. Studies in Mycology 61:131-136; Crous PW, et al. 2013. Persoonia 31:188-296; Irinyi L, et al. 2015. Medical Mycology 53:313-337
SV1592	1	0	1	0.353553391	0.028971029	k__Fungi	p__Mortierellomycota	c__Mortierellomycotina_cls_Incertae_sedis	o__Mortierellales	f__Mortierellaceae	g__Mortierella	s__exigua	Mortierellaceae	9	Saprotroph-Symbiotroph	Endophyte-Litter Saprotroph-Soil Saprotroph-Undefined Saprotroph	Possible	Microfungus	NULL	Saprobic in soil and thus frequenctly isolated from soil and material contaminated with soil such as hay or rotten silage and spoil tips (Cannon & Kirk 2007)	Cannon PF, Kirk PM. 2007. Fungal Families of the World. CAB International, Cambridge; Purahong W, et al. 2016. Molecular Ecology 25:4059-4074
SV2028	1	0	1	0.393156247	0.028971029	k__Fungi	p__Basidiomycota	c__Tremellomycetes	o__Tremellales	f__Tremellaceae	g__Papiliotrema	s__laurentii	Tremellales	7	Pathotroph-Saprotroph-Symbiotroph	Fungal Parasite-Undefined Saprotroph	Possible	Tremelloid-Yeast	NULL	The order contains both teleomorphic and anamorphic species, most of the latter being yeasts	Sterkenburg E, et al. 2015. New Phytologist 207:1145-1158
SV1225	1	0	1	0.422620559	0.02997003	k__Fungi	p__Rozellomycota	c__Rozellomycota_cls_Incertae_sedis	o__GS11	NA	NA	NA	-	-	-	-	-	-	-	Unassigned	-
SV2369	1	0	1	0.353553391	0.02997003	k__Fungi	p__Ascomycota	NA	NA	NA	NA	NA	-	-	-	-	-	-	-	Unassigned	-
SV2119	1	0	1	0.433097416	0.02997003	k__Fungi	p__Ascomycota	c__Sordariomycetes	o__Hypocreales	NA	NA	NA	Hypocreales	7	Saprotroph	Undefined Saprotroph	Possible	Microfungus	NULL	NULL	Sterkenburg E, et al. 2015. New Phytologist 207:1145-1158
SV894	1	0	1	0.353553391	0.02997003	k__Fungi	p__Ascomycota	c__Leotiomycetes	o__Helotiales	f__Hyaloscyphaceae	g__Mycoarthris	s__corallina	Mycoarthris	13	Saprotroph	Undefined Saprotroph	Probable	NULL	NULL	NULL	Tedersoo L, et al. 2014. Science 346:1256688
SV1979	1	0	1	0.353553391	0.02997003	k__Fungi	p__Ascomycota	c__Eurotiomycetes	o__Chaetothyriales	f__Herpotrichiellaceae	g__Phaeococcomyces	s__nigricans	Phaeococcomyces	13	Saprotroph	Undefined Saprotroph	Probable	Facultative Yeast	NULL	NULL	Tedersoo L, et al. 2014. Science 346:1256688
SV183	1	0	1	0.593135815	0.030969031	k__Fungi	p__Ascomycota	c__Leotiomycetes	o__Leotiomycetes_ord_Incertae_sedis	NA	NA	NA	-	-	-	-	-	-	-	Unassigned	-
SV1435	1	0	1	0.425893044	0.030969031	k__Fungi	p__Ascomycota	c__Leotiomycetes	o__Helotiales	NA	NA	NA	-	-	-	-	-	-	-	Unassigned	-
SV2409	1	0	1	0.353553391	0.030969031	k__Fungi	p__Basidiomycota	NA	NA	NA	NA	NA	-	-	-	-	-	-	-	Unassigned	-
SV1548	1	0	1	0.405941903	0.030969031	k__Fungi	p__Ascomycota	c__Leotiomycetes	o__Leotiomycetes_ord_Incertae_sedis	f__Myxotrichaceae	g__Pseudogymnoascus	s__appendiculatus	Pseudogymnoascus	13	Pathotroph-Saprotroph-Symbiotroph	Animal Pathogen-Soil Saprotroph	Possible	NULL	NULL	It is important to note that the majority of species that comprise this genus, including the White-Nose Bat Syndrome causing Pseudogymnoascus destructans, were once placed in the genus Geomyces (see Minnis & Lindner 2013),and including Pseudogymnoascus panorum (as Geomyces panorum) that had been widely applied to a number of isolates from cold places, including those found in soil, on living root…	Minnis AM, Lindner DL. 2013. Fungal Biology 117:638-649; Tedersoo L, et al. 2014. Science 346:1256688
SV288	1	0	1	0.590913884	0.031968032	k__Fungi	p__Ascomycota	c__Leotiomycetes	o__Leotiomycetes_ord_Incertae_sedis	NA	NA	NA	-	-	-	-	-	-	-	Unassigned	-
SV1059	1	0	1	0.502314828	0.031968032	k__Fungi	p__Chytridiomycota	c__Rhizophydiomycetes	o__Rhizophydiales	f__Rhizophydiales_fam_Incertae_sedis	g__Operculomyces	s__laminatus	-	-	-	-	-	-	-	Unassigned	-
SV118	1	0	1	0.480320894	0.031968032	k__Fungi	p__Mortierellomycota	c__Mortierellomycotina_cls_Incertae_sedis	o__Mortierellales	f__Mortierellaceae	g__Mortierella	s__alpina	Mortierellaceae	9	Saprotroph-Symbiotroph	Endophyte-Litter Saprotroph-Soil Saprotroph-Undefined Saprotroph	Possible	Microfungus	NULL	Saprobic in soil and thus frequenctly isolated from soil and material contaminated with soil such as hay or rotten silage and spoil tips (Cannon & Kirk 2007)	Cannon PF, Kirk PM. 2007. Fungal Families of the World. CAB International, Cambridge; Purahong W, et al. 2016. Molecular Ecology 25:4059-4074
SV1459	1	0	1	0.353553391	0.031968032	k__Fungi	p__Ascomycota	c__Leotiomycetes	o__Helotiales	f__Helotiales_fam_Incertae_sedis	g__Cystodendron	NA	Cystodendron	13	Pathotroph	NULL	Probable	NULL	NULL	NULL	Tedersoo L, et al. 2014. Science 346:1256688
SV2049	1	0	1	0.353553391	0.031968032	k__Fungi	p__Ascomycota	c__Sordariomycetes	o__Microascales	f__Ceratocystidaceae	NA	NA	Ceratocystidaceae	9	Pathotroph	Plant Pathogen	Probable	Microfungus	NULL	Most species are necrotrophs, infecting plant tissues through wounds caused by human intervention, sap-feeding insects, etc. Most termperate species are associated with bark beetles in a similar manner to the Ophiostomataceae (Cannon & Kirk 2007)	Cannon PF, Kirk PM. 2007. Fungal Families of the World. CAB International, Cambridge
SV563	1	0	1	0.353553391	0.032967033	k__Fungi	p__Mortierellomycota	c__Mortierellomycotina_cls_Incertae_sedis	o__Mortierellales	f__Mortierellaceae	g__Mortierella	NA	Mortierellaceae	9	Saprotroph-Symbiotroph	Endophyte-Litter Saprotroph-Soil Saprotroph-Undefined Saprotroph	Possible	Microfungus	NULL	Saprobic in soil and thus frequenctly isolated from soil and material contaminated with soil such as hay or rotten silage and spoil tips (Cannon & Kirk 2007)	Cannon PF, Kirk PM. 2007. Fungal Families of the World. CAB International, Cambridge; Purahong W, et al. 2016. Molecular Ecology 25:4059-4074
SV1920	1	0	1	0.417012057	0.032967033	k__Fungi	p__Ascomycota	c__Dothideomycetes	o__Pleosporales	f__Phaeosphaeriaceae	g__Ophiosphaerella	NA	Ophiosphaerella	13	Saprotroph	Undefined Saprotroph	Probable	NULL	NULL	NULL	Tedersoo L, et al. 2014. Science 346:1256688
SV1209	1	0	1	0.385702965	0.033966034	k__Fungi	p__Rozellomycota	c__Rozellomycota_cls_Incertae_sedis	o__GS11	NA	NA	NA	-	-	-	-	-	-	-	Unassigned	-
SV1071	1	0	1	0.353553391	0.033966034	k__Fungi	p__Mortierellomycota	c__Mortierellomycotina_cls_Incertae_sedis	o__Mortierellales	f__Mortierellaceae	g__Mortierella	s__alpina	Mortierellaceae	9	Saprotroph-Symbiotroph	Endophyte-Litter Saprotroph-Soil Saprotroph-Undefined Saprotroph	Possible	Microfungus	NULL	Saprobic in soil and thus frequenctly isolated from soil and material contaminated with soil such as hay or rotten silage and spoil tips (Cannon & Kirk 2007)	Cannon PF, Kirk PM. 2007. Fungal Families of the World. CAB International, Cambridge; Purahong W, et al. 2016. Molecular Ecology 25:4059-4074
SV1446	1	0	1	0.353553391	0.033966034	k__Fungi	p__Ascomycota	c__Eurotiomycetes	o__Eurotiales	f__Trichocomaceae	g__Penicillium	NA	Eurotiales	7	Saprotroph	Undefined Saprotroph	Possible	Microfungus	NULL	NULL	Sterkenburg E, et al. 2015. New Phytologist 207:1145-1158
SV1735	1	0	1	0.353553391	0.033966034	k__Fungi	p__Ascomycota	c__Eurotiomycetes	o__Eurotiales	f__Trichocomaceae	g__Penicillium	NA	Eurotiales	7	Saprotroph	Undefined Saprotroph	Possible	Microfungus	NULL	NULL	Sterkenburg E, et al. 2015. New Phytologist 207:1145-1158
SV2406	1	0	1	0.353553391	0.033966034	k__Fungi	p__Ascomycota	c__Dothideomycetes	o__Pleosporales	f__Pleosporaceae	g__Dendryphiella	s__paravinosa	Dendryphiella	13	Pathotroph	Plant Pathogen	Probable	NULL	NULL	NULL	Tedersoo L, et al. 2014. Science 346:1256688
SV1452	1	0	1	0.353553391	0.033966034	k__Fungi	p__Ascomycota	c__Dothideomycetes	o__Pleosporales	f__Phaeosphaeriaceae	g__Phaeosphaeria	NA	Phaeosphaeria	13	Saprotroph	Undefined Saprotroph	Probable	NULL	NULL	NULL	Tedersoo L, et al. 2014. Science 346:1256688
SV1390	1	0	1	0.353553391	0.034965035	k__Fungi	p__Ascomycota	c__Dothideomycetes	o__Pleosporales	f__Pleosporales_fam_Incertae_sedis	g__Paraphoma	s__fimeti	-	-	-	-	-	-	-	Unassigned	-
SV2389	1	0	1	0.389243218	0.034965035	k__Fungi	p__Ascomycota	c__Pezizomycotina_cls_Incertae_sedis	o__Pezizomycotina_ord_Incertae_sedis	f__Pezizomycotina_fam_Incertae_sedis	g__Triscelophorus	s__monosporus	Triscelophorus	13	Symbiotroph	Endophyte	Highly Probable	NULL	NULL	Host - Rubiaceae, Marattiaceae, Rhizophoraceae, Thelypteridaceae	Costa IPMW, et al. 2012. Mycotaxon 119:26
SV176	1	0	1	0.508719487	0.034965035	k__Fungi	p__Ascomycota	c__Dothideomycetes	o__Capnodiales	f__Cladosporiaceae	g__Cladosporium	s__delicatulum	Cladosporium	13	Pathotroph-Saprotroph-Symbiotroph	Animal Pathogen-Endophyte-Lichen Parasite-Plant Pathogen-Wood Saprotroph	Possible	Microfungus	NULL	NULL	Seehann G, et al. 1975. List of Fungi in Soft-Rot Tissue Tests. Institute fur Holzbiologie und Holzschutz, Bundesforschungsanstalt fur Forst - und Holzwirtshaft, Hamburg - Lohbrugge, Germany; Lawrey JD, Diederich P. 2016. URL: http://www.lichenicolous.net [24 May 2017]; http://www.apsnet.org/publications/commonnames/Pages/default.aspx
SV2	1	0	1	0.427315019	0.034965035	k__Fungi	p__Mortierellomycota	c__Mortierellomycotina_cls_Incertae_sedis	o__Mortierellales	f__Mortierellaceae	g__Mortierella	s__minutissima	Mortierellaceae	9	Saprotroph-Symbiotroph	Endophyte-Litter Saprotroph-Soil Saprotroph-Undefined Saprotroph	Possible	Microfungus	NULL	Saprobic in soil and thus frequenctly isolated from soil and material contaminated with soil such as hay or rotten silage and spoil tips (Cannon & Kirk 2007)	Cannon PF, Kirk PM. 2007. Fungal Families of the World. CAB International, Cambridge; Purahong W, et al. 2016. Molecular Ecology 25:4059-4074
SV49	1	0	1	0.4722061	0.034965035	k__Fungi	p__Basidiomycota	c__Tremellomycetes	o__Tremellales	f__Tremellaceae	g__Cryptococcus	s__aerius	Tremellales	7	Pathotroph-Saprotroph-Symbiotroph	Fungal Parasite-Undefined Saprotroph	Possible	Tremelloid-Yeast	NULL	The order contains both teleomorphic and anamorphic species, most of the latter being yeasts	Sterkenburg E, et al. 2015. New Phytologist 207:1145-1158
SV2349	1	0	1	0.353553391	0.034965035	k__Fungi	p__Ascomycota	c__Sordariomycetes	o__Hypocreales	f__Nectriaceae	NA	NA	Hypocreales	7	Saprotroph	Undefined Saprotroph	Possible	Microfungus	NULL	NULL	Sterkenburg E, et al. 2015. New Phytologist 207:1145-1158
SV1967	1	0	1	0.353553391	0.035964036	k__Fungi	p__Rozellomycota	c__Rozellomycota_cls_Incertae_sedis	o__GS07	NA	NA	NA	-	-	-	-	-	-	-	Unassigned	-
SV1388	1	0	1	0.353553391	0.035964036	k__Fungi	p__Mortierellomycota	c__Mortierellomycotina_cls_Incertae_sedis	o__Mortierellales	f__Mortierellaceae	g__Mortierella	s__antarctica	Mortierellaceae	9	Saprotroph-Symbiotroph	Endophyte-Litter Saprotroph-Soil Saprotroph-Undefined Saprotroph	Possible	Microfungus	NULL	Saprobic in soil and thus frequenctly isolated from soil and material contaminated with soil such as hay or rotten silage and spoil tips (Cannon & Kirk 2007)	Cannon PF, Kirk PM. 2007. Fungal Families of the World. CAB International, Cambridge; Purahong W, et al. 2016. Molecular Ecology 25:4059-4074
SV1299	1	0	1	0.415228511	0.035964036	k__Fungi	p__Ascomycota	c__Dothideomycetes	o__Pleosporales	f__Phaeosphaeriaceae	g__Ophiosphaerella	NA	Ophiosphaerella	13	Saprotroph	Undefined Saprotroph	Probable	NULL	NULL	NULL	Tedersoo L, et al. 2014. Science 346:1256688
SV779	1	0	1	0.350188669	0.036963037	k__Fungi	p__Ascomycota	c__Dothideomycetes	o__Pleosporales	NA	NA	NA	-	-	-	-	-	-	-	Unassigned	-
SV1909	1	0	1	0.353553391	0.036963037	k__Fungi	p__Ascomycota	NA	NA	NA	NA	NA	-	-	-	-	-	-	-	Unassigned	-
SV1226	1	0	1	0.353553391	0.036963037	k__Fungi	p__Ascomycota	c__Sordariomycetes	o__Hypocreales	f__Nectriaceae	g__Gibberella	s__tricincta	Gibberella	13	Pathotroph	Plant Pathogen	Probable	NULL	NULL	NULL	Tedersoo L, et al. 2014. Science 346:1256688
SV902	1	0	1	0.419963735	0.037962038	k__Fungi	p__Basidiomycota	c__Microbotryomycetes	o__Leucosporidiales	NA	NA	NA	-	-	-	-	-	-	-	Unassigned	-
SV1348	1	0	1	0.353553391	0.037962038	k__Fungi	p__Ascomycota	c__Leotiomycetes	o__Helotiales	NA	NA	NA	-	-	-	-	-	-	-	Unassigned	-
SV1714	1	0	1	0.36205483	0.037962038	k__Fungi	p__Ascomycota	c__Leotiomycetes	o__Leotiomycetes_ord_Incertae_sedis	f__Leotiomycetes_fam_Incertae_sedis	g__Leohumicola	NA	Leohumicola	13	Saprotroph	Undefined Saprotroph	Probable	NULL	NULL	NULL	Tedersoo L, et al. 2014. Science 346:1256688
SV2475	1	0	1	0.353553391	0.037962038	k__Fungi	p__Mucoromycota	c__Mucoromycetes	o__Mucorales	f__Mucoraceae	g__Mucor	s__hiemalis	Mucor	13	Saprotroph	Undefined Saprotroph	Probable	NULL	NULL	NULL	Tedersoo L, et al. 2014. Science 346:1256688
SV1131	1	0	1	0.412926816	0.038961039	k__Fungi	p__Basidiomycota	c__Microbotryomycetes	NA	NA	NA	NA	-	-	-	-	-	-	-	Unassigned	-
SV2035	1	0	1	0.353553391	0.038961039	k__Fungi	p__Ascomycota	NA	NA	NA	NA	NA	-	-	-	-	-	-	-	Unassigned	-
SV574	1	0	1	0.353553391	0.038961039	k__Fungi	p__Mortierellomycota	c__Mortierellomycotina_cls_Incertae_sedis	o__Mortierellales	f__Mortierellaceae	g__Mortierella	s__gamsii	Mortierellaceae	9	Saprotroph-Symbiotroph	Endophyte-Litter Saprotroph-Soil Saprotroph-Undefined Saprotroph	Possible	Microfungus	NULL	Saprobic in soil and thus frequenctly isolated from soil and material contaminated with soil such as hay or rotten silage and spoil tips (Cannon & Kirk 2007)	Cannon PF, Kirk PM. 2007. Fungal Families of the World. CAB International, Cambridge; Purahong W, et al. 2016. Molecular Ecology 25:4059-4074
SV644	1	0	1	0.492830838	0.038961039	k__Fungi	p__Ascomycota	c__Eurotiomycetes	o__Eurotiales	f__Trichocomaceae	g__Penicillium	NA	Eurotiales	7	Saprotroph	Undefined Saprotroph	Possible	Microfungus	NULL	NULL	Sterkenburg E, et al. 2015. New Phytologist 207:1145-1158
SV1616	1	0	1	0.464842845	0.03996004	k__Fungi	p__Chytridiomycota	c__Rhizophydiomycetes	o__Rhizophydiales	f__Rhizophydiales_fam_Incertae_sedis	g__Operculomyces	s__laminatus	-	-	-	-	-	-	-	Unassigned	-
SV1834	1	0	1	0.35148747	0.03996004	k__Fungi	p__Basidiomycota	c__Microbotryomycetes	o__Microbotryomycetes_ord_Incertae_sedis	NA	NA	NA	-	-	-	-	-	-	-	Unassigned	-
SV2077	1	0	1	0.353553391	0.03996004	k__Fungi	p__Basidiomycota	c__Microbotryomycetes	o__Microbotryomycetes_ord_Incertae_sedis	f__Microbotryomycetes_fam_Incertae_sedis	NA	NA	-	-	-	-	-	-	-	Unassigned	-
SV2227	1	0	1	0.387707345	0.03996004	k__Fungi	p__Ascomycota	c__Dothideomycetes	o__Pleosporales	NA	NA	NA	-	-	-	-	-	-	-	Unassigned	-
SV369	1	0	1	0.542933196	0.040959041	k__Fungi	p__Ascomycota	c__Leotiomycetes	o__Leotiomycetes_ord_Incertae_sedis	NA	NA	NA	-	-	-	-	-	-	-	Unassigned	-
SV1285	1	0	1	0.425500576	0.040959041	k__Fungi	p__Basidiomycota	c__Microbotryomycetes	o__Leucosporidiales	NA	NA	NA	-	-	-	-	-	-	-	Unassigned	-
SV1690	1	0	1	0.353553391	0.040959041	k__Fungi	p__Ascomycota	NA	NA	NA	NA	NA	-	-	-	-	-	-	-	Unassigned	-
SV424	1	0	1	0.462704609	0.040959041	k__Fungi	p__Ascomycota	c__Pezizomycotina_cls_Incertae_sedis	o__Pezizomycotina_ord_Incertae_sedis	f__Pezizomycotina_fam_Incertae_sedis	g__Knufia	s__peltigerae	Knufia	13	Pathotroph-Saprotroph	Animal Pathogen-Plant Pathogen-Soil Saprotroph-Undefined Saprotroph	Possible	Microfungus	NULL	Species isolated from tumour-like stem and branch deformities of Populus tremuloides, bark of Populus, rocks, and clinical samples, with one species causes opportunistic skin infections in humans (Crous et al. 2013)	Li DM, et al. 2008. Studies in Mycology 61:131-136; Crous PW, et al. 2013. Persoonia 31:188-296; Irinyi L, et al. 2015. Medical Mycology 53:313-337
SV913	1	0	1	0.441581585	0.040959041	k__Fungi	p__Basidiomycota	c__Tremellomycetes	o__Tremellales	f__Tremellaceae	g__Naganishia	s__adeliensis	Tremellales	7	Pathotroph-Saprotroph-Symbiotroph	Fungal Parasite-Undefined Saprotroph	Possible	Tremelloid-Yeast	NULL	The order contains both teleomorphic and anamorphic species, most of the latter being yeasts	Sterkenburg E, et al. 2015. New Phytologist 207:1145-1158
SV2303	1	0	1	0.353553391	0.040959041	k__Fungi	p__Basidiomycota	c__Microbotryomycetes	o__Sporidiobolales	f__Sporidiobolales_fam_Incertae_sedis	g__Rhodotorula	s__ferulica	Rhodotorula	13	Pathotroph-Saprotroph	Animal Endosymbiont-Animal Pathogen-Endophyte-Plant Pathogen-Undefined Saprotroph	Probable	Yeast	NULL	Opportunistic human pathogen	http://www.cdc.gov
SV2070	1	0	1	0.353553391	0.041958042	k__Fungi	p__Cercozoa	NA	NA	NA	NA	NA	-	-	-	-	-	-	-	Unassigned	-
SV2382	1	0	1	0.353553391	0.041958042	k__Fungi	p__Ciliophora	NA	NA	NA	NA	NA	-	-	-	-	-	-	-	Unassigned	-
SV1931	1	0	1	0.353553391	0.041958042	k__Fungi	p__Basidiomycota	c__Microbotryomycetes	NA	NA	NA	NA	-	-	-	-	-	-	-	Unassigned	-
SV1364	1	0	1	0.398314997	0.041958042	k__Fungi	p__Ascomycota	c__Leotiomycetes	o__Helotiales	f__Hyaloscyphaceae	g__Mycoarthris	s__corallina	Mycoarthris	13	Saprotroph	Undefined Saprotroph	Probable	NULL	NULL	NULL	Tedersoo L, et al. 2014. Science 346:1256688
SV1214	1	0	1	0.353553391	0.042957043	k__Fungi	p__Mortierellomycota	c__Mortierellomycotina_cls_Incertae_sedis	o__Mortierellales	f__Mortierellaceae	g__Mortierella	s__alpina	Mortierellaceae	9	Saprotroph-Symbiotroph	Endophyte-Litter Saprotroph-Soil Saprotroph-Undefined Saprotroph	Possible	Microfungus	NULL	Saprobic in soil and thus frequenctly isolated from soil and material contaminated with soil such as hay or rotten silage and spoil tips (Cannon & Kirk 2007)	Cannon PF, Kirk PM. 2007. Fungal Families of the World. CAB International, Cambridge; Purahong W, et al. 2016. Molecular Ecology 25:4059-4074
SV2423	1	0	1	0.382949391	0.042957043	k__Fungi	p__Mortierellomycota	c__Mortierellomycotina_cls_Incertae_sedis	o__Mortierellales	f__Mortierellaceae	g__Mortierella	NA	Mortierellaceae	9	Saprotroph-Symbiotroph	Endophyte-Litter Saprotroph-Soil Saprotroph-Undefined Saprotroph	Possible	Microfungus	NULL	Saprobic in soil and thus frequenctly isolated from soil and material contaminated with soil such as hay or rotten silage and spoil tips (Cannon & Kirk 2007)	Cannon PF, Kirk PM. 2007. Fungal Families of the World. CAB International, Cambridge; Purahong W, et al. 2016. Molecular Ecology 25:4059-4074
SV2206	1	0	1	0.391532466	0.042957043	k__Fungi	p__Ascomycota	c__Lecanoromycetes	o__Lecanorales	f__Dactylosporaceae	g__Dactylospora	s__vrijmoediae	Dactylospora	13	Pathotroph	Lichen Parasite	Possible	NULL	NULL	Some species are non-lichenicolous	Esslinger TL. 2014. North Dakota State University (http://www.ndsu.edu/pubweb/~esslinge/chcklst/chcklst7.htm)
SV2058	1	0	1	0.374088699	0.043956044	k__Fungi	p__Ascomycota	c__Leotiomycetes	o__Leotiomycetes_ord_Incertae_sedis	f__Leotiomycetes_fam_Incertae_sedis	NA	NA	-	-	-	-	-	-	-	Unassigned	-
SV1995	1	0	1	0.382015836	0.043956044	k__Fungi	p__Mortierellomycota	c__Mortierellomycotina_cls_Incertae_sedis	o__Mortierellales	f__Mortierellaceae	g__Mortierella	s__fimbricystis	Mortierellaceae	9	Saprotroph-Symbiotroph	Endophyte-Litter Saprotroph-Soil Saprotroph-Undefined Saprotroph	Possible	Microfungus	NULL	Saprobic in soil and thus frequenctly isolated from soil and material contaminated with soil such as hay or rotten silage and spoil tips (Cannon & Kirk 2007)	Cannon PF, Kirk PM. 2007. Fungal Families of the World. CAB International, Cambridge; Purahong W, et al. 2016. Molecular Ecology 25:4059-4074
SV1408	1	0	1	0.39854774	0.043956044	k__Fungi	p__Ascomycota	c__Eurotiomycetes	o__Eurotiales	f__Trichocomaceae	g__Penicillium	s__bialowiezense	Eurotiales	7	Saprotroph	Undefined Saprotroph	Possible	Microfungus	NULL	NULL	Sterkenburg E, et al. 2015. New Phytologist 207:1145-1158
SV221	1	0	1	0.493702247	0.043956044	k__Fungi	p__Basidiomycota	c__Wallemiomycetes	o__Geminibasidiales	f__Geminibasidiaceae	g__Geminibasidium	NA	Geminibasidium	13	Saprotroph	Undefined Saprotroph	Probable	NULL	NULL	NULL	Tedersoo L, et al. 2014. Science 346:1256688
SV317	1	0	1	0.531482513	0.043956044	k__Fungi	p__Ascomycota	c__Leotiomycetes	o__Helotiales	f__Helotiales_fam_Incertae_sedis	g__Tetracladium	s__marchalianum	Tetracladium	13	Saprotroph	Undefined Saprotroph	Probable	NULL	NULL	NULL	Tedersoo L, et al. 2014. Science 346:1256688
SV836	1	0	1	0.48144852	0.043956044	k__Fungi	p__Ascomycota	c__Leotiomycetes	o__Helotiales	f__Hyaloscyphaceae	g__Cistella	NA	Cistella	13	Saprotroph	Undefined Saprotroph	Probable	NULL	NULL	NULL	Tedersoo L, et al. 2014. Science 346:1256688
SV519	1	0	1	0.529415997	0.044955045	k__Fungi	p__Basidiomycota	c__Microbotryomycetes	o__Leucosporidiales	NA	NA	NA	-	-	-	-	-	-	-	Unassigned	-
SV1380	1	0	1	0.384239443	0.044955045	k__Fungi	p__Ascomycota	c__Leotiomycetes	NA	NA	NA	NA	-	-	-	-	-	-	-	Unassigned	-
SV1349	1	0	1	0.416742712	0.044955045	k__Fungi	p__Basidiomycota	c__Microbotryomycetes	NA	NA	NA	NA	-	-	-	-	-	-	-	Unassigned	-
SV2128	1	0	1	0.353553391	0.044955045	k__Fungi	p__Ascomycota	c__Leotiomycetes	o__Leotiomycetes_ord_Incertae_sedis	f__Leotiomycetes_fam_Incertae_sedis	g__Leohumicola	NA	Leohumicola	13	Saprotroph	Undefined Saprotroph	Probable	NULL	NULL	NULL	Tedersoo L, et al. 2014. Science 346:1256688
SV21	1	0	1	0.39056072	0.045954046	k__Fungi	p__Ascomycota	c__Dothideomycetes	o__Pleosporales	f__Pleosporales_fam_Incertae_sedis	NA	NA	-	-	-	-	-	-	-	Unassigned	-
SV112	1	0	1	0.461428209	0.045954046	k__Fungi	p__Mortierellomycota	c__Mortierellomycotina_cls_Incertae_sedis	o__Mortierellales	f__Mortierellaceae	g__Mortierella	s__exigua	Mortierellaceae	9	Saprotroph-Symbiotroph	Endophyte-Litter Saprotroph-Soil Saprotroph-Undefined Saprotroph	Possible	Microfungus	NULL	Saprobic in soil and thus frequenctly isolated from soil and material contaminated with soil such as hay or rotten silage and spoil tips (Cannon & Kirk 2007)	Cannon PF, Kirk PM. 2007. Fungal Families of the World. CAB International, Cambridge; Purahong W, et al. 2016. Molecular Ecology 25:4059-4074
SV2304	1	0	1	0.379621013	0.045954046	k__Fungi	p__Basidiomycota	c__Exobasidiomycetes	o__Tilletiales	f__Tilletiaceae	g__Tilletia	s__puccinelliae	Tilletia	13	Pathotroph	Plant Pathogen	Probable	Smut	NULL	NULL	Tedersoo L, et al. 2014. Science 346:1256688
SV696	1	0	1	0.448174055	0.045954046	k__Fungi	p__Ascomycota	c__Leotiomycetes	o__Helotiales	f__Helotiales_fam_Incertae_sedis	g__Tetracladium	NA	Tetracladium	13	Saprotroph	Undefined Saprotroph	Probable	NULL	NULL	NULL	Tedersoo L, et al. 2014. Science 346:1256688
SV1964	1	0	1	0.381571213	0.045954046	k__Fungi	p__Ascomycota	c__Eurotiomycetes	o__Chaetothyriales	f__Herpotrichiellaceae	g__Cladophialophora	NA	Cladophialophora	13	Saprotroph	Undefined Saprotroph	Probable	Facultative Yeast	NULL	NULL	James TY, et al. 2006. Nature 443:818-822
SV1729	1	0	1	0.43780771	0.047952048	k__Fungi	p__Ascomycota	c__Sordariomycetes	o__Hypocreales	f__Clavicipitaceae	g__Metarhizium	s__carneum	Metarhizium	13	Pathotroph	Animal Pathogen	Probable	NULL	NULL	NULL	Tedersoo L, et al. 2014. Science 346:1256688
SV1132	1	0	1	0.352375358	0.047952048	k__Fungi	p__Ascomycota	c__Pezizomycetes	o__Pezizales	f__Pyronemataceae	g__Kotlabaea	NA	Kotlabaea	13	Saprotroph	Undefined Saprotroph	Probable	NULL	NULL	NULL	Tedersoo L, et al. 2014. Science 346:1256688
SV2150	1	0	1	0.394598334	0.047952048	k__Fungi	p__Basidiomycota	c__Agaricomycetes	o__Hymenochaetales	f__Schizoporaceae	g__Hyphodontia	s__arguta	Hyphodontia	13	Saprotroph	Undefined Saprotroph	Probable	Corticioid	White Rot	NULL	Tedersoo L, et al. 2014. Science 346:1256688
SV2275	1	0	1	0.379014998	0.050949051	k__Fungi	p__Ciliophora	NA	NA	NA	NA	NA	-	-	-	-	-	-	-	Unassigned	-
SV347	1	0	1	0.429381983	0.050949051	k__Fungi	p__Ascomycota	c__Sordariomycetes	o__Hypocreales	f__Nectriaceae	g__Nectria	s__ramulariae	Nectria	13	Pathotroph-Saprotroph-Symbiotroph	Animal Pathogen-Endophyte-Fungal Parasite-Lichen Parasite-Plant Pathogen-Wood Saprotroph	Possible	Microfungus	NULL	NULL	Hirooka Y, et al. 2012. Studies in Mycology 71:1-210; Tedersoo L, et al. 2014. Science 346:1256688
