# Supplementary material for: Climate-driven divergence in plant-microbiome interactions generates range-wide variation in bud break phenology
Source: Commun Biol. 2021 Jun 16;4:748. doi: 10.1038/s42003-021-02244-5 (PMC8209103; doi:10.1038/s42003-021-02244-5)
Supplement: Supplementary file 8 — Supplemental Data 6 [file 42003_2021_2244_MOESM8_ESM.csv]

Genotype	Population	q0	q1	q2
294	BL	0.492248062	0.347067905	0.289825774
289	BL	0.401852669	0.233537634	0.056107759
285	BL	0.361244019	0.204567491	0.24336585
283	BL	0.622222222	0.430867696	0.095835577
277	BL	0.331562168	0.236150938	0.566259513
274	BL	0.50877193	0.335391685	0.159976868
271	BL	0.467475193	0.335347454	0.402423499
267	BL	0.403701165	0.224585737	0.045083899
264	BL	0.384452671	0.245570087	0.216162653
260	BL	0.466024612	0.332531897	0.354677888
256	BL	0.552419355	0.395413957	0.270174266
253	BL
245	BL	0.464746773	0.318004882	0.304531048
619	SC	0.489226869	0.303467086	0.144211035
611	SC	0.525475285	0.371666639	0.397642984
610	SC	0.469837587	0.2752074	0.232803516
602	SC
7	GSD	0.424025457	0.297873031	0.336467695
29	GSD
25	GSD	0.467161017	0.299220343	0.240158249
21	GSD	0.652631579	0.510481292	0.511839185
15	GSD	0.554834523	0.40617229	0.356912227
12	GSD	0.834422658	0.660388682	0.659035991
10	GSD	0.589637306	0.586091896	0.907595618
133	IC	0.361785949	0.185662858	0.089139454
129	IC	0.402417962	0.264444496	0.381010428
122	IC	0.377031419	0.198871056	0.062028796
120	IC	0.375067458	0.250035843	0.330511411
118	IC	0.419017764	0.244303914	0.263557969
115	IC	0.483728627	0.301691114	0.113981991
107	IC	0.511299435	0.378373173	0.46409418
241	OC	0.491644679	0.342652028	0.179893045
240	OC	0.432894737	0.299962438	0.367242023
239	OC	0.531208499	0.372237681	0.38437202
236	OC	0.420340976	0.256867511	0.214025426
234	OC	0.406542056	0.241620729	0.279882274
230	OC	0.496774194	0.349776548	0.332100879
228	OC	0.477911647	0.332656896	0.361679206
224	OC	0.737226277	0.789682896	0.978649283
98	SJ	0.552007741	0.461615877	0.493442897
96	SJ	0.460493206	0.32088363	0.314001782
93	SJ	0.61463096	0.565837902	0.686642028
86	SJ	0.595698925	0.488394489	0.475004046
81	SJ	0.358208955	0.21035023	0.239928621
77	SJ	0.874680307	0.718976898	0.837733619
75	SJ	0.275615568	0.139960805	0.203463973
68	SJ	0.487581699	0.371277903	0.538384344
64	SJ	0.542976939	0.33855894	0.1946386
105	SJ	0.353321576	0.193077184	0.168626876
101	SJ	0.594427245	0.467960946	0.576390858
183	SMIG	0.535019455	0.378381839	0.29756916
180	SMIG	0.866666667	0.613882046	0.57087843
174	SMIG	0.370588235	0.230238937	0.382948441
168	SMIG	0.457959184	0.307661651	0.358025267
164	SMIG	0.502762431	0.370299794	0.379475543
163	SMIG	0.902173913	0.731931954	0.691051958
159	SMIG	0.404126214	0.226240536	0.197784602
155	SMIG	0.445843829	0.267452368	0.234448958
152	SMIG	0.562043796	0.445548005	0.709872929
149	SMIG	0.829721362	0.605264425	0.489360595
145	SMIG	0.390496996	0.255361977	0.360761202
142	SMIG	0.355495979	0.204016171	0.19494824
134	SMIG	0.490461538	0.351035757	0.416470817
424	SNR	0.773927393	0.710717431	0.862692718
420	SNR	0.383043922	0.234242622	0.225256483
413	SNR	0.504750594	0.33442322	0.266081956
409	SNR	0.423205902	0.318504684	0.819302596
405	SNR	0.487565938	0.321481036	0.247934813
399	SNR	0.525823906	0.361590685	0.330716961
396	SNR	0.559449312	0.41918507	0.403577286
394	SNR	0.526476578	0.391943354	0.429896967
392	SNR	0.288437103	0.138513076	0.065745949
385	SNR	0.502860776	0.35167537	0.274935407
383	SNR	0.415532426	0.237759033	0.084317989
381	SNR	0.665579119	0.603844082	0.800049968
378	SNR	0.851428571	0.665173988	0.613450919
364	WR	0.249482402	0.119571805	0.052902076
360	WR	0.396763754	0.251125869	0.238459638
356	WR	0.345961003	0.231694136	0.336973318
353	WR	0.430805317	0.302550732	0.465401426
349	WR	0.402887139	0.279856863	0.429599225
345	WR	0.43615495	0.28596016	0.31221698
341	WR	0.393576483	0.255487327	0.276386358
335	WR	0.435401252	0.263654605	0.228912122
327	WR	0.450624291	0.311772356	0.304416692
315	WR	0.46772229	0.310216261	0.315391875
550	YEL	0.595900439	0.437604445	0.390206438
531	YEL	0.462455304	0.330660245	0.356430756
545	YEL
249	BL	0.413929041	0.221779177	0.091127087
504	SHO	0.566872918	0.45200199	0.469181375
112	IC	0.237677985	0.123121097	0.160794537
137	SMIG	0.425010052	0.324360859	0.39933485
171	SMIG	0.476258993	0.324715372	0.335537706
189	DOL	0.235480465	0.123055179	0.091951912
19	GSD	0.468010857	0.410262389	0.501501601
2	GSD	0.472252448	0.351235307	0.38132999
209	DOL	0.583247156	0.554973704	0.840430151
220	OC	0.496641644	0.424382939	0.549962682
280	BL	0.480972516	0.325361888	0.264477689
301	OGC	0.264433357	0.131150997	0.099231127
320	WR	0.355885399	0.19922857	0.175796966
37	PK	0.43144208	0.280090122	0.325340925
370	OGC	0.339650146	0.211168401	0.218780676
404	SNR	0.513145966	0.376306108	0.338092009
416	SNR	0.684111268	0.667561664	0.910863294
523	SHO	0.454096742	0.302742969	0.197075122
535	YEL	0.394436519	0.210908909	0.140518274
60	PK	0.585330073	0.507690717	0.673355423
606	SC	0.403193613	0.292381556	0.537766234
627	SC	0.401628223	0.295996654	0.415693374
644	LEX	0.376780319	0.259075864	0.454486
653	LEX	0.485086342	0.359637801	0.331430939
87	SJ	0.303809834	0.174642834	0.172418019
500	SHO	0.355268312	0.245676414	0.281107427
508	SHO	0.30494981	0.148467258	0.104717887
511	SHO	0.399758939	0.270561863	0.252351035
514	SHO	0.481120585	0.365906126	0.50316151
517	SHO	0.377741001	0.239488701	0.273314367
520	SHO	0.429787234	0.300009496	0.312086828
526	SHO	0.330243337	0.200339984	0.221213249
538	YEL	0.434983969	0.329785216	0.30412606
540	YEL
548	YEL	0.343351548	0.228641685	0.391758159
304	OGC	0.277943368	0.147961331	0.191671199
307	OGC	0.384774728	0.273809586	0.359791007
310	OGC	0.455523673	0.347809751	0.221711986
312	OGC	0.336276674	0.203155108	0.181479176
193	DOL	0.259149723	0.160676435	0.138122104
196	DOL	0.449520154	0.381749196	0.632228536
200	DOL	0.460499662	0.391024303	0.442818795
202	DOL	0.320439894	0.188429171	0.158511478
204	DOL	0.348392037	0.209174607	0.293241234
213	DOL	0.532333646	0.406030357	0.295762788
