# Supplementary material for: Climate-driven divergence in plant-microbiome interactions generates range-wide variation in bud break phenology
Source: Commun Biol. 2021 Jun 16;4:748. doi: 10.1038/s42003-021-02244-5 (PMC8209103; doi:10.1038/s42003-021-02244-5)
Supplement: Supplementary file 9 — Supplemental Data 7 [file 42003_2021_2244_MOESM9_ESM.csv]

Genotype	Population	q0	q1	q2
294	BL	0.504928806	0.347445272	0.397060262
289	BL	0.523934426	0.415056755	0.633105327
285	BL	0.532356532	0.448615203	0.654690913
283	BL	0.509621353	0.357932224	0.415447154
277	BL	0.464203233	0.307781773	0.244295388
274	BL	0.641881639	0.520400306	0.423297228
271	BL	0.546623794	0.40937126	0.436902535
267	BL	0.456953642	0.318014389	0.253675923
264	BL	0.534264804	0.414658852	0.496644537
260	BL	0.573648229	0.415888745	0.357367302
256	BL	0.763197587	0.659844591	0.599887324
253	BL	0.932642487	0.89560833	0.907198329
245	BL	0.38778135	0.196989208	0.08254902
624	SC
619	SC	0.449291167	0.294697119	0.144425953
611	SC	0.587822014	0.476681361	0.602254531
610	SC	0.587885343	0.401711841	0.273391284
602	SC	0.519915029	0.366591438	0.447263894
7	GSD	0.512633352	0.37277338	0.398922984
25	GSD	0.67115903	0.625417828	0.847065885
21	GSD	0.437168142	0.298835275	0.249896898
15	GSD	0.523863636	0.361645961	0.314619959
12	GSD	0.758917589	0.662376672	0.71532994
10	GSD	0.770558376	0.678236876	0.738509813
133	IC	0.498262682	0.360861789	0.491359716
129	IC	0.902735562	0.743476393	0.896039316
122	IC	0.72504957	0.643193053	0.759012353
120	IC	0.937198068	0.870224379	0.855001743
118	IC	0.566252028	0.425720777	0.421368905
115	IC	0.85483871	0.723051212	0.67104044
107	IC	0.666866387	0.572894528	0.637951986
241	OC	0.700854701	0.573729429	0.753777486
240	OC	0.657142857	0.585858602	0.922343902
239	OC	0.582850521	0.437921366	0.409224388
236	OC	0.701764371	0.637860716	0.786185478
234	OC	0.545175169	0.424803511	0.455067022
230	OC	0.41586748	0.257658613	0.322370085
228	OC	0.707609347	0.618722797	0.65059163
224	OC	0.502590674	0.383314312	0.424324647
98	SJ	0.476661952	0.352189037	0.545819206
96	SJ	0.526821005	0.343720319	0.157920801
93	SJ	0.59211337	0.46504504	0.389811946
86	SJ	0.673228346	0.559112808	0.66008649
81	SJ	0.513095238	0.361058509	0.361428632
77	SJ
75	SJ	0.591674048	0.517437379	0.561260708
68	SJ	0.643573817	0.592931426	0.743534842
64	SJ	0.527480916	0.466897849	0.568816866
105	SJ	0.397326853	0.284779838	0.571883579
101	SJ	0.576614804	0.502063758	0.547868282
183	SMIG	0.526435045	0.412563317	0.459802835
180	SMIG	0.658057851	0.536015012	0.519070837
174	SMIG	0.559921415	0.505733802	0.886734307
168	SMIG	0.717851329	0.664841205	0.775873073
164	SMIG	0.661995754	0.575883949	0.697898153
163	SMIG	0.38948626	0.290964788	0.40230206
159	SMIG	0.626666667	0.529954425	0.607931076
155	SMIG	0.548484848	0.48882275	0.597615952
152	SMIG	0.335839599	0.212906006	0.267270968
149	SMIG	0.541647059	0.411116783	0.469955178
145	SMIG	0.586304271	0.493878412	0.470705806
142	SMIG	0.35626703	0.230856009	0.244391576
134	SMIG	0.480017961	0.369418202	0.368033649
424	SNR	0.631164525	0.552772822	0.60501046
413	SNR	0.568831169	0.468461738	0.366662737
409	SNR	0.35733882	0.221350775	0.234412028
405	SNR	0.317798313	0.196893694	0.242061145
399	SNR	0.464249748	0.305332141	0.386311688
396	SNR	0.605614973	0.482866625	0.599856649
394	SNR	0.428863869	0.252787907	0.087241027
392	SNR	0.570397112	0.431214885	0.652913397
385	SNR	0.484220907	0.331516511	0.278851871
383	SNR
381	SNR	0.718726869	0.635019431	0.653247018
364	WR	0.454942654	0.277315337	0.233579798
360	WR	0.684210526	0.55536877	0.567737005
356	WR	0.620779221	0.481418938	0.41611642
353	WR	0.777421938	0.766470371	0.937641585
349	WR	0.427565982	0.263329338	0.346160786
345	WR	0.514672686	0.386649516	0.451955223
341	WR	0.570781427	0.393782641	0.316076894
335	WR	0.733875654	0.629148253	0.600747325
327	WR	0.733766234	0.658070831	0.73243013
317	WR	0.667582418	0.552047391	0.534411552
315	WR	0.395228216	0.265093293	0.269028731
550	YEL	0.732193732	0.665119298	0.954953196
531	YEL	0.418859649	0.256380419	0.220999401
545	YEL
112	IC	0.865410498	0.745704365	0.855043656
220	OC	0.602144133	0.474850855	0.470866392
249	BL	0.623749166	0.526350386	0.626096565
320	WR	0.620519159	0.497088517	0.513130891
504	SHO	0.675946548	0.541262876	0.447392203
137	SMIG	0.651162791	0.549977469	0.630270484
171	SMIG	0.706374759	0.626055586	0.786215291
189	DOL	0.62225097	0.52179046	0.494463195
19	GSD	0.697050938	0.621781147	0.822415514
2	GSD	0.613871636	0.500434313	0.604399957
209	DOL	0.640874188	0.520252702	0.609636491
280	BL	0.694618273	0.599254209	0.593090803
301	OGC	0.530637255	0.365601947	0.316075947
37	PK	0.55261708	0.406069242	0.355647276
370	OGC	0.705185185	0.587371267	0.559614242
404	SNR	0.875502008	0.770480166	0.807316278
416	SNR	0.37032967	0.226273641	0.207647364
523	SHO	0.659934853	0.532988414	0.538549209
535	YEL	0.586694975	0.482061914	0.547768154
60	PK	0.384615385	0.238584636	0.2204531
606	SC	0.621390374	0.517161029	0.539798469
627	SC	0.619946092	0.449145721	0.356067095
644	LEX	0.531400966	0.351561851	0.209754516
653	LEX	0.586584531	0.499624696	0.514693811
87	SJ	0.457659987	0.327650194	0.370383115
500	SHO	0.648671808	0.584020716	0.605622168
508	SHO	0.561351947	0.476837123	0.541208705
511	SHO	0.68329718	0.598505312	0.616082254
514	SHO	0.71756487	0.64194578	0.662335349
517	SHO	0.507930053	0.417780815	0.537707657
520	SHO	0.493615469	0.39902614	0.381067009
526	SHO	0.550751191	0.477785803	0.55445232
538	YEL	0.590909091	0.481392489	0.590354491
540	YEL	0.620236531	0.573357253	0.77083003
548	YEL	0.458262351	0.288871527	0.25386094
304	OGC	0.432530999	0.27889604	0.232214629
307	OGC	0.467446964	0.330662751	0.373814151
310	OGC	0.480570975	0.394438634	0.509105103
312	OGC	0.386640976	0.258448558	0.242139955
193	DOL	0.420060332	0.335395687	0.377956329
196	DOL	0.330729167	0.203889585	0.142980003
200	DOL	0.411980889	0.296452313	0.271300094
202	DOL	0.471068249	0.41186107	0.586622
204	DOL	0.465023847	0.338093579	0.391566117
213	DOL
