# Supplementary material for: Climate-driven divergence in plant-microbiome interactions generates range-wide variation in bud break phenology
Source: Commun Biol. 2021 Jun 16;4:748. doi: 10.1038/s42003-021-02244-5 (PMC8209103; doi:10.1038/s42003-021-02244-5)
Supplement: Supplementary file 10 — Supplemental Data 8 [file 42003_2021_2244_MOESM10_ESM.csv]

Watershed	Genotype	Soil.N.turnover	Soil.C.turnover	Soil.pH.turnover
GSD	1	0.031	0.181	0.69
GSD	2	-0.02	0.009	0.66
GSD	3	0.186	3.227	0.26
GSD	4	0.32	2.156	1.54
GSD	5	0.016	0.226	1.23
GSD	6	0.034	0.799	0.71
GSD	7	0.043	1.192	0.12
GSD	8	0.097	1.889	0.13
GSD	9	0.029	-0.146	0.72
GSD	10	0.028	0.117	1.48
GSD	11	0.112	2.28	0.64
GSD	12	-0.059	-0.856	0.18
GSD	13	0.07	0.71	0.17
GSD	14	0.025	0.346	-0.04
GSD	15	0.005	0.089	-0.07
GSD	16	0.033	0.242	-0.2
GSD	17	0.074	1.227	0.46
GSD	18	-0.05	-1.489	1.14
GSD	19	0.164	2.511	-0.38
GSD	20	0.072	0.814	0.39
GSD	21	0.12	2.275	0.05
GSD	22	0.049	0.864	-0.16
GSD	23	0.011	1.124	0.85
GSD	24	0.14	3.234	0.33
GSD	25	0.039	1.11	0.19
GSD	26	0.003	0.17	0.06
GSD	27	0.238	6.867	0.61
GSD	28	0.086	1.359	-0.09
GSD	29	0.131	3.16	0.51
GSD	30	0.162	2.585	1
PK	31	0	0.688	0.18
PK	32	0.089	1.496	1.01
PK	33	-0.136	-3.194	0.1
PK	34	0.229	4.806	-0.96
PK	35	0.146	1.818	0.11
PK	36	-0.058	-1.237	1.05
PK	37	-0.041	0.306	-0.07
PK	38	0.088	2.595	-0.11
PK	39	0.091	2.691	0.67
PK	40	0.023	0.786	-0.34
PK	41	-0.095	-1.664	0.16
PK	42	0.263	5.608	0.01
PK	43	0.28	6.113	-0.34
PK	44	-0.248	-5.663	-0.1
PK	45	-0.026	-0.446	0.07
PK	46	0.064	2.461	-0.1
PK	47	0.376	8.865	0.05
PK	48	0.029	1.048	0.34
PK	49	0.184	3.965	-0.04
PK	50	0.575	13.852	0.45
SJ	51	-0.028	-1.3	-0.33
SJ	52	-0.069	-0.507	-0.51
SJ	53	-0.025	1.581	-0.29
SJ	54	-0.475	-10.396	0.02
SJ	55	0.116	3.281	0.29
SJ	56	-0.661	-10.824	0.21
SJ	57	-0.088	-1.097	0.22
SJ	58	-0.4	-5.653	0.32
SJ	59	0.338	9.15	-0.03
SJ	60	0.185	3.054	-0.18
SJ	61		-0.4575
SJ	62	-0.014	0.09
SJ	63	0.102	1.916	-0.63
SJ	64	0.026	0.261	-0.08
SJ	65	-0.002	-0.039	-0.18
SJ	66	-0.002	0.245	0.11
SJ	67	0.25	4.215	0.99
SJ	68	0.181	4.064	-0.08
SJ	69	0.402	9.079	0.53
SJ	70	0.141	2.489	0.21
SJ	71	0.125	3.539	-0.05
SJ	72	0.209	3.68	0.27
SJ	73	-0.064	0.597	0.45
SJ	74	0.01325
SJ	75	-0.108	-0.849	0.87
SJ	76	0.016	0.921	-0.16
SJ	77	-0.017	0.177	0.02
SJ	78	0.017	0.662	0.44
SJ	79	0.034	0.544	-0.35
SJ	80	0.012	1.966	0.01
SJ	81		0.0265	0.1
SJ	82	-0.043	-0.232	0.89
SJ	83	0.111	1.857	0.24
SJ	84	-0.088	-1.128	0.81
SJ	85	-0.091	-0.729	0.11
SJ	86	0.147	3.16	0.16
SJ	87	-0.02	0.254	0
SJ	88	-0.073	-0.684	0.22
SJ	89	-0.055	-1.089	-0.15
SJ	90	0.038	0.995	0.34
SJ	91	0.114	3.527	1.29
SJ	92	0.031	1.785	0.29
SJ	93	0.136	4.174	0.25
SJ	94	0.133	2.89	0.75
SJ	95	-0.06	-0.925	0.4
SJ	96	0.016	0.957	0.94
SJ	97	0.056	1.03	1
SJ	98	0.116	0.037	0.23
SJ	99	0.196	4.655	0.3
SJ	100	0.039	1.062	0.91
SJ	101	0.014	0.872	1.25
SJ	102	-0.108	-1.967	0.03
SJ	103	0.037	0.727	1.08
SJ	104	-0.081	-1.501	0.62
SJ	105	-0.024	-0.141	0.3
SJ	106	0.012	-0.03	-0.19
IC	107	0.199	3.448	0.16
IC	108	0.148	2.986	0.56
IC	109	-0.186	-2.342	0.54
IC	110	-0.056	-0.849	1.07
IC	111	0.043	1.341	-0.04
IC	112	-0.121	-1.788	0.89
IC	113	-0.006	-0.087	0.66
IC	114	-0.027	-0.482	0.12
IC	115	0.043	1.399	-0.34
IC	116	-0.192	-2.404	0.46
IC	117	0.048	1.322	0.44
IC	118	0.046	0.472	0.6
IC	119	0.104	1.142	0.09
IC	120	-0.061	-0.508	0.37
IC	121	0.03	0.589	0.02
IC	122	-0.009	0.429	0.1
IC	123	0.083	1.044	0.76
IC	124	0.126	1.659	0.4
IC	125	-0.003	0.785	0.24
IC	126	-0.102	-1.664	0.51
IC	127	0.024	0.646	0.44
IC	128	-0.015	0.353	0.91
IC	129	0.106	2.524	-0.07
IC	130	0.175	2.764	-0.11
IC	131	0.02	0.844	-0.01
IC	132	-0.048	-0.487	0.99
IC	133	0.055	1.466	0.03
SMIG	134	0.031	1.486	0.11
SMIG	135	0.151	2.345	0.26
SMIG	136	0.062	1.663	0.24
SMIG	137	-0.077	-2.669	-0.05
SMIG	138		-0.96575
SMIG	139	-0.031	-3.198	0.24
SMIG	140	0.02	0.341	0.69
SMIG	141	-0.125	-4.045	-0.05
SMIG	142	-0.027	-0.057	0.48
SMIG	143	0.259	5.202	0.84
SMIG	144	0.016	0.663	0.47
SMIG	145	0.02	0.822	0.16
SMIG	146	0.149	3.375	-0.04
SMIG	147		-0.03675	0.02
SMIG	148	0.14	4.193
SMIG	149	0.027	0.705	-0.35
SMIG	150	-0.024	0.343
SMIG	151	0.117	-0.638	0.22
SMIG	152	-0.11	-2.196	-0.59
SMIG	153	0.033	0.742	-0.21
SMIG	154		-0.7095
SMIG	155	0.337	9.601
SMIG	156	0.058	1.438	0.45
SMIG	157	-0.158	-2.597	0.32
SMIG	158	0.065	1.717	-0.14
SMIG	159	-0.074	-1.869	-0.17
SMIG	160	0.082	2.178	0.63
SMIG	161	0.295	2.751	0.17
SMIG	162	-0.033	-0.369	0.64
SMIG	163	0.019	0.474	0.66
SMIG	164	-0.138	-3.16	-0.01
SMIG	165	-0.066	-1.324	0.13
SMIG	166	-0.079	-1.254	0.07
SMIG	167	0.022	0.453	-0.06
SMIG	168	-0.056	-1.285	-0.25
SMIG	169	0.094	2.509	0.41
SMIG	170	0.067	0.545	0.94
SMIG	171	0.178	6.024	0.12
SMIG	172	0.002	-0.076	-0.36
SMIG	173	-0.018	-1.004	-0.08
SMIG	174	-0.171	-3.564	-0.61
SMIG	175	0.012	1.115	0.26
SMIG	176	0.214	5.324	-0.17
SMIG	177		-1.30975	0.45
SMIG	178	0.114	2.391
SMIG	179	-0.086	-1.286	-1.2
SMIG	180	0.087	2.075	0.73
SMIG	181	0.514	10.442	-0.28
SMIG	182	-0.044	-0.487	0.63
SMIG	183	0.088	1.025
DOL	184	0.081	1.328	-0.21
DOL	185	0.327	6.285	-1.81
DOL	186	0.041	1.06	-0.39
DOL	187	0.082	1.109	-0.5
DOL	188		0.367
DOL	189	-0.032	0.019	0.66
DOL	190	-0.053	-0.72	0.68
DOL	191	0.146	3.349	0.85
DOL	192	-0.076	-2.068	0.13
DOL	193	0.008	0.451	1.28
DOL	194	0.09	2.067	0.77
DOL	195	0.007	0.437	-0.1
DOL	196	0.024	0.521	-0.35
DOL	197	0.142	3.54	-0.47
DOL	198	0.093	1.725	0.13
DOL	199	-0.069	-2.021	0.85
DOL	200	-0.008	0.999	-0.48
DOL	201	0.404	7.852	0.97
DOL	202	-0.026	-0.638	-0.3
DOL	203	-0.007	0.808	0.66
DOL	204	0.115	1.871	0.97
DOL	205	0.114	1.495	0.3
DOL	206	0.317	5.867	0.46
DOL	207	-0.03	-0.685	0.59
DOL	208	0.093	2.103	-0.31
DOL	209	0.096	1.729	0.16
DOL	210	0	0.357	0.62
DOL	211	0.046	1.087	1.18
DOL	212	0.102	2.97	0.29
DOL	213	-0.197	-5.833	0.16
OC	220	0.189	5.031	-0.4
OC	221		-2.049
OC	222	-0.009	0.933	-0.12
OC	223	-0.322	-8.327	-0.92
OC	224	0.288	5.447	1.19
OC	225	-0.062	-0.778	0.08
OC	226	-0.037	-0.462	0.16
OC	227	-0.193	-4.84	-0.52
OC	228	0.336	7.645	-0.31
OC	229	0.07425	1.4995
OC	230	0.1	2.44	0.13
OC	231	0.054	0.753	-0.1
OC	232	0.176	2.843	-0.16
OC	233	-0.033	-0.375	-0.76
OC	234	0.097	1.103	-0.06
OC	235	0.016	0.178	-1.07
OC	236	0.015	0.152	-0.07
OC	237	0.501	15.076	-0.1
OC	238	0.003	-0.412	-0.17
OC	239	-0.009	-0.184	-0.5
OC	240	-0.01	0.149	0.36
OC	241	0.138	2.974	-0.98
OC	242	0.10425	2.3985
OC	243	0.01925	-0.0855
OC	244	0.208	4.991
BL	245	-0.072	-2.272	0.16
BL	246	0.044	1.002	0.62
BL	247	0.094	2.05	0.61
BL	248	-0.004	0.109	0.23
BL	249	-0.028	-0.142	0.18
BL	250	0.02	0.748	0.07
BL	251	0.012	0.346	0.2
BL	252	0.213	5.029
BL	253	0.209	4.599	0.28
BL	254	0.037	0.773	-0.15
BL	255	0.026	0.349	-0.16
BL	256	-0.346	-5.849	0.77
BL	257	-0.142	-2.462	-0.28
BL	258	0.095	2.175	0.34
BL	259	-0.123	-2.49	0.78
BL	260	0.035	0.976	0.2
BL	261	0.086	1.615	0.22
BL	262	0.044	0.856	0.03
BL	263	0.043	0.966	-0.2
BL	264	0	-0.112	-0.32
BL	265	0.276	5.755	-0.23
BL	266	0.153	4.13	-0.19
BL	267	-0.068	-1.682	0.46
BL	268	0.012	0.093	0.37
BL	269	-0.041	-0.744	0.47
BL	270	0.19	3.882	-0.28
BL	271	0.097	2.741	0.83
BL	272	0.021	0.485	-0.06
BL	273	0.013	0.296	0.45
BL	274	0.098	2.076	1.06
BL	275	0.075	2.813	-0.15
BL	276	-0.002	-0.028	0.25
BL	277	0.01	0.219	0.26
BL	278	0.139	2.898	0.17
BL	279	0.084	1.649	-0.41
BL	280	0.006	0.132	1.62
BL	281	-0.013	-0.171	0.08
BL	282	-0.144	-3.145	-0.1
BL	283	0.157	3.024	0.23
BL	284	0.026	0.481	0.03
BL	285	-0.039	-0.836	0.69
BL	286	0.011	0.176	0.99
BL	287	-0.01	0	-0.06
BL	288	0.053	0.842	-0.9
BL	289	0.02	0.322	-0.05
BL	290	0.0175	0.37025	-0.8
BL	291	-0.01	-0.135	0
BL	292	0.044	0.444	-0.34
BL	293	0.117	1.614	-0.46
BL	294	0.001	0.14	0.24
OGC	295	0.013	0.908	0.15
OGC	296	0.15	2.094	0.34
OGC	297	0.171	2.342
OGC	298	0.049	0.414
OGC	299	0.2	2.805	-0.3
OGC	300	0.079	1.58	0.19
OGC	301	0.053	1.969	0.13
OGC	302	0.244	5.375	0.2
OGC	303	-0.03	-0.901	-0.09
OGC	304	0.2993	3.7535	0.41
OGC	305	0.123	2.141	0.24
OGC	306	0.044	0.767	-0.05
OGC	307	0.108	2.065	-0.07
OGC	308	-0.089	0.311	1.01
OGC	Beaver	-0.023	0.86725	0
OGC	309	-0.205	-0.943	1
OGC	310	0.309
OGC	311	0.21	2.997	-0.31
OGC	312	-0.109	-2.16	0.47
OGC	313	-0.069	-0.828	0.74
OGC	314	0.087	2.2	0.78
WR	315	0.01	0.039	-0.42
WR	316	0.074	1.006	0.45
WR	317	-0.065	-1.019	0.25
WR	318	0.1093	1.9035
WR	319	0.338	6.461	0.16
WR	320	0.091	1.165	-0.89
WR	321	0.057	0.96	0.53
WR	322	0.026	0.493	-0.46
WR	323	-0.11	-2.053	1.01
WR	324	-0.14	-1.812	0.25
WR	325	0.018	1.757	0.16
WR	326	-0.077	-0.728	0.5
WR	327	-0.477	-8.396	0.54
WR	328	0.403	5.715	-0.33
WR	329	0.113	2.962	0
WR	330	0.125	3.127	0
WR	331	0.017	1.029	1.01
WR	332	0.238	5.478	0.27
WR	333	-0.12	-2.363	-0.12
WR	334	-0.305	-4.212	-0.14
WR	335	0.236	5.879	0.32
WR	336	-0.004	0.317	0.13
WR	337	0.038	1.243	0.18
WR	338	0.158	3.147	0.22
WR	339	0.075	2.971	0.16
WR	340	0.096	2.34	0.15
WR	341	0.096	2.562	0.05
WR	342	0.355	4.904	0.06
WR	343	0.02	0.886	-0.22
WR	345	0.066	0.941	0.27
WR	346	-0.056	-0.353	0.7
WR	347	0.036	0.973	1.34
WR	348
WR	349	-0.12	-0.94	0.37
WR	350	-0.043	-3.628	0.86
WR	351	-0.004	0.535	1.39
WR	352	0.067	2.048	0.12
WR	353	0.895	14.956	0.67
WR	354	0.136	-2.421	-0.2
WR	355	0.46025	8.8735	-0.15
WR	356	-0.001	0.685	0.15
WR	357	0.263	6.531	-0.06
WR	358	-0.194	-2.96	-0.03
WR	359	0.215	1.968	-0.28
WR	360	0.033	0.595	-0.63
WR	361	-0.024	0.156	0.3
WR	362	-0.062	-0.472	0.65
WR	363	-0.019	-0.061	0.16
WR	364	0.079	0.58	-0.02
OGC	365	0.184	1.849	-0.51
OGC	366	-0.023	0.427	0.13
OGC	367	0.093	2.481	0.09
OGC	368	0.23	3.161
OGC	369	-0.167	-0.377	-0.31
OGC	370	0.103	1.002	-0.42
OGC	371	0.116	0.318
OGC	372	-0.052	-1.89	0.23
OGC	373	-0.013	-0.122
OGC	374	-0.03175	-0.38
SNR	375	-0.083	-0.619	0.35
SNR	376	0.021	1.094	0.15
SNR	377	-0.166	-1.568
SNR	378	0.055	0.828	-0.71
SNR	379	0.58575	1.37375
SNR	380	0.222	5.762	0.08
SNR	381	-0.045	0.474	0.63
SNR	382	-0.015	-0.228	0.25
SNR	383	-0.101	-0.92	0.17
SNR	384	0.08	1.938	-0.49
SNR	385	0.037	0.368	-0.26
SNR	386	-0.008	0.014	0.02
SNR	387	0.007333	0.63992
SNR	388	0.077	3.126	-0.83
SNR	389	0.006	0.2565
SNR	390	0.024	0.694	0.08
SNR	391	0.0375	0.834	0
SNR	392	0.009	0.482	0.38
SNR	393	0.111	1.903	-0.05
SNR	394	0.527	7.988	-0.59
SNR	395	0.023	0.6	0.6
SNR	396	0.025	0.936	0.5
SNR	397	0.059	0.371	0.21
SNR	398	-0.026	-0.021	0.31
SNR	399	0.052	1.416	0.53
SNR	400	0.035	1.041	-0.02
SNR	401	-0.019	-0.336	1.5
SNR	402	-0.209	-2.625	0.51
SNR	403	0.557	9.314	0.46
SNR	404	0.202	3.306	0.39
SNR	405	0.014	0.531	0.72
SNR	406	0.043	0.996	0.21
SNR	407	0.241	5.51	-0.19
SNR	408	-0.004	0.306	0.25
SNR	409	0.048	1.58	0.22
SNR	410	-0.048	-0.533	1.26
SNR	411	0.033	0.671	0.32
SNR	412	0.171	2.633	-0.2
SNR	413	0.057	1.487	0.88
SNR	414	0.218	3.977	-0.17
SNR	415	0.185	-4.795	-0.65
SNR	416	-0.051	7.752	0.62
SNR	417	0.00775	0.7105
SNR	418	0.00775	0.7105
SNR	419	0.004	0.272	-0.31
SNR	420	-0.107	-0.387	0.21
SNR	421	-0.055	0.319	0.45
SNR	422	0.045	0.621	-0.56
SNR	423	0.10275	1.3483
SNR	424	0.297	1.986	-0.68
GVR	475	0.124	2.467	0.08
GVR	476	0.277	4.112	-0.37
GVR	477	-0.001	0.486	0.33
GVR	478	0.054	1.899	0.21
GVR	479	0.066	1.539	0.03
GVR	480	0.051	0.893	-0.1
GVR	481	0.057	1.181	-0.27
GVR	482	-0.01	-0.143	0.37
GVR	483	0.053	0.739	0.03
GVR	484	0.1	2.087	-0.27
GVR	485	-0.353	-3.674	0.44
GVR	486	0.827	11.831	0.68
GVR	487	0.179	3.257	0.01
GVR	488	-0.016	-1.402	0.56
GVR	489	0.079	2.889	0.36
GVR	490	0.904	10.931	-0.18
GVR	491	0.059	-1.351	0.25
GVR	492	0.054	1.12	0.07
GVR	493	0.054	2.037	-0.25
GVR	494	-0.128	-1.924	0.04
GVR	495	0.317	-1.093	0.14
GVR	496	0.031	0.187	-0.24
GVR	497
GVR	498	0.454	8.518	0.72
GVR	499
SHO	500	0.008	0.44	0.23
SHO	501	0.058	1.008	-0.5
SHO	502	-0.003	-0.039	1.13
SHO	503	-0.319	-5.875	1.09
SHO	504	0.069	1.759	0.45
SHO	505	-0.013	-0.241	0.25
SHO	506	-0.009	-0.598	-0.39
SHO	507	0.06	1.001	0.35
SHO	508	-0.024	-0.392	0.24
SHO	509	0.078	1.73	-0.75
SHO	510	0.008	-0.068	1.17
SHO	511	0.008	0.034	0.28
SHO	512	-0.009	-0.06	0.32
SHO	513	0.054	1.761	-0.37
SHO	514	0.043	0.522	-1.13
SHO	515	-0.091	-1.413	0.83
SHO	516	0.241	4.19	1.19
SHO	517	-0.003	-0.036	-0.37
SHO	520	0.168	3.745	0.3
SHO	521	0.165	-3.558	1.07
SHO	522	-0.275	-5.165	0.67
SHO	523	0.053	1.348	0.02
SHO	524	-0.1405	-3.79475	-0.12
SHO	525	-0.01	0.046	-0.02
SHO	526	0.447	6.267	0.06
YEL	530	0.218	3.821	0.08
YEL	531	-0.145	-3.232	-0.1
YEL	532	-0.334	-4.187	0.62
YEL	533	-0.133	-0.98	0.24
YEL	534	0.213	3.196	0.17
YEL	535	0.022	0.532	0.24
YEL	536	0.096	1.311	-0.41
YEL	537	0.249	6.755	-0.7
YEL	538	-0.061	-0.863	0.65
YEL	539	0.027	2.607	-0.04
YEL	540	0.065	1.096	0.68
YEL	541	-0.068	-0.752	0.5
YEL	542	0.07	0.952	0.27
YEL	543	0.138	2.251	0.13
YEL	544	0.022	0.462	0.17
YEL	545	0.049	0.77	-0.12
YEL	546	-0.072	-0.947	0.14
YEL	547	0.048	0.734	0.5
YEL	548	0.008	0.919	0.23
YEL	549	-0.003	0.198	-0.09
YEL	550	0.11	1.736	-0.06
YEL	551	-0.038	0.204	0.07
YEL	552	-0.043	-0.309	-0.06
YEL	553	0.063	1.012	-0.39
YEL	554	0.05	0.416	1.65
YEL	555	0.226	3.588	0.45
YEL	556	0.848	18.511	0.17
YEL	557	0.3	6.365	0.39
YEL	558	-0.085	-0.729	0.18
YEL	559	0.054	1.722	-0.3
LOG	560	0.049	0.942	0.09
LOG	561	0.088	2.847	0.05
LOG	562	0.122	2.665	-0.67
LOG	563	0.047	8.204	0.85
LOG	564	-0.168	3.046	1.29
LOG	565	-0.181	3.207	1.54
LOG	566	0.119	2.248	-0.68
LOG	567	-0.007	0.321	0.96
LOG	568	-0.497	-4.814	0.4
LOG	569	-0.374	-2	0.27
LOG	570	0.053	1.093	-0.88
LOG	571	0.183	2.533	-1.06
LOG	572	0.061	1.089	0.43
LOG	573	0.185	3.081	-0.59
LOG	574	-0.077	-3.827	0.24
LOG	575	-0.287	-5.504	0.95
LOG	576	0.217	3.05	-0.49
LOG	577	-0.297	-3.241	0.18
LOG	578	0.172	1.043	-0.36
LOG	579	-0.007	-0.268	0.29
LOG	580	0.055	2.928	-0.14
LOG	581	0.058	3.272	0.07
LOG	582	-0.151	-1.052	-0.34
LOG	583	0.026	-0.292	0.01
LOG	584	0.136	1.655	0.28
LOG	585	-0.339	-5.231	0.54
LOG	586
LOG	587
SNC	601	0.334	3.372
SNC	602	0.377	6.18
SNC	603	0.048	0.62
SNC	604	0.363	7.7	0.49
SNC	605	0.17	2.992
SNC	606	0.028	3.061	0.23
SNC	607	0.1054	1.0494
SNC	608	0.1294	2.7834
SNC	609	0.0714	0.5154	0
SNC	610	0.0827	2.8222
SNC	611	0.082	1.886	0.56
SNC	612	0.122	1.685	-0.55
SNC	613	0.061	0.387	0.22
SNC	614	-0.011	-0.323	0.36
SNC	615	0.029	0.08	-0.06
SNC	616	0.001	-0.417	-0.01
SNC	617	0.019	-1.461	0.19
SNC	618	0.005	1.344	0.03
SNC	619	0.19	4.411	0.21
SNC	620	0.127	2.956	0.34
SNC	621	-0.072	-0.423	-0.3
SNC	622	0.053	1.061	-0.33
SNC	623	-0.204	-2.925	0.7
SNC	624	-0.05625	0.6985	0.23
SNC	625	0.017	1.216	0.81
SNC	626	0.269	7.019	0.46
SNC	627	-0.119	-1.6	0.43
SNC	628	-0.195	-2.433	0.07
SNC	629	0.017	0.178	-0.38
SNC	630	0.096	3.632	-0.09
SNC	631	0.158	0.844	-0.4
SNC	632	0.027	1.136	0.09
SNC	633	0.403	4.433	-0.33
SNC	634	-0.695	-8.318	-0.31
SNC	635	-0.267	-1.352	0.19
SNC	636			0.26
SNC	637	-0.044	-3.868	-0.17
LEX	638	0.155	3.092	-0.89
LEX	639	0.11	1.475
LEX	640	-0.016	0.111	-0.32
LEX	641	-0.00575	2.07475	0.56
LEX	642	0.0505	0.871
LEX	643	0.2	1.611	0.13
LEX	644	0.033	0.616	-0.11
LEX	645	0.21	3.48	0.72
LEX	646	-0.012	-0.252	0.83
LEX	647	0.154	3.404	0.07
LEX	648	0.05	-1.833	0.22
LEX	649	-0.051	-0.399	-0.06
LEX	650	0.438	7.929	-0.23
LEX	651	0.13925	3.20775	-0.14
LEX	652	0.095	1.167	-0.09
LEX	653	0.039	2.159	1
LEX	654	-0.141	-4.281	0.07
LEX	655	0.052	-1.59	0.11
LEX	656	0.031	0.616	0.5
LEX	657
