# Supplementary material for: Climate-driven divergence in plant-microbiome interactions generates range-wide variation in bud break phenology
Source: Commun Biol. 2021 Jun 16;4:748. doi: 10.1038/s42003-021-02244-5 (PMC8209103; doi:10.1038/s42003-021-02244-5)
Supplement: Supplementary file 11 — Supplemental Data 9 [file 42003_2021_2244_MOESM11_ESM.csv]

x	y	Gradient
0	0	Geographic Location
0.005025126	0.002969687	Geographic Location
0.010050251	0.005901016	Geographic Location
0.015075377	0.008793987	Geographic Location
0.020100503	0.011648601	Geographic Location
0.025125628	0.014464857	Geographic Location
0.030150754	0.017242755	Geographic Location
0.035175879	0.019982295	Geographic Location
0.040201005	0.022683477	Geographic Location
0.045226131	0.025346301	Geographic Location
0.050251256	0.027970768	Geographic Location
0.055276382	0.030556877	Geographic Location
0.060301508	0.033104628	Geographic Location
0.065326633	0.035614021	Geographic Location
0.070351759	0.038085057	Geographic Location
0.075376884	0.040517734	Geographic Location
0.08040201	0.042912054	Geographic Location
0.085427136	0.045268016	Geographic Location
0.090452261	0.04758562	Geographic Location
0.095477387	0.049864866	Geographic Location
0.100502513	0.052105755	Geographic Location
0.105527638	0.054308285	Geographic Location
0.110552764	0.056472458	Geographic Location
0.115577889	0.058598273	Geographic Location
0.120603015	0.060685731	Geographic Location
0.125628141	0.06273483	Geographic Location
0.130653266	0.064745572	Geographic Location
0.135678392	0.066717955	Geographic Location
0.140703518	0.068651981	Geographic Location
0.145728643	0.07054765	Geographic Location
0.150753769	0.07240496	Geographic Location
0.155778894	0.074223912	Geographic Location
0.16080402	0.076004507	Geographic Location
0.165829146	0.077746744	Geographic Location
0.170854271	0.079450623	Geographic Location
0.175879397	0.081116144	Geographic Location
0.180904523	0.082743308	Geographic Location
0.185929648	0.084332113	Geographic Location
0.190954774	0.085882561	Geographic Location
0.195979899	0.087394651	Geographic Location
0.201005025	0.088868384	Geographic Location
0.206030151	0.090303758	Geographic Location
0.211055276	0.091700774	Geographic Location
0.216080402	0.093059433	Geographic Location
0.221105528	0.094379734	Geographic Location
0.226130653	0.095661677	Geographic Location
0.231155779	0.096905263	Geographic Location
0.236180905	0.09811049	Geographic Location
0.24120603	0.09927736	Geographic Location
0.246231156	0.100405872	Geographic Location
0.251256281	0.101496026	Geographic Location
0.256281407	0.102547822	Geographic Location
0.261306533	0.10356126	Geographic Location
0.266331658	0.104536341	Geographic Location
0.271356784	0.105473064	Geographic Location
0.27638191	0.106371429	Geographic Location
0.281407035	0.107231436	Geographic Location
0.286432161	0.108053085	Geographic Location
0.291457286	0.108836377	Geographic Location
0.296482412	0.10958131	Geographic Location
0.301507538	0.110287886	Geographic Location
0.306532663	0.110956104	Geographic Location
0.311557789	0.111585965	Geographic Location
0.316582915	0.112177467	Geographic Location
0.32160804	0.112730612	Geographic Location
0.326633166	0.113245399	Geographic Location
0.331658291	0.113721828	Geographic Location
0.336683417	0.114159899	Geographic Location
0.341708543	0.114559612	Geographic Location
0.346733668	0.114920968	Geographic Location
0.351758794	0.115243965	Geographic Location
0.35678392	0.115528605	Geographic Location
0.361809045	0.115774888	Geographic Location
0.366834171	0.115982812	Geographic Location
0.371859296	0.116152378	Geographic Location
0.376884422	0.116283587	Geographic Location
0.381909548	0.116376438	Geographic Location
0.386934673	0.116430931	Geographic Location
0.391959799	0.116447187	Geographic Location
0.396984925	0.116447187	Geographic Location
0.40201005	0.116447187	Geographic Location
0.407035176	0.116447187	Geographic Location
0.412060302	0.116447187	Geographic Location
0.417085427	0.116447187	Geographic Location
0.422110553	0.116447187	Geographic Location
0.427135678	0.116447187	Geographic Location
0.432160804	0.116447187	Geographic Location
0.43718593	0.116447187	Geographic Location
0.442211055	0.116447187	Geographic Location
0.447236181	0.116447187	Geographic Location
0.452261307	0.116447187	Geographic Location
0.457286432	0.116447187	Geographic Location
0.462311558	0.116447187	Geographic Location
0.467336683	0.116447187	Geographic Location
0.472361809	0.116447187	Geographic Location
0.477386935	0.116447187	Geographic Location
0.48241206	0.116447187	Geographic Location
0.487437186	0.116447187	Geographic Location
0.492462312	0.116447187	Geographic Location
0.497487437	0.116447187	Geographic Location
0.502512563	0.116447187	Geographic Location
0.507537688	0.116447187	Geographic Location
0.512562814	0.116447187	Geographic Location
0.51758794	0.116447187	Geographic Location
0.522613065	0.116447187	Geographic Location
0.527638191	0.116447187	Geographic Location
0.532663317	0.116447187	Geographic Location
0.537688442	0.116447187	Geographic Location
0.542713568	0.116447187	Geographic Location
0.547738693	0.116447187	Geographic Location
0.552763819	0.116447187	Geographic Location
0.557788945	0.116447187	Geographic Location
0.56281407	0.116447187	Geographic Location
0.567839196	0.116447187	Geographic Location
0.572864322	0.116447187	Geographic Location
0.577889447	0.116447187	Geographic Location
0.582914573	0.116447187	Geographic Location
0.587939698	0.116447187	Geographic Location
0.592964824	0.116447187	Geographic Location
0.59798995	0.116447187	Geographic Location
0.603015075	0.116447187	Geographic Location
0.608040201	0.116447187	Geographic Location
0.613065327	0.116447187	Geographic Location
0.618090452	0.116447187	Geographic Location
0.623115578	0.116447187	Geographic Location
0.628140704	0.116447187	Geographic Location
0.633165829	0.116447187	Geographic Location
0.638190955	0.116447187	Geographic Location
0.64321608	0.116447187	Geographic Location
0.648241206	0.116447187	Geographic Location
0.653266332	0.116447187	Geographic Location
0.658291457	0.116447187	Geographic Location
0.663316583	0.116447187	Geographic Location
0.668341709	0.116447187	Geographic Location
0.673366834	0.116447187	Geographic Location
0.67839196	0.116447187	Geographic Location
0.683417085	0.116447187	Geographic Location
0.688442211	0.116447187	Geographic Location
0.693467337	0.116447187	Geographic Location
0.698492462	0.116447187	Geographic Location
0.703517588	0.116447187	Geographic Location
0.708542714	0.116447187	Geographic Location
0.713567839	0.116447187	Geographic Location
0.718592965	0.116447187	Geographic Location
0.72361809	0.116447187	Geographic Location
0.728643216	0.116447187	Geographic Location
0.733668342	0.116447187	Geographic Location
0.738693467	0.116447187	Geographic Location
0.743718593	0.116447187	Geographic Location
0.748743719	0.116447187	Geographic Location
0.753768844	0.116447187	Geographic Location
0.75879397	0.116447187	Geographic Location
0.763819095	0.116447187	Geographic Location
0.768844221	0.116447187	Geographic Location
0.773869347	0.116447187	Geographic Location
0.778894472	0.116447187	Geographic Location
0.783919598	0.116447187	Geographic Location
0.788944724	0.116447187	Geographic Location
0.793969849	0.116447187	Geographic Location
0.798994975	0.116447187	Geographic Location
0.804020101	0.116447187	Geographic Location
0.809045226	0.116447187	Geographic Location
0.814070352	0.116447187	Geographic Location
0.819095477	0.116447187	Geographic Location
0.824120603	0.116447187	Geographic Location
0.829145729	0.116447187	Geographic Location
0.834170854	0.116447187	Geographic Location
0.83919598	0.116447187	Geographic Location
0.844221106	0.116447187	Geographic Location
0.849246231	0.116447187	Geographic Location
0.854271357	0.116447187	Geographic Location
0.859296482	0.116447187	Geographic Location
0.864321608	0.116447187	Geographic Location
0.869346734	0.116447187	Geographic Location
0.874371859	0.116447187	Geographic Location
0.879396985	0.116447187	Geographic Location
0.884422111	0.116447187	Geographic Location
0.889447236	0.116447187	Geographic Location
0.894472362	0.116447187	Geographic Location
0.899497487	0.116447187	Geographic Location
0.904522613	0.116447187	Geographic Location
0.909547739	0.116447187	Geographic Location
0.914572864	0.116447187	Geographic Location
0.91959799	0.116447187	Geographic Location
0.924623116	0.116447187	Geographic Location
0.929648241	0.116447187	Geographic Location
0.934673367	0.116447187	Geographic Location
0.939698492	0.116447187	Geographic Location
0.944723618	0.116447187	Geographic Location
0.949748744	0.116447187	Geographic Location
0.954773869	0.116447187	Geographic Location
0.959798995	0.116447187	Geographic Location
0.964824121	0.116447187	Geographic Location
0.969849246	0.116447187	Geographic Location
0.974874372	0.116447187	Geographic Location
0.979899497	0.116447187	Geographic Location
0.984924623	0.116447187	Geographic Location
0.989949749	0.116447187	Geographic Location
0.994974874	0.116447187	Geographic Location
1	0.116447187	Geographic Location
0	0	Annual Precipitation
0.005025126	0.000294335	Annual Precipitation
0.010050251	0.000586398	Annual Precipitation
0.015075377	0.000876192	Annual Precipitation
0.020100503	0.001163714	Annual Precipitation
0.025125628	0.001448966	Annual Precipitation
0.030150754	0.001731947	Annual Precipitation
0.035175879	0.002012657	Annual Precipitation
0.040201005	0.002291097	Annual Precipitation
0.045226131	0.002567266	Annual Precipitation
0.050251256	0.002841164	Annual Precipitation
0.055276382	0.003112792	Annual Precipitation
0.060301508	0.003382148	Annual Precipitation
0.065326633	0.003649235	Annual Precipitation
0.070351759	0.00391405	Annual Precipitation
0.075376884	0.004176595	Annual Precipitation
0.08040201	0.004436869	Annual Precipitation
0.085427136	0.004694872	Annual Precipitation
0.090452261	0.004950604	Annual Precipitation
0.095477387	0.005204066	Annual Precipitation
0.100502513	0.005455257	Annual Precipitation
0.105527638	0.005704178	Annual Precipitation
0.110552764	0.005950827	Annual Precipitation
0.115577889	0.006195207	Annual Precipitation
0.120603015	0.006437315	Annual Precipitation
0.125628141	0.006677152	Annual Precipitation
0.130653266	0.006914719	Annual Precipitation
0.135678392	0.007150015	Annual Precipitation
0.140703518	0.007383041	Annual Precipitation
0.145728643	0.007613796	Annual Precipitation
0.150753769	0.00784228	Annual Precipitation
0.155778894	0.008068493	Annual Precipitation
0.16080402	0.008292436	Annual Precipitation
0.165829146	0.008514108	Annual Precipitation
0.170854271	0.008733509	Annual Precipitation
0.175879397	0.008950639	Annual Precipitation
0.180904523	0.009165499	Annual Precipitation
0.185929648	0.009378088	Annual Precipitation
0.190954774	0.009588407	Annual Precipitation
0.195979899	0.009796454	Annual Precipitation
0.201005025	0.010002231	Annual Precipitation
0.206030151	0.010205738	Annual Precipitation
0.211055276	0.010406973	Annual Precipitation
0.216080402	0.010605938	Annual Precipitation
0.221105528	0.010802632	Annual Precipitation
0.226130653	0.010997055	Annual Precipitation
0.231155779	0.011189208	Annual Precipitation
0.236180905	0.01137909	Annual Precipitation
0.24120603	0.011566701	Annual Precipitation
0.246231156	0.011752042	Annual Precipitation
0.251256281	0.011935112	Annual Precipitation
0.256281407	0.012115911	Annual Precipitation
0.261306533	0.01229444	Annual Precipitation
0.266331658	0.012470697	Annual Precipitation
0.271356784	0.012644684	Annual Precipitation
0.27638191	0.012816401	Annual Precipitation
0.281407035	0.012985846	Annual Precipitation
0.286432161	0.013153021	Annual Precipitation
0.291457286	0.013317925	Annual Precipitation
0.296482412	0.013480559	Annual Precipitation
0.301507538	0.013640922	Annual Precipitation
0.306532663	0.013799014	Annual Precipitation
0.311557789	0.013954835	Annual Precipitation
0.316582915	0.014108386	Annual Precipitation
0.32160804	0.014259666	Annual Precipitation
0.326633166	0.014408675	Annual Precipitation
0.331658291	0.014555414	Annual Precipitation
0.336683417	0.014699882	Annual Precipitation
0.341708543	0.014842079	Annual Precipitation
0.346733668	0.014982005	Annual Precipitation
0.351758794	0.015119661	Annual Precipitation
0.35678392	0.015255046	Annual Precipitation
0.361809045	0.01538816	Annual Precipitation
0.366834171	0.015519004	Annual Precipitation
0.371859296	0.015647577	Annual Precipitation
0.376884422	0.015773879	Annual Precipitation
0.381909548	0.01589791	Annual Precipitation
0.386934673	0.016019671	Annual Precipitation
0.391959799	0.016139161	Annual Precipitation
0.396984925	0.01625638	Annual Precipitation
0.40201005	0.016371329	Annual Precipitation
0.407035176	0.016484007	Annual Precipitation
0.412060302	0.016594414	Annual Precipitation
0.417085427	0.016702551	Annual Precipitation
0.422110553	0.016808416	Annual Precipitation
0.427135678	0.016912011	Annual Precipitation
0.432160804	0.017013336	Annual Precipitation
0.43718593	0.017112389	Annual Precipitation
0.442211055	0.017209172	Annual Precipitation
0.447236181	0.017303685	Annual Precipitation
0.452261307	0.017395926	Annual Precipitation
0.457286432	0.017485897	Annual Precipitation
0.462311558	0.017573597	Annual Precipitation
0.467336683	0.017659045	Annual Precipitation
0.472361809	0.017743176	Annual Precipitation
0.477386935	0.017826517	Annual Precipitation
0.48241206	0.017909068	Annual Precipitation
0.487437186	0.017990829	Annual Precipitation
0.492462312	0.0180718	Annual Precipitation
0.497487437	0.018151982	Annual Precipitation
0.502512563	0.018231373	Annual Precipitation
0.507537688	0.018309974	Annual Precipitation
0.512562814	0.018387786	Annual Precipitation
0.51758794	0.018464807	Annual Precipitation
0.522613065	0.018541038	Annual Precipitation
0.527638191	0.01861648	Annual Precipitation
0.532663317	0.018691131	Annual Precipitation
0.537688442	0.018764993	Annual Precipitation
0.542713568	0.018838065	Annual Precipitation
0.547738693	0.018910346	Annual Precipitation
0.552763819	0.018981838	Annual Precipitation
0.557788945	0.01905254	Annual Precipitation
0.56281407	0.019122451	Annual Precipitation
0.567839196	0.019191573	Annual Precipitation
0.572864322	0.019259905	Annual Precipitation
0.577889447	0.019327447	Annual Precipitation
0.582914573	0.019394199	Annual Precipitation
0.587939698	0.019460161	Annual Precipitation
0.592964824	0.019525333	Annual Precipitation
0.59798995	0.019589715	Annual Precipitation
0.603015075	0.019653307	Annual Precipitation
0.608040201	0.019716109	Annual Precipitation
0.613065327	0.019778121	Annual Precipitation
0.618090452	0.019839343	Annual Precipitation
0.623115578	0.019899775	Annual Precipitation
0.628140704	0.019959417	Annual Precipitation
0.633165829	0.020018269	Annual Precipitation
0.638190955	0.020076332	Annual Precipitation
0.64321608	0.020133604	Annual Precipitation
0.648241206	0.020190086	Annual Precipitation
0.653266332	0.020245779	Annual Precipitation
0.658291457	0.020300681	Annual Precipitation
0.663316583	0.020354794	Annual Precipitation
0.668341709	0.020408116	Annual Precipitation
0.673366834	0.020460649	Annual Precipitation
0.67839196	0.020512391	Annual Precipitation
0.683417085	0.020563344	Annual Precipitation
0.688442211	0.020613507	Annual Precipitation
0.693467337	0.020662879	Annual Precipitation
0.698492462	0.020711462	Annual Precipitation
0.703517588	0.020759255	Annual Precipitation
0.708542714	0.020806258	Annual Precipitation
0.713567839	0.020852471	Annual Precipitation
0.718592965	0.020897893	Annual Precipitation
0.72361809	0.020942526	Annual Precipitation
0.728643216	0.020986369	Annual Precipitation
0.733668342	0.021029422	Annual Precipitation
0.738693467	0.021071685	Annual Precipitation
0.743718593	0.021113158	Annual Precipitation
0.748743719	0.021153841	Annual Precipitation
0.753768844	0.021193735	Annual Precipitation
0.75879397	0.021232838	Annual Precipitation
0.763819095	0.021271151	Annual Precipitation
0.768844221	0.021308674	Annual Precipitation
0.773869347	0.021345407	Annual Precipitation
0.778894472	0.021381351	Annual Precipitation
0.783919598	0.021416504	Annual Precipitation
0.788944724	0.021450868	Annual Precipitation
0.793969849	0.021484441	Annual Precipitation
0.798994975	0.021517224	Annual Precipitation
0.804020101	0.021549218	Annual Precipitation
0.809045226	0.021580422	Annual Precipitation
0.814070352	0.021610835	Annual Precipitation
0.819095477	0.021640459	Annual Precipitation
0.824120603	0.021669292	Annual Precipitation
0.829145729	0.021697336	Annual Precipitation
0.834170854	0.02172459	Annual Precipitation
0.83919598	0.021751054	Annual Precipitation
0.844221106	0.021776727	Annual Precipitation
0.849246231	0.021801611	Annual Precipitation
0.854271357	0.021825705	Annual Precipitation
0.859296482	0.021849009	Annual Precipitation
0.864321608	0.021871523	Annual Precipitation
0.869346734	0.021893247	Annual Precipitation
0.874371859	0.021914181	Annual Precipitation
0.879396985	0.021934325	Annual Precipitation
0.884422111	0.021953679	Annual Precipitation
0.889447236	0.021972243	Annual Precipitation
0.894472362	0.021990017	Annual Precipitation
0.899497487	0.022007002	Annual Precipitation
0.904522613	0.022023196	Annual Precipitation
0.909547739	0.0220386	Annual Precipitation
0.914572864	0.022053214	Annual Precipitation
0.91959799	0.022067039	Annual Precipitation
0.924623116	0.022080073	Annual Precipitation
0.929648241	0.022092318	Annual Precipitation
0.934673367	0.022103772	Annual Precipitation
0.939698492	0.022114437	Annual Precipitation
0.944723618	0.022124311	Annual Precipitation
0.949748744	0.022133396	Annual Precipitation
0.954773869	0.02214169	Annual Precipitation
0.959798995	0.022149195	Annual Precipitation
0.964824121	0.02215591	Annual Precipitation
0.969849246	0.022161834	Annual Precipitation
0.974874372	0.022166969	Annual Precipitation
0.979899497	0.022171314	Annual Precipitation
0.984924623	0.022174869	Annual Precipitation
0.989949749	0.022177634	Annual Precipitation
0.994974874	0.022179609	Annual Precipitation
1	0.022180793	Annual Precipitation
0	0	Mean Annual Temperature
0.005025126	0.001247919	Mean Annual Temperature
0.010050251	0.002492486	Mean Annual Temperature
0.015075377	0.003733699	Mean Annual Temperature
0.020100503	0.00497156	Mean Annual Temperature
0.025125628	0.006206067	Mean Annual Temperature
0.030150754	0.007437222	Mean Annual Temperature
0.035175879	0.008665023	Mean Annual Temperature
0.040201005	0.009889472	Mean Annual Temperature
0.045226131	0.011110567	Mean Annual Temperature
0.050251256	0.01232831	Mean Annual Temperature
0.055276382	0.013542699	Mean Annual Temperature
0.060301508	0.014753736	Mean Annual Temperature
0.065326633	0.015961419	Mean Annual Temperature
0.070351759	0.01716575	Mean Annual Temperature
0.075376884	0.018366727	Mean Annual Temperature
0.08040201	0.019564352	Mean Annual Temperature
0.085427136	0.020758624	Mean Annual Temperature
0.090452261	0.021949542	Mean Annual Temperature
0.095477387	0.023137108	Mean Annual Temperature
0.100502513	0.024321321	Mean Annual Temperature
0.105527638	0.02550218	Mean Annual Temperature
0.110552764	0.026679687	Mean Annual Temperature
0.115577889	0.027853841	Mean Annual Temperature
0.120603015	0.029024642	Mean Annual Temperature
0.125628141	0.030192089	Mean Annual Temperature
0.130653266	0.031356184	Mean Annual Temperature
0.135678392	0.032516926	Mean Annual Temperature
0.140703518	0.033674315	Mean Annual Temperature
0.145728643	0.034828351	Mean Annual Temperature
0.150753769	0.035979033	Mean Annual Temperature
0.155778894	0.037126363	Mean Annual Temperature
0.16080402	0.03827034	Mean Annual Temperature
0.165829146	0.039410964	Mean Annual Temperature
0.170854271	0.040548235	Mean Annual Temperature
0.175879397	0.041682153	Mean Annual Temperature
0.180904523	0.042812718	Mean Annual Temperature
0.185929648	0.04393993	Mean Annual Temperature
0.190954774	0.045063789	Mean Annual Temperature
0.195979899	0.046184295	Mean Annual Temperature
0.201005025	0.047301448	Mean Annual Temperature
0.206030151	0.048415248	Mean Annual Temperature
0.211055276	0.049525695	Mean Annual Temperature
0.216080402	0.050632789	Mean Annual Temperature
0.221105528	0.05173653	Mean Annual Temperature
0.226130653	0.052836918	Mean Annual Temperature
0.231155779	0.053933953	Mean Annual Temperature
0.236180905	0.055027635	Mean Annual Temperature
0.24120603	0.056117964	Mean Annual Temperature
0.246231156	0.057204941	Mean Annual Temperature
0.251256281	0.058288564	Mean Annual Temperature
0.256281407	0.059368834	Mean Annual Temperature
0.261306533	0.060445751	Mean Annual Temperature
0.266331658	0.061519315	Mean Annual Temperature
0.271356784	0.062589526	Mean Annual Temperature
0.27638191	0.063656385	Mean Annual Temperature
0.281407035	0.06471989	Mean Annual Temperature
0.286432161	0.065780042	Mean Annual Temperature
0.291457286	0.066836842	Mean Annual Temperature
0.296482412	0.067890288	Mean Annual Temperature
0.301507538	0.068940381	Mean Annual Temperature
0.306532663	0.069987122	Mean Annual Temperature
0.311557789	0.071030509	Mean Annual Temperature
0.316582915	0.072070543	Mean Annual Temperature
0.32160804	0.073107225	Mean Annual Temperature
0.326633166	0.074140553	Mean Annual Temperature
0.331658291	0.075170528	Mean Annual Temperature
0.336683417	0.076197151	Mean Annual Temperature
0.341708543	0.07722042	Mean Annual Temperature
0.346733668	0.078240337	Mean Annual Temperature
0.351758794	0.0792569	Mean Annual Temperature
0.35678392	0.080270111	Mean Annual Temperature
0.361809045	0.081279968	Mean Annual Temperature
0.366834171	0.082286473	Mean Annual Temperature
0.371859296	0.083289624	Mean Annual Temperature
0.376884422	0.084289423	Mean Annual Temperature
0.381909548	0.085285868	Mean Annual Temperature
0.386934673	0.086278961	Mean Annual Temperature
0.391959799	0.087268701	Mean Annual Temperature
0.396984925	0.088255087	Mean Annual Temperature
0.40201005	0.089238121	Mean Annual Temperature
0.407035176	0.090217802	Mean Annual Temperature
0.412060302	0.091194129	Mean Annual Temperature
0.417085427	0.092167104	Mean Annual Temperature
0.422110553	0.093136726	Mean Annual Temperature
0.427135678	0.094102994	Mean Annual Temperature
0.432160804	0.09506591	Mean Annual Temperature
0.43718593	0.096025473	Mean Annual Temperature
0.442211055	0.096981683	Mean Annual Temperature
0.447236181	0.097934539	Mean Annual Temperature
0.452261307	0.098884043	Mean Annual Temperature
0.457286432	0.099830194	Mean Annual Temperature
0.462311558	0.100772992	Mean Annual Temperature
0.467336683	0.101712437	Mean Annual Temperature
0.472361809	0.102648529	Mean Annual Temperature
0.477386935	0.103581267	Mean Annual Temperature
0.48241206	0.104510653	Mean Annual Temperature
0.487437186	0.105436686	Mean Annual Temperature
0.492462312	0.106359366	Mean Annual Temperature
0.497487437	0.107278693	Mean Annual Temperature
0.502512563	0.108194667	Mean Annual Temperature
0.507537688	0.109107288	Mean Annual Temperature
0.512562814	0.110016556	Mean Annual Temperature
0.51758794	0.110922471	Mean Annual Temperature
0.522613065	0.111825033	Mean Annual Temperature
0.527638191	0.112724242	Mean Annual Temperature
0.532663317	0.113620098	Mean Annual Temperature
0.537688442	0.114512601	Mean Annual Temperature
0.542713568	0.115401751	Mean Annual Temperature
0.547738693	0.116287548	Mean Annual Temperature
0.552763819	0.117169992	Mean Annual Temperature
0.557788945	0.118049084	Mean Annual Temperature
0.56281407	0.118924822	Mean Annual Temperature
0.567839196	0.119797207	Mean Annual Temperature
0.572864322	0.120666239	Mean Annual Temperature
0.577889447	0.121531918	Mean Annual Temperature
0.582914573	0.122396296	Mean Annual Temperature
0.587939698	0.123270059	Mean Annual Temperature
0.592964824	0.124154743	Mean Annual Temperature
0.59798995	0.125050349	Mean Annual Temperature
0.603015075	0.125956877	Mean Annual Temperature
0.608040201	0.126874326	Mean Annual Temperature
0.613065327	0.127802697	Mean Annual Temperature
0.618090452	0.12874199	Mean Annual Temperature
0.623115578	0.129692204	Mean Annual Temperature
0.628140704	0.13065334	Mean Annual Temperature
0.633165829	0.131625397	Mean Annual Temperature
0.638190955	0.132608376	Mean Annual Temperature
0.64321608	0.133602277	Mean Annual Temperature
0.648241206	0.134607099	Mean Annual Temperature
0.653266332	0.135622843	Mean Annual Temperature
0.658291457	0.136649508	Mean Annual Temperature
0.663316583	0.137687095	Mean Annual Temperature
0.668341709	0.138735604	Mean Annual Temperature
0.673366834	0.139795034	Mean Annual Temperature
0.67839196	0.140865386	Mean Annual Temperature
0.683417085	0.14194666	Mean Annual Temperature
0.688442211	0.143038855	Mean Annual Temperature
0.693467337	0.144141971	Mean Annual Temperature
0.698492462	0.14525601	Mean Annual Temperature
0.703517588	0.14638097	Mean Annual Temperature
0.708542714	0.147516851	Mean Annual Temperature
0.713567839	0.148663654	Mean Annual Temperature
0.718592965	0.149821379	Mean Annual Temperature
0.72361809	0.150990026	Mean Annual Temperature
0.728643216	0.152169594	Mean Annual Temperature
0.733668342	0.153360083	Mean Annual Temperature
0.738693467	0.154561494	Mean Annual Temperature
0.743718593	0.155773827	Mean Annual Temperature
0.748743719	0.156997082	Mean Annual Temperature
0.753768844	0.158231258	Mean Annual Temperature
0.75879397	0.159476355	Mean Annual Temperature
0.763819095	0.160732375	Mean Annual Temperature
0.768844221	0.161999316	Mean Annual Temperature
0.773869347	0.163277178	Mean Annual Temperature
0.778894472	0.164565962	Mean Annual Temperature
0.783919598	0.165865668	Mean Annual Temperature
0.788944724	0.167176295	Mean Annual Temperature
0.793969849	0.168497844	Mean Annual Temperature
0.798994975	0.169830315	Mean Annual Temperature
0.804020101	0.171173707	Mean Annual Temperature
0.809045226	0.172528021	Mean Annual Temperature
0.814070352	0.173893256	Mean Annual Temperature
0.819095477	0.175269413	Mean Annual Temperature
0.824120603	0.176656492	Mean Annual Temperature
0.829145729	0.178054492	Mean Annual Temperature
0.834170854	0.179463414	Mean Annual Temperature
0.83919598	0.180883257	Mean Annual Temperature
0.844221106	0.182314022	Mean Annual Temperature
0.849246231	0.183755709	Mean Annual Temperature
0.854271357	0.185208317	Mean Annual Temperature
0.859296482	0.186671847	Mean Annual Temperature
0.864321608	0.188146299	Mean Annual Temperature
0.869346734	0.189631672	Mean Annual Temperature
0.874371859	0.191127967	Mean Annual Temperature
0.879396985	0.192635183	Mean Annual Temperature
0.884422111	0.194153321	Mean Annual Temperature
0.889447236	0.19568238	Mean Annual Temperature
0.894472362	0.197222362	Mean Annual Temperature
0.899497487	0.198773264	Mean Annual Temperature
0.904522613	0.200335089	Mean Annual Temperature
0.909547739	0.201907835	Mean Annual Temperature
0.914572864	0.203491503	Mean Annual Temperature
0.91959799	0.205086092	Mean Annual Temperature
0.924623116	0.206691603	Mean Annual Temperature
0.929648241	0.208308035	Mean Annual Temperature
0.934673367	0.209935389	Mean Annual Temperature
0.939698492	0.211573665	Mean Annual Temperature
0.944723618	0.213222862	Mean Annual Temperature
0.949748744	0.214882981	Mean Annual Temperature
0.954773869	0.216554022	Mean Annual Temperature
0.959798995	0.218235984	Mean Annual Temperature
0.964824121	0.219928867	Mean Annual Temperature
0.969849246	0.221632673	Mean Annual Temperature
0.974874372	0.2233474	Mean Annual Temperature
0.979899497	0.225073048	Mean Annual Temperature
0.984924623	0.226809618	Mean Annual Temperature
0.989949749	0.22855711	Mean Annual Temperature
0.994974874	0.230315524	Mean Annual Temperature
1	0.232084859	Mean Annual Temperature
0	0	Soil C
0.005025126	0.010702997	Soil C
0.010050251	0.021097229	Soil C
0.015075377	0.031182696	Soil C
0.020100503	0.040959399	Soil C
0.025125628	0.050427336	Soil C
0.030150754	0.059586508	Soil C
0.035175879	0.068436915	Soil C
0.040201005	0.076978558	Soil C
0.045226131	0.085211435	Soil C
0.050251256	0.093135547	Soil C
0.055276382	0.100750895	Soil C
0.060301508	0.108057477	Soil C
0.065326633	0.115055295	Soil C
0.070351759	0.121744347	Soil C
0.075376884	0.128124635	Soil C
0.08040201	0.134196157	Soil C
0.085427136	0.139958915	Soil C
0.090452261	0.145412908	Soil C
0.095477387	0.150558135	Soil C
0.100502513	0.155394598	Soil C
0.105527638	0.159922296	Soil C
0.110552764	0.164141229	Soil C
0.115577889	0.168051396	Soil C
0.120603015	0.171652799	Soil C
0.125628141	0.174945437	Soil C
0.130653266	0.17792931	Soil C
0.135678392	0.180604418	Soil C
0.140703518	0.182970761	Soil C
0.145728643	0.185028339	Soil C
0.150753769	0.186777152	Soil C
0.155778894	0.1882172	Soil C
0.16080402	0.189348483	Soil C
0.165829146	0.190171001	Soil C
0.170854271	0.190684754	Soil C
0.175879397	0.190889742	Soil C
0.180904523	0.190893889	Soil C
0.185929648	0.190893889	Soil C
0.190954774	0.190893889	Soil C
0.195979899	0.190893889	Soil C
0.201005025	0.190893889	Soil C
0.206030151	0.190893889	Soil C
0.211055276	0.190893889	Soil C
0.216080402	0.190893889	Soil C
0.221105528	0.190893889	Soil C
0.226130653	0.190893889	Soil C
0.231155779	0.190893889	Soil C
0.236180905	0.190893889	Soil C
0.24120603	0.190893889	Soil C
0.246231156	0.190893889	Soil C
0.251256281	0.190893889	Soil C
0.256281407	0.190893889	Soil C
0.261306533	0.190893889	Soil C
0.266331658	0.190893889	Soil C
0.271356784	0.190893889	Soil C
0.27638191	0.190893889	Soil C
0.281407035	0.190893889	Soil C
0.286432161	0.190893889	Soil C
0.291457286	0.190893889	Soil C
0.296482412	0.190893889	Soil C
0.301507538	0.190893889	Soil C
0.306532663	0.190893889	Soil C
0.311557789	0.190893889	Soil C
0.316582915	0.190893889	Soil C
0.32160804	0.190893889	Soil C
0.326633166	0.190893889	Soil C
0.331658291	0.190893889	Soil C
0.336683417	0.190893889	Soil C
0.341708543	0.190893889	Soil C
0.346733668	0.190893889	Soil C
0.351758794	0.190893889	Soil C
0.35678392	0.190893889	Soil C
0.361809045	0.190893889	Soil C
0.366834171	0.190893889	Soil C
0.371859296	0.190893889	Soil C
0.376884422	0.190893889	Soil C
0.381909548	0.190893889	Soil C
0.386934673	0.190893889	Soil C
0.391959799	0.190893889	Soil C
0.396984925	0.190893889	Soil C
0.40201005	0.190893889	Soil C
0.407035176	0.190893889	Soil C
0.412060302	0.190893889	Soil C
0.417085427	0.190893889	Soil C
0.422110553	0.190893889	Soil C
0.427135678	0.190893889	Soil C
0.432160804	0.190893889	Soil C
0.43718593	0.190893889	Soil C
0.442211055	0.190893889	Soil C
0.447236181	0.190893889	Soil C
0.452261307	0.190893889	Soil C
0.457286432	0.190893889	Soil C
0.462311558	0.190893889	Soil C
0.467336683	0.190893889	Soil C
0.472361809	0.190893889	Soil C
0.477386935	0.190893889	Soil C
0.48241206	0.190893889	Soil C
0.487437186	0.190893889	Soil C
0.492462312	0.190893889	Soil C
0.497487437	0.190893889	Soil C
0.502512563	0.190893889	Soil C
0.507537688	0.190893889	Soil C
0.512562814	0.190893889	Soil C
0.51758794	0.190893889	Soil C
0.522613065	0.190893889	Soil C
0.527638191	0.190893889	Soil C
0.532663317	0.190893889	Soil C
0.537688442	0.190893889	Soil C
0.542713568	0.190893889	Soil C
0.547738693	0.190893889	Soil C
0.552763819	0.190893889	Soil C
0.557788945	0.190893889	Soil C
0.56281407	0.190893889	Soil C
0.567839196	0.190893889	Soil C
0.572864322	0.190893889	Soil C
0.577889447	0.190893889	Soil C
0.582914573	0.190893889	Soil C
0.587939698	0.190893889	Soil C
0.592964824	0.190893889	Soil C
0.59798995	0.190893889	Soil C
0.603015075	0.190893889	Soil C
0.608040201	0.190893889	Soil C
0.613065327	0.190893889	Soil C
0.618090452	0.190893889	Soil C
0.623115578	0.190893889	Soil C
0.628140704	0.190893889	Soil C
0.633165829	0.190893889	Soil C
0.638190955	0.190893889	Soil C
0.64321608	0.190893889	Soil C
0.648241206	0.190893889	Soil C
0.653266332	0.190893889	Soil C
0.658291457	0.190893889	Soil C
0.663316583	0.190893889	Soil C
0.668341709	0.190893889	Soil C
0.673366834	0.190893889	Soil C
0.67839196	0.190893889	Soil C
0.683417085	0.190893889	Soil C
0.688442211	0.190893889	Soil C
0.693467337	0.190893889	Soil C
0.698492462	0.190893889	Soil C
0.703517588	0.190893889	Soil C
0.708542714	0.190893889	Soil C
0.713567839	0.190893889	Soil C
0.718592965	0.190893889	Soil C
0.72361809	0.190893889	Soil C
0.728643216	0.190893889	Soil C
0.733668342	0.190893889	Soil C
0.738693467	0.190893889	Soil C
0.743718593	0.190893889	Soil C
0.748743719	0.190893889	Soil C
0.753768844	0.190893889	Soil C
0.75879397	0.190893889	Soil C
0.763819095	0.190893889	Soil C
0.768844221	0.190893889	Soil C
0.773869347	0.190893889	Soil C
0.778894472	0.190893889	Soil C
0.783919598	0.190893889	Soil C
0.788944724	0.190893889	Soil C
0.793969849	0.190893889	Soil C
0.798994975	0.190893889	Soil C
0.804020101	0.190893889	Soil C
0.809045226	0.190893889	Soil C
0.814070352	0.190893889	Soil C
0.819095477	0.190893889	Soil C
0.824120603	0.190893889	Soil C
0.829145729	0.190893889	Soil C
0.834170854	0.190893889	Soil C
0.83919598	0.190893889	Soil C
0.844221106	0.190893889	Soil C
0.849246231	0.190893889	Soil C
0.854271357	0.190893889	Soil C
0.859296482	0.190893889	Soil C
0.864321608	0.190893889	Soil C
0.869346734	0.190893889	Soil C
0.874371859	0.190893889	Soil C
0.879396985	0.190893889	Soil C
0.884422111	0.190893889	Soil C
0.889447236	0.190893889	Soil C
0.894472362	0.190893889	Soil C
0.899497487	0.190893889	Soil C
0.904522613	0.190893889	Soil C
0.909547739	0.190893889	Soil C
0.914572864	0.190893889	Soil C
0.91959799	0.190893889	Soil C
0.924623116	0.190893889	Soil C
0.929648241	0.190893889	Soil C
0.934673367	0.190893889	Soil C
0.939698492	0.190893889	Soil C
0.944723618	0.190893889	Soil C
0.949748744	0.190893889	Soil C
0.954773869	0.190893889	Soil C
0.959798995	0.190893889	Soil C
0.964824121	0.190893889	Soil C
0.969849246	0.190893889	Soil C
0.974874372	0.190893889	Soil C
0.979899497	0.190893889	Soil C
0.984924623	0.190893889	Soil C
0.989949749	0.190893889	Soil C
0.994974874	0.190893889	Soil C
1	0.190893889	Soil C
0	0	Soil N
0.005025126	0.000128172	Soil N
0.010050251	0.000280568	Soil N
0.015075377	0.000457186	Soil N
0.020100503	0.000658028	Soil N
0.025125628	0.000883092	Soil N
0.030150754	0.00113238	Soil N
0.035175879	0.001405892	Soil N
0.040201005	0.001703626	Soil N
0.045226131	0.002025583	Soil N
0.050251256	0.002371764	Soil N
0.055276382	0.002742168	Soil N
0.060301508	0.003136795	Soil N
0.065326633	0.003555645	Soil N
0.070351759	0.003998718	Soil N
0.075376884	0.004466015	Soil N
0.08040201	0.004957534	Soil N
0.085427136	0.005473277	Soil N
0.090452261	0.006013243	Soil N
0.095477387	0.006577432	Soil N
0.100502513	0.007165844	Soil N
0.105527638	0.00777848	Soil N
0.110552764	0.008415338	Soil N
0.115577889	0.00907642	Soil N
0.120603015	0.009761725	Soil N
0.125628141	0.010471253	Soil N
0.130653266	0.011205004	Soil N
0.135678392	0.011962979	Soil N
0.140703518	0.012745176	Soil N
0.145728643	0.013551569	Soil N
0.150753769	0.01436996	Soil N
0.155778894	0.015190301	Soil N
0.16080402	0.016012592	Soil N
0.165829146	0.016836834	Soil N
0.170854271	0.017663026	Soil N
0.175879397	0.018491169	Soil N
0.180904523	0.019321262	Soil N
0.185929648	0.020153305	Soil N
0.190954774	0.020987299	Soil N
0.195979899	0.021823243	Soil N
0.201005025	0.022661138	Soil N
0.206030151	0.023500982	Soil N
0.211055276	0.024342778	Soil N
0.216080402	0.025186523	Soil N
0.221105528	0.026032219	Soil N
0.226130653	0.026879866	Soil N
0.231155779	0.027729463	Soil N
0.236180905	0.02858101	Soil N
0.24120603	0.029434508	Soil N
0.246231156	0.030289956	Soil N
0.251256281	0.031147354	Soil N
0.256281407	0.032006703	Soil N
0.261306533	0.032868002	Soil N
0.266331658	0.033731251	Soil N
0.271356784	0.034596451	Soil N
0.27638191	0.035463601	Soil N
0.281407035	0.036332702	Soil N
0.286432161	0.037203753	Soil N
0.291457286	0.038076755	Soil N
0.296482412	0.038951706	Soil N
0.301507538	0.039828609	Soil N
0.306532663	0.040707461	Soil N
0.311557789	0.041588264	Soil N
0.316582915	0.042471017	Soil N
0.32160804	0.043355721	Soil N
0.326633166	0.044242375	Soil N
0.331658291	0.04513098	Soil N
0.336683417	0.046021535	Soil N
0.341708543	0.04691404	Soil N
0.346733668	0.047808496	Soil N
0.351758794	0.048704902	Soil N
0.35678392	0.049603258	Soil N
0.361809045	0.050503565	Soil N
0.366834171	0.051405822	Soil N
0.371859296	0.05231003	Soil N
0.376884422	0.053216188	Soil N
0.381909548	0.054124296	Soil N
0.386934673	0.055034355	Soil N
0.391959799	0.055946364	Soil N
0.396984925	0.056860323	Soil N
0.40201005	0.057776233	Soil N
0.407035176	0.058694093	Soil N
0.412060302	0.059613904	Soil N
0.417085427	0.060535665	Soil N
0.422110553	0.061459376	Soil N
0.427135678	0.062385038	Soil N
0.432160804	0.06331265	Soil N
0.43718593	0.064242213	Soil N
0.442211055	0.065173726	Soil N
0.447236181	0.066107189	Soil N
0.452261307	0.067042603	Soil N
0.457286432	0.067979967	Soil N
0.462311558	0.068919281	Soil N
0.467336683	0.069860546	Soil N
0.472361809	0.070803761	Soil N
0.477386935	0.071748927	Soil N
0.48241206	0.072696043	Soil N
0.487437186	0.073645109	Soil N
0.492462312	0.074596126	Soil N
0.497487437	0.075549093	Soil N
0.502512563	0.076504011	Soil N
0.507537688	0.077460879	Soil N
0.512562814	0.078419697	Soil N
0.51758794	0.079380466	Soil N
0.522613065	0.080343185	Soil N
0.527638191	0.081307854	Soil N
0.532663317	0.082274474	Soil N
0.537688442	0.083243044	Soil N
0.542713568	0.084213565	Soil N
0.547738693	0.085186036	Soil N
0.552763819	0.086160457	Soil N
0.557788945	0.087136829	Soil N
0.56281407	0.088115151	Soil N
0.567839196	0.089095424	Soil N
0.572864322	0.090077647	Soil N
0.577889447	0.09106182	Soil N
0.582914573	0.092047944	Soil N
0.587939698	0.093036018	Soil N
0.592964824	0.094026042	Soil N
0.59798995	0.095018017	Soil N
0.603015075	0.096011942	Soil N
0.608040201	0.097007818	Soil N
0.613065327	0.098005644	Soil N
0.618090452	0.09900542	Soil N
0.623115578	0.100007147	Soil N
0.628140704	0.101010824	Soil N
0.633165829	0.102016452	Soil N
0.638190955	0.103024029	Soil N
0.64321608	0.104033558	Soil N
0.648241206	0.105045036	Soil N
0.653266332	0.106058465	Soil N
0.658291457	0.107073845	Soil N
0.663316583	0.108091175	Soil N
0.668341709	0.109110455	Soil N
0.673366834	0.110131685	Soil N
0.67839196	0.111154866	Soil N
0.683417085	0.112179998	Soil N
0.688442211	0.11320708	Soil N
0.693467337	0.114236112	Soil N
0.698492462	0.115267094	Soil N
0.703517588	0.116300027	Soil N
0.708542714	0.11733491	Soil N
0.713567839	0.118371744	Soil N
0.718592965	0.119410528	Soil N
0.72361809	0.120451262	Soil N
0.728643216	0.121493947	Soil N
0.733668342	0.122538582	Soil N
0.738693467	0.123585168	Soil N
0.743718593	0.124633704	Soil N
0.748743719	0.12568419	Soil N
0.753768844	0.126736627	Soil N
0.75879397	0.127791014	Soil N
0.763819095	0.128847351	Soil N
0.768844221	0.129905639	Soil N
0.773869347	0.130965878	Soil N
0.778894472	0.132028066	Soil N
0.783919598	0.133092205	Soil N
0.788944724	0.134158295	Soil N
0.793969849	0.135226334	Soil N
0.798994975	0.136296325	Soil N
0.804020101	0.137368265	Soil N
0.809045226	0.138442156	Soil N
0.814070352	0.139517997	Soil N
0.819095477	0.140595789	Soil N
0.824120603	0.141675531	Soil N
0.829145729	0.142757224	Soil N
0.834170854	0.143840867	Soil N
0.83919598	0.14492646	Soil N
0.844221106	0.146014003	Soil N
0.849246231	0.147103497	Soil N
0.854271357	0.148194942	Soil N
0.859296482	0.149288337	Soil N
0.864321608	0.150383682	Soil N
0.869346734	0.151480977	Soil N
0.874371859	0.152580223	Soil N
0.879396985	0.153681419	Soil N
0.884422111	0.154784566	Soil N
0.889447236	0.155889663	Soil N
0.894472362	0.156996711	Soil N
0.899497487	0.158105709	Soil N
0.904522613	0.159216657	Soil N
0.909547739	0.160329555	Soil N
0.914572864	0.161444404	Soil N
0.91959799	0.162561204	Soil N
0.924623116	0.163679953	Soil N
0.929648241	0.164800654	Soil N
0.934673367	0.165923304	Soil N
0.939698492	0.167047905	Soil N
0.944723618	0.168174456	Soil N
0.949748744	0.169302958	Soil N
0.954773869	0.17043341	Soil N
0.959798995	0.171565812	Soil N
0.964824121	0.172700165	Soil N
0.969849246	0.173836469	Soil N
0.974874372	0.174974722	Soil N
0.979899497	0.176114926	Soil N
0.984924623	0.17725708	Soil N
0.989949749	0.178401185	Soil N
0.994974874	0.17954724	Soil N
1	0.180695246	Soil N
0	0	Soil pH
0.005025126	4.98E-06	Soil pH
0.010050251	1.99E-05	Soil pH
0.015075377	4.48E-05	Soil pH
0.020100503	7.96E-05	Soil pH
0.025125628	0.000124435	Soil pH
0.030150754	0.000179186	Soil pH
0.035175879	0.000243893	Soil pH
0.040201005	0.000318554	Soil pH
0.045226131	0.00040317	Soil pH
0.050251256	0.00049774	Soil pH
0.055276382	0.000602266	Soil pH
0.060301508	0.000716746	Soil pH
0.065326633	0.000841181	Soil pH
0.070351759	0.000975571	Soil pH
0.075376884	0.001119915	Soil pH
0.08040201	0.001274215	Soil pH
0.085427136	0.001438469	Soil pH
0.090452261	0.001612678	Soil pH
0.095477387	0.001796842	Soil pH
0.100502513	0.001990961	Soil pH
0.105527638	0.002195034	Soil pH
0.110552764	0.002409062	Soil pH
0.115577889	0.002633045	Soil pH
0.120603015	0.002866983	Soil pH
0.125628141	0.003110876	Soil pH
0.130653266	0.003364723	Soil pH
0.135678392	0.003628526	Soil pH
0.140703518	0.003902283	Soil pH
0.145728643	0.004185995	Soil pH
0.150753769	0.004479661	Soil pH
0.155778894	0.004783283	Soil pH
0.16080402	0.005096859	Soil pH
0.165829146	0.00542039	Soil pH
0.170854271	0.005753876	Soil pH
0.175879397	0.006097317	Soil pH
0.180904523	0.006450712	Soil pH
0.185929648	0.006814063	Soil pH
0.190954774	0.007187368	Soil pH
0.195979899	0.007570628	Soil pH
0.201005025	0.007963842	Soil pH
0.206030151	0.008367012	Soil pH
0.211055276	0.008780136	Soil pH
0.216080402	0.009203215	Soil pH
0.221105528	0.009636249	Soil pH
0.226130653	0.010079238	Soil pH
0.231155779	0.010532182	Soil pH
0.236180905	0.01099508	Soil pH
0.24120603	0.011467933	Soil pH
0.246231156	0.011950741	Soil pH
0.251256281	0.012443504	Soil pH
0.256281407	0.012946221	Soil pH
0.261306533	0.013458894	Soil pH
0.266331658	0.013981521	Soil pH
0.271356784	0.014514103	Soil pH
0.27638191	0.01505664	Soil pH
0.281407035	0.015609131	Soil pH
0.286432161	0.016171578	Soil pH
0.291457286	0.016743979	Soil pH
0.296482412	0.017326335	Soil pH
0.301507538	0.017918645	Soil pH
0.306532663	0.018520911	Soil pH
0.311557789	0.019133131	Soil pH
0.316582915	0.019755307	Soil pH
0.32160804	0.020387437	Soil pH
0.326633166	0.021029521	Soil pH
0.331658291	0.021681561	Soil pH
0.336683417	0.022343555	Soil pH
0.341708543	0.023015505	Soil pH
0.346733668	0.023697409	Soil pH
0.351758794	0.024389267	Soil pH
0.35678392	0.025091081	Soil pH
0.361809045	0.025802849	Soil pH
0.366834171	0.026524573	Soil pH
0.371859296	0.027256251	Soil pH
0.376884422	0.027997884	Soil pH
0.381909548	0.028749471	Soil pH
0.386934673	0.029511014	Soil pH
0.391959799	0.030282511	Soil pH
0.396984925	0.031063963	Soil pH
0.40201005	0.03185537	Soil pH
0.407035176	0.032656731	Soil pH
0.412060302	0.033468048	Soil pH
0.417085427	0.034289319	Soil pH
0.422110553	0.035120545	Soil pH
0.427135678	0.035961726	Soil pH
0.432160804	0.036812862	Soil pH
0.43718593	0.037673952	Soil pH
0.442211055	0.038544997	Soil pH
0.447236181	0.039425997	Soil pH
0.452261307	0.040316952	Soil pH
0.457286432	0.041217862	Soil pH
0.462311558	0.042128726	Soil pH
0.467336683	0.043049546	Soil pH
0.472361809	0.04398032	Soil pH
0.477386935	0.044921049	Soil pH
0.48241206	0.045871732	Soil pH
0.487437186	0.046832371	Soil pH
0.492462312	0.047802964	Soil pH
0.497487437	0.048783512	Soil pH
0.502512563	0.049774015	Soil pH
0.507537688	0.050774473	Soil pH
0.512562814	0.051784885	Soil pH
0.51758794	0.052805253	Soil pH
0.522613065	0.053835575	Soil pH
0.527638191	0.054875852	Soil pH
0.532663317	0.055926083	Soil pH
0.537688442	0.056986271	Soil pH
0.542713568	0.058058676	Soil pH
0.547738693	0.059145362	Soil pH
0.552763819	0.060246329	Soil pH
0.557788945	0.061361576	Soil pH
0.56281407	0.062491105	Soil pH
0.567839196	0.063634914	Soil pH
0.572864322	0.064793005	Soil pH
0.577889447	0.065965376	Soil pH
0.582914573	0.067152028	Soil pH
0.587939698	0.068352961	Soil pH
0.592964824	0.069568175	Soil pH
0.59798995	0.07079767	Soil pH
0.603015075	0.072041445	Soil pH
0.608040201	0.073299502	Soil pH
0.613065327	0.074571839	Soil pH
0.618090452	0.075858458	Soil pH
0.623115578	0.077159357	Soil pH
0.628140704	0.078474537	Soil pH
0.633165829	0.079803998	Soil pH
0.638190955	0.08114774	Soil pH
0.64321608	0.082505763	Soil pH
0.648241206	0.083878066	Soil pH
0.653266332	0.085264651	Soil pH
0.658291457	0.086665516	Soil pH
0.663316583	0.088080663	Soil pH
0.668341709	0.08951009	Soil pH
0.673366834	0.090953798	Soil pH
0.67839196	0.092411787	Soil pH
0.683417085	0.093884057	Soil pH
0.688442211	0.095370608	Soil pH
0.693467337	0.096871439	Soil pH
0.698492462	0.098386552	Soil pH
0.703517588	0.099915945	Soil pH
0.708542714	0.10145962	Soil pH
0.713567839	0.103017575	Soil pH
0.718592965	0.104589811	Soil pH
0.72361809	0.106176328	Soil pH
0.728643216	0.107777126	Soil pH
0.733668342	0.109392205	Soil pH
0.738693467	0.111021564	Soil pH
0.743718593	0.112665205	Soil pH
0.748743719	0.114323127	Soil pH
0.753768844	0.115995329	Soil pH
0.75879397	0.117681812	Soil pH
0.763819095	0.119382576	Soil pH
0.768844221	0.121097621	Soil pH
0.773869347	0.122826947	Soil pH
0.778894472	0.124570554	Soil pH
0.783919598	0.126328442	Soil pH
0.788944724	0.12810061	Soil pH
0.793969849	0.12988706	Soil pH
0.798994975	0.13168779	Soil pH
0.804020101	0.133502801	Soil pH
0.809045226	0.135332094	Soil pH
0.814070352	0.137175667	Soil pH
0.819095477	0.139033521	Soil pH
0.824120603	0.140905655	Soil pH
0.829145729	0.142792071	Soil pH
0.834170854	0.144692768	Soil pH
0.83919598	0.146607745	Soil pH
0.844221106	0.148537004	Soil pH
0.849246231	0.150480543	Soil pH
0.854271357	0.152438363	Soil pH
0.859296482	0.154410464	Soil pH
0.864321608	0.156396846	Soil pH
0.869346734	0.158397509	Soil pH
0.874371859	0.160412453	Soil pH
0.879396985	0.162441677	Soil pH
0.884422111	0.164485183	Soil pH
0.889447236	0.166542969	Soil pH
0.894472362	0.168615036	Soil pH
0.899497487	0.170701385	Soil pH
0.904522613	0.172802014	Soil pH
0.909547739	0.174916924	Soil pH
0.914572864	0.177046114	Soil pH
0.91959799	0.179189586	Soil pH
0.924623116	0.181347339	Soil pH
0.929648241	0.183519372	Soil pH
0.934673367	0.185705687	Soil pH
0.939698492	0.187906282	Soil pH
0.944723618	0.190121158	Soil pH
0.949748744	0.192350315	Soil pH
0.954773869	0.194593753	Soil pH
0.959798995	0.196851472	Soil pH
0.964824121	0.199123472	Soil pH
0.969849246	0.201409753	Soil pH
0.974874372	0.203710314	Soil pH
0.979899497	0.206025156	Soil pH
0.984924623	0.20835428	Soil pH
0.989949749	0.210697684	Soil pH
0.994974874	0.213055369	Soil pH
1	0.215427335	Soil pH
0	0	DBH
0.005025126	0.013929259	DBH
0.010050251	0.027488189	DBH
0.015075377	0.040676791	DBH
0.020100503	0.053495063	DBH
0.025125628	0.065943007	DBH
0.030150754	0.078020621	DBH
0.035175879	0.089727907	DBH
0.040201005	0.101064863	DBH
0.045226131	0.112031491	DBH
0.050251256	0.12262779	DBH
0.055276382	0.13285376	DBH
0.060301508	0.1427094	DBH
0.065326633	0.152194712	DBH
0.070351759	0.161309695	DBH
0.075376884	0.17005435	DBH
0.08040201	0.178428675	DBH
0.085427136	0.186432671	DBH
0.090452261	0.194066338	DBH
0.095477387	0.201329676	DBH
0.100502513	0.208222686	DBH
0.105527638	0.214745366	DBH
0.110552764	0.220897718	DBH
0.115577889	0.22667974	DBH
0.120603015	0.232091434	DBH
0.125628141	0.237132799	DBH
0.130653266	0.241803834	DBH
0.135678392	0.246104541	DBH
0.140703518	0.250034919	DBH
0.145728643	0.253594968	DBH
0.150753769	0.256784688	DBH
0.155778894	0.259604079	DBH
0.16080402	0.262053141	DBH
0.165829146	0.264131874	DBH
0.170854271	0.265840279	DBH
0.175879397	0.267178354	DBH
0.180904523	0.2681461	DBH
0.185929648	0.268743518	DBH
0.190954774	0.268970606	DBH
0.195979899	0.268973619	DBH
0.201005025	0.268975876	DBH
0.206030151	0.26897976	DBH
0.211055276	0.268985271	DBH
0.216080402	0.268992409	DBH
0.221105528	0.269001174	DBH
0.226130653	0.269011567	DBH
0.231155779	0.269023587	DBH
0.236180905	0.269037234	DBH
0.24120603	0.269052508	DBH
0.246231156	0.269069409	DBH
0.251256281	0.269087938	DBH
0.256281407	0.269108094	DBH
0.261306533	0.269129877	DBH
0.266331658	0.269153287	DBH
0.271356784	0.269178325	DBH
0.27638191	0.269204989	DBH
0.281407035	0.269233281	DBH
0.286432161	0.269263201	DBH
0.291457286	0.269294747	DBH
0.296482412	0.26932792	DBH
0.301507538	0.269362721	DBH
0.306532663	0.269399149	DBH
0.311557789	0.269437204	DBH
0.316582915	0.269476887	DBH
0.32160804	0.269518196	DBH
0.326633166	0.269561133	DBH
0.331658291	0.269605697	DBH
0.336683417	0.269651888	DBH
0.341708543	0.269699706	DBH
0.346733668	0.269749152	DBH
0.351758794	0.269800225	DBH
0.35678392	0.269852925	DBH
0.361809045	0.269907252	DBH
0.366834171	0.269963206	DBH
0.371859296	0.270020788	DBH
0.376884422	0.270079997	DBH
0.381909548	0.270140833	DBH
0.386934673	0.270203296	DBH
0.391959799	0.270267387	DBH
0.396984925	0.270333104	DBH
0.40201005	0.270400449	DBH
0.407035176	0.270469421	DBH
0.412060302	0.270540021	DBH
0.417085427	0.270612247	DBH
0.422110553	0.270686101	DBH
0.427135678	0.270761582	DBH
0.432160804	0.27083869	DBH
0.43718593	0.270917425	DBH
0.442211055	0.270997788	DBH
0.447236181	0.271079777	DBH
0.452261307	0.271163394	DBH
0.457286432	0.271248638	DBH
0.462311558	0.27133551	DBH
0.467336683	0.271424008	DBH
0.472361809	0.271514134	DBH
0.477386935	0.271605887	DBH
0.48241206	0.271699267	DBH
0.487437186	0.271794275	DBH
0.492462312	0.271890909	DBH
0.497487437	0.271989171	DBH
0.502512563	0.27208906	DBH
0.507537688	0.272190576	DBH
0.512562814	0.27229372	DBH
0.51758794	0.27239849	DBH
0.522613065	0.272504888	DBH
0.527638191	0.272612913	DBH
0.532663317	0.272722565	DBH
0.537688442	0.272833845	DBH
0.542713568	0.272946751	DBH
0.547738693	0.273061285	DBH
0.552763819	0.273177446	DBH
0.557788945	0.273295235	DBH
0.56281407	0.27341465	DBH
0.567839196	0.273535693	DBH
0.572864322	0.273658363	DBH
0.577889447	0.27378266	DBH
0.582914573	0.273908584	DBH
0.587939698	0.274036136	DBH
0.592964824	0.274165314	DBH
0.59798995	0.27429612	DBH
0.603015075	0.274428553	DBH
0.608040201	0.274562614	DBH
0.613065327	0.274698301	DBH
0.618090452	0.274835616	DBH
0.623115578	0.274974558	DBH
0.628140704	0.275115127	DBH
0.633165829	0.275257324	DBH
0.638190955	0.275401147	DBH
0.64321608	0.275546598	DBH
0.648241206	0.275693676	DBH
0.653266332	0.275842381	DBH
0.658291457	0.275992714	DBH
0.663316583	0.276144673	DBH
0.668341709	0.27629826	DBH
0.673366834	0.276453474	DBH
0.67839196	0.276610315	DBH
0.683417085	0.276768784	DBH
0.688442211	0.276928879	DBH
0.693467337	0.277090602	DBH
0.698492462	0.277253952	DBH
0.703517588	0.27741893	DBH
0.708542714	0.277585534	DBH
0.713567839	0.277753766	DBH
0.718592965	0.277923625	DBH
0.72361809	0.278095111	DBH
0.728643216	0.278268224	DBH
0.733668342	0.278442965	DBH
0.738693467	0.278619332	DBH
0.743718593	0.278797327	DBH
0.748743719	0.278976949	DBH
0.753768844	0.279158199	DBH
0.75879397	0.279341075	DBH
0.763819095	0.279525579	DBH
0.768844221	0.27971171	DBH
0.773869347	0.279899468	DBH
0.778894472	0.280088853	DBH
0.783919598	0.280279866	DBH
0.788944724	0.280472506	DBH
0.793969849	0.280666773	DBH
0.798994975	0.280862667	DBH
0.804020101	0.281060188	DBH
0.809045226	0.281259337	DBH
0.814070352	0.281460113	DBH
0.819095477	0.281662516	DBH
0.824120603	0.281866546	DBH
0.829145729	0.282072204	DBH
0.834170854	0.282279488	DBH
0.83919598	0.2824884	DBH
0.844221106	0.282698939	DBH
0.849246231	0.282911105	DBH
0.854271357	0.283124899	DBH
0.859296482	0.28334032	DBH
0.864321608	0.283557367	DBH
0.869346734	0.283776043	DBH
0.874371859	0.283996345	DBH
0.879396985	0.284218274	DBH
0.884422111	0.284441831	DBH
0.889447236	0.284667015	DBH
0.894472362	0.284893826	DBH
0.899497487	0.285122265	DBH
0.904522613	0.28535233	DBH
0.909547739	0.285584023	DBH
0.914572864	0.285817343	DBH
0.91959799	0.28605229	DBH
0.924623116	0.286288864	DBH
0.929648241	0.286527066	DBH
0.934673367	0.286766895	DBH
0.939698492	0.287008351	DBH
0.944723618	0.287251434	DBH
0.949748744	0.287496144	DBH
0.954773869	0.287742482	DBH
0.959798995	0.287990447	DBH
0.964824121	0.288240039	DBH
0.969849246	0.288491258	DBH
0.974874372	0.288744104	DBH
0.979899497	0.288998578	DBH
0.984924623	0.289254679	DBH
0.989949749	0.289512407	DBH
0.994974874	0.289771762	DBH
1	0.290032745	DBH
0	0	SLA
0.005025126	7.45E-05	SLA
0.010050251	0.000147666	SLA
0.015075377	0.000219519	SLA
0.020100503	0.000290053	SLA
0.025125628	0.000359268	SLA
0.030150754	0.000427164	SLA
0.035175879	0.00049374	SLA
0.040201005	0.000558996	SLA
0.045226131	0.000622934	SLA
0.050251256	0.000685552	SLA
0.055276382	0.00074685	SLA
0.060301508	0.000806829	SLA
0.065326633	0.000865489	SLA
0.070351759	0.000922829	SLA
0.075376884	0.00097885	SLA
0.08040201	0.001033551	SLA
0.085427136	0.001086933	SLA
0.090452261	0.001138996	SLA
0.095477387	0.001189739	SLA
0.100502513	0.001239163	SLA
0.105527638	0.001287267	SLA
0.110552764	0.001334052	SLA
0.115577889	0.001379518	SLA
0.120603015	0.001423664	SLA
0.125628141	0.001466491	SLA
0.130653266	0.001507998	SLA
0.135678392	0.001548186	SLA
0.140703518	0.001587055	SLA
0.145728643	0.001624604	SLA
0.150753769	0.001660834	SLA
0.155778894	0.001695745	SLA
0.16080402	0.001729336	SLA
0.165829146	0.001761607	SLA
0.170854271	0.001792559	SLA
0.175879397	0.001822192	SLA
0.180904523	0.001850506	SLA
0.185929648	0.0018775	SLA
0.190954774	0.001903174	SLA
0.195979899	0.001927529	SLA
0.201005025	0.001950565	SLA
0.206030151	0.001972282	SLA
0.211055276	0.001992678	SLA
0.216080402	0.002011756	SLA
0.221105528	0.002029514	SLA
0.226130653	0.002045953	SLA
0.231155779	0.002061072	SLA
0.236180905	0.002074872	SLA
0.24120603	0.002087353	SLA
0.246231156	0.002098514	SLA
0.251256281	0.002108356	SLA
0.256281407	0.002116878	SLA
0.261306533	0.002124081	SLA
0.266331658	0.002129965	SLA
0.271356784	0.002134529	SLA
0.27638191	0.002137774	SLA
0.281407035	0.002139699	SLA
0.286432161	0.002140306	SLA
0.291457286	0.002140306	SLA
0.296482412	0.002140306	SLA
0.301507538	0.002140306	SLA
0.306532663	0.002140306	SLA
0.311557789	0.002140306	SLA
0.316582915	0.002140306	SLA
0.32160804	0.002140306	SLA
0.326633166	0.002140306	SLA
0.331658291	0.002140306	SLA
0.336683417	0.002140306	SLA
0.341708543	0.002140306	SLA
0.346733668	0.002140306	SLA
0.351758794	0.002140306	SLA
0.35678392	0.002140306	SLA
0.361809045	0.002140306	SLA
0.366834171	0.002140306	SLA
0.371859296	0.002140306	SLA
0.376884422	0.002140306	SLA
0.381909548	0.002140306	SLA
0.386934673	0.002140306	SLA
0.391959799	0.002140306	SLA
0.396984925	0.002140306	SLA
0.40201005	0.002140306	SLA
0.407035176	0.002140306	SLA
0.412060302	0.002140306	SLA
0.417085427	0.002140306	SLA
0.422110553	0.002140306	SLA
0.427135678	0.002140306	SLA
0.432160804	0.002140306	SLA
0.43718593	0.002140306	SLA
0.442211055	0.002140306	SLA
0.447236181	0.002140306	SLA
0.452261307	0.002140306	SLA
0.457286432	0.002140306	SLA
0.462311558	0.002140306	SLA
0.467336683	0.002140306	SLA
0.472361809	0.002140306	SLA
0.477386935	0.002140306	SLA
0.48241206	0.002140306	SLA
0.487437186	0.002140306	SLA
0.492462312	0.002140306	SLA
0.497487437	0.002140306	SLA
0.502512563	0.002140306	SLA
0.507537688	0.002140306	SLA
0.512562814	0.002140306	SLA
0.51758794	0.002140306	SLA
0.522613065	0.002140306	SLA
0.527638191	0.002140306	SLA
0.532663317	0.002140306	SLA
0.537688442	0.002140306	SLA
0.542713568	0.002140306	SLA
0.547738693	0.002140306	SLA
0.552763819	0.002140306	SLA
0.557788945	0.002140306	SLA
0.56281407	0.002140306	SLA
0.567839196	0.002140306	SLA
0.572864322	0.002140306	SLA
0.577889447	0.002140306	SLA
0.582914573	0.002140306	SLA
0.587939698	0.002140306	SLA
0.592964824	0.002140306	SLA
0.59798995	0.002140306	SLA
0.603015075	0.002140306	SLA
0.608040201	0.002140306	SLA
0.613065327	0.002140306	SLA
0.618090452	0.002140306	SLA
0.623115578	0.002140306	SLA
0.628140704	0.002140306	SLA
0.633165829	0.002140306	SLA
0.638190955	0.002140306	SLA
0.64321608	0.002140306	SLA
0.648241206	0.002140306	SLA
0.653266332	0.002140306	SLA
0.658291457	0.002140306	SLA
0.663316583	0.002140306	SLA
0.668341709	0.002140306	SLA
0.673366834	0.002140306	SLA
0.67839196	0.002140306	SLA
0.683417085	0.002140306	SLA
0.688442211	0.002140306	SLA
0.693467337	0.002140306	SLA
0.698492462	0.002140306	SLA
0.703517588	0.002140306	SLA
0.708542714	0.002140306	SLA
0.713567839	0.002140306	SLA
0.718592965	0.002140306	SLA
0.72361809	0.002140306	SLA
0.728643216	0.002140306	SLA
0.733668342	0.002140306	SLA
0.738693467	0.002140306	SLA
0.743718593	0.002140306	SLA
0.748743719	0.002140306	SLA
0.753768844	0.002140306	SLA
0.75879397	0.002140306	SLA
0.763819095	0.002140306	SLA
0.768844221	0.002140306	SLA
0.773869347	0.002140306	SLA
0.778894472	0.002140306	SLA
0.783919598	0.002140306	SLA
0.788944724	0.002140306	SLA
0.793969849	0.002140306	SLA
0.798994975	0.002140306	SLA
0.804020101	0.002140306	SLA
0.809045226	0.002140306	SLA
0.814070352	0.002140306	SLA
0.819095477	0.002140306	SLA
0.824120603	0.002140306	SLA
0.829145729	0.002140306	SLA
0.834170854	0.002140306	SLA
0.83919598	0.002140306	SLA
0.844221106	0.002140306	SLA
0.849246231	0.002140306	SLA
0.854271357	0.002140306	SLA
0.859296482	0.002140306	SLA
0.864321608	0.002140306	SLA
0.869346734	0.002140306	SLA
0.874371859	0.002140306	SLA
0.879396985	0.002140306	SLA
0.884422111	0.002140306	SLA
0.889447236	0.002140306	SLA
0.894472362	0.002140306	SLA
0.899497487	0.002140306	SLA
0.904522613	0.002140306	SLA
0.909547739	0.002140306	SLA
0.914572864	0.002140306	SLA
0.91959799	0.002140306	SLA
0.924623116	0.002140306	SLA
0.929648241	0.002140306	SLA
0.934673367	0.002140306	SLA
0.939698492	0.002140306	SLA
0.944723618	0.002140306	SLA
0.949748744	0.002140306	SLA
0.954773869	0.002140306	SLA
0.959798995	0.002140306	SLA
0.964824121	0.002140306	SLA
0.969849246	0.002140306	SLA
0.974874372	0.002140306	SLA
0.979899497	0.002140306	SLA
0.984924623	0.002140306	SLA
0.989949749	0.002140306	SLA
0.994974874	0.002140306	SLA
1	0.002140306	SLA
0	0	Foliar C:N
0.005025126	4.86E-06	Foliar C:N
0.010050251	1.94E-05	Foliar C:N
0.015075377	4.37E-05	Foliar C:N
0.020100503	7.77E-05	Foliar C:N
0.025125628	0.000121382	Foliar C:N
0.030150754	0.00017479	Foliar C:N
0.035175879	0.000237908	Foliar C:N
0.040201005	0.000310738	Foliar C:N
0.045226131	0.000393277	Foliar C:N
0.050251256	0.000485528	Foliar C:N
0.055276382	0.000587488	Foliar C:N
0.060301508	0.00069916	Foliar C:N
0.065326633	0.000820542	Foliar C:N
0.070351759	0.000951634	Foliar C:N
0.075376884	0.001092437	Foliar C:N
0.08040201	0.001242951	Foliar C:N
0.085427136	0.001403175	Foliar C:N
0.090452261	0.001573109	Foliar C:N
0.095477387	0.001752754	Foliar C:N
0.100502513	0.00194211	Foliar C:N
0.105527638	0.002141176	Foliar C:N
0.110552764	0.002349953	Foliar C:N
0.115577889	0.002568441	Foliar C:N
0.120603015	0.002796639	Foliar C:N
0.125628141	0.003034547	Foliar C:N
0.130653266	0.003282166	Foliar C:N
0.135678392	0.003539496	Foliar C:N
0.140703518	0.003806536	Foliar C:N
0.145728643	0.004083287	Foliar C:N
0.150753769	0.004369748	Foliar C:N
0.155778894	0.00466592	Foliar C:N
0.16080402	0.004971802	Foliar C:N
0.165829146	0.005287395	Foliar C:N
0.170854271	0.005612698	Foliar C:N
0.175879397	0.005947712	Foliar C:N
0.180904523	0.006292437	Foliar C:N
0.185929648	0.006646872	Foliar C:N
0.190954774	0.007011018	Foliar C:N
0.195979899	0.007384874	Foliar C:N
0.201005025	0.007768441	Foliar C:N
0.206030151	0.008161718	Foliar C:N
0.211055276	0.008564706	Foliar C:N
0.216080402	0.008977404	Foliar C:N
0.221105528	0.009399813	Foliar C:N
0.226130653	0.009831933	Foliar C:N
0.231155779	0.010273763	Foliar C:N
0.236180905	0.010725303	Foliar C:N
0.24120603	0.011186555	Foliar C:N
0.246231156	0.011657516	Foliar C:N
0.251256281	0.012138189	Foliar C:N
0.256281407	0.012628571	Foliar C:N
0.261306533	0.013128665	Foliar C:N
0.266331658	0.013638469	Foliar C:N
0.271356784	0.014157983	Foliar C:N
0.27638191	0.014687208	Foliar C:N
0.281407035	0.015226144	Foliar C:N
0.286432161	0.01577479	Foliar C:N
0.291457286	0.016333147	Foliar C:N
0.296482412	0.016901214	Foliar C:N
0.301507538	0.017478992	Foliar C:N
0.306532663	0.01806648	Foliar C:N
0.311557789	0.018663679	Foliar C:N
0.316582915	0.019270588	Foliar C:N
0.32160804	0.019887208	Foliar C:N
0.326633166	0.020513539	Foliar C:N
0.331658291	0.02114958	Foliar C:N
0.336683417	0.021795331	Foliar C:N
0.341708543	0.022450794	Foliar C:N
0.346733668	0.023115966	Foliar C:N
0.351758794	0.02379085	Foliar C:N
0.35678392	0.024475443	Foliar C:N
0.361809045	0.025169748	Foliar C:N
0.366834171	0.025873763	Foliar C:N
0.371859296	0.026587488	Foliar C:N
0.376884422	0.027310924	Foliar C:N
0.381909548	0.028044071	Foliar C:N
0.386934673	0.028786928	Foliar C:N
0.391959799	0.029539496	Foliar C:N
0.396984925	0.030301774	Foliar C:N
0.40201005	0.031073763	Foliar C:N
0.407035176	0.031855462	Foliar C:N
0.412060302	0.032646872	Foliar C:N
0.417085427	0.033447992	Foliar C:N
0.422110553	0.034258823	Foliar C:N
0.427135678	0.035079365	Foliar C:N
0.432160804	0.035909617	Foliar C:N
0.43718593	0.036750032	Foliar C:N
0.442211055	0.037602793	Foliar C:N
0.447236181	0.038468187	Foliar C:N
0.452261307	0.039346214	Foliar C:N
0.457286432	0.040236874	Foliar C:N
0.462311558	0.041140166	Foliar C:N
0.467336683	0.042056091	Foliar C:N
0.472361809	0.04298465	Foliar C:N
0.477386935	0.043925841	Foliar C:N
0.48241206	0.044879665	Foliar C:N
0.487437186	0.045846122	Foliar C:N
0.492462312	0.046825211	Foliar C:N
0.497487437	0.047816934	Foliar C:N
0.502512563	0.048821289	Foliar C:N
0.507537688	0.049838278	Foliar C:N
0.512562814	0.050867899	Foliar C:N
0.51758794	0.051910153	Foliar C:N
0.522613065	0.05296504	Foliar C:N
0.527638191	0.05403256	Foliar C:N
0.532663317	0.055112713	Foliar C:N
0.537688442	0.056205498	Foliar C:N
0.542713568	0.057310917	Foliar C:N
0.547738693	0.058428968	Foliar C:N
0.552763819	0.059559652	Foliar C:N
0.557788945	0.060702969	Foliar C:N
0.56281407	0.061858919	Foliar C:N
0.567839196	0.063027502	Foliar C:N
0.572864322	0.064208718	Foliar C:N
0.577889447	0.065402566	Foliar C:N
0.582914573	0.066609048	Foliar C:N
0.587939698	0.067828162	Foliar C:N
0.592964824	0.06905991	Foliar C:N
0.59798995	0.07030429	Foliar C:N
0.603015075	0.071561303	Foliar C:N
0.608040201	0.072830948	Foliar C:N
0.613065327	0.074113227	Foliar C:N
0.618090452	0.075408139	Foliar C:N
0.623115578	0.076715683	Foliar C:N
0.628140704	0.078035861	Foliar C:N
0.633165829	0.079368671	Foliar C:N
0.638190955	0.080714114	Foliar C:N
0.64321608	0.08207219	Foliar C:N
0.648241206	0.083442899	Foliar C:N
0.653266332	0.084826241	Foliar C:N
0.658291457	0.086222215	Foliar C:N
0.663316583	0.087630823	Foliar C:N
0.668341709	0.089052063	Foliar C:N
0.673366834	0.090485936	Foliar C:N
0.67839196	0.091932442	Foliar C:N
0.683417085	0.093391581	Foliar C:N
0.688442211	0.094863353	Foliar C:N
0.693467337	0.096347758	Foliar C:N
0.698492462	0.097844796	Foliar C:N
0.703517588	0.099354466	Foliar C:N
0.708542714	0.100876769	Foliar C:N
0.713567839	0.102411706	Foliar C:N
0.718592965	0.103959275	Foliar C:N
0.72361809	0.105519477	Foliar C:N
0.728643216	0.107092312	Foliar C:N
0.733668342	0.108677779	Foliar C:N
0.738693467	0.11027588	Foliar C:N
0.743718593	0.111886614	Foliar C:N
0.748743719	0.11350998	Foliar C:N
0.753768844	0.115145979	Foliar C:N
0.75879397	0.116794611	Foliar C:N
0.763819095	0.118455876	Foliar C:N
0.768844221	0.120129774	Foliar C:N
0.773869347	0.121816305	Foliar C:N
0.778894472	0.123515468	Foliar C:N
0.783919598	0.125227265	Foliar C:N
0.788944724	0.126951694	Foliar C:N
0.793969849	0.128688757	Foliar C:N
0.798994975	0.130438452	Foliar C:N
0.804020101	0.13220078	Foliar C:N
0.809045226	0.133975741	Foliar C:N
0.814070352	0.135763334	Foliar C:N
0.819095477	0.137563561	Foliar C:N
0.824120603	0.13937642	Foliar C:N
0.829145729	0.141201913	Foliar C:N
0.834170854	0.143040038	Foliar C:N
0.83919598	0.144890796	Foliar C:N
0.844221106	0.146754187	Foliar C:N
0.849246231	0.148630211	Foliar C:N
0.854271357	0.150518868	Foliar C:N
0.859296482	0.152420157	Foliar C:N
0.864321608	0.15433408	Foliar C:N
0.869346734	0.156260635	Foliar C:N
0.874371859	0.158199824	Foliar C:N
0.879396985	0.160151645	Foliar C:N
0.884422111	0.162116099	Foliar C:N
0.889447236	0.164093186	Foliar C:N
0.894472362	0.166082905	Foliar C:N
0.899497487	0.168085258	Foliar C:N
0.904522613	0.170100244	Foliar C:N
0.909547739	0.172127862	Foliar C:N
0.914572864	0.174168113	Foliar C:N
0.91959799	0.176220997	Foliar C:N
0.924623116	0.178286514	Foliar C:N
0.929648241	0.180364664	Foliar C:N
0.934673367	0.182455447	Foliar C:N
0.939698492	0.184558863	Foliar C:N
0.944723618	0.186674911	Foliar C:N
0.949748744	0.188803592	Foliar C:N
0.954773869	0.190944907	Foliar C:N
0.959798995	0.193098854	Foliar C:N
0.964824121	0.195265434	Foliar C:N
0.969849246	0.197444647	Foliar C:N
0.974874372	0.199636493	Foliar C:N
0.979899497	0.201840971	Foliar C:N
0.984924623	0.204058083	Foliar C:N
0.989949749	0.206287827	Foliar C:N
0.994974874	0.208530204	Foliar C:N
1	0.210785214	Foliar C:N
0	0	Bud Break (GH)
0.005025126	4.40E-06	Bud Break (GH)
0.010050251	1.76E-05	Bud Break (GH)
0.015075377	3.96E-05	Bud Break (GH)
0.020100503	7.04E-05	Bud Break (GH)
0.025125628	0.000110072	Bud Break (GH)
0.030150754	0.000158503	Bud Break (GH)
0.035175879	0.000215741	Bud Break (GH)
0.040201005	0.000281784	Bud Break (GH)
0.045226131	0.000356633	Bud Break (GH)
0.050251256	0.000440287	Bud Break (GH)
0.055276382	0.000532748	Bud Break (GH)
0.060301508	0.000634014	Bud Break (GH)
0.065326633	0.000744085	Bud Break (GH)
0.070351759	0.000862963	Bud Break (GH)
0.075376884	0.000990646	Bud Break (GH)
0.08040201	0.001127135	Bud Break (GH)
0.085427136	0.00127243	Bud Break (GH)
0.090452261	0.001426531	Bud Break (GH)
0.095477387	0.001589437	Bud Break (GH)
0.100502513	0.001761149	Bud Break (GH)
0.105527638	0.001941667	Bud Break (GH)
0.110552764	0.00213099	Bud Break (GH)
0.115577889	0.002329119	Bud Break (GH)
0.120603015	0.002536054	Bud Break (GH)
0.125628141	0.002751795	Bud Break (GH)
0.130653266	0.002976342	Bud Break (GH)
0.135678392	0.003209694	Bud Break (GH)
0.140703518	0.003451852	Bud Break (GH)
0.145728643	0.003702816	Bud Break (GH)
0.150753769	0.003962585	Bud Break (GH)
0.155778894	0.00423116	Bud Break (GH)
0.16080402	0.004508541	Bud Break (GH)
0.165829146	0.004794728	Bud Break (GH)
0.170854271	0.00508972	Bud Break (GH)
0.175879397	0.005393519	Bud Break (GH)
0.180904523	0.005706123	Bud Break (GH)
0.185929648	0.006027532	Bud Break (GH)
0.190954774	0.006357748	Bud Break (GH)
0.195979899	0.006696769	Bud Break (GH)
0.201005025	0.007044596	Bud Break (GH)
0.206030151	0.007401228	Bud Break (GH)
0.211055276	0.007766667	Bud Break (GH)
0.216080402	0.008140911	Bud Break (GH)
0.221105528	0.008523961	Bud Break (GH)
0.226130653	0.008915817	Bud Break (GH)
0.231155779	0.009316478	Bud Break (GH)
0.236180905	0.009725945	Bud Break (GH)
0.24120603	0.010144218	Bud Break (GH)
0.246231156	0.010571297	Bud Break (GH)
0.251256281	0.011007181	Bud Break (GH)
0.256281407	0.011451871	Bud Break (GH)
0.261306533	0.011905367	Bud Break (GH)
0.266331658	0.012367669	Bud Break (GH)
0.271356784	0.012838776	Bud Break (GH)
0.27638191	0.013318689	Bud Break (GH)
0.281407035	0.013807408	Bud Break (GH)
0.286432161	0.014304932	Bud Break (GH)
0.291457286	0.014811263	Bud Break (GH)
0.296482412	0.015326399	Bud Break (GH)
0.301507538	0.015850341	Bud Break (GH)
0.306532663	0.016383088	Bud Break (GH)
0.311557789	0.016924641	Bud Break (GH)
0.316582915	0.017475	Bud Break (GH)
0.32160804	0.018034165	Bud Break (GH)
0.326633166	0.018602136	Bud Break (GH)
0.331658291	0.019178912	Bud Break (GH)
0.336683417	0.019764494	Bud Break (GH)
0.341708543	0.020358882	Bud Break (GH)
0.346733668	0.020962075	Bud Break (GH)
0.351758794	0.021574075	Bud Break (GH)
0.35678392	0.02219488	Bud Break (GH)
0.361809045	0.02282449	Bud Break (GH)
0.366834171	0.023462907	Bud Break (GH)
0.371859296	0.024110129	Bud Break (GH)
0.376884422	0.024766157	Bud Break (GH)
0.381909548	0.025430991	Bud Break (GH)
0.386934673	0.02610463	Bud Break (GH)
0.391959799	0.026787076	Bud Break (GH)
0.396984925	0.027478326	Bud Break (GH)
0.40201005	0.028178383	Bud Break (GH)
0.407035176	0.028887246	Bud Break (GH)
0.412060302	0.029604914	Bud Break (GH)
0.417085427	0.030331388	Bud Break (GH)
0.422110553	0.031066667	Bud Break (GH)
0.427135678	0.031810753	Bud Break (GH)
0.432160804	0.032563644	Bud Break (GH)
0.43718593	0.033325341	Bud Break (GH)
0.442211055	0.034095844	Bud Break (GH)
0.447236181	0.034875152	Bud Break (GH)
0.452261307	0.035663266	Bud Break (GH)
0.457286432	0.036460186	Bud Break (GH)
0.462311558	0.037265912	Bud Break (GH)
0.467336683	0.038080443	Bud Break (GH)
0.472361809	0.03890378	Bud Break (GH)
0.477386935	0.039735923	Bud Break (GH)
0.48241206	0.040576872	Bud Break (GH)
0.487437186	0.041426626	Bud Break (GH)
0.492462312	0.042285186	Bud Break (GH)
0.497487437	0.043152552	Bud Break (GH)
0.502512563	0.044028724	Bud Break (GH)
0.507537688	0.044913701	Bud Break (GH)
0.512562814	0.045807484	Bud Break (GH)
0.51758794	0.046710073	Bud Break (GH)
0.522613065	0.047621468	Bud Break (GH)
0.527638191	0.048541668	Bud Break (GH)
0.532663317	0.049470674	Bud Break (GH)
0.537688442	0.050408486	Bud Break (GH)
0.542713568	0.051355103	Bud Break (GH)
0.547738693	0.052310527	Bud Break (GH)
0.552763819	0.053274756	Bud Break (GH)
0.557788945	0.054247791	Bud Break (GH)
0.56281407	0.055229631	Bud Break (GH)
0.567839196	0.056218356	Bud Break (GH)
0.572864322	0.05719897	Bud Break (GH)
0.577889447	0.058168288	Bud Break (GH)
0.582914573	0.059126311	Bud Break (GH)
0.587939698	0.060073039	Bud Break (GH)
0.592964824	0.061008471	Bud Break (GH)
0.59798995	0.061932607	Bud Break (GH)
0.603015075	0.062845449	Bud Break (GH)
0.608040201	0.063746995	Bud Break (GH)
0.613065327	0.064637246	Bud Break (GH)
0.618090452	0.065516201	Bud Break (GH)
0.623115578	0.066383861	Bud Break (GH)
0.628140704	0.067240226	Bud Break (GH)
0.633165829	0.068085295	Bud Break (GH)
0.638190955	0.068919069	Bud Break (GH)
0.64321608	0.069741548	Bud Break (GH)
0.648241206	0.070552731	Bud Break (GH)
0.653266332	0.071352619	Bud Break (GH)
0.658291457	0.072141212	Bud Break (GH)
0.663316583	0.072918509	Bud Break (GH)
0.668341709	0.073684511	Bud Break (GH)
0.673366834	0.074439217	Bud Break (GH)
0.67839196	0.075182629	Bud Break (GH)
0.683417085	0.075914745	Bud Break (GH)
0.688442211	0.076635565	Bud Break (GH)
0.693467337	0.07734509	Bud Break (GH)
0.698492462	0.07804332	Bud Break (GH)
0.703517588	0.078730254	Bud Break (GH)
0.708542714	0.079405893	Bud Break (GH)
0.713567839	0.080070237	Bud Break (GH)
0.718592965	0.080723286	Bud Break (GH)
0.72361809	0.081365039	Bud Break (GH)
0.728643216	0.081995496	Bud Break (GH)
0.733668342	0.082614659	Bud Break (GH)
0.738693467	0.083222526	Bud Break (GH)
0.743718593	0.083819097	Bud Break (GH)
0.748743719	0.084404373	Bud Break (GH)
0.753768844	0.084978354	Bud Break (GH)
0.75879397	0.08554104	Bud Break (GH)
0.763819095	0.08609243	Bud Break (GH)
0.768844221	0.086632525	Bud Break (GH)
0.773869347	0.087161325	Bud Break (GH)
0.778894472	0.087678829	Bud Break (GH)
0.783919598	0.088185038	Bud Break (GH)
0.788944724	0.088679951	Bud Break (GH)
0.793969849	0.089163569	Bud Break (GH)
0.798994975	0.089635892	Bud Break (GH)
0.804020101	0.090096919	Bud Break (GH)
0.809045226	0.090546651	Bud Break (GH)
0.814070352	0.090985088	Bud Break (GH)
0.819095477	0.091412229	Bud Break (GH)
0.824120603	0.091828075	Bud Break (GH)
0.829145729	0.092232626	Bud Break (GH)
0.834170854	0.092625881	Bud Break (GH)
0.83919598	0.093007841	Bud Break (GH)
0.844221106	0.093378506	Bud Break (GH)
0.849246231	0.093737875	Bud Break (GH)
0.854271357	0.094085949	Bud Break (GH)
0.859296482	0.094422728	Bud Break (GH)
0.864321608	0.094748211	Bud Break (GH)
0.869346734	0.095062399	Bud Break (GH)
0.874371859	0.095365291	Bud Break (GH)
0.879396985	0.095656888	Bud Break (GH)
0.884422111	0.09593719	Bud Break (GH)
0.889447236	0.096206197	Bud Break (GH)
0.894472362	0.096463908	Bud Break (GH)
0.899497487	0.096710323	Bud Break (GH)
0.904522613	0.096945444	Bud Break (GH)
0.909547739	0.097169269	Bud Break (GH)
0.914572864	0.097381798	Bud Break (GH)
0.91959799	0.097583033	Bud Break (GH)
0.924623116	0.097772972	Bud Break (GH)
0.929648241	0.097951615	Bud Break (GH)
0.934673367	0.098118964	Bud Break (GH)
0.939698492	0.098275017	Bud Break (GH)
0.944723618	0.098419774	Bud Break (GH)
0.949748744	0.098553236	Bud Break (GH)
0.954773869	0.098675403	Bud Break (GH)
0.959798995	0.098786275	Bud Break (GH)
0.964824121	0.098885851	Bud Break (GH)
0.969849246	0.098974132	Bud Break (GH)
0.974874372	0.099051117	Bud Break (GH)
0.979899497	0.099116807	Bud Break (GH)
0.984924623	0.099171202	Bud Break (GH)
0.989949749	0.099214302	Bud Break (GH)
0.994974874	0.099246106	Bud Break (GH)
[truncated: 1 more rows]
