# Supplementary material for: Climate-driven divergence in plant-microbiome interactions generates range-wide variation in bud break phenology
Source: Commun Biol. 2021 Jun 16;4:748. doi: 10.1038/s42003-021-02244-5 (PMC8209103; doi:10.1038/s42003-021-02244-5)
Supplement: Supplementary file 12 — Supplemental Data 10 [file 42003_2021_2244_MOESM12_ESM.csv]

x	y	Gradient
0	0	Geographic Location
0.005025126	0.003301649	Geographic Location
0.010050251	0.006561678	Geographic Location
0.015075377	0.009780087	Geographic Location
0.020100503	0.012956876	Geographic Location
0.025125628	0.016092046	Geographic Location
0.030150754	0.019185595	Geographic Location
0.035175879	0.022237524	Geographic Location
0.040201005	0.025247833	Geographic Location
0.045226131	0.028216523	Geographic Location
0.050251256	0.031143592	Geographic Location
0.055276382	0.034029042	Geographic Location
0.060301508	0.036872871	Geographic Location
0.065326633	0.039675081	Geographic Location
0.070351759	0.04243567	Geographic Location
0.075376884	0.04515464	Geographic Location
0.08040201	0.047831989	Geographic Location
0.085427136	0.050467719	Geographic Location
0.090452261	0.053061829	Geographic Location
0.095477387	0.055614318	Geographic Location
0.100502513	0.058125188	Geographic Location
0.105527638	0.060594438	Geographic Location
0.110552764	0.063022068	Geographic Location
0.115577889	0.065408078	Geographic Location
0.120603015	0.067752468	Geographic Location
0.125628141	0.070055238	Geographic Location
0.130653266	0.072316388	Geographic Location
0.135678392	0.074535918	Geographic Location
0.140703518	0.076713828	Geographic Location
0.145728643	0.078850118	Geographic Location
0.150753769	0.080944788	Geographic Location
0.155778894	0.082997839	Geographic Location
0.16080402	0.085009269	Geographic Location
0.165829146	0.086979079	Geographic Location
0.170854271	0.088907269	Geographic Location
0.175879397	0.09079384	Geographic Location
0.180904523	0.09263879	Geographic Location
0.185929648	0.094442121	Geographic Location
0.190954774	0.096203831	Geographic Location
0.195979899	0.097923922	Geographic Location
0.201005025	0.099602392	Geographic Location
0.206030151	0.101239243	Geographic Location
0.211055276	0.102834474	Geographic Location
0.216080402	0.104388084	Geographic Location
0.221105528	0.105900075	Geographic Location
0.226130653	0.107370446	Geographic Location
0.231155779	0.108799197	Geographic Location
0.236180905	0.110186328	Geographic Location
0.24120603	0.111531838	Geographic Location
0.246231156	0.112835729	Geographic Location
0.251256281	0.114098	Geographic Location
0.256281407	0.115318651	Geographic Location
0.261306533	0.116497682	Geographic Location
0.266331658	0.117635094	Geographic Location
0.271356784	0.118730885	Geographic Location
0.27638191	0.119785056	Geographic Location
0.281407035	0.120797607	Geographic Location
0.286432161	0.121768538	Geographic Location
0.291457286	0.12269785	Geographic Location
0.296482412	0.123585541	Geographic Location
0.301507538	0.124431612	Geographic Location
0.306532663	0.125236064	Geographic Location
0.311557789	0.125998895	Geographic Location
0.316582915	0.126720107	Geographic Location
0.32160804	0.127399698	Geographic Location
0.326633166	0.12803767	Geographic Location
0.331658291	0.128634021	Geographic Location
0.336683417	0.129188753	Geographic Location
0.341708543	0.129701865	Geographic Location
0.346733668	0.130173356	Geographic Location
0.351758794	0.130603228	Geographic Location
0.35678392	0.13099148	Geographic Location
0.361809045	0.131338112	Geographic Location
0.366834171	0.131643124	Geographic Location
0.371859296	0.131906516	Geographic Location
0.376884422	0.132128288	Geographic Location
0.381909548	0.13230844	Geographic Location
0.386934673	0.132446972	Geographic Location
0.391959799	0.132543884	Geographic Location
0.396984925	0.132599176	Geographic Location
0.40201005	0.13261346	Geographic Location
0.407035176	0.13261346	Geographic Location
0.412060302	0.13261346	Geographic Location
0.417085427	0.13261346	Geographic Location
0.422110553	0.13261346	Geographic Location
0.427135678	0.13261346	Geographic Location
0.432160804	0.13261346	Geographic Location
0.43718593	0.13261346	Geographic Location
0.442211055	0.13261346	Geographic Location
0.447236181	0.13261346	Geographic Location
0.452261307	0.13261346	Geographic Location
0.457286432	0.13261346	Geographic Location
0.462311558	0.13261346	Geographic Location
0.467336683	0.13261346	Geographic Location
0.472361809	0.13261346	Geographic Location
0.477386935	0.13261346	Geographic Location
0.48241206	0.13261346	Geographic Location
0.487437186	0.13261346	Geographic Location
0.492462312	0.13261346	Geographic Location
0.497487437	0.13261346	Geographic Location
0.502512563	0.13261346	Geographic Location
0.507537688	0.13261346	Geographic Location
0.512562814	0.13261346	Geographic Location
0.51758794	0.13261346	Geographic Location
0.522613065	0.13261346	Geographic Location
0.527638191	0.13261346	Geographic Location
0.532663317	0.13261346	Geographic Location
0.537688442	0.13261346	Geographic Location
0.542713568	0.13261346	Geographic Location
0.547738693	0.13261346	Geographic Location
0.552763819	0.13261346	Geographic Location
0.557788945	0.13261346	Geographic Location
0.56281407	0.13261346	Geographic Location
0.567839196	0.13261346	Geographic Location
0.572864322	0.13261346	Geographic Location
0.577889447	0.13261346	Geographic Location
0.582914573	0.13261346	Geographic Location
0.587939698	0.13261346	Geographic Location
0.592964824	0.13261346	Geographic Location
0.59798995	0.13261346	Geographic Location
0.603015075	0.13261346	Geographic Location
0.608040201	0.13261346	Geographic Location
0.613065327	0.13261346	Geographic Location
0.618090452	0.13261346	Geographic Location
0.623115578	0.13261346	Geographic Location
0.628140704	0.13261346	Geographic Location
0.633165829	0.13261346	Geographic Location
0.638190955	0.13261346	Geographic Location
0.64321608	0.13261346	Geographic Location
0.648241206	0.13261346	Geographic Location
0.653266332	0.13261346	Geographic Location
0.658291457	0.13261346	Geographic Location
0.663316583	0.13261346	Geographic Location
0.668341709	0.13261346	Geographic Location
0.673366834	0.13261346	Geographic Location
0.67839196	0.13261346	Geographic Location
0.683417085	0.13261346	Geographic Location
0.688442211	0.13261346	Geographic Location
0.693467337	0.13261346	Geographic Location
0.698492462	0.13261346	Geographic Location
0.703517588	0.13261346	Geographic Location
0.708542714	0.13261346	Geographic Location
0.713567839	0.13261346	Geographic Location
0.718592965	0.13261346	Geographic Location
0.72361809	0.13261346	Geographic Location
0.728643216	0.13261346	Geographic Location
0.733668342	0.13261346	Geographic Location
0.738693467	0.13261346	Geographic Location
0.743718593	0.13261346	Geographic Location
0.748743719	0.13261346	Geographic Location
0.753768844	0.13261346	Geographic Location
0.75879397	0.13261346	Geographic Location
0.763819095	0.13261346	Geographic Location
0.768844221	0.13261346	Geographic Location
0.773869347	0.13261346	Geographic Location
0.778894472	0.13261346	Geographic Location
0.783919598	0.13261346	Geographic Location
0.788944724	0.13261346	Geographic Location
0.793969849	0.13261346	Geographic Location
0.798994975	0.13261346	Geographic Location
0.804020101	0.13261346	Geographic Location
0.809045226	0.13261346	Geographic Location
0.814070352	0.13261346	Geographic Location
0.819095477	0.13261346	Geographic Location
0.824120603	0.13261346	Geographic Location
0.829145729	0.13261346	Geographic Location
0.834170854	0.13261346	Geographic Location
0.83919598	0.13261346	Geographic Location
0.844221106	0.13261346	Geographic Location
0.849246231	0.13261346	Geographic Location
0.854271357	0.13261346	Geographic Location
0.859296482	0.13261346	Geographic Location
0.864321608	0.13261346	Geographic Location
0.869346734	0.13261346	Geographic Location
0.874371859	0.13261346	Geographic Location
0.879396985	0.13261346	Geographic Location
0.884422111	0.13261346	Geographic Location
0.889447236	0.13261346	Geographic Location
0.894472362	0.13261346	Geographic Location
0.899497487	0.13261346	Geographic Location
0.904522613	0.13261346	Geographic Location
0.909547739	0.13261346	Geographic Location
0.914572864	0.13261346	Geographic Location
0.91959799	0.13261346	Geographic Location
0.924623116	0.13261346	Geographic Location
0.929648241	0.13261346	Geographic Location
0.934673367	0.13261346	Geographic Location
0.939698492	0.13261346	Geographic Location
0.944723618	0.13261346	Geographic Location
0.949748744	0.13261346	Geographic Location
0.954773869	0.13261346	Geographic Location
0.959798995	0.13261346	Geographic Location
0.964824121	0.13261346	Geographic Location
0.969849246	0.13261346	Geographic Location
0.974874372	0.13261346	Geographic Location
0.979899497	0.13261346	Geographic Location
0.984924623	0.13261346	Geographic Location
0.989949749	0.13261346	Geographic Location
0.994974874	0.13261346	Geographic Location
1	0.13261346	Geographic Location
0	0	Elevation
0.005025126	1.68E-06	Elevation
0.010050251	6.71E-06	Elevation
0.015075377	1.51E-05	Elevation
0.020100503	2.68E-05	Elevation
0.025125628	4.19E-05	Elevation
0.030150754	6.04E-05	Elevation
0.035175879	8.22E-05	Elevation
0.040201005	0.000107302	Elevation
0.045226131	0.000135804	Elevation
0.050251256	0.000167659	Elevation
0.055276382	0.000202868	Elevation
0.060301508	0.00024143	Elevation
0.065326633	0.000283344	Elevation
0.070351759	0.000328612	Elevation
0.075376884	0.000377234	Elevation
0.08040201	0.000429208	Elevation
0.085427136	0.000484536	Elevation
0.090452261	0.000543216	Elevation
0.095477387	0.00060525	Elevation
0.100502513	0.000670638	Elevation
0.105527638	0.000739378	Elevation
0.110552764	0.000811471	Elevation
0.115577889	0.000886918	Elevation
0.120603015	0.000965718	Elevation
0.125628141	0.001047871	Elevation
0.130653266	0.001133378	Elevation
0.135678392	0.001222237	Elevation
0.140703518	0.00131445	Elevation
0.145728643	0.001410016	Elevation
0.150753769	0.001508935	Elevation
0.155778894	0.001611207	Elevation
0.16080402	0.001716832	Elevation
0.165829146	0.001825811	Elevation
0.170854271	0.001938143	Elevation
0.175879397	0.002053828	Elevation
0.180904523	0.002172866	Elevation
0.185929648	0.002295257	Elevation
0.190954774	0.002421002	Elevation
0.195979899	0.002550099	Elevation
0.201005025	0.00268255	Elevation
0.206030151	0.002818354	Elevation
0.211055276	0.002957512	Elevation
0.216080402	0.003100022	Elevation
0.221105528	0.003245886	Elevation
0.226130653	0.003395103	Elevation
0.231155779	0.003547673	Elevation
0.236180905	0.003703596	Elevation
0.24120603	0.003862872	Elevation
0.246231156	0.004025502	Elevation
0.251256281	0.004191485	Elevation
0.256281407	0.004360821	Elevation
0.261306533	0.00453351	Elevation
0.266331658	0.004709552	Elevation
0.271356784	0.004888948	Elevation
0.27638191	0.005071697	Elevation
0.281407035	0.005257799	Elevation
0.286432161	0.005447254	Elevation
0.291457286	0.005640062	Elevation
0.296482412	0.005836224	Elevation
0.301507538	0.006035738	Elevation
0.306532663	0.006238606	Elevation
0.311557789	0.006444827	Elevation
0.316582915	0.006654401	Elevation
0.32160804	0.006867329	Elevation
0.326633166	0.007083609	Elevation
0.331658291	0.007303243	Elevation
0.336683417	0.00752623	Elevation
0.341708543	0.00775257	Elevation
0.346733668	0.007982264	Elevation
0.351758794	0.00821531	Elevation
0.35678392	0.00845171	Elevation
0.361809045	0.008691463	Elevation
0.366834171	0.008934569	Elevation
0.371859296	0.009181028	Elevation
0.376884422	0.009430841	Elevation
0.381909548	0.009684007	Elevation
0.386934673	0.009940526	Elevation
0.391959799	0.010200398	Elevation
0.396984925	0.010463623	Elevation
0.40201005	0.010730201	Elevation
0.407035176	0.011000133	Elevation
0.412060302	0.011273256	Elevation
0.417085427	0.011548109	Elevation
0.422110553	0.011824341	Elevation
0.427135678	0.012101953	Elevation
0.432160804	0.012380944	Elevation
0.43718593	0.012661316	Elevation
0.442211055	0.012943066	Elevation
0.447236181	0.013226197	Elevation
0.452261307	0.013510707	Elevation
0.457286432	0.013796596	Elevation
0.462311558	0.014083866	Elevation
0.467336683	0.014372515	Elevation
0.472361809	0.014662543	Elevation
0.477386935	0.014953951	Elevation
0.48241206	0.015246739	Elevation
0.487437186	0.015540907	Elevation
0.492462312	0.015836454	Elevation
0.497487437	0.01613338	Elevation
0.502512563	0.016431687	Elevation
0.507537688	0.016731372	Elevation
0.512562814	0.017032438	Elevation
0.51758794	0.017334883	Elevation
0.522613065	0.017638708	Elevation
0.527638191	0.017943912	Elevation
0.532663317	0.018250497	Elevation
0.537688442	0.01855846	Elevation
0.542713568	0.018867804	Elevation
0.547738693	0.019178526	Elevation
0.552763819	0.019490629	Elevation
0.557788945	0.019804111	Elevation
0.56281407	0.020118973	Elevation
0.567839196	0.020435215	Elevation
0.572864322	0.020752836	Elevation
0.577889447	0.021071836	Elevation
0.582914573	0.021392217	Elevation
0.587939698	0.021713977	Elevation
0.592964824	0.022037116	Elevation
0.59798995	0.022361635	Elevation
0.603015075	0.022687534	Elevation
0.608040201	0.023014813	Elevation
0.613065327	0.023343471	Elevation
0.618090452	0.023673509	Elevation
0.623115578	0.024004926	Elevation
0.628140704	0.024337723	Elevation
0.633165829	0.0246719	Elevation
0.638190955	0.025007456	Elevation
0.64321608	0.025344392	Elevation
0.648241206	0.025682707	Elevation
0.653266332	0.026022402	Elevation
0.658291457	0.026363477	Elevation
0.663316583	0.026705931	Elevation
0.668341709	0.027049765	Elevation
0.673366834	0.027394979	Elevation
0.67839196	0.027741572	Elevation
0.683417085	0.028089545	Elevation
0.688442211	0.028438898	Elevation
0.693467337	0.02878963	Elevation
0.698492462	0.029141742	Elevation
0.703517588	0.029495233	Elevation
0.708542714	0.029850104	Elevation
0.713567839	0.030206355	Elevation
0.718592965	0.030563985	Elevation
0.72361809	0.030922995	Elevation
0.728643216	0.031283384	Elevation
0.733668342	0.031645153	Elevation
0.738693467	0.032008302	Elevation
0.743718593	0.032372831	Elevation
0.748743719	0.032738739	Elevation
0.753768844	0.033106026	Elevation
0.75879397	0.033474694	Elevation
0.763819095	0.033844741	Elevation
0.768844221	0.034216167	Elevation
0.773869347	0.034588973	Elevation
0.778894472	0.034963159	Elevation
0.783919598	0.035338724	Elevation
0.788944724	0.03571567	Elevation
0.793969849	0.036093994	Elevation
0.798994975	0.036473699	Elevation
0.804020101	0.036854782	Elevation
0.809045226	0.037237246	Elevation
0.814070352	0.037621089	Elevation
0.819095477	0.038006312	Elevation
0.824120603	0.038392914	Elevation
0.829145729	0.038780897	Elevation
0.834170854	0.039170258	Elevation
0.83919598	0.039561	Elevation
0.844221106	0.039953121	Elevation
0.849246231	0.040346621	Elevation
0.854271357	0.040741501	Elevation
0.859296482	0.041137761	Elevation
0.864321608	0.041535401	Elevation
0.869346734	0.04193442	Elevation
0.874371859	0.042334818	Elevation
0.879396985	0.042736597	Elevation
0.884422111	0.043139755	Elevation
0.889447236	0.043544292	Elevation
0.894472362	0.04395021	Elevation
0.899497487	0.044357506	Elevation
0.904522613	0.044766183	Elevation
0.909547739	0.045176239	Elevation
0.914572864	0.045587675	Elevation
0.91959799	0.04600049	Elevation
0.924623116	0.046414685	Elevation
0.929648241	0.04683026	Elevation
0.934673367	0.047247214	Elevation
0.939698492	0.047665548	Elevation
0.944723618	0.048085261	Elevation
0.949748744	0.048506354	Elevation
0.954773869	0.048928827	Elevation
0.959798995	0.04935268	Elevation
0.964824121	0.049777912	Elevation
0.969849246	0.050204523	Elevation
0.974874372	0.050632515	Elevation
0.979899497	0.051061885	Elevation
0.984924623	0.051492636	Elevation
0.989949749	0.051924766	Elevation
0.994974874	0.052358276	Elevation
1	0.052793165	Elevation
0	0	Annual Precipitation
0.005025126	0.005867495	Annual Precipitation
0.010050251	0.011664878	Annual Precipitation
0.015075377	0.017392149	Annual Precipitation
0.020100503	0.023049309	Annual Precipitation
0.025125628	0.028636357	Annual Precipitation
0.030150754	0.034153294	Annual Precipitation
0.035175879	0.03960012	Annual Precipitation
0.040201005	0.044976834	Annual Precipitation
0.045226131	0.050283436	Annual Precipitation
0.050251256	0.055519927	Annual Precipitation
0.055276382	0.060686306	Annual Precipitation
0.060301508	0.065782573	Annual Precipitation
0.065326633	0.07080873	Annual Precipitation
0.070351759	0.075764774	Annual Precipitation
0.075376884	0.080650707	Annual Precipitation
0.08040201	0.085466529	Annual Precipitation
0.085427136	0.090212239	Annual Precipitation
0.090452261	0.094887837	Annual Precipitation
0.095477387	0.099493324	Annual Precipitation
0.100502513	0.1040287	Annual Precipitation
0.105527638	0.108493963	Annual Precipitation
0.110552764	0.112889116	Annual Precipitation
0.115577889	0.117214157	Annual Precipitation
0.120603015	0.121469086	Annual Precipitation
0.125628141	0.125653904	Annual Precipitation
0.130653266	0.12976861	Annual Precipitation
0.135678392	0.133813204	Annual Precipitation
0.140703518	0.137787687	Annual Precipitation
0.145728643	0.141692059	Annual Precipitation
0.150753769	0.145526319	Annual Precipitation
0.155778894	0.149290468	Annual Precipitation
0.16080402	0.152984505	Annual Precipitation
0.165829146	0.15660843	Annual Precipitation
0.170854271	0.160162244	Annual Precipitation
0.175879397	0.163645946	Annual Precipitation
0.180904523	0.167059537	Annual Precipitation
0.185929648	0.170403016	Annual Precipitation
0.190954774	0.173676384	Annual Precipitation
0.195979899	0.17687964	Annual Precipitation
0.201005025	0.180012785	Annual Precipitation
0.206030151	0.183075818	Annual Precipitation
0.211055276	0.18606874	Annual Precipitation
0.216080402	0.18899155	Annual Precipitation
0.221105528	0.191844248	Annual Precipitation
0.226130653	0.194626835	Annual Precipitation
0.231155779	0.197339311	Annual Precipitation
0.236180905	0.199981675	Annual Precipitation
0.24120603	0.202553927	Annual Precipitation
0.246231156	0.205056068	Annual Precipitation
0.251256281	0.207488097	Annual Precipitation
0.256281407	0.209850015	Annual Precipitation
0.261306533	0.212141821	Annual Precipitation
0.266331658	0.214363516	Annual Precipitation
0.271356784	0.216515099	Annual Precipitation
0.27638191	0.218596571	Annual Precipitation
0.281407035	0.220607931	Annual Precipitation
0.286432161	0.22254918	Annual Precipitation
0.291457286	0.224420317	Annual Precipitation
0.296482412	0.226221342	Annual Precipitation
0.301507538	0.227952256	Annual Precipitation
0.306532663	0.229613059	Annual Precipitation
0.311557789	0.23120375	Annual Precipitation
0.316582915	0.232724329	Annual Precipitation
0.32160804	0.234174797	Annual Precipitation
0.326633166	0.235555153	Annual Precipitation
0.331658291	0.236865398	Annual Precipitation
0.336683417	0.238105531	Annual Precipitation
0.341708543	0.239275553	Annual Precipitation
0.346733668	0.240375463	Annual Precipitation
0.351758794	0.241405262	Annual Precipitation
0.35678392	0.242364949	Annual Precipitation
0.361809045	0.243254524	Annual Precipitation
0.366834171	0.244073988	Annual Precipitation
0.371859296	0.244826659	Annual Precipitation
0.376884422	0.245577172	Annual Precipitation
0.381909548	0.246350462	Annual Precipitation
0.386934673	0.24714653	Annual Precipitation
0.391959799	0.247965376	Annual Precipitation
0.396984925	0.248806999	Annual Precipitation
0.40201005	0.249671399	Annual Precipitation
0.407035176	0.250558577	Annual Precipitation
0.412060302	0.251468533	Annual Precipitation
0.417085427	0.252401266	Annual Precipitation
0.422110553	0.253356777	Annual Precipitation
0.427135678	0.254335065	Annual Precipitation
0.432160804	0.25533613	Annual Precipitation
0.43718593	0.256359973	Annual Precipitation
0.442211055	0.257406594	Annual Precipitation
0.447236181	0.258475992	Annual Precipitation
0.452261307	0.259568168	Annual Precipitation
0.457286432	0.260683121	Annual Precipitation
0.462311558	0.261820852	Annual Precipitation
0.467336683	0.26298136	Annual Precipitation
0.472361809	0.264164646	Annual Precipitation
0.477386935	0.265370709	Annual Precipitation
0.48241206	0.26659955	Annual Precipitation
0.487437186	0.267851168	Annual Precipitation
0.492462312	0.269125564	Annual Precipitation
0.497487437	0.270422737	Annual Precipitation
0.502512563	0.271742688	Annual Precipitation
0.507537688	0.273085417	Annual Precipitation
0.512562814	0.274450922	Annual Precipitation
0.51758794	0.275839206	Annual Precipitation
0.522613065	0.277250267	Annual Precipitation
0.527638191	0.278684105	Annual Precipitation
0.532663317	0.280140721	Annual Precipitation
0.537688442	0.281620114	Annual Precipitation
0.542713568	0.283122285	Annual Precipitation
0.547738693	0.284647234	Annual Precipitation
0.552763819	0.28619496	Annual Precipitation
0.557788945	0.287765463	Annual Precipitation
0.56281407	0.289358744	Annual Precipitation
0.567839196	0.290974803	Annual Precipitation
0.572864322	0.292613639	Annual Precipitation
0.577889447	0.294275253	Annual Precipitation
0.582914573	0.295959644	Annual Precipitation
0.587939698	0.297666812	Annual Precipitation
0.592964824	0.299396758	Annual Precipitation
0.59798995	0.301149482	Annual Precipitation
0.603015075	0.302924983	Annual Precipitation
0.608040201	0.304723262	Annual Precipitation
0.613065327	0.306544318	Annual Precipitation
0.618090452	0.308388152	Annual Precipitation
0.623115578	0.310254763	Annual Precipitation
0.628140704	0.312144152	Annual Precipitation
0.633165829	0.314056318	Annual Precipitation
0.638190955	0.315991262	Annual Precipitation
0.64321608	0.317948983	Annual Precipitation
0.648241206	0.319929482	Annual Precipitation
0.653266332	0.321932758	Annual Precipitation
0.658291457	0.323958812	Annual Precipitation
0.663316583	0.326007643	Annual Precipitation
0.668341709	0.328079252	Annual Precipitation
0.673366834	0.330173638	Annual Precipitation
0.67839196	0.332290802	Annual Precipitation
0.683417085	0.334430744	Annual Precipitation
0.688442211	0.336593462	Annual Precipitation
0.693467337	0.338778959	Annual Precipitation
0.698492462	0.340987233	Annual Precipitation
0.703517588	0.343218284	Annual Precipitation
0.708542714	0.345472113	Annual Precipitation
0.713567839	0.34774872	Annual Precipitation
0.718592965	0.350048104	Annual Precipitation
0.72361809	0.352370265	Annual Precipitation
0.728643216	0.354715204	Annual Precipitation
0.733668342	0.357082921	Annual Precipitation
0.738693467	0.359473415	Annual Precipitation
0.743718593	0.361886686	Annual Precipitation
0.748743719	0.364322735	Annual Precipitation
0.753768844	0.366781562	Annual Precipitation
0.75879397	0.369263166	Annual Precipitation
0.763819095	0.371767548	Annual Precipitation
0.768844221	0.374294707	Annual Precipitation
0.773869347	0.376844644	Annual Precipitation
0.778894472	0.379417358	Annual Precipitation
0.783919598	0.382012849	Annual Precipitation
0.788944724	0.384631119	Annual Precipitation
0.793969849	0.387272165	Annual Precipitation
0.798994975	0.38993599	Annual Precipitation
0.804020101	0.392622591	Annual Precipitation
0.809045226	0.395331971	Annual Precipitation
0.814070352	0.398064127	Annual Precipitation
0.819095477	0.400819062	Annual Precipitation
0.824120603	0.403596774	Annual Precipitation
0.829145729	0.406397263	Annual Precipitation
0.834170854	0.40922053	Annual Precipitation
0.83919598	0.412066574	Annual Precipitation
0.844221106	0.414935396	Annual Precipitation
0.849246231	0.417826995	Annual Precipitation
0.854271357	0.420741372	Annual Precipitation
0.859296482	0.423678527	Annual Precipitation
0.864321608	0.426638459	Annual Precipitation
0.869346734	0.429621168	Annual Precipitation
0.874371859	0.432626655	Annual Precipitation
0.879396985	0.435654919	Annual Precipitation
0.884422111	0.438705961	Annual Precipitation
0.889447236	0.441779781	Annual Precipitation
0.894472362	0.444876378	Annual Precipitation
0.899497487	0.447995753	Annual Precipitation
0.904522613	0.451137905	Annual Precipitation
0.909547739	0.454302834	Annual Precipitation
0.914572864	0.457490541	Annual Precipitation
0.91959799	0.460701026	Annual Precipitation
0.924623116	0.463934288	Annual Precipitation
0.929648241	0.467190328	Annual Precipitation
0.934673367	0.470469145	Annual Precipitation
0.939698492	0.473770739	Annual Precipitation
0.944723618	0.477095112	Annual Precipitation
0.949748744	0.480442261	Annual Precipitation
0.954773869	0.483812188	Annual Precipitation
0.959798995	0.487204893	Annual Precipitation
0.964824121	0.490620375	Annual Precipitation
0.969849246	0.494058635	Annual Precipitation
0.974874372	0.497519672	Annual Precipitation
0.979899497	0.501003487	Annual Precipitation
0.984924623	0.50451008	Annual Precipitation
0.989949749	0.508039449	Annual Precipitation
0.994974874	0.511591597	Annual Precipitation
1	0.515166522	Annual Precipitation
0	0	Mean Annual Temperature
0.005025126	0.001590229	Mean Annual Temperature
0.010050251	0.003170823	Mean Annual Temperature
0.015075377	0.00474178	Mean Annual Temperature
0.020100503	0.006303101	Mean Annual Temperature
0.025125628	0.007854787	Mean Annual Temperature
0.030150754	0.009396836	Mean Annual Temperature
0.035175879	0.01092925	Mean Annual Temperature
0.040201005	0.012452027	Mean Annual Temperature
0.045226131	0.013965169	Mean Annual Temperature
0.050251256	0.015468674	Mean Annual Temperature
0.055276382	0.016962544	Mean Annual Temperature
0.060301508	0.018446777	Mean Annual Temperature
0.065326633	0.019921375	Mean Annual Temperature
0.070351759	0.021386337	Mean Annual Temperature
0.075376884	0.022841662	Mean Annual Temperature
0.08040201	0.024287352	Mean Annual Temperature
0.085427136	0.025723406	Mean Annual Temperature
0.090452261	0.027149824	Mean Annual Temperature
0.095477387	0.028566605	Mean Annual Temperature
0.100502513	0.029973751	Mean Annual Temperature
0.105527638	0.031371261	Mean Annual Temperature
0.110552764	0.032759135	Mean Annual Temperature
0.115577889	0.034137373	Mean Annual Temperature
0.120603015	0.035505975	Mean Annual Temperature
0.125628141	0.036864941	Mean Annual Temperature
0.130653266	0.038214271	Mean Annual Temperature
0.135678392	0.039553965	Mean Annual Temperature
0.140703518	0.040884023	Mean Annual Temperature
0.145728643	0.042204445	Mean Annual Temperature
0.150753769	0.043515231	Mean Annual Temperature
0.155778894	0.044816382	Mean Annual Temperature
0.16080402	0.046107896	Mean Annual Temperature
0.165829146	0.047389774	Mean Annual Temperature
0.170854271	0.048662016	Mean Annual Temperature
0.175879397	0.049924623	Mean Annual Temperature
0.180904523	0.051177593	Mean Annual Temperature
0.185929648	0.052420927	Mean Annual Temperature
0.190954774	0.053654626	Mean Annual Temperature
0.195979899	0.054878688	Mean Annual Temperature
0.201005025	0.056093114	Mean Annual Temperature
0.206030151	0.057297905	Mean Annual Temperature
0.211055276	0.058493059	Mean Annual Temperature
0.216080402	0.059678578	Mean Annual Temperature
0.221105528	0.060854461	Mean Annual Temperature
0.226130653	0.062020707	Mean Annual Temperature
0.231155779	0.063177318	Mean Annual Temperature
0.236180905	0.064324292	Mean Annual Temperature
0.24120603	0.065461631	Mean Annual Temperature
0.246231156	0.066589334	Mean Annual Temperature
0.251256281	0.067707401	Mean Annual Temperature
0.256281407	0.068815831	Mean Annual Temperature
0.261306533	0.069914626	Mean Annual Temperature
0.266331658	0.071003785	Mean Annual Temperature
0.271356784	0.072083308	Mean Annual Temperature
0.27638191	0.073153195	Mean Annual Temperature
0.281407035	0.074213446	Mean Annual Temperature
0.286432161	0.07526406	Mean Annual Temperature
0.291457286	0.076305039	Mean Annual Temperature
0.296482412	0.077336382	Mean Annual Temperature
0.301507538	0.078358089	Mean Annual Temperature
0.306532663	0.079370161	Mean Annual Temperature
0.311557789	0.080372596	Mean Annual Temperature
0.316582915	0.081365395	Mean Annual Temperature
0.32160804	0.082348558	Mean Annual Temperature
0.326633166	0.083322085	Mean Annual Temperature
0.331658291	0.084285976	Mean Annual Temperature
0.336683417	0.085240232	Mean Annual Temperature
0.341708543	0.086184851	Mean Annual Temperature
0.346733668	0.087119834	Mean Annual Temperature
0.351758794	0.088045181	Mean Annual Temperature
0.35678392	0.088960893	Mean Annual Temperature
0.361809045	0.089866968	Mean Annual Temperature
0.366834171	0.090763408	Mean Annual Temperature
0.371859296	0.091650211	Mean Annual Temperature
0.376884422	0.092527379	Mean Annual Temperature
0.381909548	0.09339491	Mean Annual Temperature
0.386934673	0.094252806	Mean Annual Temperature
0.391959799	0.095101065	Mean Annual Temperature
0.396984925	0.095939689	Mean Annual Temperature
0.40201005	0.096768676	Mean Annual Temperature
0.407035176	0.097588028	Mean Annual Temperature
0.412060302	0.098397744	Mean Annual Temperature
0.417085427	0.099197823	Mean Annual Temperature
0.422110553	0.099988267	Mean Annual Temperature
0.427135678	0.100769075	Mean Annual Temperature
0.432160804	0.101540247	Mean Annual Temperature
0.43718593	0.102301783	Mean Annual Temperature
0.442211055	0.103053682	Mean Annual Temperature
0.447236181	0.103795946	Mean Annual Temperature
0.452261307	0.104528574	Mean Annual Temperature
0.457286432	0.105251566	Mean Annual Temperature
0.462311558	0.105964922	Mean Annual Temperature
0.467336683	0.106668642	Mean Annual Temperature
0.472361809	0.107362726	Mean Annual Temperature
0.477386935	0.108047174	Mean Annual Temperature
0.48241206	0.108721986	Mean Annual Temperature
0.487437186	0.109387162	Mean Annual Temperature
0.492462312	0.110042703	Mean Annual Temperature
0.497487437	0.110688607	Mean Annual Temperature
0.502512563	0.111324875	Mean Annual Temperature
0.507537688	0.111951507	Mean Annual Temperature
0.512562814	0.112568504	Mean Annual Temperature
0.51758794	0.113175864	Mean Annual Temperature
0.522613065	0.113773588	Mean Annual Temperature
0.527638191	0.114361677	Mean Annual Temperature
0.532663317	0.114940129	Mean Annual Temperature
0.537688442	0.115508945	Mean Annual Temperature
0.542713568	0.116068126	Mean Annual Temperature
0.547738693	0.11661767	Mean Annual Temperature
0.552763819	0.117157579	Mean Annual Temperature
0.557788945	0.117687851	Mean Annual Temperature
0.56281407	0.118208488	Mean Annual Temperature
0.567839196	0.118719489	Mean Annual Temperature
0.572864322	0.11922141	Mean Annual Temperature
0.577889447	0.119717124	Mean Annual Temperature
0.582914573	0.120207041	Mean Annual Temperature
0.587939698	0.120691159	Mean Annual Temperature
0.592964824	0.12116948	Mean Annual Temperature
0.59798995	0.121642003	Mean Annual Temperature
0.603015075	0.122108729	Mean Annual Temperature
0.608040201	0.122569656	Mean Annual Temperature
0.613065327	0.123024786	Mean Annual Temperature
0.618090452	0.123474117	Mean Annual Temperature
0.623115578	0.123917651	Mean Annual Temperature
0.628140704	0.124355388	Mean Annual Temperature
0.633165829	0.124787326	Mean Annual Temperature
0.638190955	0.125213466	Mean Annual Temperature
0.64321608	0.125633809	Mean Annual Temperature
0.648241206	0.126048354	Mean Annual Temperature
0.653266332	0.126457101	Mean Annual Temperature
0.658291457	0.12686005	Mean Annual Temperature
0.663316583	0.127257201	Mean Annual Temperature
0.668341709	0.127648555	Mean Annual Temperature
0.673366834	0.12803411	Mean Annual Temperature
0.67839196	0.128413868	Mean Annual Temperature
0.683417085	0.128787828	Mean Annual Temperature
0.688442211	0.12915599	Mean Annual Temperature
0.693467337	0.129518355	Mean Annual Temperature
0.698492462	0.129874921	Mean Annual Temperature
0.703517588	0.13022569	Mean Annual Temperature
0.708542714	0.130570661	Mean Annual Temperature
0.713567839	0.130909834	Mean Annual Temperature
0.718592965	0.131243209	Mean Annual Temperature
0.72361809	0.131570786	Mean Annual Temperature
0.728643216	0.131892566	Mean Annual Temperature
0.733668342	0.132208548	Mean Annual Temperature
0.738693467	0.132518731	Mean Annual Temperature
0.743718593	0.132823118	Mean Annual Temperature
0.748743719	0.133121706	Mean Annual Temperature
0.753768844	0.133414496	Mean Annual Temperature
0.75879397	0.133701489	Mean Annual Temperature
0.763819095	0.133982683	Mean Annual Temperature
0.768844221	0.13425808	Mean Annual Temperature
0.773869347	0.134527679	Mean Annual Temperature
0.778894472	0.134791481	Mean Annual Temperature
0.783919598	0.135049484	Mean Annual Temperature
0.788944724	0.13530169	Mean Annual Temperature
0.793969849	0.135548097	Mean Annual Temperature
0.798994975	0.135788707	Mean Annual Temperature
0.804020101	0.136023519	Mean Annual Temperature
0.809045226	0.136252534	Mean Annual Temperature
0.814070352	0.13647575	Mean Annual Temperature
0.819095477	0.136693169	Mean Annual Temperature
0.824120603	0.136904789	Mean Annual Temperature
0.829145729	0.137110612	Mean Annual Temperature
0.834170854	0.137310638	Mean Annual Temperature
0.83919598	0.137504865	Mean Annual Temperature
0.844221106	0.137693294	Mean Annual Temperature
0.849246231	0.137875926	Mean Annual Temperature
0.854271357	0.13805276	Mean Annual Temperature
0.859296482	0.138223796	Mean Annual Temperature
0.864321608	0.138389034	Mean Annual Temperature
0.869346734	0.138548474	Mean Annual Temperature
0.874371859	0.138702117	Mean Annual Temperature
0.879396985	0.138849961	Mean Annual Temperature
0.884422111	0.138992008	Mean Annual Temperature
0.889447236	0.139128257	Mean Annual Temperature
0.894472362	0.139258708	Mean Annual Temperature
0.899497487	0.139383362	Mean Annual Temperature
0.904522613	0.139502217	Mean Annual Temperature
0.909547739	0.139615275	Mean Annual Temperature
0.914572864	0.139722535	Mean Annual Temperature
0.91959799	0.139823997	Mean Annual Temperature
0.924623116	0.139919661	Mean Annual Temperature
0.929648241	0.140009527	Mean Annual Temperature
0.934673367	0.140093596	Mean Annual Temperature
0.939698492	0.140171866	Mean Annual Temperature
0.944723618	0.140244339	Mean Annual Temperature
0.949748744	0.140311014	Mean Annual Temperature
0.954773869	0.140371892	Mean Annual Temperature
0.959798995	0.140426971	Mean Annual Temperature
0.964824121	0.140476252	Mean Annual Temperature
0.969849246	0.140519736	Mean Annual Temperature
0.974874372	0.140557422	Mean Annual Temperature
0.979899497	0.14058931	Mean Annual Temperature
0.984924623	0.1406154	Mean Annual Temperature
0.989949749	0.140635693	Mean Annual Temperature
0.994974874	0.140650187	Mean Annual Temperature
1	0.140658884	Mean Annual Temperature
0	0	Soil C
0.005025126	5.57E-06	Soil C
0.010050251	2.23E-05	Soil C
0.015075377	5.02E-05	Soil C
0.020100503	8.92E-05	Soil C
0.025125628	0.000139369	Soil C
0.030150754	0.000200692	Soil C
0.035175879	0.000273164	Soil C
0.040201005	0.000356786	Soil C
0.045226131	0.000451557	Soil C
0.050251256	0.000557478	Soil C
0.055276382	0.000674548	Soil C
0.060301508	0.000802768	Soil C
0.065326633	0.000942137	Soil C
0.070351759	0.001092656	Soil C
0.075376884	0.001254325	Soil C
0.08040201	0.001427143	Soil C
0.085427136	0.00161111	Soil C
0.090452261	0.001806227	Soil C
0.095477387	0.002012494	Soil C
0.100502513	0.00222991	Soil C
0.105527638	0.002458476	Soil C
0.110552764	0.002698191	Soil C
0.115577889	0.002949056	Soil C
0.120603015	0.003211071	Soil C
0.125628141	0.003484235	Soil C
0.130653266	0.003768548	Soil C
0.135678392	0.004064011	Soil C
0.140703518	0.004370624	Soil C
0.145728643	0.004688386	Soil C
0.150753769	0.005017298	Soil C
0.155778894	0.005357359	Soil C
0.16080402	0.00570857	Soil C
0.165829146	0.006070931	Soil C
0.170854271	0.006444441	Soil C
0.175879397	0.0068291	Soil C
0.180904523	0.007224909	Soil C
0.185929648	0.007627303	Soil C
0.190954774	0.008027458	Soil C
0.195979899	0.008425151	Soil C
0.201005025	0.00882038	Soil C
0.206030151	0.009213148	Soil C
0.211055276	0.009603453	Soil C
0.216080402	0.009991295	Soil C
0.221105528	0.010376675	Soil C
0.226130653	0.010759592	Soil C
0.231155779	0.011140047	Soil C
0.236180905	0.011518039	Soil C
0.24120603	0.011893569	Soil C
0.246231156	0.012266637	Soil C
0.251256281	0.012637242	Soil C
0.256281407	0.013005384	Soil C
0.261306533	0.013371064	Soil C
0.266331658	0.013734281	Soil C
0.271356784	0.014095036	Soil C
0.27638191	0.014453329	Soil C
0.281407035	0.014809159	Soil C
0.286432161	0.015162526	Soil C
0.291457286	0.015513431	Soil C
0.296482412	0.015861874	Soil C
0.301507538	0.016207854	Soil C
0.306532663	0.016551371	Soil C
0.311557789	0.016892426	Soil C
0.316582915	0.017231019	Soil C
0.32160804	0.017567149	Soil C
0.326633166	0.017900816	Soil C
0.331658291	0.018232022	Soil C
0.336683417	0.018560764	Soil C
0.341708543	0.018887044	Soil C
0.346733668	0.019210862	Soil C
0.351758794	0.019532217	Soil C
0.35678392	0.019851109	Soil C
0.361809045	0.02016754	Soil C
0.366834171	0.020481507	Soil C
0.371859296	0.020793012	Soil C
0.376884422	0.021102055	Soil C
0.381909548	0.021408635	Soil C
0.386934673	0.021712753	Soil C
0.391959799	0.022014408	Soil C
0.396984925	0.022313601	Soil C
0.40201005	0.022610331	Soil C
0.407035176	0.022904598	Soil C
0.412060302	0.023196404	Soil C
0.417085427	0.023485746	Soil C
0.422110553	0.023772627	Soil C
0.427135678	0.024057044	Soil C
0.432160804	0.024339	Soil C
0.43718593	0.024618492	Soil C
0.442211055	0.024895523	Soil C
0.447236181	0.02517009	Soil C
0.452261307	0.025442196	Soil C
0.457286432	0.025711838	Soil C
0.462311558	0.025979019	Soil C
0.467336683	0.026243736	Soil C
0.472361809	0.026505992	Soil C
0.477386935	0.026765785	Soil C
0.48241206	0.027023115	Soil C
0.487437186	0.027277983	Soil C
0.492462312	0.027530388	Soil C
0.497487437	0.027780331	Soil C
0.502512563	0.028027811	Soil C
0.507537688	0.028272829	Soil C
0.512562814	0.028515384	Soil C
0.51758794	0.028755477	Soil C
0.522613065	0.028993108	Soil C
0.527638191	0.029228276	Soil C
0.532663317	0.029460981	Soil C
0.537688442	0.029691224	Soil C
0.542713568	0.029919004	Soil C
0.547738693	0.030144322	Soil C
0.552763819	0.030367178	Soil C
0.557788945	0.030587571	Soil C
0.56281407	0.030805501	Soil C
0.567839196	0.031020969	Soil C
0.572864322	0.031233975	Soil C
0.577889447	0.031444518	Soil C
0.582914573	0.031652598	Soil C
0.587939698	0.031858216	Soil C
0.592964824	0.032061372	Soil C
0.59798995	0.032262065	Soil C
0.603015075	0.032460295	Soil C
0.608040201	0.032656063	Soil C
0.613065327	0.032849369	Soil C
0.618090452	0.033040212	Soil C
0.623115578	0.033228592	Soil C
0.628140704	0.033414511	Soil C
0.633165829	0.033597966	Soil C
0.638190955	0.033778959	Soil C
0.64321608	0.03395749	Soil C
0.648241206	0.034133558	Soil C
0.653266332	0.034307164	Soil C
0.658291457	0.034478307	Soil C
0.663316583	0.034646987	Soil C
0.668341709	0.034813206	Soil C
0.673366834	0.034976961	Soil C
0.67839196	0.035138254	Soil C
0.683417085	0.035297085	Soil C
0.688442211	0.035453453	Soil C
0.693467337	0.035607359	Soil C
0.698492462	0.035758802	Soil C
0.703517588	0.035907783	Soil C
0.708542714	0.036054301	Soil C
0.713567839	0.036198357	Soil C
0.718592965	0.03633995	Soil C
0.72361809	0.036479081	Soil C
0.728643216	0.036615749	Soil C
0.733668342	0.036749955	Soil C
0.738693467	0.036881698	Soil C
0.743718593	0.037010979	Soil C
0.748743719	0.037137797	Soil C
0.753768844	0.037262153	Soil C
0.75879397	0.037384046	Soil C
0.763819095	0.037503477	Soil C
0.768844221	0.037620445	Soil C
0.773869347	0.037734951	Soil C
0.778894472	0.037846995	Soil C
0.783919598	0.037956575	Soil C
0.788944724	0.038063694	Soil C
0.793969849	0.03816835	Soil C
0.798994975	0.038270543	Soil C
0.804020101	0.038370274	Soil C
0.809045226	0.038467542	Soil C
0.814070352	0.038562348	Soil C
0.819095477	0.038654692	Soil C
0.824120603	0.038744573	Soil C
0.829145729	0.038831991	Soil C
0.834170854	0.038916947	Soil C
0.83919598	0.03899944	Soil C
0.844221106	0.039079471	Soil C
0.849246231	0.03915704	Soil C
0.854271357	0.039232146	Soil C
0.859296482	0.039304789	Soil C
0.864321608	0.03937497	Soil C
0.869346734	0.039442689	Soil C
0.874371859	0.039507945	Soil C
0.879396985	0.039570738	Soil C
0.884422111	0.039631069	Soil C
0.889447236	0.039688938	Soil C
0.894472362	0.039744344	Soil C
0.899497487	0.039797288	Soil C
0.904522613	0.039847769	Soil C
0.909547739	0.039895787	Soil C
0.914572864	0.039941343	Soil C
0.91959799	0.039984437	Soil C
0.924623116	0.040025068	Soil C
0.929648241	0.040063237	Soil C
0.934673367	0.040098943	Soil C
0.939698492	0.040132186	Soil C
0.944723618	0.040162968	Soil C
0.949748744	0.040191286	Soil C
0.954773869	0.040217142	Soil C
0.959798995	0.040240536	Soil C
0.964824121	0.040261467	Soil C
0.969849246	0.040279936	Soil C
0.974874372	0.040295942	Soil C
0.979899497	0.040309486	Soil C
0.984924623	0.040320567	Soil C
0.989949749	0.040329186	Soil C
0.994974874	0.040335342	Soil C
1	0.040339036	Soil C
0	0	Soil N
0.005025126	0.008468331	Soil N
0.010050251	0.016756994	Soil N
0.015075377	0.024865987	Soil N
0.020100503	0.032795311	Soil N
0.025125628	0.040544966	Soil N
0.030150754	0.048114951	Soil N
0.035175879	0.055505268	Soil N
0.040201005	0.062715916	Soil N
0.045226131	0.069746894	Soil N
0.050251256	0.076598203	Soil N
0.055276382	0.083269843	Soil N
0.060301508	0.089761815	Soil N
0.065326633	0.096074116	Soil N
0.070351759	0.102206749	Soil N
0.075376884	0.108159713	Soil N
0.08040201	0.113933008	Soil N
0.085427136	0.119526633	Soil N
0.090452261	0.124940589	Soil N
0.095477387	0.130174877	Soil N
0.100502513	0.135229495	Soil N
0.105527638	0.140104444	Soil N
0.110552764	0.144799724	Soil N
0.115577889	0.149315335	Soil N
0.120603015	0.153651276	Soil N
0.125628141	0.157807549	Soil N
0.130653266	0.161784152	Soil N
0.135678392	0.165581086	Soil N
0.140703518	0.169198352	Soil N
0.145728643	0.172635948	Soil N
0.150753769	0.175893875	Soil N
0.155778894	0.178972133	Soil N
0.16080402	0.181870721	Soil N
0.165829146	0.184589641	Soil N
0.170854271	0.187128891	Soil N
0.175879397	0.189488473	Soil N
0.180904523	0.191676107	Soil N
0.185929648	0.193810386	Soil N
0.190954774	0.195931611	Soil N
0.195979899	0.198039783	Soil N
0.201005025	0.200134901	Soil N
0.206030151	0.202216965	Soil N
0.211055276	0.204285975	Soil N
0.216080402	0.206341932	Soil N
0.221105528	0.208384835	Soil N
0.226130653	0.210414684	Soil N
0.231155779	0.21243148	Soil N
0.236180905	0.214435222	Soil N
0.24120603	0.21642591	Soil N
0.246231156	0.218403545	Soil N
0.251256281	0.220368126	Soil N
0.256281407	0.222319653	Soil N
0.261306533	0.224258127	Soil N
0.266331658	0.226183546	Soil N
0.271356784	0.228095912	Soil N
0.27638191	0.229995225	Soil N
0.281407035	0.231881484	Soil N
0.286432161	0.233754689	Soil N
0.291457286	0.23561484	Soil N
0.296482412	0.237461938	Soil N
0.301507538	0.239295982	Soil N
0.306532663	0.241116972	Soil N
0.311557789	0.242924908	Soil N
0.316582915	0.244719791	Soil N
0.32160804	0.24650162	Soil N
0.326633166	0.248270396	Soil N
0.331658291	0.250026118	Soil N
0.336683417	0.251768786	Soil N
0.341708543	0.2534984	Soil N
0.346733668	0.255214961	Soil N
0.351758794	0.256918468	Soil N
0.35678392	0.258608921	Soil N
0.361809045	0.260286321	Soil N
0.366834171	0.261950667	Soil N
0.371859296	0.263601959	Soil N
0.376884422	0.265240198	Soil N
0.381909548	0.266865382	Soil N
0.386934673	0.268477514	Soil N
0.391959799	0.270076591	Soil N
0.396984925	0.271662615	Soil N
0.40201005	0.273235585	Soil N
0.407035176	0.274795501	Soil N
0.412060302	0.276342364	Soil N
0.417085427	0.277876173	Soil N
0.422110553	0.279396928	Soil N
0.427135678	0.28090463	Soil N
0.432160804	0.282399278	Soil N
0.43718593	0.283880872	Soil N
0.442211055	0.285349413	Soil N
0.447236181	0.286804899	Soil N
0.452261307	0.288247333	Soil N
0.457286432	0.289676712	Soil N
0.462311558	0.291093038	Soil N
0.467336683	0.29249631	Soil N
0.472361809	0.293886528	Soil N
0.477386935	0.295263693	Soil N
0.48241206	0.296627804	Soil N
0.487437186	0.297978861	Soil N
0.492462312	0.299316865	Soil N
0.497487437	0.300641815	Soil N
0.502512563	0.301953711	Soil N
0.507537688	0.303252553	Soil N
0.512562814	0.304538342	Soil N
0.51758794	0.305811077	Soil N
0.522613065	0.307070759	Soil N
0.527638191	0.308317386	Soil N
0.532663317	0.30955096	Soil N
0.537688442	0.310771481	Soil N
0.542713568	0.311978947	Soil N
0.547738693	0.31317336	Soil N
0.552763819	0.31435472	Soil N
0.557788945	0.315523025	Soil N
0.56281407	0.316678277	Soil N
0.567839196	0.317820475	Soil N
0.572864322	0.31894962	Soil N
0.577889447	0.320065711	Soil N
0.582914573	0.321168748	Soil N
0.587939698	0.322258731	Soil N
0.592964824	0.323335661	Soil N
0.59798995	0.324399537	Soil N
0.603015075	0.325450359	Soil N
0.608040201	0.326488128	Soil N
0.613065327	0.327512843	Soil N
0.618090452	0.328524504	Soil N
0.623115578	0.329523112	Soil N
0.628140704	0.330508666	Soil N
0.633165829	0.331481166	Soil N
0.638190955	0.332440612	Soil N
0.64321608	0.333387005	Soil N
0.648241206	0.334320344	Soil N
0.653266332	0.335240629	Soil N
0.658291457	0.336147861	Soil N
0.663316583	0.337042039	Soil N
0.668341709	0.337923163	Soil N
0.673366834	0.338791234	Soil N
0.67839196	0.339646251	Soil N
0.683417085	0.340488214	Soil N
0.688442211	0.341317124	Soil N
0.693467337	0.34213298	Soil N
0.698492462	0.342935782	Soil N
0.703517588	0.34372553	Soil N
0.708542714	0.344502225	Soil N
0.713567839	0.345265866	Soil N
0.718592965	0.346016453	Soil N
0.72361809	0.346753987	Soil N
0.728643216	0.347478467	Soil N
0.733668342	0.348189893	Soil N
0.738693467	0.348888266	Soil N
0.743718593	0.349573585	Soil N
0.748743719	0.35024585	Soil N
0.753768844	0.350905062	Soil N
0.75879397	0.35155122	Soil N
0.763819095	0.352184324	Soil N
0.768844221	0.352804374	Soil N
0.773869347	0.353411371	Soil N
0.778894472	0.354005314	Soil N
0.783919598	0.354586203	Soil N
0.788944724	0.355154039	Soil N
0.793969849	0.355708821	Soil N
0.798994975	0.356250549	Soil N
0.804020101	0.356779224	Soil N
0.809045226	0.357294845	Soil N
0.814070352	0.357797412	Soil N
0.819095477	0.358286925	Soil N
0.824120603	0.358763385	Soil N
0.829145729	0.359226791	Soil N
0.834170854	0.359677144	Soil N
0.83919598	0.360114443	Soil N
0.844221106	0.360538688	Soil N
0.849246231	0.360949879	Soil N
0.854271357	0.361348017	Soil N
0.859296482	0.361733101	Soil N
0.864321608	0.362105131	Soil N
0.869346734	0.362464107	Soil N
0.874371859	0.36281003	Soil N
0.879396985	0.363142899	Soil N
0.884422111	0.363462715	Soil N
0.889447236	0.363769477	Soil N
0.894472362	0.364063185	Soil N
0.899497487	0.364343839	Soil N
0.904522613	0.36461144	Soil N
0.909547739	0.364865987	Soil N
0.914572864	0.36510748	Soil N
0.91959799	0.36533592	Soil N
0.924623116	0.365551306	Soil N
0.929648241	0.365753638	Soil N
0.934673367	0.365942917	Soil N
0.939698492	0.366119142	Soil N
0.944723618	0.366282313	Soil N
0.949748744	0.36643243	Soil N
0.954773869	0.366569494	Soil N
0.959798995	0.366693504	Soil N
0.964824121	0.366804461	Soil N
0.969849246	0.366902363	Soil N
0.974874372	0.366987212	Soil N
0.979899497	0.367059008	Soil N
0.984924623	0.367117749	Soil N
0.989949749	0.367163437	Soil N
0.994974874	0.367196071	Soil N
1	0.367215652	Soil N
0	0	Soil pH
0.005025126	5.39E-06	Soil pH
0.010050251	2.15E-05	Soil pH
0.015075377	4.85E-05	Soil pH
0.020100503	8.62E-05	Soil pH
0.025125628	0.000134656	Soil pH
0.030150754	0.000193905	Soil pH
0.035175879	0.000263927	Soil pH
0.040201005	0.00034472	Soil pH
0.045226131	0.000436287	Soil pH
0.050251256	0.000538626	Soil pH
0.055276382	0.000651737	Soil pH
0.060301508	0.000775621	Soil pH
0.065326633	0.000910277	Soil pH
0.070351759	0.001055706	Soil pH
0.075376884	0.001211908	Soil pH
0.08040201	0.001378882	Soil pH
0.085427136	0.001556628	Soil pH
0.090452261	0.001745147	Soil pH
0.095477387	0.001944439	Soil pH
0.100502513	0.002154503	Soil pH
0.105527638	0.002375339	Soil pH
0.110552764	0.002606948	Soil pH
0.115577889	0.00284933	Soil pH
0.120603015	0.003102484	Soil pH
0.125628141	0.00336641	Soil pH
0.130653266	0.003641109	Soil pH
0.135678392	0.003926581	Soil pH
0.140703518	0.004222825	Soil pH
0.145728643	0.004529842	Soil pH
0.150753769	0.004847631	Soil pH
0.155778894	0.005176193	Soil pH
0.16080402	0.005515527	Soil pH
0.165829146	0.005865633	Soil pH
0.170854271	0.006226513	Soil pH
0.175879397	0.006598164	Soil pH
0.180904523	0.006980589	Soil pH
0.185929648	0.007373785	Soil pH
0.190954774	0.007777755	Soil pH
0.195979899	0.008192496	Soil pH
0.201005025	0.008618011	Soil pH
0.206030151	0.009054297	Soil pH
0.211055276	0.009501357	Soil pH
0.216080402	0.009959189	Soil pH
0.221105528	0.010427793	Soil pH
0.226130653	0.01090717	Soil pH
0.231155779	0.011397319	Soil pH
0.236180905	0.011898241	Soil pH
0.24120603	0.012409935	Soil pH
0.246231156	0.012932402	Soil pH
0.251256281	0.013465642	Soil pH
0.256281407	0.014009654	Soil pH
0.261306533	0.014564438	Soil pH
0.266331658	0.015129995	Soil pH
0.271356784	0.015706324	Soil pH
0.27638191	0.016293426	Soil pH
0.281407035	0.016891301	Soil pH
0.286432161	0.017499948	Soil pH
0.291457286	0.018119367	Soil pH
0.296482412	0.018749559	Soil pH
0.301507538	0.019390524	Soil pH
0.306532663	0.020042261	Soil pH
0.311557789	0.020704771	Soil pH
0.316582915	0.021378053	Soil pH
0.32160804	0.022062107	Soil pH
0.326633166	0.022756934	Soil pH
0.331658291	0.023462534	Soil pH
0.336683417	0.024178906	Soil pH
0.341708543	0.024906051	Soil pH
0.346733668	0.025643968	Soil pH
0.351758794	0.026392658	Soil pH
0.35678392	0.02715212	Soil pH
0.361809045	0.027922354	Soil pH
0.366834171	0.028703362	Soil pH
0.371859296	0.029495141	Soil pH
0.376884422	0.030297694	Soil pH
0.381909548	0.031111018	Soil pH
0.386934673	0.031935116	Soil pH
0.391959799	0.032769985	Soil pH
0.396984925	0.033615628	Soil pH
0.40201005	0.034472042	Soil pH
0.407035176	0.03533923	Soil pH
0.412060302	0.03621719	Soil pH
0.417085427	0.037105922	Soil pH
0.422110553	0.038005427	Soil pH
0.427135678	0.038915704	Soil pH
0.432160804	0.039836754	Soil pH
0.43718593	0.040768577	Soil pH
0.442211055	0.041711171	Soil pH
0.447236181	0.042664539	Soil pH
0.452261307	0.043628679	Soil pH
0.457286432	0.044603591	Soil pH
0.462311558	0.045589276	Soil pH
0.467336683	0.046585734	Soil pH
0.472361809	0.047592964	Soil pH
0.477386935	0.048610966	Soil pH
0.48241206	0.049639741	Soil pH
0.487437186	0.050679289	Soil pH
0.492462312	0.051729609	Soil pH
0.497487437	0.052790701	Soil pH
0.502512563	0.053862566	Soil pH
0.507537688	0.054945204	Soil pH
0.512562814	0.056038614	Soil pH
0.51758794	0.057142797	Soil pH
0.522613065	0.058257752	Soil pH
0.527638191	0.059383479	Soil pH
0.532663317	0.06051998	Soil pH
0.537688442	0.061667252	Soil pH
0.542713568	0.062825297	Soil pH
0.547738693	0.063992604	Soil pH
0.552763819	0.065151959	Soil pH
0.557788945	0.066298504	Soil pH
0.56281407	0.067432238	Soil pH
0.567839196	0.068553162	Soil pH
0.572864322	0.069661275	Soil pH
0.577889447	0.070756577	Soil pH
0.582914573	0.071839069	Soil pH
0.587939698	0.072908751	Soil pH
0.592964824	0.073965622	Soil pH
0.59798995	0.075009682	Soil pH
0.603015075	0.076040932	Soil pH
0.608040201	0.077059371	Soil pH
0.613065327	0.078065	Soil pH
0.618090452	0.079057818	Soil pH
0.623115578	0.080037825	Soil pH
0.628140704	0.081005022	Soil pH
0.633165829	0.081959409	Soil pH
0.638190955	0.082900985	Soil pH
0.64321608	0.08382975	Soil pH
0.648241206	0.084745705	Soil pH
0.653266332	0.085648849	Soil pH
0.658291457	0.086539183	Soil pH
0.663316583	0.087416706	Soil pH
0.668341709	0.088281418	Soil pH
0.673366834	0.08913332	Soil pH
0.67839196	0.089972412	Soil pH
0.683417085	0.090798693	Soil pH
0.688442211	0.091612163	Soil pH
0.693467337	0.092412823	Soil pH
0.698492462	0.093200672	Soil pH
0.703517588	0.093975711	Soil pH
0.708542714	0.094737939	Soil pH
0.713567839	0.095487356	Soil pH
0.718592965	0.096223963	Soil pH
0.72361809	0.09694776	Soil pH
0.728643216	0.097658746	Soil pH
0.733668342	0.098356921	Soil pH
0.738693467	0.099042286	Soil pH
0.743718593	0.09971484	Soil pH
0.748743719	0.100374584	Soil pH
0.753768844	0.101021517	Soil pH
0.75879397	0.101655639	Soil pH
0.763819095	0.102276951	Soil pH
0.768844221	0.102885453	Soil pH
0.773869347	0.103481144	Soil pH
0.778894472	0.104064024	Soil pH
0.783919598	0.104634094	Soil pH
0.788944724	0.105191353	Soil pH
0.793969849	0.105735801	Soil pH
0.798994975	0.10626744	Soil pH
0.804020101	0.106786267	Soil pH
0.809045226	0.107292284	Soil pH
0.814070352	0.107785491	Soil pH
0.819095477	0.108265886	Soil pH
0.824120603	0.108733472	Soil pH
0.829145729	0.109188246	Soil pH
0.834170854	0.109630211	Soil pH
0.83919598	0.110059364	Soil pH
0.844221106	0.110475707	Soil pH
0.849246231	0.11087924	Soil pH
0.854271357	0.111269962	Soil pH
0.859296482	0.111647873	Soil pH
0.864321608	0.112012974	Soil pH
0.869346734	0.112365264	Soil pH
0.874371859	0.112704744	Soil pH
0.879396985	0.113031413	Soil pH
0.884422111	0.113345272	Soil pH
0.889447236	0.11364632	Soil pH
0.894472362	0.113934558	Soil pH
0.899497487	0.114209985	Soil pH
0.904522613	0.114472601	Soil pH
0.909547739	0.114722407	Soil pH
0.914572864	0.114959402	Soil pH
0.91959799	0.115183587	Soil pH
0.924623116	0.115394961	Soil pH
0.929648241	0.115593525	Soil pH
0.934673367	0.115779278	Soil pH
0.939698492	0.11595222	Soil pH
0.944723618	0.116112352	Soil pH
0.949748744	0.116259674	Soil pH
0.954773869	0.116394184	Soil pH
0.959798995	0.116515885	Soil pH
0.964824121	0.116624774	Soil pH
0.969849246	0.116720854	Soil pH
0.974874372	0.116804122	Soil pH
0.979899497	0.11687458	Soil pH
0.984924623	0.116932228	Soil pH
0.989949749	0.116977065	Soil pH
0.994974874	0.117009091	Soil pH
1	0.117028307	Soil pH
