# Supplementary material for: Climate-driven divergence in plant-microbiome interactions generates range-wide variation in bud break phenology
Source: Commun Biol. 2021 Jun 16;4:748. doi: 10.1038/s42003-021-02244-5 (PMC8209103; doi:10.1038/s42003-021-02244-5)
Supplement: Supplementary file 13 — Supplemental Data 11 [file 42003_2021_2244_MOESM13_ESM.csv]

x	y	Gradient
0	0	Geographic Location
0.005025126	0.004958542	Geographic Location
0.010050251	0.009853429	Geographic Location
0.015075377	0.01468466	Geographic Location
0.020100503	0.019452235	Geographic Location
0.025125628	0.024156155	Geographic Location
0.030150754	0.028796419	Geographic Location
0.035175879	0.033373028	Geographic Location
0.040201005	0.037885981	Geographic Location
0.045226131	0.042335279	Geographic Location
0.050251256	0.046720921	Geographic Location
0.055276382	0.051042907	Geographic Location
0.060301508	0.055301238	Geographic Location
0.065326633	0.059495913	Geographic Location
0.070351759	0.063626933	Geographic Location
0.075376884	0.067694297	Geographic Location
0.08040201	0.071698005	Geographic Location
0.085427136	0.075638058	Geographic Location
0.090452261	0.079514455	Geographic Location
0.095477387	0.083327197	Geographic Location
0.100502513	0.087076283	Geographic Location
0.105527638	0.090761714	Geographic Location
0.110552764	0.094383488	Geographic Location
0.115577889	0.097941608	Geographic Location
0.120603015	0.101436072	Geographic Location
0.125628141	0.10486688	Geographic Location
0.130653266	0.108234032	Geographic Location
0.135678392	0.11153753	Geographic Location
0.140703518	0.114777371	Geographic Location
0.145728643	0.117953557	Geographic Location
0.150753769	0.121066087	Geographic Location
0.155778894	0.124114962	Geographic Location
0.16080402	0.127100181	Geographic Location
0.165829146	0.130021745	Geographic Location
0.170854271	0.132879653	Geographic Location
0.175879397	0.135673905	Geographic Location
0.180904523	0.138404502	Geographic Location
0.185929648	0.141071443	Geographic Location
0.190954774	0.143674729	Geographic Location
0.195979899	0.146214359	Geographic Location
0.201005025	0.148690333	Geographic Location
0.206030151	0.151102652	Geographic Location
0.211055276	0.153451315	Geographic Location
0.216080402	0.155736323	Geographic Location
0.221105528	0.157957675	Geographic Location
0.226130653	0.160115372	Geographic Location
0.231155779	0.162209413	Geographic Location
0.236180905	0.164239798	Geographic Location
0.24120603	0.166206528	Geographic Location
0.246231156	0.168109602	Geographic Location
0.251256281	0.169949021	Geographic Location
0.256281407	0.171724784	Geographic Location
0.261306533	0.173436891	Geographic Location
0.266331658	0.175085343	Geographic Location
0.271356784	0.17667014	Geographic Location
0.27638191	0.17819128	Geographic Location
0.281407035	0.179648765	Geographic Location
0.286432161	0.181042595	Geographic Location
0.291457286	0.182372769	Geographic Location
0.296482412	0.183639287	Geographic Location
0.301507538	0.18484215	Geographic Location
0.306532663	0.185981357	Geographic Location
0.311557789	0.187056909	Geographic Location
0.316582915	0.188068805	Geographic Location
0.32160804	0.189017046	Geographic Location
0.326633166	0.189901631	Geographic Location
0.331658291	0.19072256	Geographic Location
0.336683417	0.191479834	Geographic Location
0.341708543	0.192173452	Geographic Location
0.346733668	0.192803414	Geographic Location
0.351758794	0.193369721	Geographic Location
0.35678392	0.193872373	Geographic Location
0.361809045	0.194311369	Geographic Location
0.366834171	0.194686709	Geographic Location
0.371859296	0.194998394	Geographic Location
0.376884422	0.195246423	Geographic Location
0.381909548	0.195430796	Geographic Location
0.386934673	0.195551514	Geographic Location
0.391959799	0.195608577	Geographic Location
0.396984925	0.195624927	Geographic Location
0.40201005	0.195693683	Geographic Location
0.407035176	0.195824742	Geographic Location
0.412060302	0.196018104	Geographic Location
0.417085427	0.196273769	Geographic Location
0.422110553	0.196591738	Geographic Location
0.427135678	0.196972009	Geographic Location
0.432160804	0.197414583	Geographic Location
0.43718593	0.19791946	Geographic Location
0.442211055	0.19848664	Geographic Location
0.447236181	0.199116123	Geographic Location
0.452261307	0.199807909	Geographic Location
0.457286432	0.200561998	Geographic Location
0.462311558	0.20137839	Geographic Location
0.467336683	0.202257085	Geographic Location
0.472361809	0.203198083	Geographic Location
0.477386935	0.204201384	Geographic Location
0.48241206	0.205266988	Geographic Location
0.487437186	0.206394895	Geographic Location
0.492462312	0.207585105	Geographic Location
0.497487437	0.208837618	Geographic Location
0.502512563	0.210152434	Geographic Location
0.507537688	0.211529553	Geographic Location
0.512562814	0.212968975	Geographic Location
0.51758794	0.2144707	Geographic Location
0.522613065	0.216034728	Geographic Location
0.527638191	0.217661059	Geographic Location
0.532663317	0.219349693	Geographic Location
0.537688442	0.22110063	Geographic Location
0.542713568	0.22291387	Geographic Location
0.547738693	0.224789413	Geographic Location
0.552763819	0.226727259	Geographic Location
0.557788945	0.228727407	Geographic Location
0.56281407	0.230789859	Geographic Location
0.567839196	0.232914614	Geographic Location
0.572864322	0.235101672	Geographic Location
0.577889447	0.237351033	Geographic Location
0.582914573	0.239662697	Geographic Location
0.587939698	0.242036664	Geographic Location
0.592964824	0.244472934	Geographic Location
0.59798995	0.246971506	Geographic Location
0.603015075	0.249532382	Geographic Location
0.608040201	0.252155561	Geographic Location
0.613065327	0.254841043	Geographic Location
0.618090452	0.257588828	Geographic Location
0.623115578	0.260398915	Geographic Location
0.628140704	0.263271306	Geographic Location
0.633165829	0.266206	Geographic Location
0.638190955	0.269202997	Geographic Location
0.64321608	0.272262297	Geographic Location
0.648241206	0.275383899	Geographic Location
0.653266332	0.278567805	Geographic Location
0.658291457	0.281814014	Geographic Location
0.663316583	0.285122526	Geographic Location
0.668341709	0.28849334	Geographic Location
0.673366834	0.291926458	Geographic Location
0.67839196	0.295421879	Geographic Location
0.683417085	0.298979602	Geographic Location
0.688442211	0.302599629	Geographic Location
0.693467337	0.306281959	Geographic Location
0.698492462	0.310026592	Geographic Location
0.703517588	0.313833527	Geographic Location
0.708542714	0.317702766	Geographic Location
0.713567839	0.321634308	Geographic Location
0.718592965	0.325628152	Geographic Location
0.72361809	0.3296843	Geographic Location
0.728643216	0.333802751	Geographic Location
0.733668342	0.337983504	Geographic Location
0.738693467	0.342226561	Geographic Location
0.743718593	0.34653192	Geographic Location
0.748743719	0.350899583	Geographic Location
0.753768844	0.355329549	Geographic Location
0.75879397	0.359821817	Geographic Location
0.763819095	0.364376389	Geographic Location
0.768844221	0.368993263	Geographic Location
0.773869347	0.373672441	Geographic Location
0.778894472	0.378413922	Geographic Location
0.783919598	0.383217705	Geographic Location
0.788944724	0.388083792	Geographic Location
0.793969849	0.393012181	Geographic Location
0.798994975	0.398002874	Geographic Location
0.804020101	0.403055869	Geographic Location
0.809045226	0.408171168	Geographic Location
0.814070352	0.413348769	Geographic Location
0.819095477	0.418588674	Geographic Location
0.824120603	0.423890881	Geographic Location
0.829145729	0.429255392	Geographic Location
0.834170854	0.434682205	Geographic Location
0.83919598	0.440171322	Geographic Location
0.844221106	0.445722741	Geographic Location
0.849246231	0.451336464	Geographic Location
0.854271357	0.457012489	Geographic Location
0.859296482	0.462750818	Geographic Location
0.864321608	0.468551449	Geographic Location
0.869346734	0.474414383	Geographic Location
0.874371859	0.480339621	Geographic Location
0.879396985	0.486327161	Geographic Location
0.884422111	0.492377005	Geographic Location
0.889447236	0.498489151	Geographic Location
0.894472362	0.504663601	Geographic Location
0.899497487	0.510900353	Geographic Location
0.904522613	0.517199408	Geographic Location
0.909547739	0.523560767	Geographic Location
0.914572864	0.529984428	Geographic Location
0.91959799	0.536470392	Geographic Location
0.924623116	0.54301866	Geographic Location
0.929648241	0.54962923	Geographic Location
0.934673367	0.556302103	Geographic Location
0.939698492	0.56303728	Geographic Location
0.944723618	0.569834759	Geographic Location
0.949748744	0.576694541	Geographic Location
0.954773869	0.583616627	Geographic Location
0.959798995	0.590601015	Geographic Location
0.964824121	0.597647706	Geographic Location
0.969849246	0.604756701	Geographic Location
0.974874372	0.611927998	Geographic Location
0.979899497	0.619161598	Geographic Location
0.984924623	0.626457501	Geographic Location
0.989949749	0.633815708	Geographic Location
0.994974874	0.641236217	Geographic Location
1	0.648719029	Geographic Location
0	0	Elevation
0.005025126	1.30E-06	Elevation
0.010050251	5.21E-06	Elevation
0.015075377	1.17E-05	Elevation
0.020100503	2.08E-05	Elevation
0.025125628	3.26E-05	Elevation
0.030150754	4.69E-05	Elevation
0.035175879	6.38E-05	Elevation
0.040201005	8.34E-05	Elevation
0.045226131	0.00010549	Elevation
0.050251256	0.000130234	Elevation
0.055276382	0.000157584	Elevation
0.060301508	0.000187538	Elevation
0.065326633	0.000220096	Elevation
0.070351759	0.00025526	Elevation
0.075376884	0.000293028	Elevation
0.08040201	0.0003334	Elevation
0.085427136	0.000376378	Elevation
0.090452261	0.00042196	Elevation
0.095477387	0.000470146	Elevation
0.100502513	0.000520938	Elevation
0.105527638	0.000574334	Elevation
0.110552764	0.000630335	Elevation
0.115577889	0.00068894	Elevation
0.120603015	0.00075015	Elevation
0.125628141	0.000813965	Elevation
0.130653266	0.000880385	Elevation
0.135678392	0.000949409	Elevation
0.140703518	0.001021038	Elevation
0.145728643	0.001095272	Elevation
0.150753769	0.00117211	Elevation
0.155778894	0.001251553	Elevation
0.16080402	0.001333601	Elevation
0.165829146	0.001418253	Elevation
0.170854271	0.00150551	Elevation
0.175879397	0.001595372	Elevation
0.180904523	0.001687839	Elevation
0.185929648	0.00178291	Elevation
0.190954774	0.001880585	Elevation
0.195979899	0.001980866	Elevation
0.201005025	0.002083751	Elevation
0.206030151	0.002189241	Elevation
0.211055276	0.002297336	Elevation
0.216080402	0.002408035	Elevation
0.221105528	0.002521339	Elevation
0.226130653	0.002637248	Elevation
0.231155779	0.002755761	Elevation
0.236180905	0.002876879	Elevation
0.24120603	0.003000602	Elevation
0.246231156	0.003126929	Elevation
0.251256281	0.003255861	Elevation
0.256281407	0.003387398	Elevation
0.261306533	0.00352154	Elevation
0.266331658	0.003658286	Elevation
0.271356784	0.003797637	Elevation
0.27638191	0.003939592	Elevation
0.281407035	0.004084152	Elevation
0.286432161	0.004231317	Elevation
0.291457286	0.004381087	Elevation
0.296482412	0.004533461	Elevation
0.301507538	0.00468844	Elevation
0.306532663	0.004846024	Elevation
0.311557789	0.005006212	Elevation
0.316582915	0.005169005	Elevation
0.32160804	0.005334403	Elevation
0.326633166	0.005502406	Elevation
0.331658291	0.005673013	Elevation
0.336683417	0.005846225	Elevation
0.341708543	0.006022041	Elevation
0.346733668	0.006200462	Elevation
0.351758794	0.006381488	Elevation
0.35678392	0.006565119	Elevation
0.361809045	0.006751354	Elevation
0.366834171	0.006940194	Elevation
0.371859296	0.007131639	Elevation
0.376884422	0.007325688	Elevation
0.381909548	0.007522342	Elevation
0.386934673	0.007721601	Elevation
0.391959799	0.007923464	Elevation
0.396984925	0.008127932	Elevation
0.40201005	0.008335005	Elevation
0.407035176	0.008544682	Elevation
0.412060302	0.008756965	Elevation
0.417085427	0.008971851	Elevation
0.422110553	0.009189343	Elevation
0.427135678	0.009409439	Elevation
0.432160804	0.00963214	Elevation
0.43718593	0.009857446	Elevation
0.442211055	0.010085356	Elevation
0.447236181	0.010313545	Elevation
0.452261307	0.010539687	Elevation
0.457286432	0.010763782	Elevation
0.462311558	0.010985832	Elevation
0.467336683	0.011205834	Elevation
0.472361809	0.01142379	Elevation
0.477386935	0.0116397	Elevation
0.48241206	0.011853563	Elevation
0.487437186	0.012065379	Elevation
0.492462312	0.012275149	Elevation
0.497487437	0.012482872	Elevation
0.502512563	0.012688549	Elevation
0.507537688	0.012892179	Elevation
0.512562814	0.013093763	Elevation
0.51758794	0.0132933	Elevation
0.522613065	0.013490791	Elevation
0.527638191	0.013686235	Elevation
0.532663317	0.013879633	Elevation
0.537688442	0.014070984	Elevation
0.542713568	0.014260288	Elevation
0.547738693	0.014447546	Elevation
0.552763819	0.014632758	Elevation
0.557788945	0.014815922	Elevation
0.56281407	0.014997041	Elevation
0.567839196	0.015176113	Elevation
0.572864322	0.015353138	Elevation
0.577889447	0.015528117	Elevation
0.582914573	0.015701049	Elevation
0.587939698	0.015871935	Elevation
0.592964824	0.016040774	Elevation
0.59798995	0.016207566	Elevation
0.603015075	0.016372313	Elevation
0.608040201	0.016535012	Elevation
0.613065327	0.016695665	Elevation
0.618090452	0.016854272	Elevation
0.623115578	0.017010832	Elevation
0.628140704	0.017165345	Elevation
0.633165829	0.017317812	Elevation
0.638190955	0.017468232	Elevation
0.64321608	0.017616606	Elevation
0.648241206	0.017762933	Elevation
0.653266332	0.017907214	Elevation
0.658291457	0.018049448	Elevation
0.663316583	0.018189636	Elevation
0.668341709	0.018327777	Elevation
0.673366834	0.018463872	Elevation
0.67839196	0.01859792	Elevation
0.683417085	0.018729921	Elevation
0.688442211	0.018859876	Elevation
0.693467337	0.018987785	Elevation
0.698492462	0.019113647	Elevation
0.703517588	0.019237462	Elevation
0.708542714	0.019359231	Elevation
0.713567839	0.019478953	Elevation
0.718592965	0.019596629	Elevation
0.72361809	0.019712258	Elevation
0.728643216	0.019825841	Elevation
0.733668342	0.019937377	Elevation
0.738693467	0.020046867	Elevation
0.743718593	0.02015431	Elevation
0.748743719	0.020259706	Elevation
0.753768844	0.020363056	Elevation
0.75879397	0.02046436	Elevation
0.763819095	0.020563617	Elevation
0.768844221	0.020660827	Elevation
0.773869347	0.020755991	Elevation
0.778894472	0.020849109	Elevation
0.783919598	0.020940179	Elevation
0.788944724	0.021029204	Elevation
0.793969849	0.021116182	Elevation
0.798994975	0.021201113	Elevation
0.804020101	0.021283997	Elevation
0.809045226	0.021364836	Elevation
0.814070352	0.021443627	Elevation
0.819095477	0.021520372	Elevation
0.824120603	0.021595071	Elevation
0.829145729	0.021667723	Elevation
0.834170854	0.021738328	Elevation
0.83919598	0.021806887	Elevation
0.844221106	0.0218734	Elevation
0.849246231	0.021937865	Elevation
0.854271357	0.022000285	Elevation
0.859296482	0.022060658	Elevation
0.864321608	0.022118984	Elevation
0.869346734	0.022175264	Elevation
0.874371859	0.022229497	Elevation
0.879396985	0.022281683	Elevation
0.884422111	0.022331823	Elevation
0.889447236	0.022379917	Elevation
0.894472362	0.022425964	Elevation
0.899497487	0.022469965	Elevation
0.904522613	0.022511919	Elevation
0.909547739	0.022551826	Elevation
0.914572864	0.022589687	Elevation
0.91959799	0.022625501	Elevation
0.924623116	0.022659269	Elevation
0.929648241	0.02269099	Elevation
0.934673367	0.022720665	Elevation
0.939698492	0.022748293	Elevation
0.944723618	0.022773875	Elevation
0.949748744	0.02279741	Elevation
0.954773869	0.022818899	Elevation
0.959798995	0.022838341	Elevation
0.964824121	0.022855737	Elevation
0.969849246	0.022871086	Elevation
0.974874372	0.022884388	Elevation
0.979899497	0.022895644	Elevation
0.984924623	0.022904853	Elevation
0.989949749	0.022912016	Elevation
0.994974874	0.022917133	Elevation
1	0.022920202	Elevation
0	0	Annual Precipitation
0.005025126	0.002486743	Annual Precipitation
0.010050251	0.004953725	Annual Precipitation
0.015075377	0.007400946	Annual Precipitation
0.020100503	0.009828406	Annual Precipitation
0.025125628	0.012236105	Annual Precipitation
0.030150754	0.014624043	Annual Precipitation
0.035175879	0.016992219	Annual Precipitation
0.040201005	0.019340635	Annual Precipitation
0.045226131	0.02166929	Annual Precipitation
0.050251256	0.023978183	Annual Precipitation
0.055276382	0.026267315	Annual Precipitation
0.060301508	0.028536687	Annual Precipitation
0.065326633	0.030786297	Annual Precipitation
0.070351759	0.033016146	Annual Precipitation
0.075376884	0.035226234	Annual Precipitation
0.08040201	0.037416561	Annual Precipitation
0.085427136	0.039587127	Annual Precipitation
0.090452261	0.041737932	Annual Precipitation
0.095477387	0.043868976	Annual Precipitation
0.100502513	0.045980258	Annual Precipitation
0.105527638	0.04807178	Annual Precipitation
0.110552764	0.05014354	Annual Precipitation
0.115577889	0.05219554	Annual Precipitation
0.120603015	0.054227778	Annual Precipitation
0.125628141	0.056240256	Annual Precipitation
0.130653266	0.058232972	Annual Precipitation
0.135678392	0.060205927	Annual Precipitation
0.140703518	0.062159121	Annual Precipitation
0.145728643	0.064092554	Annual Precipitation
0.150753769	0.066006226	Annual Precipitation
0.155778894	0.067900137	Annual Precipitation
0.16080402	0.069774287	Annual Precipitation
0.165829146	0.071628675	Annual Precipitation
0.170854271	0.073463303	Annual Precipitation
0.175879397	0.075278169	Annual Precipitation
0.180904523	0.077073275	Annual Precipitation
0.185929648	0.078848619	Annual Precipitation
0.190954774	0.080604203	Annual Precipitation
0.195979899	0.082340025	Annual Precipitation
0.201005025	0.084056086	Annual Precipitation
0.206030151	0.085752386	Annual Precipitation
0.211055276	0.087428925	Annual Precipitation
0.216080402	0.089085703	Annual Precipitation
0.221105528	0.09072272	Annual Precipitation
0.226130653	0.092339976	Annual Precipitation
0.231155779	0.09393747	Annual Precipitation
0.236180905	0.095515204	Annual Precipitation
0.24120603	0.097073177	Annual Precipitation
0.246231156	0.098611388	Annual Precipitation
0.251256281	0.100129839	Annual Precipitation
0.256281407	0.101628528	Annual Precipitation
0.261306533	0.103107456	Annual Precipitation
0.266331658	0.104566623	Annual Precipitation
0.271356784	0.106006029	Annual Precipitation
0.27638191	0.107425674	Annual Precipitation
0.281407035	0.108825558	Annual Precipitation
0.286432161	0.110205681	Annual Precipitation
0.291457286	0.111566043	Annual Precipitation
0.296482412	0.112906644	Annual Precipitation
0.301507538	0.114227483	Annual Precipitation
0.306532663	0.115528562	Annual Precipitation
0.311557789	0.116809879	Annual Precipitation
0.316582915	0.118071436	Annual Precipitation
0.32160804	0.119313231	Annual Precipitation
0.326633166	0.120535265	Annual Precipitation
0.331658291	0.121737539	Annual Precipitation
0.336683417	0.122920051	Annual Precipitation
0.341708543	0.124082802	Annual Precipitation
0.346733668	0.125225792	Annual Precipitation
0.351758794	0.126349021	Annual Precipitation
0.35678392	0.127452488	Annual Precipitation
0.361809045	0.128536195	Annual Precipitation
0.366834171	0.129600141	Annual Precipitation
0.371859296	0.130644325	Annual Precipitation
0.376884422	0.131668749	Annual Precipitation
0.381909548	0.132673411	Annual Precipitation
0.386934673	0.133658313	Annual Precipitation
0.391959799	0.134623453	Annual Precipitation
0.396984925	0.135568832	Annual Precipitation
0.40201005	0.13649445	Annual Precipitation
0.407035176	0.137400307	Annual Precipitation
0.412060302	0.138286403	Annual Precipitation
0.417085427	0.139152738	Annual Precipitation
0.422110553	0.139999312	Annual Precipitation
0.427135678	0.140826125	Annual Precipitation
0.432160804	0.141633176	Annual Precipitation
0.43718593	0.142420467	Annual Precipitation
0.442211055	0.143187996	Annual Precipitation
0.447236181	0.143935765	Annual Precipitation
0.452261307	0.144663772	Annual Precipitation
0.457286432	0.145372018	Annual Precipitation
0.462311558	0.146060504	Annual Precipitation
0.467336683	0.146729394	Annual Precipitation
0.472361809	0.147387278	Annual Precipitation
0.477386935	0.148038983	Annual Precipitation
0.48241206	0.148684512	Annual Precipitation
0.487437186	0.149323863	Annual Precipitation
0.492462312	0.149957037	Annual Precipitation
0.497487437	0.150584034	Annual Precipitation
0.502512563	0.151204853	Annual Precipitation
0.507537688	0.151819495	Annual Precipitation
0.512562814	0.15242796	Annual Precipitation
0.51758794	0.153030247	Annual Precipitation
0.522613065	0.153626357	Annual Precipitation
0.527638191	0.15421629	Annual Precipitation
0.532663317	0.154800045	Annual Precipitation
0.537688442	0.155377623	Annual Precipitation
0.542713568	0.155949024	Annual Precipitation
0.547738693	0.156514248	Annual Precipitation
0.552763819	0.157073294	Annual Precipitation
0.557788945	0.157626163	Annual Precipitation
0.56281407	0.158172855	Annual Precipitation
0.567839196	0.158713369	Annual Precipitation
0.572864322	0.159247706	Annual Precipitation
0.577889447	0.159775866	Annual Precipitation
0.582914573	0.160297848	Annual Precipitation
0.587939698	0.160813653	Annual Precipitation
0.592964824	0.161323281	Annual Precipitation
0.59798995	0.161826731	Annual Precipitation
0.603015075	0.162324005	Annual Precipitation
0.608040201	0.1628151	Annual Precipitation
0.613065327	0.163300019	Annual Precipitation
0.618090452	0.16377876	Annual Precipitation
0.623115578	0.164251324	Annual Precipitation
0.628140704	0.164717711	Annual Precipitation
0.633165829	0.16517792	Annual Precipitation
0.638190955	0.165631952	Annual Precipitation
0.64321608	0.166079807	Annual Precipitation
0.648241206	0.166521484	Annual Precipitation
0.653266332	0.166956984	Annual Precipitation
0.658291457	0.167386307	Annual Precipitation
0.663316583	0.167809453	Annual Precipitation
0.668341709	0.168226421	Annual Precipitation
0.673366834	0.168637212	Annual Precipitation
0.67839196	0.169041825	Annual Precipitation
0.683417085	0.169440262	Annual Precipitation
0.688442211	0.169832521	Annual Precipitation
0.693467337	0.170218602	Annual Precipitation
0.698492462	0.170598507	Annual Precipitation
0.703517588	0.170972234	Annual Precipitation
0.708542714	0.171339783	Annual Precipitation
0.713567839	0.171701156	Annual Precipitation
0.718592965	0.172056351	Annual Precipitation
0.72361809	0.172405369	Annual Precipitation
0.728643216	0.172748209	Annual Precipitation
0.733668342	0.173084873	Annual Precipitation
0.738693467	0.173415358	Annual Precipitation
0.743718593	0.173739667	Annual Precipitation
0.748743719	0.174057798	Annual Precipitation
0.753768844	0.174369752	Annual Precipitation
0.75879397	0.174675529	Annual Precipitation
0.763819095	0.174975128	Annual Precipitation
0.768844221	0.17526855	Annual Precipitation
0.773869347	0.175555795	Annual Precipitation
0.778894472	0.175836863	Annual Precipitation
0.783919598	0.176111753	Annual Precipitation
0.788944724	0.176380466	Annual Precipitation
0.793969849	0.176643001	Annual Precipitation
0.798994975	0.176899359	Annual Precipitation
0.804020101	0.17714954	Annual Precipitation
0.809045226	0.177393544	Annual Precipitation
0.814070352	0.17763137	Annual Precipitation
0.819095477	0.177863019	Annual Precipitation
0.824120603	0.178088491	Annual Precipitation
0.829145729	0.178307785	Annual Precipitation
0.834170854	0.178520902	Annual Precipitation
0.83919598	0.178727842	Annual Precipitation
0.844221106	0.178928604	Annual Precipitation
0.849246231	0.17912319	Annual Precipitation
0.854271357	0.179311597	Annual Precipitation
0.859296482	0.179493828	Annual Precipitation
0.864321608	0.179669881	Annual Precipitation
0.869346734	0.179839757	Annual Precipitation
0.874371859	0.180003456	Annual Precipitation
0.879396985	0.180160977	Annual Precipitation
0.884422111	0.180312321	Annual Precipitation
0.889447236	0.180457488	Annual Precipitation
0.894472362	0.180596477	Annual Precipitation
0.899497487	0.180729289	Annual Precipitation
0.904522613	0.180855924	Annual Precipitation
0.909547739	0.180976382	Annual Precipitation
0.914572864	0.181090662	Annual Precipitation
0.91959799	0.181198765	Annual Precipitation
0.924623116	0.18130069	Annual Precipitation
0.929648241	0.181396438	Annual Precipitation
0.934673367	0.181486009	Annual Precipitation
0.939698492	0.181569403	Annual Precipitation
0.944723618	0.181646619	Annual Precipitation
0.949748744	0.181717658	Annual Precipitation
0.954773869	0.18178252	Annual Precipitation
0.959798995	0.181841204	Annual Precipitation
0.964824121	0.181893712	Annual Precipitation
0.969849246	0.181940041	Annual Precipitation
0.974874372	0.181980194	Annual Precipitation
0.979899497	0.182014169	Annual Precipitation
0.984924623	0.182041967	Annual Precipitation
0.989949749	0.182063588	Annual Precipitation
0.994974874	0.182079031	Annual Precipitation
1	0.182088297	Annual Precipitation
0	0	Mean Annual Temperature
0.005025126	1.15E-05	Mean Annual Temperature
0.010050251	4.59E-05	Mean Annual Temperature
0.015075377	0.000103224	Mean Annual Temperature
0.020100503	0.000183509	Mean Annual Temperature
0.025125628	0.000286733	Mean Annual Temperature
0.030150754	0.000412896	Mean Annual Temperature
0.035175879	0.000561997	Mean Annual Temperature
0.040201005	0.000734037	Mean Annual Temperature
0.045226131	0.000929015	Mean Annual Temperature
0.050251256	0.001146933	Mean Annual Temperature
0.055276382	0.001387789	Mean Annual Temperature
0.060301508	0.001651583	Mean Annual Temperature
0.065326633	0.001938316	Mean Annual Temperature
0.070351759	0.002247988	Mean Annual Temperature
0.075376884	0.002580599	Mean Annual Temperature
0.08040201	0.002936148	Mean Annual Temperature
0.085427136	0.003314636	Mean Annual Temperature
0.090452261	0.003716062	Mean Annual Temperature
0.095477387	0.004140427	Mean Annual Temperature
0.100502513	0.004587731	Mean Annual Temperature
0.105527638	0.005057973	Mean Annual Temperature
0.110552764	0.005551154	Mean Annual Temperature
0.115577889	0.006067274	Mean Annual Temperature
0.120603015	0.006606332	Mean Annual Temperature
0.125628141	0.007168329	Mean Annual Temperature
0.130653266	0.007753265	Mean Annual Temperature
0.135678392	0.008361139	Mean Annual Temperature
0.140703518	0.008991952	Mean Annual Temperature
0.145728643	0.009645704	Mean Annual Temperature
0.150753769	0.010322394	Mean Annual Temperature
0.155778894	0.011022023	Mean Annual Temperature
0.16080402	0.011744591	Mean Annual Temperature
0.165829146	0.012490097	Mean Annual Temperature
0.170854271	0.013258542	Mean Annual Temperature
0.175879397	0.014049926	Mean Annual Temperature
0.180904523	0.014864248	Mean Annual Temperature
0.185929648	0.015701509	Mean Annual Temperature
0.190954774	0.016561708	Mean Annual Temperature
0.195979899	0.017444847	Mean Annual Temperature
0.201005025	0.018350923	Mean Annual Temperature
0.206030151	0.019279939	Mean Annual Temperature
0.211055276	0.020231893	Mean Annual Temperature
0.216080402	0.021206786	Mean Annual Temperature
0.221105528	0.022204617	Mean Annual Temperature
0.226130653	0.023225387	Mean Annual Temperature
0.231155779	0.024269096	Mean Annual Temperature
0.236180905	0.025335744	Mean Annual Temperature
0.24120603	0.02642533	Mean Annual Temperature
0.246231156	0.027537854	Mean Annual Temperature
0.251256281	0.028673318	Mean Annual Temperature
0.256281407	0.02983172	Mean Annual Temperature
0.261306533	0.03101306	Mean Annual Temperature
0.266331658	0.03221734	Mean Annual Temperature
0.271356784	0.033444558	Mean Annual Temperature
0.27638191	0.034694714	Mean Annual Temperature
0.281407035	0.03596781	Mean Annual Temperature
0.286432161	0.037263844	Mean Annual Temperature
0.291457286	0.038582816	Mean Annual Temperature
0.296482412	0.039924728	Mean Annual Temperature
0.301507538	0.041289578	Mean Annual Temperature
0.306532663	0.042677366	Mean Annual Temperature
0.311557789	0.044088093	Mean Annual Temperature
0.316582915	0.045521759	Mean Annual Temperature
0.32160804	0.046978364	Mean Annual Temperature
0.326633166	0.048457907	Mean Annual Temperature
0.331658291	0.049960389	Mean Annual Temperature
0.336683417	0.051485809	Mean Annual Temperature
0.341708543	0.053034168	Mean Annual Temperature
0.346733668	0.054605466	Mean Annual Temperature
0.351758794	0.056199703	Mean Annual Temperature
0.35678392	0.057816878	Mean Annual Temperature
0.361809045	0.059456992	Mean Annual Temperature
0.366834171	0.061120044	Mean Annual Temperature
0.371859296	0.062806035	Mean Annual Temperature
0.376884422	0.064514965	Mean Annual Temperature
0.381909548	0.066246833	Mean Annual Temperature
0.386934673	0.06800164	Mean Annual Temperature
0.391959799	0.069779386	Mean Annual Temperature
0.396984925	0.07158007	Mean Annual Temperature
0.40201005	0.073403693	Mean Annual Temperature
0.407035176	0.075250255	Mean Annual Temperature
0.412060302	0.077119755	Mean Annual Temperature
0.417085427	0.079012194	Mean Annual Temperature
0.422110553	0.080927572	Mean Annual Temperature
0.427135678	0.082865888	Mean Annual Temperature
0.432160804	0.084827143	Mean Annual Temperature
0.43718593	0.086811337	Mean Annual Temperature
0.442211055	0.088818469	Mean Annual Temperature
0.447236181	0.09084854	Mean Annual Temperature
0.452261307	0.092901549	Mean Annual Temperature
0.457286432	0.094977498	Mean Annual Temperature
0.462311558	0.097076384	Mean Annual Temperature
0.467336683	0.09919821	Mean Annual Temperature
0.472361809	0.101342974	Mean Annual Temperature
0.477386935	0.103510677	Mean Annual Temperature
0.48241206	0.105701318	Mean Annual Temperature
0.487437186	0.107914899	Mean Annual Temperature
0.492462312	0.110151417	Mean Annual Temperature
0.497487437	0.112410875	Mean Annual Temperature
0.502512563	0.114693271	Mean Annual Temperature
0.507537688	0.116998606	Mean Annual Temperature
0.512562814	0.119326879	Mean Annual Temperature
0.51758794	0.121678091	Mean Annual Temperature
0.522613065	0.124052242	Mean Annual Temperature
0.527638191	0.126449331	Mean Annual Temperature
0.532663317	0.128869359	Mean Annual Temperature
0.537688442	0.131312326	Mean Annual Temperature
0.542713568	0.133778231	Mean Annual Temperature
0.547738693	0.136267075	Mean Annual Temperature
0.552763819	0.138778858	Mean Annual Temperature
0.557788945	0.141313579	Mean Annual Temperature
0.56281407	0.143859976	Mean Annual Temperature
0.567839196	0.146380561	Mean Annual Temperature
0.572864322	0.148872339	Mean Annual Temperature
0.577889447	0.15133531	Mean Annual Temperature
0.582914573	0.153769475	Mean Annual Temperature
0.587939698	0.156174832	Mean Annual Temperature
0.592964824	0.158551384	Mean Annual Temperature
0.59798995	0.160899128	Mean Annual Temperature
0.603015075	0.163218066	Mean Annual Temperature
0.608040201	0.165508197	Mean Annual Temperature
0.613065327	0.167769522	Mean Annual Temperature
0.618090452	0.17000204	Mean Annual Temperature
0.623115578	0.172205751	Mean Annual Temperature
0.628140704	0.174380655	Mean Annual Temperature
0.633165829	0.176526753	Mean Annual Temperature
0.638190955	0.178644044	Mean Annual Temperature
0.64321608	0.180732529	Mean Annual Temperature
0.648241206	0.182792207	Mean Annual Temperature
0.653266332	0.184823078	Mean Annual Temperature
0.658291457	0.186825142	Mean Annual Temperature
0.663316583	0.1887984	Mean Annual Temperature
0.668341709	0.190742851	Mean Annual Temperature
0.673366834	0.192658495	Mean Annual Temperature
0.67839196	0.194545333	Mean Annual Temperature
0.683417085	0.196403364	Mean Annual Temperature
0.688442211	0.198232588	Mean Annual Temperature
0.693467337	0.200033006	Mean Annual Temperature
0.698492462	0.201804617	Mean Annual Temperature
0.703517588	0.203547421	Mean Annual Temperature
0.708542714	0.205261419	Mean Annual Temperature
0.713567839	0.206946609	Mean Annual Temperature
0.718592965	0.208602994	Mean Annual Temperature
0.72361809	0.210230571	Mean Annual Temperature
0.728643216	0.211829342	Mean Annual Temperature
0.733668342	0.213399306	Mean Annual Temperature
0.738693467	0.214940464	Mean Annual Temperature
0.743718593	0.216452815	Mean Annual Temperature
0.748743719	0.217936359	Mean Annual Temperature
0.753768844	0.219391096	Mean Annual Temperature
0.75879397	0.220817027	Mean Annual Temperature
0.763819095	0.222214151	Mean Annual Temperature
0.768844221	0.223582468	Mean Annual Temperature
0.773869347	0.224921979	Mean Annual Temperature
0.778894472	0.226232683	Mean Annual Temperature
0.783919598	0.22751458	Mean Annual Temperature
0.788944724	0.228767671	Mean Annual Temperature
0.793969849	0.229991955	Mean Annual Temperature
0.798994975	0.231187432	Mean Annual Temperature
0.804020101	0.232354103	Mean Annual Temperature
0.809045226	0.233491967	Mean Annual Temperature
0.814070352	0.234601024	Mean Annual Temperature
0.819095477	0.235681275	Mean Annual Temperature
0.824120603	0.236732719	Mean Annual Temperature
0.829145729	0.237755356	Mean Annual Temperature
0.834170854	0.238749186	Mean Annual Temperature
0.83919598	0.23971421	Mean Annual Temperature
0.844221106	0.240650427	Mean Annual Temperature
0.849246231	0.241557838	Mean Annual Temperature
0.854271357	0.242436442	Mean Annual Temperature
0.859296482	0.243286239	Mean Annual Temperature
0.864321608	0.244107229	Mean Annual Temperature
0.869346734	0.244899413	Mean Annual Temperature
0.874371859	0.24566279	Mean Annual Temperature
0.879396985	0.24639736	Mean Annual Temperature
0.884422111	0.247103124	Mean Annual Temperature
0.889447236	0.247780081	Mean Annual Temperature
0.894472362	0.248428232	Mean Annual Temperature
0.899497487	0.249047575	Mean Annual Temperature
0.904522613	0.249638112	Mean Annual Temperature
0.909547739	0.250199842	Mean Annual Temperature
0.914572864	0.250732766	Mean Annual Temperature
0.91959799	0.251236883	Mean Annual Temperature
0.924623116	0.251712193	Mean Annual Temperature
0.929648241	0.252158697	Mean Annual Temperature
0.934673367	0.252576394	Mean Annual Temperature
0.939698492	0.252965284	Mean Annual Temperature
0.944723618	0.253325367	Mean Annual Temperature
0.949748744	0.253656644	Mean Annual Temperature
0.954773869	0.253959114	Mean Annual Temperature
0.959798995	0.254232778	Mean Annual Temperature
0.964824121	0.254477635	Mean Annual Temperature
0.969849246	0.254693685	Mean Annual Temperature
0.974874372	0.254880928	Mean Annual Temperature
0.979899497	0.255039365	Mean Annual Temperature
0.984924623	0.255168995	Mean Annual Temperature
0.989949749	0.255269819	Mean Annual Temperature
0.994974874	0.255341835	Mean Annual Temperature
1	0.255385045	Mean Annual Temperature
0	0	Soil N
0.005025126	0.001287908	Soil N
0.010050251	0.002565221	Soil N
0.015075377	0.003831937	Soil N
0.020100503	0.005088057	Soil N
0.025125628	0.006333581	Soil N
0.030150754	0.007568508	Soil N
0.035175879	0.00879284	Soil N
0.040201005	0.010006575	Soil N
0.045226131	0.011209714	Soil N
0.050251256	0.012402257	Soil N
0.055276382	0.013584203	Soil N
0.060301508	0.014755554	Soil N
0.065326633	0.015916308	Soil N
0.070351759	0.017066466	Soil N
0.075376884	0.018206028	Soil N
0.08040201	0.019334994	Soil N
0.085427136	0.020453364	Soil N
0.090452261	0.021561137	Soil N
0.095477387	0.022658315	Soil N
0.100502513	0.023744896	Soil N
0.105527638	0.02482088	Soil N
0.110552764	0.025886269	Soil N
0.115577889	0.026941062	Soil N
0.120603015	0.027985258	Soil N
0.125628141	0.029018858	Soil N
0.130653266	0.030041862	Soil N
0.135678392	0.03105427	Soil N
0.140703518	0.032056082	Soil N
0.145728643	0.033047297	Soil N
0.150753769	0.034027916	Soil N
0.155778894	0.034997939	Soil N
0.16080402	0.035957366	Soil N
0.165829146	0.036906197	Soil N
0.170854271	0.037844432	Soil N
0.175879397	0.03877207	Soil N
0.180904523	0.039689112	Soil N
0.185929648	0.040595558	Soil N
0.190954774	0.041491408	Soil N
0.195979899	0.042376662	Soil N
0.201005025	0.043251319	Soil N
0.206030151	0.04411538	Soil N
0.211055276	0.044968846	Soil N
0.216080402	0.045811715	Soil N
0.221105528	0.046643987	Soil N
0.226130653	0.047465664	Soil N
0.231155779	0.048279288	Soil N
0.236180905	0.049087645	Soil N
0.24120603	0.049890736	Soil N
0.246231156	0.05068856	Soil N
0.251256281	0.051481118	Soil N
0.256281407	0.052268411	Soil N
0.261306533	0.053050436	Soil N
0.266331658	0.053827196	Soil N
0.271356784	0.05459869	Soil N
0.27638191	0.055364917	Soil N
0.281407035	0.056125879	Soil N
0.286432161	0.056881574	Soil N
0.291457286	0.057632003	Soil N
0.296482412	0.058377165	Soil N
0.301507538	0.059117062	Soil N
0.306532663	0.059851692	Soil N
0.311557789	0.060581057	Soil N
0.316582915	0.061305155	Soil N
0.32160804	0.062023987	Soil N
0.326633166	0.062737553	Soil N
0.331658291	0.063445852	Soil N
0.336683417	0.064148886	Soil N
0.341708543	0.064846653	Soil N
0.346733668	0.065539154	Soil N
0.351758794	0.066226389	Soil N
0.35678392	0.066908358	Soil N
0.361809045	0.06758506	Soil N
0.366834171	0.068256497	Soil N
0.371859296	0.068922667	Soil N
0.376884422	0.069583571	Soil N
0.381909548	0.070239209	Soil N
0.386934673	0.070889581	Soil N
0.391959799	0.071534686	Soil N
0.396984925	0.072174526	Soil N
0.40201005	0.072809099	Soil N
0.407035176	0.073438406	Soil N
0.412060302	0.074062447	Soil N
0.417085427	0.074681222	Soil N
0.422110553	0.07529473	Soil N
0.427135678	0.075902973	Soil N
0.432160804	0.076505949	Soil N
0.43718593	0.077103659	Soil N
0.442211055	0.077696103	Soil N
0.447236181	0.078283281	Soil N
0.452261307	0.078865192	Soil N
0.457286432	0.079441838	Soil N
0.462311558	0.080013217	Soil N
0.467336683	0.08057933	Soil N
0.472361809	0.081140177	Soil N
0.477386935	0.081695758	Soil N
0.48241206	0.082246072	Soil N
0.487437186	0.082791121	Soil N
0.492462312	0.083330903	Soil N
0.497487437	0.083865419	Soil N
0.502512563	0.084394669	Soil N
0.507537688	0.084918652	Soil N
0.512562814	0.08543737	Soil N
0.51758794	0.085950821	Soil N
0.522613065	0.086459007	Soil N
0.527638191	0.086961926	Soil N
0.532663317	0.087459578	Soil N
0.537688442	0.087951965	Soil N
0.542713568	0.088439086	Soil N
0.547738693	0.08892094	Soil N
0.552763819	0.089397528	Soil N
0.557788945	0.08986885	Soil N
0.56281407	0.090334906	Soil N
0.567839196	0.090795696	Soil N
0.572864322	0.091251219	Soil N
0.577889447	0.091701477	Soil N
0.582914573	0.092146468	Soil N
0.587939698	0.092586193	Soil N
0.592964824	0.093020652	Soil N
0.59798995	0.093449845	Soil N
0.603015075	0.093873771	Soil N
0.608040201	0.094292432	Soil N
0.613065327	0.094705826	Soil N
0.618090452	0.095113954	Soil N
0.623115578	0.095516816	Soil N
0.628140704	0.095914411	Soil N
0.633165829	0.096306741	Soil N
0.638190955	0.096693804	Soil N
0.64321608	0.097075601	Soil N
0.648241206	0.097452132	Soil N
0.653266332	0.097823397	Soil N
0.658291457	0.098189396	Soil N
0.663316583	0.098550128	Soil N
0.668341709	0.098905595	Soil N
0.673366834	0.099255795	Soil N
0.67839196	0.099600729	Soil N
0.683417085	0.099940397	Soil N
0.688442211	0.100274798	Soil N
0.693467337	0.100603934	Soil N
0.698492462	0.100927803	Soil N
0.703517588	0.101246406	Soil N
0.708542714	0.101559743	Soil N
0.713567839	0.101867814	Soil N
0.718592965	0.102170619	Soil N
0.72361809	0.102468157	Soil N
0.728643216	0.10276043	Soil N
0.733668342	0.103047436	Soil N
0.738693467	0.103329176	Soil N
0.743718593	0.10360565	Soil N
0.748743719	0.103876857	Soil N
0.753768844	0.104142799	Soil N
0.75879397	0.104403474	Soil N
0.763819095	0.104658883	Soil N
0.768844221	0.104909026	Soil N
0.773869347	0.105153903	Soil N
0.778894472	0.105393514	Soil N
0.783919598	0.105627858	Soil N
0.788944724	0.105856937	Soil N
0.793969849	0.106080749	Soil N
0.798994975	0.106299295	Soil N
0.804020101	0.106512574	Soil N
0.809045226	0.106720588	Soil N
0.814070352	0.106923336	Soil N
0.819095477	0.107120817	Soil N
0.824120603	0.107313032	Soil N
0.829145729	0.107499981	Soil N
0.834170854	0.107681664	Soil N
0.83919598	0.10785808	Soil N
0.844221106	0.108029231	Soil N
0.849246231	0.108195115	Soil N
0.854271357	0.108355733	Soil N
0.859296482	0.108511085	Soil N
0.864321608	0.108661171	Soil N
0.869346734	0.108805991	Soil N
0.874371859	0.108945544	Soil N
0.879396985	0.109079831	Soil N
0.884422111	0.109208853	Soil N
0.889447236	0.109332607	Soil N
0.894472362	0.109451096	Soil N
0.899497487	0.109564319	Soil N
0.904522613	0.109672275	Soil N
0.909547739	0.109774966	Soil N
0.914572864	0.10987239	Soil N
0.91959799	0.109964548	Soil N
0.924623116	0.110051439	Soil N
0.929648241	0.110133065	Soil N
0.934673367	0.110209424	Soil N
0.939698492	0.110280518	Soil N
0.944723618	0.110346345	Soil N
0.949748744	0.110406906	Soil N
0.954773869	0.110462201	Soil N
0.959798995	0.110512229	Soil N
0.964824121	0.110556992	Soil N
0.969849246	0.110596488	Soil N
0.974874372	0.110630718	Soil N
0.979899497	0.110659682	Soil N
0.984924623	0.11068338	Soil N
0.989949749	0.110701811	Soil N
0.994974874	0.110714977	Soil N
1	0.110722876	Soil N
0	0	Soil pH
0.005025126	4.92E-06	Soil pH
0.010050251	1.97E-05	Soil pH
0.015075377	4.43E-05	Soil pH
0.020100503	7.87E-05	Soil pH
0.025125628	0.000122986	Soil pH
0.030150754	0.0001771	Soil pH
0.035175879	0.000241053	Soil pH
0.040201005	0.000314845	Soil pH
0.045226131	0.000398476	Soil pH
0.050251256	0.000491945	Soil pH
0.055276382	0.000595254	Soil pH
0.060301508	0.000708401	Soil pH
0.065326633	0.000831388	Soil pH
0.070351759	0.000964213	Soil pH
0.075376884	0.001106877	Soil pH
0.08040201	0.00125938	Soil pH
0.085427136	0.001421722	Soil pH
0.090452261	0.001593903	Soil pH
0.095477387	0.001775923	Soil pH
0.100502513	0.001967781	Soil pH
0.105527638	0.002169479	Soil pH
0.110552764	0.002381016	Soil pH
0.115577889	0.002602391	Soil pH
0.120603015	0.002833605	Soil pH
0.125628141	0.003074658	Soil pH
0.130653266	0.003325551	Soil pH
0.135678392	0.003586282	Soil pH
0.140703518	0.003856852	Soil pH
0.145728643	0.00413726	Soil pH
0.150753769	0.004427508	Soil pH
0.155778894	0.004727595	Soil pH
0.16080402	0.00503752	Soil pH
0.165829146	0.005357285	Soil pH
0.170854271	0.005686888	Soil pH
0.175879397	0.006026331	Soil pH
0.180904523	0.006375612	Soil pH
0.185929648	0.006734732	Soil pH
0.190954774	0.007103691	Soil pH
0.195979899	0.007482489	Soil pH
0.201005025	0.007871126	Soil pH
0.206030151	0.008269601	Soil pH
0.211055276	0.008677916	Soil pH
0.216080402	0.00909607	Soil pH
0.221105528	0.009524062	Soil pH
0.226130653	0.009961893	Soil pH
0.231155779	0.010409564	Soil pH
0.236180905	0.010867073	Soil pH
0.24120603	0.011334421	Soil pH
0.246231156	0.011811608	Soil pH
0.251256281	0.012298634	Soil pH
0.256281407	0.012795499	Soil pH
0.261306533	0.013302202	Soil pH
0.266331658	0.013818745	Soil pH
0.271356784	0.014345126	Soil pH
0.27638191	0.014881347	Soil pH
0.281407035	0.015427406	Soil pH
0.286432161	0.015983304	Soil pH
0.291457286	0.016549042	Soil pH
0.296482412	0.017124618	Soil pH
0.301507538	0.017710033	Soil pH
0.306532663	0.018305287	Soil pH
0.311557789	0.018910379	Soil pH
0.316582915	0.019525311	Soil pH
0.32160804	0.020150082	Soil pH
0.326633166	0.020784691	Soil pH
0.331658291	0.02142914	Soil pH
0.336683417	0.022083427	Soil pH
0.341708543	0.022747553	Soil pH
0.346733668	0.023421518	Soil pH
0.351758794	0.024105322	Soil pH
0.35678392	0.024798965	Soil pH
0.361809045	0.025502447	Soil pH
0.366834171	0.026215768	Soil pH
0.371859296	0.026938927	Soil pH
0.376884422	0.027671926	Soil pH
0.381909548	0.028414764	Soil pH
0.386934673	0.02916744	Soil pH
0.391959799	0.029929955	Soil pH
0.396984925	0.030702309	Soil pH
0.40201005	0.031484503	Soil pH
0.407035176	0.032276535	Soil pH
0.412060302	0.033078405	Soil pH
0.417085427	0.033890115	Soil pH
0.422110553	0.034711664	Soil pH
0.427135678	0.035543052	Soil pH
0.432160804	0.036384278	Soil pH
0.43718593	0.037235344	Soil pH
0.442211055	0.038096248	Soil pH
0.447236181	0.038966991	Soil pH
0.452261307	0.039847573	Soil pH
0.457286432	0.040737995	Soil pH
0.462311558	0.041638255	Soil pH
0.467336683	0.042548353	Soil pH
0.472361809	0.043468291	Soil pH
0.477386935	0.044398068	Soil pH
0.48241206	0.045337684	Soil pH
0.487437186	0.046287138	Soil pH
0.492462312	0.047246432	Soil pH
0.497487437	0.048215564	Soil pH
0.502512563	0.049194535	Soil pH
0.507537688	0.050183345	Soil pH
0.512562814	0.051181994	Soil pH
0.51758794	0.052190482	Soil pH
0.522613065	0.053208809	Soil pH
0.527638191	0.054236975	Soil pH
0.532663317	0.05527498	Soil pH
0.537688442	0.056322823	Soil pH
0.542713568	0.057380506	Soil pH
0.547738693	0.058448027	Soil pH
0.552763819	0.059525388	Soil pH
0.557788945	0.060612587	Soil pH
0.56281407	0.061709625	Soil pH
0.567839196	0.062816502	Soil pH
0.572864322	0.063933218	Soil pH
0.577889447	0.065059773	Soil pH
0.582914573	0.066196167	Soil pH
0.587939698	0.067342399	Soil pH
0.592964824	0.068498471	Soil pH
0.59798995	0.069662587	Soil pH
0.603015075	0.070816931	Soil pH
0.608040201	0.071956936	Soil pH
0.613065327	0.073082601	Soil pH
0.618090452	0.074193927	Soil pH
0.623115578	0.075290913	Soil pH
0.628140704	0.076373559	Soil pH
0.633165829	0.077441865	Soil pH
0.638190955	0.078495832	Soil pH
0.64321608	0.079535459	Soil pH
0.648241206	0.080560746	Soil pH
0.653266332	0.081571694	Soil pH
0.658291457	0.082568302	Soil pH
0.663316583	0.08355057	Soil pH
0.668341709	0.084518499	Soil pH
0.673366834	0.085472088	Soil pH
0.67839196	0.086411337	Soil pH
0.683417085	0.087336247	Soil pH
0.688442211	0.088246817	Soil pH
0.693467337	0.089143047	Soil pH
0.698492462	0.090024937	Soil pH
0.703517588	0.090892488	Soil pH
0.708542714	0.0917457	Soil pH
0.713567839	0.092584571	Soil pH
0.718592965	0.093409103	Soil pH
0.72361809	0.094219295	Soil pH
0.728643216	0.095015147	Soil pH
0.733668342	0.09579666	Soil pH
0.738693467	0.096563833	Soil pH
0.743718593	0.097316667	Soil pH
0.748743719	0.09805516	Soil pH
0.753768844	0.098779314	Soil pH
0.75879397	0.099489129	Soil pH
0.763819095	0.100184603	Soil pH
0.768844221	0.100865738	Soil pH
0.773869347	0.101532534	Soil pH
0.778894472	0.102184989	Soil pH
0.783919598	0.102823105	Soil pH
0.788944724	0.103446881	Soil pH
0.793969849	0.104056318	Soil pH
0.798994975	0.104651415	Soil pH
0.804020101	0.105232172	Soil pH
0.809045226	0.105798589	Soil pH
0.814070352	0.106350667	Soil pH
0.819095477	0.106888405	Soil pH
0.824120603	0.107411804	Soil pH
0.829145729	0.107920863	Soil pH
0.834170854	0.108415582	Soil pH
0.83919598	0.108895961	Soil pH
0.844221106	0.109362001	Soil pH
0.849246231	0.109813701	Soil pH
0.854271357	0.110251061	Soil pH
0.859296482	0.110674082	Soil pH
0.864321608	0.111082763	Soil pH
0.869346734	0.111477104	Soil pH
0.874371859	0.111857106	Soil pH
0.879396985	0.112222768	Soil pH
0.884422111	0.11257409	Soil pH
0.889447236	0.112911073	Soil pH
0.894472362	0.113233715	Soil pH
0.899497487	0.113542019	Soil pH
0.904522613	0.113835982	Soil pH
0.909547739	0.114115606	Soil pH
0.914572864	0.11438089	Soil pH
0.91959799	0.114631835	Soil pH
0.924623116	0.114868439	Soil pH
0.929648241	0.115090704	Soil pH
0.934673367	0.11529863	Soil pH
0.939698492	0.115492216	Soil pH
0.944723618	0.115671462	Soil pH
0.949748744	0.115836368	Soil pH
0.954773869	0.115986935	Soil pH
0.959798995	0.116123162	Soil pH
0.964824121	0.116245049	Soil pH
0.969849246	0.116352597	Soil pH
0.974874372	0.116445805	Soil pH
0.979899497	0.116524673	Soil pH
0.984924623	0.116589201	Soil pH
0.989949749	0.11663939	Soil pH
0.994974874	0.11667524	Soil pH
1	0.116696749	Soil pH
0	0	DBH
0.005025126	0.003771822	DBH
0.010050251	0.007460552	DBH
0.015075377	0.01106619	DBH
0.020100503	0.014588735	DBH
0.025125628	0.018028187	DBH
0.030150754	0.021384547	DBH
0.035175879	0.024657815	DBH
0.040201005	0.02784799	DBH
0.045226131	0.030955073	DBH
0.050251256	0.033979063	DBH
0.055276382	0.036919961	DBH
0.060301508	0.039777766	DBH
0.065326633	0.042552479	DBH
0.070351759	0.045244099	DBH
0.075376884	0.047852627	DBH
0.08040201	0.050378062	DBH
0.085427136	0.052820405	DBH
0.090452261	0.055179655	DBH
0.095477387	0.057455813	DBH
0.100502513	0.059648879	DBH
0.105527638	0.061758852	DBH
0.110552764	0.063785732	DBH
0.115577889	0.06572952	DBH
0.120603015	0.067590216	DBH
0.125628141	0.069367819	DBH
0.130653266	0.07106233	DBH
0.135678392	0.072673748	DBH
0.140703518	0.074202074	DBH
0.145728643	0.075647307	DBH
0.150753769	0.077009448	DBH
0.155778894	0.078288496	DBH
0.16080402	0.079484452	DBH
0.165829146	0.080597315	DBH
0.170854271	0.081627086	DBH
0.175879397	0.082573765	DBH
0.180904523	0.083437351	DBH
0.185929648	0.084217844	DBH
0.190954774	0.084915245	DBH
0.195979899	0.085529554	DBH
0.201005025	0.08606077	DBH
0.206030151	0.086508893	DBH
0.211055276	0.086873924	DBH
0.216080402	0.08717206	DBH
0.221105528	0.087463744	DBH
0.226130653	0.087754703	DBH
0.231155779	0.088044937	DBH
0.236180905	0.088334446	DBH
0.24120603	0.08862323	DBH
0.246231156	0.088911289	DBH
0.251256281	0.089198623	DBH
0.256281407	0.089485232	DBH
0.261306533	0.089771116	DBH
0.266331658	0.090056275	DBH
0.271356784	0.090340709	DBH
0.27638191	0.090624418	DBH
0.281407035	0.090907402	DBH
0.286432161	0.091189661	DBH
0.291457286	0.091471195	DBH
0.296482412	0.091752004	DBH
0.301507538	0.092032088	DBH
0.306532663	0.092311447	DBH
0.311557789	0.092590081	DBH
0.316582915	0.092867989	DBH
0.32160804	0.093145173	DBH
0.326633166	0.093421632	DBH
0.331658291	0.093697366	DBH
0.336683417	0.093972375	DBH
0.341708543	0.094246659	DBH
0.346733668	0.094520217	DBH
0.351758794	0.094793051	DBH
0.35678392	0.09506516	DBH
0.361809045	0.095336544	DBH
0.366834171	0.095607202	DBH
0.371859296	0.095877136	DBH
0.376884422	0.096146345	DBH
0.381909548	0.096414828	DBH
0.386934673	0.096682587	DBH
0.391959799	0.096949621	DBH
0.396984925	0.09721593	DBH
0.40201005	0.097481513	DBH
0.407035176	0.097746372	DBH
0.412060302	0.098010505	DBH
0.417085427	0.098273914	DBH
0.422110553	0.098536598	DBH
0.427135678	0.098798556	DBH
0.432160804	0.09905979	DBH
0.43718593	0.099320298	DBH
0.442211055	0.099580082	DBH
0.447236181	0.099839141	DBH
0.452261307	0.100097474	DBH
0.457286432	0.100355083	DBH
0.462311558	0.100611966	DBH
0.467336683	0.100868125	DBH
0.472361809	0.101123558	DBH
0.477386935	0.101378267	DBH
0.48241206	0.10163225	DBH
0.487437186	0.101885508	DBH
0.492462312	0.102138042	DBH
0.497487437	0.10238985	DBH
0.502512563	0.102640934	DBH
0.507537688	0.102891292	DBH
0.512562814	0.103140925	DBH
0.51758794	0.103389834	DBH
0.522613065	0.103638017	DBH
0.527638191	0.103885476	DBH
0.532663317	0.104132209	DBH
0.537688442	0.104378217	DBH
0.542713568	0.104623501	DBH
0.547738693	0.104868059	DBH
0.552763819	0.105111892	DBH
0.557788945	0.105355	DBH
0.56281407	0.105597384	DBH
0.567839196	0.105839042	DBH
0.572864322	0.106079975	DBH
0.577889447	0.106320183	DBH
0.582914573	0.106559667	DBH
0.587939698	0.106798425	DBH
0.592964824	0.107036458	DBH
0.59798995	0.107273766	DBH
0.603015075	0.107510349	DBH
0.608040201	0.107746207	DBH
0.613065327	0.107981341	DBH
0.618090452	0.108215749	DBH
0.623115578	0.108449432	DBH
0.628140704	0.10868239	DBH
0.633165829	0.108914623	DBH
0.638190955	0.109146131	DBH
0.64321608	0.109376914	DBH
0.648241206	0.109606972	DBH
0.653266332	0.109836305	DBH
0.658291457	0.110064913	DBH
0.663316583	0.110292796	DBH
0.668341709	0.110519954	DBH
0.673366834	0.110746387	DBH
0.67839196	0.110972095	DBH
0.683417085	0.111197078	DBH
0.688442211	0.111421336	DBH
0.693467337	0.111644869	DBH
0.698492462	0.111867677	DBH
0.703517588	0.11208976	DBH
0.708542714	0.112311118	DBH
0.713567839	0.112531751	DBH
0.718592965	0.112751659	DBH
0.72361809	0.112970842	DBH
0.728643216	0.113189299	DBH
0.733668342	0.113407032	DBH
0.738693467	0.11362404	DBH
0.743718593	0.113840323	DBH
0.748743719	0.114055881	DBH
0.753768844	0.114270714	DBH
0.75879397	0.114484821	DBH
0.763819095	0.114698204	DBH
0.768844221	0.114910862	DBH
0.773869347	0.115122795	DBH
0.778894472	0.115334002	DBH
0.783919598	0.115544485	DBH
0.788944724	0.115754243	DBH
0.793969849	0.115963276	DBH
0.798994975	0.116171583	DBH
0.804020101	0.116379166	DBH
0.809045226	0.116586024	DBH
0.814070352	0.116792156	DBH
0.819095477	0.116997564	DBH
0.824120603	0.117202246	DBH
0.829145729	0.117406204	DBH
0.834170854	0.117609437	DBH
0.83919598	0.117811944	DBH
0.844221106	0.118013727	DBH
0.849246231	0.118214784	DBH
0.854271357	0.118415117	DBH
0.859296482	0.118614725	DBH
0.864321608	0.118813607	DBH
0.869346734	0.119011765	DBH
0.874371859	0.119209197	DBH
0.879396985	0.119405905	DBH
0.884422111	0.119601887	DBH
0.889447236	0.119797145	DBH
0.894472362	0.119991677	DBH
0.899497487	0.120185484	DBH
0.904522613	0.120378567	DBH
0.909547739	0.120570924	DBH
0.914572864	0.120762557	DBH
0.91959799	0.120953464	DBH
0.924623116	0.121143646	DBH
0.929648241	0.121333104	DBH
0.934673367	0.121521836	DBH
0.939698492	0.121709844	DBH
0.944723618	0.121897126	DBH
0.949748744	0.122083683	DBH
0.954773869	0.122269515	DBH
0.959798995	0.122454623	DBH
0.964824121	0.122639005	DBH
0.969849246	0.122822662	DBH
0.974874372	0.123005595	DBH
0.979899497	0.123187802	DBH
0.984924623	0.123369284	DBH
0.989949749	0.123550041	DBH
0.994974874	0.123730073	DBH
1	0.123909381	DBH
0	0	SLA
0.005025126	0.003715145	SLA
0.010050251	0.007366484	SLA
0.015075377	0.010954015	SLA
0.020100503	0.01447774	SLA
0.025125628	0.017937658	SLA
0.030150754	0.021333769	SLA
0.035175879	0.024666074	SLA
0.040201005	0.027934571	SLA
0.045226131	0.031139262	SLA
0.050251256	0.034280146	SLA
0.055276382	0.037357224	SLA
0.060301508	0.040370494	SLA
0.065326633	0.043319958	SLA
0.070351759	0.046205615	SLA
0.075376884	0.049027465	SLA
0.08040201	0.051785509	SLA
0.085427136	0.054479745	SLA
0.090452261	0.057110175	SLA
0.095477387	0.059676798	SLA
0.100502513	0.062179614	SLA
0.105527638	0.064618624	SLA
0.110552764	0.066993827	SLA
0.115577889	0.069305223	SLA
0.120603015	0.071552812	SLA
0.125628141	0.073736594	SLA
0.130653266	0.07585657	SLA
0.135678392	0.077912739	SLA
0.140703518	0.079905101	SLA
0.145728643	0.081833656	SLA
0.150753769	0.083698404	SLA
0.155778894	0.085499346	SLA
0.16080402	0.087236481	SLA
0.165829146	0.088909809	SLA
0.170854271	0.09051933	SLA
0.175879397	0.092065045	SLA
0.180904523	0.093546953	SLA
0.185929648	0.094965054	SLA
0.190954774	0.096319348	SLA
0.195979899	0.097609835	SLA
0.201005025	0.098836516	SLA
0.206030151	0.09999939	SLA
0.211055276	0.101098457	SLA
0.216080402	0.102133717	SLA
0.221105528	0.103105171	SLA
0.226130653	0.104012818	SLA
0.231155779	0.104856658	SLA
0.236180905	0.105636691	SLA
0.24120603	0.106352917	SLA
0.246231156	0.107005337	SLA
0.251256281	0.10759395	SLA
0.256281407	0.108118756	SLA
0.261306533	0.108579755	SLA
0.266331658	0.108976948	SLA
0.271356784	0.109310333	SLA
0.27638191	0.109579912	SLA
0.281407035	0.109785684	SLA
0.286432161	0.10992765	SLA
0.291457286	0.110005808	SLA
0.296482412	0.110022574	SLA
0.301507538	0.110022574	SLA
0.306532663	0.110022574	SLA
0.311557789	0.110022574	SLA
0.316582915	0.110022574	SLA
0.32160804	0.110022574	SLA
0.326633166	0.110022574	SLA
0.331658291	0.110022574	SLA
0.336683417	0.110022574	SLA
0.341708543	0.110022574	SLA
0.346733668	0.110022574	SLA
0.351758794	0.110022574	SLA
0.35678392	0.110022574	SLA
0.361809045	0.110022574	SLA
0.366834171	0.110022574	SLA
0.371859296	0.110022574	SLA
0.376884422	0.110022574	SLA
0.381909548	0.110022574	SLA
0.386934673	0.110022574	SLA
0.391959799	0.110022574	SLA
0.396984925	0.110022574	SLA
0.40201005	0.110022574	SLA
0.407035176	0.110022574	SLA
0.412060302	0.110022574	SLA
0.417085427	0.110022574	SLA
0.422110553	0.110022574	SLA
0.427135678	0.110022574	SLA
0.432160804	0.110022574	SLA
0.43718593	0.110022574	SLA
0.442211055	0.110022574	SLA
0.447236181	0.110022574	SLA
0.452261307	0.110022574	SLA
0.457286432	0.110022574	SLA
0.462311558	0.110022574	SLA
0.467336683	0.110022574	SLA
0.472361809	0.110022574	SLA
0.477386935	0.110022574	SLA
0.48241206	0.110022574	SLA
0.487437186	0.110022574	SLA
0.492462312	0.110022574	SLA
0.497487437	0.110022574	SLA
0.502512563	0.110022574	SLA
0.507537688	0.110022574	SLA
0.512562814	0.110022574	SLA
0.51758794	0.110022574	SLA
0.522613065	0.110022574	SLA
0.527638191	0.110022574	SLA
0.532663317	0.110022574	SLA
0.537688442	0.110022574	SLA
0.542713568	0.110022574	SLA
0.547738693	0.110022574	SLA
0.552763819	0.110022574	SLA
0.557788945	0.110022574	SLA
0.56281407	0.110022574	SLA
0.567839196	0.110022574	SLA
0.572864322	0.110022574	SLA
0.577889447	0.110022574	SLA
0.582914573	0.110022574	SLA
0.587939698	0.110022574	SLA
0.592964824	0.110022574	SLA
0.59798995	0.110022574	SLA
0.603015075	0.110022574	SLA
0.608040201	0.110022574	SLA
0.613065327	0.110022574	SLA
0.618090452	0.110022574	SLA
0.623115578	0.110022574	SLA
0.628140704	0.110022574	SLA
0.633165829	0.110022574	SLA
0.638190955	0.110022574	SLA
0.64321608	0.110022574	SLA
0.648241206	0.110022574	SLA
0.653266332	0.110022574	SLA
0.658291457	0.110022574	SLA
0.663316583	0.110022574	SLA
0.668341709	0.110022574	SLA
0.673366834	0.110022574	SLA
0.67839196	0.110022574	SLA
0.683417085	0.110022574	SLA
0.688442211	0.110022574	SLA
0.693467337	0.110022574	SLA
0.698492462	0.110022574	SLA
0.703517588	0.110022574	SLA
0.708542714	0.110022574	SLA
0.713567839	0.110022574	SLA
0.718592965	0.110022574	SLA
0.72361809	0.110022574	SLA
0.728643216	0.110022574	SLA
0.733668342	0.110022574	SLA
0.738693467	0.110022574	SLA
0.743718593	0.110022574	SLA
0.748743719	0.110022574	SLA
0.753768844	0.110022574	SLA
0.75879397	0.110022574	SLA
0.763819095	0.110022574	SLA
0.768844221	0.110022574	SLA
0.773869347	0.110022574	SLA
0.778894472	0.110022574	SLA
0.783919598	0.110022574	SLA
0.788944724	0.110022574	SLA
0.793969849	0.110022574	SLA
0.798994975	0.110022574	SLA
0.804020101	0.110022574	SLA
0.809045226	0.110022574	SLA
0.814070352	0.110022574	SLA
0.819095477	0.110022574	SLA
0.824120603	0.110022574	SLA
0.829145729	0.110022574	SLA
0.834170854	0.110022574	SLA
0.83919598	0.110022574	SLA
0.844221106	0.110022574	SLA
0.849246231	0.110022574	SLA
0.854271357	0.110022574	SLA
0.859296482	0.110022574	SLA
0.864321608	0.110022574	SLA
0.869346734	0.110022574	SLA
0.874371859	0.110022574	SLA
0.879396985	0.110022574	SLA
0.884422111	0.110022574	SLA
0.889447236	0.110022574	SLA
0.894472362	0.110022574	SLA
0.899497487	0.110022574	SLA
0.904522613	0.110022574	SLA
0.909547739	0.110022574	SLA
0.914572864	0.110022574	SLA
0.91959799	0.110022574	SLA
0.924623116	0.110022574	SLA
0.929648241	0.110022574	SLA
0.934673367	0.110022574	SLA
0.939698492	0.110022574	SLA
0.944723618	0.110022574	SLA
0.949748744	0.110022574	SLA
0.954773869	0.110022574	SLA
0.959798995	0.110022574	SLA
0.964824121	0.110022574	SLA
0.969849246	0.110022574	SLA
0.974874372	0.110022574	SLA
0.979899497	0.110022574	SLA
0.984924623	0.110022574	SLA
0.989949749	0.110022574	SLA
0.994974874	0.110022574	SLA
1	0.110022574	SLA
0	0	Foliar C:N
0.005025126	5.66E-06	Foliar C:N
0.010050251	2.26E-05	Foliar C:N
0.015075377	5.09E-05	Foliar C:N
0.020100503	9.05E-05	Foliar C:N
0.025125628	0.00014145	Foliar C:N
0.030150754	0.000203688	Foliar C:N
0.035175879	0.000277242	Foliar C:N
0.040201005	0.000362112	Foliar C:N
0.045226131	0.000458298	Foliar C:N
0.050251256	0.000565799	Foliar C:N
0.055276382	0.000684617	Foliar C:N
0.060301508	0.000814751	Foliar C:N
0.065326633	0.000956201	Foliar C:N
0.070351759	0.001108967	Foliar C:N
0.075376884	0.001273049	Foliar C:N
0.08040201	0.001448447	Foliar C:N
0.085427136	0.00163516	Foliar C:N
0.090452261	0.00183319	Foliar C:N
0.095477387	0.002042536	Foliar C:N
0.100502513	0.002263198	Foliar C:N
0.105527638	0.002495176	Foliar C:N
0.110552764	0.002738469	Foliar C:N
0.115577889	0.002993079	Foliar C:N
0.120603015	0.003259005	Foliar C:N
0.125628141	0.003536247	Foliar C:N
0.130653266	0.003824804	Foliar C:N
0.135678392	0.004124678	Foliar C:N
0.140703518	0.004435868	Foliar C:N
0.145728643	0.004758373	Foliar C:N
0.150753769	0.005092195	Foliar C:N
0.155778894	0.005437333	Foliar C:N
0.16080402	0.005793787	Foliar C:N
0.165829146	0.006161556	Foliar C:N
0.170854271	0.006540642	Foliar C:N
0.175879397	0.006931043	Foliar C:N
0.180904523	0.007332761	Foliar C:N
0.185929648	0.007745795	Foliar C:N
0.190954774	0.008170144	Foliar C:N
0.195979899	0.00860581	Foliar C:N
0.201005025	0.009052791	Foliar C:N
0.206030151	0.009511089	Foliar C:N
0.211055276	0.009980703	Foliar C:N
0.216080402	0.010461632	Foliar C:N
0.221105528	0.010953878	Foliar C:N
0.226130653	0.011457439	Foliar C:N
0.231155779	0.011972317	Foliar C:N
0.236180905	0.01249851	Foliar C:N
0.24120603	0.01303602	Foliar C:N
0.246231156	0.013584845	Foliar C:N
0.251256281	0.014144987	Foliar C:N
0.256281407	0.014716444	Foliar C:N
0.261306533	0.015299217	Foliar C:N
0.266331658	0.015893307	Foliar C:N
0.271356784	0.016498712	Foliar C:N
0.27638191	0.017115434	Foliar C:N
0.281407035	0.017743471	Foliar C:N
0.286432161	0.018382825	Foliar C:N
0.291457286	0.019033494	Foliar C:N
0.296482412	0.019695479	Foliar C:N
0.301507538	0.020368781	Foliar C:N
0.306532663	0.021053398	Foliar C:N
0.311557789	0.021749331	Foliar C:N
0.316582915	0.022456581	Foliar C:N
0.32160804	0.023175146	Foliar C:N
0.326633166	0.023905027	Foliar C:N
0.331658291	0.024646225	Foliar C:N
0.336683417	0.025398738	Foliar C:N
0.341708543	0.026162567	Foliar C:N
0.346733668	0.026937712	Foliar C:N
0.351758794	0.027724174	Foliar C:N
0.35678392	0.028521951	Foliar C:N
0.361809045	0.029331044	Foliar C:N
0.366834171	0.030151453	Foliar C:N
0.371859296	0.030983179	Foliar C:N
0.376884422	0.03182622	Foliar C:N
0.381909548	0.032680577	Foliar C:N
0.386934673	0.03354625	Foliar C:N
0.391959799	0.034423239	Foliar C:N
0.396984925	0.035311544	Foliar C:N
0.40201005	0.036211166	Foliar C:N
0.407035176	0.037122103	Foliar C:N
0.412060302	0.038044356	Foliar C:N
0.417085427	0.038977925	Foliar C:N
0.422110553	0.03992281	Foliar C:N
0.427135678	0.040879011	Foliar C:N
0.432160804	0.041846528	Foliar C:N
0.43718593	0.042825361	Foliar C:N
0.442211055	0.04381551	Foliar C:N
0.447236181	0.044816975	Foliar C:N
0.452261307	0.045829757	Foliar C:N
0.457286432	0.046853854	Foliar C:N
0.462311558	0.047887814	Foliar C:N
0.467336683	0.048916311	Foliar C:N
0.472361809	0.049935242	Foliar C:N
0.477386935	0.050944604	Foliar C:N
0.48241206	0.0519444	Foliar C:N
0.487437186	0.052934628	Foliar C:N
0.492462312	0.053915288	Foliar C:N
0.497487437	0.054886381	Foliar C:N
0.502512563	0.055847907	Foliar C:N
0.507537688	0.056799865	Foliar C:N
0.512562814	0.057742256	Foliar C:N
0.51758794	0.05867508	Foliar C:N
0.522613065	0.059598336	Foliar C:N
0.527638191	0.060512024	Foliar C:N
0.532663317	0.061416145	Foliar C:N
0.537688442	0.062310699	Foliar C:N
0.542713568	0.063195686	Foliar C:N
0.547738693	0.064071104	Foliar C:N
0.552763819	0.064936956	Foliar C:N
0.557788945	0.06579324	Foliar C:N
0.56281407	0.066639957	Foliar C:N
0.567839196	0.067477106	Foliar C:N
0.572864322	0.068304688	Foliar C:N
0.577889447	0.069122702	Foliar C:N
0.582914573	0.069931149	Foliar C:N
0.587939698	0.070730029	Foliar C:N
0.592964824	0.071519341	Foliar C:N
0.59798995	0.072299085	Foliar C:N
0.603015075	0.073069263	Foliar C:N
0.608040201	0.073829873	Foliar C:N
0.613065327	0.074580915	Foliar C:N
0.618090452	0.07532239	Foliar C:N
0.623115578	0.076054298	Foliar C:N
0.628140704	0.076776638	Foliar C:N
0.633165829	0.077489411	Foliar C:N
0.638190955	0.078192616	Foliar C:N
0.64321608	0.078886254	Foliar C:N
0.648241206	0.079570325	Foliar C:N
0.653266332	0.080244828	Foliar C:N
0.658291457	0.080909763	Foliar C:N
0.663316583	0.081565132	Foliar C:N
0.668341709	0.082210932	Foliar C:N
0.673366834	0.082847166	Foliar C:N
0.67839196	0.083473832	Foliar C:N
0.683417085	0.08409093	Foliar C:N
0.688442211	0.084698462	Foliar C:N
0.693467337	0.085296425	Foliar C:N
0.698492462	0.085884822	Foliar C:N
0.703517588	0.086463651	Foliar C:N
0.708542714	0.087032912	Foliar C:N
0.713567839	0.087592606	Foliar C:N
0.718592965	0.088142733	Foliar C:N
0.72361809	0.088683292	Foliar C:N
0.728643216	0.089214284	Foliar C:N
0.733668342	0.089735708	Foliar C:N
0.738693467	0.090247565	Foliar C:N
0.743718593	0.090749855	Foliar C:N
0.748743719	0.091242577	Foliar C:N
0.753768844	0.091725731	Foliar C:N
0.75879397	0.092199319	Foliar C:N
0.763819095	0.092663339	Foliar C:N
0.768844221	0.093117791	Foliar C:N
0.773869347	0.093562676	Foliar C:N
0.778894472	0.093997994	Foliar C:N
0.783919598	0.094423744	Foliar C:N
0.788944724	0.094839927	Foliar C:N
0.793969849	0.095246542	Foliar C:N
0.798994975	0.09564359	Foliar C:N
0.804020101	0.09603107	Foliar C:N
0.809045226	0.096408984	Foliar C:N
0.814070352	0.096777329	Foliar C:N
0.819095477	0.097136107	Foliar C:N
0.824120603	0.097485318	Foliar C:N
0.829145729	0.097824962	Foliar C:N
0.834170854	0.098155038	Foliar C:N
0.83919598	0.098475546	Foliar C:N
0.844221106	0.098786487	Foliar C:N
0.849246231	0.099087861	Foliar C:N
0.854271357	0.099379667	Foliar C:N
0.859296482	0.099661906	Foliar C:N
0.864321608	0.099934578	Foliar C:N
0.869346734	0.100197682	Foliar C:N
0.874371859	0.100451218	Foliar C:N
0.879396985	0.100695188	Foliar C:N
0.884422111	0.100929589	Foliar C:N
0.889447236	0.101154424	Foliar C:N
0.894472362	0.101369691	Foliar C:N
0.899497487	0.10157539	Foliar C:N
0.904522613	0.101771522	Foliar C:N
0.909547739	0.101958087	Foliar C:N
0.914572864	0.102135084	Foliar C:N
0.91959799	0.102302514	Foliar C:N
0.924623116	0.102460377	Foliar C:N
0.929648241	0.102608672	Foliar C:N
0.934673367	0.102747399	Foliar C:N
0.939698492	0.102876559	Foliar C:N
0.944723618	0.102996152	Foliar C:N
0.949748744	0.103106177	Foliar C:N
0.954773869	0.103206635	Foliar C:N
0.959798995	0.103297526	Foliar C:N
0.964824121	0.103378849	Foliar C:N
0.969849246	0.103450605	Foliar C:N
0.974874372	0.103512793	Foliar C:N
0.979899497	0.103565414	Foliar C:N
0.984924623	0.103608467	Foliar C:N
0.989949749	0.103641953	Foliar C:N
0.994974874	0.103665871	Foliar C:N
1	0.103680223	Foliar C:N
0	0	Bud Break (GH)
0.005025126	9.05E-07	Bud Break (GH)
0.010050251	3.62E-06	Bud Break (GH)
0.015075377	8.14E-06	Bud Break (GH)
0.020100503	1.45E-05	Bud Break (GH)
0.025125628	2.26E-05	Bud Break (GH)
0.030150754	3.26E-05	Bud Break (GH)
0.035175879	4.43E-05	Bud Break (GH)
0.040201005	5.79E-05	Bud Break (GH)
0.045226131	7.33E-05	Bud Break (GH)
0.050251256	9.05E-05	Bud Break (GH)
0.055276382	0.000109486	Bud Break (GH)
0.060301508	0.000130298	Bud Break (GH)
0.065326633	0.000152919	Bud Break (GH)
0.070351759	0.000177349	Bud Break (GH)
0.075376884	0.00020359	Bud Break (GH)
0.08040201	0.00023164	Bud Break (GH)
0.085427136	0.0002615	Bud Break (GH)
0.090452261	0.00029317	Bud Break (GH)
0.095477387	0.000326649	Bud Break (GH)
0.100502513	0.000361938	Bud Break (GH)
0.105527638	0.000399036	Bud Break (GH)
0.110552764	0.000437945	Bud Break (GH)
0.115577889	0.000478663	Bud Break (GH)
0.120603015	0.00052119	Bud Break (GH)
0.125628141	0.000565528	Bud Break (GH)
0.130653266	0.000611675	Bud Break (GH)
0.135678392	0.000659632	Bud Break (GH)
0.140703518	0.000709398	Bud Break (GH)
0.145728643	0.000760974	Bud Break (GH)
0.150753769	0.00081436	Bud Break (GH)
0.155778894	0.000869555	Bud Break (GH)
0.16080402	0.000926561	Bud Break (GH)
0.165829146	0.000985375	Bud Break (GH)
0.170854271	0.001046	Bud Break (GH)
0.175879397	0.001108434	Bud Break (GH)
0.180904523	0.001172678	Bud Break (GH)
0.185929648	0.001238732	Bud Break (GH)
0.190954774	0.001306595	Bud Break (GH)
0.195979899	0.001376268	Bud Break (GH)
0.201005025	0.001447751	Bud Break (GH)
0.206030151	0.001521043	Bud Break (GH)
0.211055276	0.001596145	Bud Break (GH)
0.216080402	0.001673057	Bud Break (GH)
0.221105528	0.001751779	Bud Break (GH)
0.226130653	0.00183231	Bud Break (GH)
0.231155779	0.001914651	Bud Break (GH)
0.236180905	0.001998801	Bud Break (GH)
0.24120603	0.002084761	Bud Break (GH)
0.246231156	0.002172531	Bud Break (GH)
0.251256281	0.002262111	Bud Break (GH)
0.256281407	0.0023535	Bud Break (GH)
0.261306533	0.002446699	Bud Break (GH)
0.266331658	0.002541708	Bud Break (GH)
0.271356784	0.002638526	Bud Break (GH)
0.27638191	0.002737154	Bud Break (GH)
0.281407035	0.002837592	Bud Break (GH)
0.286432161	0.002939839	Bud Break (GH)
0.291457286	0.003043896	Bud Break (GH)
0.296482412	0.003149763	Bud Break (GH)
0.301507538	0.00325744	Bud Break (GH)
0.306532663	0.003366926	Bud Break (GH)
0.311557789	0.003478222	Bud Break (GH)
0.316582915	0.003591327	Bud Break (GH)
0.32160804	0.003706242	Bud Break (GH)
0.326633166	0.003822967	Bud Break (GH)
0.331658291	0.003941502	Bud Break (GH)
0.336683417	0.004061846	Bud Break (GH)
0.341708543	0.004184	Bud Break (GH)
0.346733668	0.004307964	Bud Break (GH)
0.351758794	0.004433737	Bud Break (GH)
0.35678392	0.00456132	Bud Break (GH)
0.361809045	0.004690713	Bud Break (GH)
0.366834171	0.004821916	Bud Break (GH)
0.371859296	0.004954928	Bud Break (GH)
0.376884422	0.005089749	Bud Break (GH)
0.381909548	0.005226381	Bud Break (GH)
0.386934673	0.005364822	Bud Break (GH)
0.391959799	0.005505073	Bud Break (GH)
0.396984925	0.005647134	Bud Break (GH)
0.40201005	0.005791004	Bud Break (GH)
0.407035176	0.005936684	Bud Break (GH)
0.412060302	0.006084173	Bud Break (GH)
0.417085427	0.006233473	Bud Break (GH)
0.422110553	0.006384582	Bud Break (GH)
0.427135678	0.0065375	Bud Break (GH)
0.432160804	0.006692229	Bud Break (GH)
0.43718593	0.006848767	Bud Break (GH)
0.442211055	0.007007115	Bud Break (GH)
0.447236181	0.007167272	Bud Break (GH)
0.452261307	0.007329239	Bud Break (GH)
0.457286432	0.007493016	Bud Break (GH)
0.462311558	0.007658603	Bud Break (GH)
0.467336683	0.007825999	Bud Break (GH)
0.472361809	0.007995205	Bud Break (GH)
0.477386935	0.00816622	Bud Break (GH)
0.48241206	0.008339046	Bud Break (GH)
0.487437186	0.00851368	Bud Break (GH)
0.492462312	0.008690125	Bud Break (GH)
0.497487437	0.008868379	Bud Break (GH)
0.502512563	0.009048444	Bud Break (GH)
0.507537688	0.009230317	Bud Break (GH)
0.512562814	0.009414001	Bud Break (GH)
0.51758794	0.009599494	Bud Break (GH)
0.522613065	0.009786796	Bud Break (GH)
0.527638191	0.009975909	Bud Break (GH)
0.532663317	0.010166831	Bud Break (GH)
0.537688442	0.010359563	Bud Break (GH)
0.542713568	0.010554105	Bud Break (GH)
0.547738693	0.010750456	Bud Break (GH)
0.552763819	0.010948617	Bud Break (GH)
0.557788945	0.011148587	Bud Break (GH)
0.56281407	0.011350368	Bud Break (GH)
0.567839196	0.011555392	Bud Break (GH)
0.572864322	0.011774862	Bud Break (GH)
0.577889447	0.012011153	Bud Break (GH)
0.582914573	0.012264267	Bud Break (GH)
0.587939698	0.012534204	Bud Break (GH)
0.592964824	0.012820963	Bud Break (GH)
0.59798995	0.013124544	Bud Break (GH)
0.603015075	0.013444948	Bud Break (GH)
0.608040201	0.013782174	Bud Break (GH)
0.613065327	0.014136222	Bud Break (GH)
0.618090452	0.014507093	Bud Break (GH)
0.623115578	0.014894786	Bud Break (GH)
0.628140704	0.015299302	Bud Break (GH)
0.633165829	0.01572064	Bud Break (GH)
0.638190955	0.0161588	Bud Break (GH)
0.64321608	0.016613783	Bud Break (GH)
0.648241206	0.017085588	Bud Break (GH)
0.653266332	0.017574216	Bud Break (GH)
0.658291457	0.018079666	Bud Break (GH)
0.663316583	0.018601938	Bud Break (GH)
0.668341709	0.019141033	Bud Break (GH)
0.673366834	0.01969695	Bud Break (GH)
0.67839196	0.020269689	Bud Break (GH)
0.683417085	0.020859251	Bud Break (GH)
0.688442211	0.021465635	Bud Break (GH)
0.693467337	0.022088842	Bud Break (GH)
0.698492462	0.022728871	Bud Break (GH)
0.703517588	0.023385722	Bud Break (GH)
0.708542714	0.024059396	Bud Break (GH)
0.713567839	0.024749892	Bud Break (GH)
0.718592965	0.025457211	Bud Break (GH)
0.72361809	0.026181351	Bud Break (GH)
0.728643216	0.026922315	Bud Break (GH)
0.733668342	0.0276801	Bud Break (GH)
0.738693467	0.028454709	Bud Break (GH)
0.743718593	0.029246139	Bud Break (GH)
0.748743719	0.030054392	Bud Break (GH)
0.753768844	0.030879467	Bud Break (GH)
0.75879397	0.031721365	Bud Break (GH)
0.763819095	0.032580085	Bud Break (GH)
0.768844221	0.033455627	Bud Break (GH)
0.773869347	0.034347992	Bud Break (GH)
0.778894472	0.035257179	Bud Break (GH)
0.783919598	0.036183189	Bud Break (GH)
0.788944724	0.03712602	Bud Break (GH)
0.793969849	0.038085675	Bud Break (GH)
0.798994975	0.039062151	Bud Break (GH)
0.804020101	0.040055451	Bud Break (GH)
0.809045226	0.041065572	Bud Break (GH)
0.814070352	0.042092516	Bud Break (GH)
0.819095477	0.043136282	Bud Break (GH)
0.824120603	0.044196871	Bud Break (GH)
0.829145729	0.045274282	Bud Break (GH)
0.834170854	0.046368515	Bud Break (GH)
0.83919598	0.047479571	Bud Break (GH)
0.844221106	0.048607449	Bud Break (GH)
0.849246231	0.04975215	Bud Break (GH)
0.854271357	0.050913673	Bud Break (GH)
0.859296482	0.052092018	Bud Break (GH)
0.864321608	0.053287186	Bud Break (GH)
0.869346734	0.054499176	Bud Break (GH)
0.874371859	0.055727988	Bud Break (GH)
0.879396985	0.056973623	Bud Break (GH)
0.884422111	0.05823608	Bud Break (GH)
0.889447236	0.05951536	Bud Break (GH)
0.894472362	0.060811462	Bud Break (GH)
0.899497487	0.062124386	Bud Break (GH)
0.904522613	0.063454133	Bud Break (GH)
0.909547739	0.064800702	Bud Break (GH)
0.914572864	0.066164094	Bud Break (GH)
0.91959799	0.067544308	Bud Break (GH)
0.924623116	0.068941344	Bud Break (GH)
0.929648241	0.070355203	Bud Break (GH)
0.934673367	0.071785884	Bud Break (GH)
0.939698492	0.073233387	Bud Break (GH)
0.944723618	0.074697713	Bud Break (GH)
0.949748744	0.076178862	Bud Break (GH)
0.954773869	0.077676832	Bud Break (GH)
0.959798995	0.079191625	Bud Break (GH)
0.964824121	0.080723241	Bud Break (GH)
0.969849246	0.082271678	Bud Break (GH)
0.974874372	0.083836939	Bud Break (GH)
0.979899497	0.085419021	Bud Break (GH)
0.984924623	0.087017926	Bud Break (GH)
0.989949749	0.088633654	Bud Break (GH)
0.994974874	0.090266203	Bud Break (GH)
[truncated: 1 more rows]
