# Supplementary material for: Climate-driven divergence in plant-microbiome interactions generates range-wide variation in bud break phenology
Source: Commun Biol. 2021 Jun 16;4:748. doi: 10.1038/s42003-021-02244-5 (PMC8209103; doi:10.1038/s42003-021-02244-5)
Supplement: Supplementary file 14 — Supplemental Data 12 [file 42003_2021_2244_MOESM14_ESM.csv]

x	y	Gradient
0	0	Geographic Location
0.005025126	0.007070792	Geographic Location
0.010050251	0.014051785	Geographic Location
0.015075377	0.020942981	Geographic Location
0.020100503	0.027744378	Geographic Location
0.025125628	0.034455977	Geographic Location
0.030150754	0.041077778	Geographic Location
0.035175879	0.047609781	Geographic Location
0.040201005	0.054051986	Geographic Location
0.045226131	0.060404392	Geographic Location
0.050251256	0.066667001	Geographic Location
0.055276382	0.072839811	Geographic Location
0.060301508	0.078922824	Geographic Location
0.065326633	0.084916038	Geographic Location
0.070351759	0.090819454	Geographic Location
0.075376884	0.096633072	Geographic Location
0.08040201	0.102356891	Geographic Location
0.085427136	0.107990913	Geographic Location
0.090452261	0.113535136	Geographic Location
0.095477387	0.118989562	Geographic Location
0.100502513	0.124354189	Geographic Location
0.105527638	0.129629018	Geographic Location
0.110552764	0.134814049	Geographic Location
0.115577889	0.139909282	Geographic Location
0.120603015	0.144914717	Geographic Location
0.125628141	0.149830353	Geographic Location
0.130653266	0.154656192	Geographic Location
0.135678392	0.159392232	Geographic Location
0.140703518	0.164038474	Geographic Location
0.145728643	0.168594918	Geographic Location
0.150753769	0.173061564	Geographic Location
0.155778894	0.177438412	Geographic Location
0.16080402	0.181725462	Geographic Location
0.165829146	0.185922714	Geographic Location
0.170854271	0.190030167	Geographic Location
0.175879397	0.194047822	Geographic Location
0.180904523	0.197975679	Geographic Location
0.185929648	0.201813739	Geographic Location
0.190954774	0.205561999	Geographic Location
0.195979899	0.209220462	Geographic Location
0.201005025	0.212789127	Geographic Location
0.206030151	0.216267993	Geographic Location
0.211055276	0.219657062	Geographic Location
0.216080402	0.222956332	Geographic Location
0.221105528	0.226165804	Geographic Location
0.226130653	0.229285478	Geographic Location
0.231155779	0.232315354	Geographic Location
0.236180905	0.235255432	Geographic Location
0.24120603	0.238105712	Geographic Location
0.246231156	0.240866193	Geographic Location
0.251256281	0.243536877	Geographic Location
0.256281407	0.246117762	Geographic Location
0.261306533	0.248608849	Geographic Location
0.266331658	0.251010138	Geographic Location
0.271356784	0.253321629	Geographic Location
0.27638191	0.255543322	Geographic Location
0.281407035	0.257675216	Geographic Location
0.286432161	0.259717313	Geographic Location
0.291457286	0.261669611	Geographic Location
0.296482412	0.263532112	Geographic Location
0.301507538	0.265304814	Geographic Location
0.306532663	0.266987718	Geographic Location
0.311557789	0.268580823	Geographic Location
0.316582915	0.270084131	Geographic Location
0.32160804	0.271497641	Geographic Location
0.326633166	0.272821352	Geographic Location
0.331658291	0.274055266	Geographic Location
0.336683417	0.275199381	Geographic Location
0.341708543	0.276253698	Geographic Location
0.346733668	0.277218217	Geographic Location
0.351758794	0.278092938	Geographic Location
0.35678392	0.27887786	Geographic Location
0.361809045	0.279572985	Geographic Location
0.366834171	0.280178312	Geographic Location
0.371859296	0.28069384	Geographic Location
0.376884422	0.28111957	Geographic Location
0.381909548	0.281455502	Geographic Location
0.386934673	0.281701636	Geographic Location
0.391959799	0.281857972	Geographic Location
0.396984925	0.28192451	Geographic Location
0.40201005	0.281938369	Geographic Location
0.407035176	0.281987548	Geographic Location
0.412060302	0.282075788	Geographic Location
0.417085427	0.28220309	Geographic Location
0.422110553	0.282369452	Geographic Location
0.427135678	0.282574876	Geographic Location
0.432160804	0.282819361	Geographic Location
0.43718593	0.283102907	Geographic Location
0.442211055	0.283425514	Geographic Location
0.447236181	0.283787182	Geographic Location
0.452261307	0.284187911	Geographic Location
0.457286432	0.284627702	Geographic Location
0.462311558	0.285106553	Geographic Location
0.467336683	0.285624466	Geographic Location
0.472361809	0.28618144	Geographic Location
0.477386935	0.286777475	Geographic Location
0.48241206	0.287412571	Geographic Location
0.487437186	0.288086728	Geographic Location
0.492462312	0.288799946	Geographic Location
0.497487437	0.289552226	Geographic Location
0.502512563	0.290343566	Geographic Location
0.507537688	0.291173968	Geographic Location
0.512562814	0.292043431	Geographic Location
0.51758794	0.292951955	Geographic Location
0.522613065	0.29389954	Geographic Location
0.527638191	0.294886186	Geographic Location
0.532663317	0.295911894	Geographic Location
0.537688442	0.296976662	Geographic Location
0.542713568	0.298080492	Geographic Location
0.547738693	0.299223383	Geographic Location
0.552763819	0.300405335	Geographic Location
0.557788945	0.301626348	Geographic Location
0.56281407	0.302886422	Geographic Location
0.567839196	0.304185557	Geographic Location
0.572864322	0.305523754	Geographic Location
0.577889447	0.306901011	Geographic Location
0.582914573	0.30831733	Geographic Location
0.587939698	0.30977271	Geographic Location
0.592964824	0.311267151	Geographic Location
0.59798995	0.312800653	Geographic Location
0.603015075	0.314373216	Geographic Location
0.608040201	0.31598484	Geographic Location
0.613065327	0.317635526	Geographic Location
0.618090452	0.319325273	Geographic Location
0.623115578	0.32105408	Geographic Location
0.628140704	0.322821949	Geographic Location
0.633165829	0.324628879	Geographic Location
0.638190955	0.32647487	Geographic Location
0.64321608	0.328359923	Geographic Location
0.648241206	0.330284036	Geographic Location
0.653266332	0.33224721	Geographic Location
0.658291457	0.334249446	Geographic Location
0.663316583	0.336290743	Geographic Location
0.668341709	0.338371101	Geographic Location
0.673366834	0.34049052	Geographic Location
0.67839196	0.342649	Geographic Location
0.683417085	0.344846541	Geographic Location
0.688442211	0.347083144	Geographic Location
0.693467337	0.349358807	Geographic Location
0.698492462	0.351673532	Geographic Location
0.703517588	0.354027318	Geographic Location
0.708542714	0.356420165	Geographic Location
0.713567839	0.358852073	Geographic Location
0.718592965	0.361323042	Geographic Location
0.72361809	0.363833072	Geographic Location
0.728643216	0.366382164	Geographic Location
0.733668342	0.368970316	Geographic Location
0.738693467	0.37159753	Geographic Location
0.743718593	0.374263805	Geographic Location
0.748743719	0.376969141	Geographic Location
0.753768844	0.379713538	Geographic Location
0.75879397	0.382496996	Geographic Location
0.763819095	0.385319516	Geographic Location
0.768844221	0.388181096	Geographic Location
0.773869347	0.391081738	Geographic Location
0.778894472	0.394021441	Geographic Location
0.783919598	0.397000205	Geographic Location
0.788944724	0.40001803	Geographic Location
0.793969849	0.403074916	Geographic Location
0.798994975	0.406170863	Geographic Location
0.804020101	0.409305872	Geographic Location
0.809045226	0.412479941	Geographic Location
0.814070352	0.415693072	Geographic Location
0.819095477	0.418945264	Geographic Location
0.824120603	0.422236516	Geographic Location
0.829145729	0.425566831	Geographic Location
0.834170854	0.428936206	Geographic Location
0.83919598	0.432344642	Geographic Location
0.844221106	0.43579214	Geographic Location
0.849246231	0.439278698	Geographic Location
0.854271357	0.442804318	Geographic Location
0.859296482	0.446368999	Geographic Location
0.864321608	0.449972741	Geographic Location
0.869346734	0.453615544	Geographic Location
0.874371859	0.457297408	Geographic Location
0.879396985	0.461018333	Geographic Location
0.884422111	0.46477832	Geographic Location
0.889447236	0.468577368	Geographic Location
0.894472362	0.472415476	Geographic Location
0.899497487	0.476292646	Geographic Location
0.904522613	0.480208877	Geographic Location
0.909547739	0.484164169	Geographic Location
0.914572864	0.488158523	Geographic Location
0.91959799	0.492191937	Geographic Location
0.924623116	0.496264413	Geographic Location
0.929648241	0.500375949	Geographic Location
0.934673367	0.504526547	Geographic Location
0.939698492	0.508716206	Geographic Location
0.944723618	0.512944926	Geographic Location
0.949748744	0.517212707	Geographic Location
0.954773869	0.52151955	Geographic Location
0.959798995	0.525865453	Geographic Location
0.964824121	0.530250418	Geographic Location
0.969849246	0.534674443	Geographic Location
0.974874372	0.53913753	Geographic Location
0.979899497	0.543639678	Geographic Location
0.984924623	0.548180887	Geographic Location
0.989949749	0.552761157	Geographic Location
0.994974874	0.557380489	Geographic Location
1	0.562038881	Geographic Location
0	0	Elevation
0.005025126	0.004579711	Elevation
0.010050251	0.009102848	Elevation
0.015075377	0.013569411	Elevation
0.020100503	0.017979401	Elevation
0.025125628	0.022332817	Elevation
0.030150754	0.02662966	Elevation
0.035175879	0.030869929	Elevation
0.040201005	0.035053625	Elevation
0.045226131	0.039180747	Elevation
0.050251256	0.043251296	Elevation
0.055276382	0.047265271	Elevation
0.060301508	0.051222673	Elevation
0.065326633	0.0551235	Elevation
0.070351759	0.058967755	Elevation
0.075376884	0.062755436	Elevation
0.08040201	0.066486543	Elevation
0.085427136	0.070161077	Elevation
0.090452261	0.073779037	Elevation
0.095477387	0.077340424	Elevation
0.100502513	0.080845237	Elevation
0.105527638	0.084293476	Elevation
0.110552764	0.087685142	Elevation
0.115577889	0.091020235	Elevation
0.120603015	0.094298754	Elevation
0.125628141	0.097520699	Elevation
0.130653266	0.100686071	Elevation
0.135678392	0.103794869	Elevation
0.140703518	0.106847094	Elevation
0.145728643	0.109842745	Elevation
0.150753769	0.112781823	Elevation
0.155778894	0.115664327	Elevation
0.16080402	0.118490257	Elevation
0.165829146	0.121259614	Elevation
0.170854271	0.123972398	Elevation
0.175879397	0.126628608	Elevation
0.180904523	0.129228244	Elevation
0.185929648	0.131771307	Elevation
0.190954774	0.134257796	Elevation
0.195979899	0.136687712	Elevation
0.201005025	0.139061054	Elevation
0.206030151	0.141377822	Elevation
0.211055276	0.143638017	Elevation
0.216080402	0.145841639	Elevation
0.221105528	0.147988687	Elevation
0.226130653	0.150079161	Elevation
0.231155779	0.152113062	Elevation
0.236180905	0.154090389	Elevation
0.24120603	0.156011143	Elevation
0.246231156	0.157875323	Elevation
0.251256281	0.15968293	Elevation
0.256281407	0.161433963	Elevation
0.261306533	0.163128422	Elevation
0.266331658	0.164766308	Elevation
0.271356784	0.166347621	Elevation
0.27638191	0.167872359	Elevation
0.281407035	0.169340525	Elevation
0.286432161	0.170752116	Elevation
0.291457286	0.172107135	Elevation
0.296482412	0.173405579	Elevation
0.301507538	0.17464745	Elevation
0.306532663	0.175832748	Elevation
0.311557789	0.176961472	Elevation
0.316582915	0.178033623	Elevation
0.32160804	0.179049199	Elevation
0.326633166	0.180008203	Elevation
0.331658291	0.180910633	Elevation
0.336683417	0.181756489	Elevation
0.341708543	0.182545772	Elevation
0.346733668	0.183278481	Elevation
0.351758794	0.183954616	Elevation
0.35678392	0.184574178	Elevation
0.361809045	0.185137167	Elevation
0.366834171	0.185643582	Elevation
0.371859296	0.186093423	Elevation
0.376884422	0.186486691	Elevation
0.381909548	0.186823386	Elevation
0.386934673	0.187103506	Elevation
0.391959799	0.187327053	Elevation
0.396984925	0.187494027	Elevation
0.40201005	0.187604427	Elevation
0.407035176	0.187658254	Elevation
0.412060302	0.187664019	Elevation
0.417085427	0.187664019	Elevation
0.422110553	0.187664019	Elevation
0.427135678	0.187664019	Elevation
0.432160804	0.187664019	Elevation
0.43718593	0.187664019	Elevation
0.442211055	0.187664019	Elevation
0.447236181	0.187664019	Elevation
0.452261307	0.187664019	Elevation
0.457286432	0.187664019	Elevation
0.462311558	0.187664019	Elevation
0.467336683	0.187664019	Elevation
0.472361809	0.187664019	Elevation
0.477386935	0.187664019	Elevation
0.48241206	0.187664019	Elevation
0.487437186	0.187664019	Elevation
0.492462312	0.187664019	Elevation
0.497487437	0.187664019	Elevation
0.502512563	0.187664019	Elevation
0.507537688	0.187664019	Elevation
0.512562814	0.187664019	Elevation
0.51758794	0.187664019	Elevation
0.522613065	0.187664019	Elevation
0.527638191	0.187664019	Elevation
0.532663317	0.187664019	Elevation
0.537688442	0.187664019	Elevation
0.542713568	0.187664019	Elevation
0.547738693	0.187664019	Elevation
0.552763819	0.187664019	Elevation
0.557788945	0.187664019	Elevation
0.56281407	0.187664019	Elevation
0.567839196	0.187664019	Elevation
0.572864322	0.187664019	Elevation
0.577889447	0.187664019	Elevation
0.582914573	0.187664019	Elevation
0.587939698	0.187664019	Elevation
0.592964824	0.187664019	Elevation
0.59798995	0.187664019	Elevation
0.603015075	0.187664019	Elevation
0.608040201	0.187664019	Elevation
0.613065327	0.187664019	Elevation
0.618090452	0.187664019	Elevation
0.623115578	0.187664019	Elevation
0.628140704	0.187664019	Elevation
0.633165829	0.187664019	Elevation
0.638190955	0.187664019	Elevation
0.64321608	0.187664019	Elevation
0.648241206	0.187664019	Elevation
0.653266332	0.187664019	Elevation
0.658291457	0.187664019	Elevation
0.663316583	0.187664019	Elevation
0.668341709	0.187664019	Elevation
0.673366834	0.187664019	Elevation
0.67839196	0.187664019	Elevation
0.683417085	0.187664019	Elevation
0.688442211	0.187664019	Elevation
0.693467337	0.187664019	Elevation
0.698492462	0.187664019	Elevation
0.703517588	0.187664019	Elevation
0.708542714	0.187664019	Elevation
0.713567839	0.187664019	Elevation
0.718592965	0.187664019	Elevation
0.72361809	0.187664019	Elevation
0.728643216	0.187664019	Elevation
0.733668342	0.187664019	Elevation
0.738693467	0.187664019	Elevation
0.743718593	0.187664019	Elevation
0.748743719	0.187664019	Elevation
0.753768844	0.187664019	Elevation
0.75879397	0.187664019	Elevation
0.763819095	0.187664019	Elevation
0.768844221	0.187664019	Elevation
0.773869347	0.187664019	Elevation
0.778894472	0.187664019	Elevation
0.783919598	0.187664019	Elevation
0.788944724	0.187664019	Elevation
0.793969849	0.187664019	Elevation
0.798994975	0.187664019	Elevation
0.804020101	0.187664019	Elevation
0.809045226	0.187664019	Elevation
0.814070352	0.187664019	Elevation
0.819095477	0.187664019	Elevation
0.824120603	0.187664019	Elevation
0.829145729	0.187664019	Elevation
0.834170854	0.187664019	Elevation
0.83919598	0.187664019	Elevation
0.844221106	0.187664019	Elevation
0.849246231	0.187664019	Elevation
0.854271357	0.187664019	Elevation
0.859296482	0.187664019	Elevation
0.864321608	0.187664019	Elevation
0.869346734	0.187664019	Elevation
0.874371859	0.187664019	Elevation
0.879396985	0.187664019	Elevation
0.884422111	0.187664019	Elevation
0.889447236	0.187664019	Elevation
0.894472362	0.187664019	Elevation
0.899497487	0.187664019	Elevation
0.904522613	0.187664019	Elevation
0.909547739	0.187664019	Elevation
0.914572864	0.187664019	Elevation
0.91959799	0.187664019	Elevation
0.924623116	0.187664019	Elevation
0.929648241	0.187664019	Elevation
0.934673367	0.187664019	Elevation
0.939698492	0.187664019	Elevation
0.944723618	0.187664019	Elevation
0.949748744	0.187664019	Elevation
0.954773869	0.187664019	Elevation
0.959798995	0.187664019	Elevation
0.964824121	0.187664019	Elevation
0.969849246	0.187664019	Elevation
0.974874372	0.187664019	Elevation
0.979899497	0.187664019	Elevation
0.984924623	0.187664019	Elevation
0.989949749	0.187664019	Elevation
0.994974874	0.187664019	Elevation
1	0.187664019	Elevation
0	0	Annual Precipitation
0.005025126	0.001486038	Annual Precipitation
0.010050251	0.002984352	Annual Precipitation
0.015075377	0.004494942	Annual Precipitation
0.020100503	0.006017809	Annual Precipitation
0.025125628	0.007552952	Annual Precipitation
0.030150754	0.009100372	Annual Precipitation
0.035175879	0.010660068	Annual Precipitation
0.040201005	0.012232041	Annual Precipitation
0.045226131	0.01381629	Annual Precipitation
0.050251256	0.015412815	Annual Precipitation
0.055276382	0.017021617	Annual Precipitation
0.060301508	0.018642695	Annual Precipitation
0.065326633	0.02027605	Annual Precipitation
0.070351759	0.021921681	Annual Precipitation
0.075376884	0.023579588	Annual Precipitation
0.08040201	0.025249772	Annual Precipitation
0.085427136	0.026932233	Annual Precipitation
0.090452261	0.028626969	Annual Precipitation
0.095477387	0.030333982	Annual Precipitation
0.100502513	0.032053272	Annual Precipitation
0.105527638	0.033784838	Annual Precipitation
0.110552764	0.03552868	Annual Precipitation
0.115577889	0.037284799	Annual Precipitation
0.120603015	0.039053194	Annual Precipitation
0.125628141	0.040833866	Annual Precipitation
0.130653266	0.042626814	Annual Precipitation
0.135678392	0.044432039	Annual Precipitation
0.140703518	0.04624954	Annual Precipitation
0.145728643	0.048079317	Annual Precipitation
0.150753769	0.049921371	Annual Precipitation
0.155778894	0.051775701	Annual Precipitation
0.16080402	0.053642307	Annual Precipitation
0.165829146	0.05552119	Annual Precipitation
0.170854271	0.05741235	Annual Precipitation
0.175879397	0.059315786	Annual Precipitation
0.180904523	0.061231498	Annual Precipitation
0.185929648	0.063159486	Annual Precipitation
0.190954774	0.065099751	Annual Precipitation
0.195979899	0.067052293	Annual Precipitation
0.201005025	0.069017111	Annual Precipitation
0.206030151	0.070994205	Annual Precipitation
0.211055276	0.072983576	Annual Precipitation
0.216080402	0.074985223	Annual Precipitation
0.221105528	0.076999147	Annual Precipitation
0.226130653	0.079025347	Annual Precipitation
0.231155779	0.081063823	Annual Precipitation
0.236180905	0.083114576	Annual Precipitation
0.24120603	0.085177605	Annual Precipitation
0.246231156	0.087252911	Annual Precipitation
0.251256281	0.089340493	Annual Precipitation
0.256281407	0.091440351	Annual Precipitation
0.261306533	0.093552486	Annual Precipitation
0.266331658	0.095676898	Annual Precipitation
0.271356784	0.097813585	Annual Precipitation
0.27638191	0.09996255	Annual Precipitation
0.281407035	0.10212379	Annual Precipitation
0.286432161	0.104297307	Annual Precipitation
0.291457286	0.106483101	Annual Precipitation
0.296482412	0.10868117	Annual Precipitation
0.301507538	0.110891517	Annual Precipitation
0.306532663	0.113114139	Annual Precipitation
0.311557789	0.115349038	Annual Precipitation
0.316582915	0.117596214	Annual Precipitation
0.32160804	0.119855666	Annual Precipitation
0.326633166	0.122127394	Annual Precipitation
0.331658291	0.124411399	Annual Precipitation
0.336683417	0.12670768	Annual Precipitation
0.341708543	0.129016238	Annual Precipitation
0.346733668	0.131337072	Annual Precipitation
0.351758794	0.133670182	Annual Precipitation
0.35678392	0.136015569	Annual Precipitation
0.361809045	0.138373232	Annual Precipitation
0.366834171	0.140733235	Annual Precipitation
0.371859296	0.143075319	Annual Precipitation
0.376884422	0.145398888	Annual Precipitation
0.381909548	0.147703943	Annual Precipitation
0.386934673	0.149990484	Annual Precipitation
0.391959799	0.15225851	Annual Precipitation
0.396984925	0.154508021	Annual Precipitation
0.40201005	0.156739018	Annual Precipitation
0.407035176	0.1589515	Annual Precipitation
0.412060302	0.161145468	Annual Precipitation
0.417085427	0.163320921	Annual Precipitation
0.422110553	0.16547786	Annual Precipitation
0.427135678	0.167616285	Annual Precipitation
0.432160804	0.169736194	Annual Precipitation
0.43718593	0.17183759	Annual Precipitation
0.442211055	0.173920471	Annual Precipitation
0.447236181	0.175984837	Annual Precipitation
0.452261307	0.178030689	Annual Precipitation
0.457286432	0.180058026	Annual Precipitation
0.462311558	0.182066849	Annual Precipitation
0.467336683	0.184057158	Annual Precipitation
0.472361809	0.186028952	Annual Precipitation
0.477386935	0.187982231	Annual Precipitation
0.48241206	0.189916996	Annual Precipitation
0.487437186	0.191833246	Annual Precipitation
0.492462312	0.193730982	Annual Precipitation
0.497487437	0.195610204	Annual Precipitation
0.502512563	0.197470911	Annual Precipitation
0.507537688	0.199313103	Annual Precipitation
0.512562814	0.201136781	Annual Precipitation
0.51758794	0.202941944	Annual Precipitation
0.522613065	0.204728593	Annual Precipitation
0.527638191	0.206496728	Annual Precipitation
0.532663317	0.208246348	Annual Precipitation
0.537688442	0.209977453	Annual Precipitation
0.542713568	0.211690044	Annual Precipitation
0.547738693	0.213384121	Annual Precipitation
0.552763819	0.215059683	Annual Precipitation
0.557788945	0.21671673	Annual Precipitation
0.56281407	0.218355263	Annual Precipitation
0.567839196	0.219975282	Annual Precipitation
0.572864322	0.221576786	Annual Precipitation
0.577889447	0.223159775	Annual Precipitation
0.582914573	0.22472425	Annual Precipitation
0.587939698	0.22627021	Annual Precipitation
0.592964824	0.227797656	Annual Precipitation
0.59798995	0.229306588	Annual Precipitation
0.603015075	0.230797005	Annual Precipitation
0.608040201	0.232268907	Annual Precipitation
0.613065327	0.233722295	Annual Precipitation
0.618090452	0.235157169	Annual Precipitation
0.623115578	0.236573528	Annual Precipitation
0.628140704	0.237971372	Annual Precipitation
0.633165829	0.239350702	Annual Precipitation
0.638190955	0.240711518	Annual Precipitation
0.64321608	0.242053819	Annual Precipitation
0.648241206	0.243377605	Annual Precipitation
0.653266332	0.244682878	Annual Precipitation
0.658291457	0.245969635	Annual Precipitation
0.663316583	0.247237878	Annual Precipitation
0.668341709	0.248487607	Annual Precipitation
0.673366834	0.249718821	Annual Precipitation
0.67839196	0.25093152	Annual Precipitation
0.683417085	0.252125705	Annual Precipitation
0.688442211	0.253301376	Annual Precipitation
0.693467337	0.254458532	Annual Precipitation
0.698492462	0.255597173	Annual Precipitation
0.703517588	0.2567173	Annual Precipitation
0.708542714	0.257818913	Annual Precipitation
0.713567839	0.258902011	Annual Precipitation
0.718592965	0.259966595	Annual Precipitation
0.72361809	0.261012664	Annual Precipitation
0.728643216	0.262040218	Annual Precipitation
0.733668342	0.263049258	Annual Precipitation
0.738693467	0.264039784	Annual Precipitation
0.743718593	0.265011795	Annual Precipitation
0.748743719	0.265965292	Annual Precipitation
0.753768844	0.266900274	Annual Precipitation
0.75879397	0.267816741	Annual Precipitation
0.763819095	0.268714694	Annual Precipitation
0.768844221	0.269594133	Annual Precipitation
0.773869347	0.270455057	Annual Precipitation
0.778894472	0.271297467	Annual Precipitation
0.783919598	0.272121362	Annual Precipitation
0.788944724	0.272926742	Annual Precipitation
0.793969849	0.273713608	Annual Precipitation
0.798994975	0.27448196	Annual Precipitation
0.804020101	0.275231797	Annual Precipitation
0.809045226	0.27596312	Annual Precipitation
0.814070352	0.276675928	Annual Precipitation
0.819095477	0.277370222	Annual Precipitation
0.824120603	0.278046001	Annual Precipitation
0.829145729	0.278703265	Annual Precipitation
0.834170854	0.279342016	Annual Precipitation
0.83919598	0.279962251	Annual Precipitation
0.844221106	0.280563972	Annual Precipitation
0.849246231	0.281147179	Annual Precipitation
0.854271357	0.281711871	Annual Precipitation
0.859296482	0.282258049	Annual Precipitation
0.864321608	0.282785712	Annual Precipitation
0.869346734	0.283294861	Annual Precipitation
0.874371859	0.283785495	Annual Precipitation
0.879396985	0.284257614	Annual Precipitation
0.884422111	0.28471122	Annual Precipitation
0.889447236	0.28514631	Annual Precipitation
0.894472362	0.285562886	Annual Precipitation
0.899497487	0.285960948	Annual Precipitation
0.904522613	0.286340495	Annual Precipitation
0.909547739	0.286701528	Annual Precipitation
0.914572864	0.287044046	Annual Precipitation
0.91959799	0.28736805	Annual Precipitation
0.924623116	0.287673539	Annual Precipitation
0.929648241	0.287960514	Annual Precipitation
0.934673367	0.288228974	Annual Precipitation
0.939698492	0.28847892	Annual Precipitation
0.944723618	0.288710351	Annual Precipitation
0.949748744	0.288923268	Annual Precipitation
0.954773869	0.28911767	Annual Precipitation
0.959798995	0.289293558	Annual Precipitation
0.964824121	0.289450931	Annual Precipitation
0.969849246	0.289589789	Annual Precipitation
0.974874372	0.289710134	Annual Precipitation
0.979899497	0.289811963	Annual Precipitation
0.984924623	0.289895279	Annual Precipitation
0.989949749	0.289960079	Annual Precipitation
0.994974874	0.290006366	Annual Precipitation
1	0.290034137	Annual Precipitation
0	0	Mean Annual Temperature
0.005025126	0.000708212	Mean Annual Temperature
0.010050251	0.001429829	Mean Annual Temperature
0.015075377	0.002164852	Mean Annual Temperature
0.020100503	0.002913279	Mean Annual Temperature
0.025125628	0.003675112	Mean Annual Temperature
0.030150754	0.004450351	Mean Annual Temperature
0.035175879	0.005238994	Mean Annual Temperature
0.040201005	0.006041043	Mean Annual Temperature
0.045226131	0.006856497	Mean Annual Temperature
0.050251256	0.007685357	Mean Annual Temperature
0.055276382	0.008527621	Mean Annual Temperature
0.060301508	0.009383291	Mean Annual Temperature
0.065326633	0.010252366	Mean Annual Temperature
0.070351759	0.011134847	Mean Annual Temperature
0.075376884	0.012030733	Mean Annual Temperature
0.08040201	0.012940024	Mean Annual Temperature
0.085427136	0.01386272	Mean Annual Temperature
0.090452261	0.014798822	Mean Annual Temperature
0.095477387	0.015748328	Mean Annual Temperature
0.100502513	0.016711241	Mean Annual Temperature
0.105527638	0.017687558	Mean Annual Temperature
0.110552764	0.018677281	Mean Annual Temperature
0.115577889	0.019680409	Mean Annual Temperature
0.120603015	0.020696942	Mean Annual Temperature
0.125628141	0.02172688	Mean Annual Temperature
0.130653266	0.022770224	Mean Annual Temperature
0.135678392	0.023826973	Mean Annual Temperature
0.140703518	0.024897127	Mean Annual Temperature
0.145728643	0.025980687	Mean Annual Temperature
0.150753769	0.027077652	Mean Annual Temperature
0.155778894	0.028188022	Mean Annual Temperature
0.16080402	0.029311797	Mean Annual Temperature
0.165829146	0.030448978	Mean Annual Temperature
0.170854271	0.031599564	Mean Annual Temperature
0.175879397	0.032763555	Mean Annual Temperature
0.180904523	0.033940951	Mean Annual Temperature
0.185929648	0.035131753	Mean Annual Temperature
0.190954774	0.03633596	Mean Annual Temperature
0.195979899	0.037553573	Mean Annual Temperature
0.201005025	0.03878459	Mean Annual Temperature
0.206030151	0.040029013	Mean Annual Temperature
0.211055276	0.041286841	Mean Annual Temperature
0.216080402	0.042558074	Mean Annual Temperature
0.221105528	0.043842713	Mean Annual Temperature
0.226130653	0.045140757	Mean Annual Temperature
0.231155779	0.046452206	Mean Annual Temperature
0.236180905	0.047777061	Mean Annual Temperature
0.24120603	0.04911532	Mean Annual Temperature
0.246231156	0.050466985	Mean Annual Temperature
0.251256281	0.051832056	Mean Annual Temperature
0.256281407	0.053210531	Mean Annual Temperature
0.261306533	0.054602412	Mean Annual Temperature
0.266331658	0.056007698	Mean Annual Temperature
0.271356784	0.05742639	Mean Annual Temperature
0.27638191	0.058858486	Mean Annual Temperature
0.281407035	0.060303988	Mean Annual Temperature
0.286432161	0.061762895	Mean Annual Temperature
0.291457286	0.063235208	Mean Annual Temperature
0.296482412	0.064720926	Mean Annual Temperature
0.301507538	0.066220049	Mean Annual Temperature
0.306532663	0.067732577	Mean Annual Temperature
0.311557789	0.06925851	Mean Annual Temperature
0.316582915	0.070797849	Mean Annual Temperature
0.32160804	0.072350593	Mean Annual Temperature
0.326633166	0.073916743	Mean Annual Temperature
0.331658291	0.075496297	Mean Annual Temperature
0.336683417	0.077089257	Mean Annual Temperature
0.341708543	0.078695622	Mean Annual Temperature
0.346733668	0.080315393	Mean Annual Temperature
0.351758794	0.081948569	Mean Annual Temperature
0.35678392	0.08359515	Mean Annual Temperature
0.361809045	0.085255136	Mean Annual Temperature
0.366834171	0.086928527	Mean Annual Temperature
0.371859296	0.088615324	Mean Annual Temperature
0.376884422	0.090315526	Mean Annual Temperature
0.381909548	0.092029134	Mean Annual Temperature
0.386934673	0.093756146	Mean Annual Temperature
0.391959799	0.095496564	Mean Annual Temperature
0.396984925	0.097250387	Mean Annual Temperature
0.40201005	0.099017616	Mean Annual Temperature
0.407035176	0.10079825	Mean Annual Temperature
0.412060302	0.102592289	Mean Annual Temperature
0.417085427	0.104399733	Mean Annual Temperature
0.422110553	0.106220583	Mean Annual Temperature
0.427135678	0.108054837	Mean Annual Temperature
0.432160804	0.109902497	Mean Annual Temperature
0.43718593	0.111763563	Mean Annual Temperature
0.442211055	0.113638033	Mean Annual Temperature
0.447236181	0.115525909	Mean Annual Temperature
0.452261307	0.117427191	Mean Annual Temperature
0.457286432	0.119341877	Mean Annual Temperature
0.462311558	0.121269969	Mean Annual Temperature
0.467336683	0.123211466	Mean Annual Temperature
0.472361809	0.125166368	Mean Annual Temperature
0.477386935	0.127134676	Mean Annual Temperature
0.48241206	0.129116388	Mean Annual Temperature
0.487437186	0.131111506	Mean Annual Temperature
0.492462312	0.13312003	Mean Annual Temperature
0.497487437	0.135141958	Mean Annual Temperature
0.502512563	0.137177292	Mean Annual Temperature
0.507537688	0.139226032	Mean Annual Temperature
0.512562814	0.141288176	Mean Annual Temperature
0.51758794	0.143363726	Mean Annual Temperature
0.522613065	0.145452681	Mean Annual Temperature
0.527638191	0.147555041	Mean Annual Temperature
0.532663317	0.149670806	Mean Annual Temperature
0.537688442	0.151799977	Mean Annual Temperature
0.542713568	0.153942553	Mean Annual Temperature
0.547738693	0.156098535	Mean Annual Temperature
0.552763819	0.158267921	Mean Annual Temperature
0.557788945	0.160450713	Mean Annual Temperature
0.56281407	0.16264691	Mean Annual Temperature
0.567839196	0.164856513	Mean Annual Temperature
0.572864322	0.167073854	Mean Annual Temperature
0.577889447	0.169269676	Mean Annual Temperature
0.582914573	0.171439816	Mean Annual Temperature
0.587939698	0.173584274	Mean Annual Temperature
0.592964824	0.17570305	Mean Annual Temperature
0.59798995	0.177796144	Mean Annual Temperature
0.603015075	0.179863555	Mean Annual Temperature
0.608040201	0.181905285	Mean Annual Temperature
0.613065327	0.183921332	Mean Annual Temperature
0.618090452	0.185911697	Mean Annual Temperature
0.623115578	0.18787638	Mean Annual Temperature
0.628140704	0.189815381	Mean Annual Temperature
0.633165829	0.1917287	Mean Annual Temperature
0.638190955	0.193616337	Mean Annual Temperature
0.64321608	0.195478291	Mean Annual Temperature
0.648241206	0.197314564	Mean Annual Temperature
0.653266332	0.199125154	Mean Annual Temperature
0.658291457	0.200910062	Mean Annual Temperature
0.663316583	0.202669288	Mean Annual Temperature
0.668341709	0.204402832	Mean Annual Temperature
0.673366834	0.206110694	Mean Annual Temperature
0.67839196	0.207792873	Mean Annual Temperature
0.683417085	0.209449371	Mean Annual Temperature
0.688442211	0.211080186	Mean Annual Temperature
0.693467337	0.212685319	Mean Annual Temperature
0.698492462	0.21426477	Mean Annual Temperature
0.703517588	0.215818539	Mean Annual Temperature
0.708542714	0.217346626	Mean Annual Temperature
0.713567839	0.218849031	Mean Annual Temperature
0.718592965	0.220325753	Mean Annual Temperature
0.72361809	0.221776794	Mean Annual Temperature
0.728643216	0.223202152	Mean Annual Temperature
0.733668342	0.224601828	Mean Annual Temperature
0.738693467	0.225975822	Mean Annual Temperature
0.743718593	0.227324134	Mean Annual Temperature
0.748743719	0.228646764	Mean Annual Temperature
0.753768844	0.229943712	Mean Annual Temperature
0.75879397	0.231214977	Mean Annual Temperature
0.763819095	0.23246056	Mean Annual Temperature
0.768844221	0.233680462	Mean Annual Temperature
0.773869347	0.234874681	Mean Annual Temperature
0.778894472	0.236043218	Mean Annual Temperature
0.783919598	0.237186073	Mean Annual Temperature
0.788944724	0.238303245	Mean Annual Temperature
0.793969849	0.239394736	Mean Annual Temperature
0.798994975	0.240460544	Mean Annual Temperature
0.804020101	0.241500671	Mean Annual Temperature
0.809045226	0.242515115	Mean Annual Temperature
0.814070352	0.243503877	Mean Annual Temperature
0.819095477	0.244466957	Mean Annual Temperature
0.824120603	0.245404355	Mean Annual Temperature
0.829145729	0.24631607	Mean Annual Temperature
0.834170854	0.247202104	Mean Annual Temperature
0.83919598	0.248062455	Mean Annual Temperature
0.844221106	0.248897124	Mean Annual Temperature
0.849246231	0.249706112	Mean Annual Temperature
0.854271357	0.250489417	Mean Annual Temperature
0.859296482	0.251247039	Mean Annual Temperature
0.864321608	0.25197898	Mean Annual Temperature
0.869346734	0.252685239	Mean Annual Temperature
0.874371859	0.253365815	Mean Annual Temperature
0.879396985	0.25402071	Mean Annual Temperature
0.884422111	0.254649922	Mean Annual Temperature
0.889447236	0.255253452	Mean Annual Temperature
0.894472362	0.2558313	Mean Annual Temperature
0.899497487	0.256383466	Mean Annual Temperature
0.904522613	0.256909949	Mean Annual Temperature
0.909547739	0.257410751	Mean Annual Temperature
0.914572864	0.25788587	Mean Annual Temperature
0.91959799	0.258335308	Mean Annual Temperature
0.924623116	0.258759063	Mean Annual Temperature
0.929648241	0.259157136	Mean Annual Temperature
0.934673367	0.259529527	Mean Annual Temperature
0.939698492	0.259876236	Mean Annual Temperature
0.944723618	0.260197262	Mean Annual Temperature
0.949748744	0.260492607	Mean Annual Temperature
0.954773869	0.260762269	Mean Annual Temperature
0.959798995	0.261006249	Mean Annual Temperature
0.964824121	0.261224547	Mean Annual Temperature
0.969849246	0.261417163	Mean Annual Temperature
0.974874372	0.261584097	Mean Annual Temperature
0.979899497	0.261725349	Mean Annual Temperature
0.984924623	0.261840919	Mean Annual Temperature
0.989949749	0.261930806	Mean Annual Temperature
0.994974874	0.261995011	Mean Annual Temperature
1	0.262033535	Mean Annual Temperature
0	0	Soil C
0.005025126	1.67E-05	Soil C
0.010050251	6.68E-05	Soil C
0.015075377	0.000150191	Soil C
0.020100503	0.000267007	Soil C
0.025125628	0.000417198	Soil C
0.030150754	0.000600766	Soil C
0.035175879	0.000817709	Soil C
0.040201005	0.001068028	Soil C
0.045226131	0.001351722	Soil C
0.050251256	0.001668793	Soil C
0.055276382	0.00201924	Soil C
0.060301508	0.002403062	Soil C
0.065326633	0.00282026	Soil C
0.070351759	0.003270835	Soil C
0.075376884	0.003754785	Soil C
0.08040201	0.004272111	Soil C
0.085427136	0.004822812	Soil C
0.090452261	0.00540689	Soil C
0.095477387	0.006024343	Soil C
0.100502513	0.006675173	Soil C
0.105527638	0.007359378	Soil C
0.110552764	0.008076959	Soil C
0.115577889	0.008827916	Soil C
0.120603015	0.009612249	Soil C
0.125628141	0.010429957	Soil C
0.130653266	0.011281042	Soil C
0.135678392	0.012165502	Soil C
0.140703518	0.013083339	Soil C
0.145728643	0.014034551	Soil C
0.150753769	0.015019139	Soil C
0.155778894	0.016037103	Soil C
0.16080402	0.017088442	Soil C
0.165829146	0.018173158	Soil C
0.170854271	0.019291249	Soil C
0.175879397	0.020442717	Soil C
0.180904523	0.02162756	Soil C
0.185929648	0.022832115	Soil C
0.190954774	0.024029967	Soil C
0.195979899	0.025220448	Soil C
0.201005025	0.026403557	Soil C
0.206030151	0.027579295	Soil C
0.211055276	0.028747661	Soil C
0.216080402	0.029908656	Soil C
0.221105528	0.03106228	Soil C
0.226130653	0.032208532	Soil C
0.231155779	0.033347413	Soil C
0.236180905	0.034478922	Soil C
0.24120603	0.03560306	Soil C
0.246231156	0.036719827	Soil C
0.251256281	0.037829222	Soil C
0.256281407	0.038931246	Soil C
0.261306533	0.040025899	Soil C
0.266331658	0.04111318	Soil C
0.271356784	0.042193089	Soil C
0.27638191	0.043265628	Soil C
0.281407035	0.044330794	Soil C
0.286432161	0.04538859	Soil C
0.291457286	0.046439014	Soil C
0.296482412	0.047482067	Soil C
0.301507538	0.048517748	Soil C
0.306532663	0.049546058	Soil C
0.311557789	0.050566996	Soil C
0.316582915	0.051580563	Soil C
0.32160804	0.052586759	Soil C
0.326633166	0.053585583	Soil C
0.331658291	0.054577036	Soil C
0.336683417	0.055561118	Soil C
0.341708543	0.056537828	Soil C
0.346733668	0.057507166	Soil C
0.351758794	0.058469134	Soil C
0.35678392	0.05942373	Soil C
0.361809045	0.060370954	Soil C
0.366834171	0.061310807	Soil C
0.371859296	0.062243289	Soil C
0.376884422	0.063168399	Soil C
0.381909548	0.064086138	Soil C
0.386934673	0.064996506	Soil C
0.391959799	0.065899502	Soil C
0.396984925	0.066795127	Soil C
0.40201005	0.06768338	Soil C
0.407035176	0.068564262	Soil C
0.412060302	0.069437772	Soil C
0.417085427	0.070303911	Soil C
0.422110553	0.071162679	Soil C
0.427135678	0.072014076	Soil C
0.432160804	0.0728581	Soil C
0.43718593	0.073694754	Soil C
0.442211055	0.074524036	Soil C
0.447236181	0.075345947	Soil C
0.452261307	0.076160486	Soil C
0.457286432	0.076967654	Soil C
0.462311558	0.077767451	Soil C
0.467336683	0.078559876	Soil C
0.472361809	0.07934493	Soil C
0.477386935	0.080122612	Soil C
0.48241206	0.080892923	Soil C
0.487437186	0.081655863	Soil C
0.492462312	0.082411431	Soil C
0.497487437	0.083159628	Soil C
0.502512563	0.083900453	Soil C
0.507537688	0.084633907	Soil C
0.512562814	0.08535999	Soil C
0.51758794	0.086078701	Soil C
0.522613065	0.086790041	Soil C
0.527638191	0.087494009	Soil C
0.532663317	0.088190606	Soil C
0.537688442	0.088879832	Soil C
0.542713568	0.089561686	Soil C
0.547738693	0.090236169	Soil C
0.552763819	0.09090328	Soil C
0.557788945	0.09156302	Soil C
0.56281407	0.092215389	Soil C
0.567839196	0.092860386	Soil C
0.572864322	0.093498012	Soil C
0.577889447	0.094128266	Soil C
0.582914573	0.094751149	Soil C
0.587939698	0.095366661	Soil C
0.592964824	0.095974801	Soil C
0.59798995	0.09657557	Soil C
0.603015075	0.097168968	Soil C
0.608040201	0.097754994	Soil C
0.613065327	0.098333648	Soil C
0.618090452	0.098904932	Soil C
0.623115578	0.099468843	Soil C
0.628140704	0.100025384	Soil C
0.633165829	0.100574553	Soil C
0.638190955	0.101116351	Soil C
0.64321608	0.101650777	Soil C
0.648241206	0.102177832	Soil C
0.653266332	0.102697515	Soil C
0.658291457	0.103209827	Soil C
0.663316583	0.103714768	Soil C
0.668341709	0.104212337	Soil C
0.673366834	0.104702535	Soil C
0.67839196	0.105185362	Soil C
0.683417085	0.105660817	Soil C
0.688442211	0.106128901	Soil C
0.693467337	0.106589613	Soil C
0.698492462	0.107042954	Soil C
0.703517588	0.107488923	Soil C
0.708542714	0.107927521	Soil C
0.713567839	0.108358748	Soil C
0.718592965	0.108782603	Soil C
0.72361809	0.109199087	Soil C
0.728643216	0.1096082	Soil C
0.733668342	0.110009941	Soil C
0.738693467	0.110404311	Soil C
0.743718593	0.110791309	Soil C
0.748743719	0.111170936	Soil C
0.753768844	0.111543192	Soil C
0.75879397	0.111908076	Soil C
0.763819095	0.112265588	Soil C
0.768844221	0.11261573	Soil C
0.773869347	0.1129585	Soil C
0.778894472	0.113293898	Soil C
0.783919598	0.113621925	Soil C
0.788944724	0.113942581	Soil C
0.793969849	0.114255866	Soil C
0.798994975	0.114561779	Soil C
0.804020101	0.11486032	Soil C
0.809045226	0.11515149	Soil C
0.814070352	0.115435289	Soil C
0.819095477	0.115711717	Soil C
0.824120603	0.115980773	Soil C
0.829145729	0.116242457	Soil C
0.834170854	0.11649677	Soil C
0.83919598	0.116743712	Soil C
0.844221106	0.116983282	Soil C
0.849246231	0.117215481	Soil C
0.854271357	0.117440309	Soil C
0.859296482	0.117657765	Soil C
0.864321608	0.11786785	Soil C
0.869346734	0.118070564	Soil C
0.874371859	0.118265906	Soil C
0.879396985	0.118453876	Soil C
0.884422111	0.118634475	Soil C
0.889447236	0.118807703	Soil C
0.894472362	0.11897356	Soil C
0.899497487	0.119132045	Soil C
0.904522613	0.119283158	Soil C
0.909547739	0.119426901	Soil C
0.914572864	0.119563271	Soil C
0.91959799	0.119692271	Soil C
0.924623116	0.119813899	Soil C
0.929648241	0.119928156	Soil C
0.934673367	0.120035041	Soil C
0.939698492	0.120134555	Soil C
0.944723618	0.120226697	Soil C
0.949748744	0.120311468	Soil C
0.954773869	0.120388868	Soil C
0.959798995	0.120458896	Soil C
0.964824121	0.120521553	Soil C
0.969849246	0.120576838	Soil C
0.974874372	0.120624753	Soil C
0.979899497	0.120665295	Soil C
0.984924623	0.120698467	Soil C
0.989949749	0.120724266	Soil C
0.994974874	0.120742695	Soil C
1	0.120753752	Soil C
0	0	Soil N
0.005025126	0.015574827	Soil N
0.010050251	0.030713487	Soil N
0.015075377	0.045415979	Soil N
0.020100503	0.059682303	Soil N
0.025125628	0.07351246	Soil N
0.030150754	0.08690645	Soil N
0.035175879	0.099864272	Soil N
0.040201005	0.112385927	Soil N
0.045226131	0.124471414	Soil N
0.050251256	0.136120733	Soil N
0.055276382	0.147333885	Soil N
0.060301508	0.158110869	Soil N
0.065326633	0.168451686	Soil N
0.070351759	0.178356336	Soil N
0.075376884	0.187824818	Soil N
0.08040201	0.196857132	Soil N
0.085427136	0.205453279	Soil N
0.090452261	0.213613258	Soil N
0.095477387	0.22133707	Soil N
0.100502513	0.228624714	Soil N
0.105527638	0.235476191	Soil N
0.110552764	0.2418915	Soil N
0.115577889	0.247870642	Soil N
0.120603015	0.253413617	Soil N
0.125628141	0.258520423	Soil N
0.130653266	0.263191062	Soil N
0.135678392	0.267425534	Soil N
0.140703518	0.271223838	Soil N
0.145728643	0.274585975	Soil N
0.150753769	0.277511944	Soil N
0.155778894	0.280001746	Soil N
0.16080402	0.28205538	Soil N
0.165829146	0.283672846	Soil N
0.170854271	0.284854146	Soil N
0.175879397	0.285599277	Soil N
0.180904523	0.285929451	Soil N
0.185929648	0.286170391	Soil N
0.190954774	0.286432788	Soil N
0.195979899	0.286716644	Soil N
0.201005025	0.287021958	Soil N
0.206030151	0.28734873	Soil N
0.211055276	0.287696961	Soil N
0.216080402	0.28806665	Soil N
0.221105528	0.288457797	Soil N
0.226130653	0.288870403	Soil N
0.231155779	0.289304466	Soil N
0.236180905	0.289759989	Soil N
0.24120603	0.290236969	Soil N
0.246231156	0.290735408	Soil N
0.251256281	0.291255305	Soil N
0.256281407	0.291796661	Soil N
0.261306533	0.292359474	Soil N
0.266331658	0.292943747	Soil N
0.271356784	0.293549477	Soil N
0.27638191	0.294176666	Soil N
0.281407035	0.294825313	Soil N
0.286432161	0.295495418	Soil N
0.291457286	0.296186982	Soil N
0.296482412	0.296900004	Soil N
0.301507538	0.297634484	Soil N
0.306532663	0.298390423	Soil N
0.311557789	0.29916782	Soil N
0.316582915	0.299966675	Soil N
0.32160804	0.300786988	Soil N
0.326633166	0.30162876	Soil N
0.331658291	0.30249199	Soil N
0.336683417	0.303376679	Soil N
0.341708543	0.304282826	Soil N
0.346733668	0.305210431	Soil N
0.351758794	0.306159494	Soil N
0.35678392	0.307130016	Soil N
0.361809045	0.308121996	Soil N
0.366834171	0.309135434	Soil N
0.371859296	0.310170331	Soil N
0.376884422	0.311226686	Soil N
0.381909548	0.312304499	Soil N
0.386934673	0.313403771	Soil N
0.391959799	0.314524501	Soil N
0.396984925	0.315666689	Soil N
0.40201005	0.316830336	Soil N
0.407035176	0.31801544	Soil N
0.412060302	0.319222004	Soil N
0.417085427	0.320450025	Soil N
0.422110553	0.321699505	Soil N
0.427135678	0.322970443	Soil N
0.432160804	0.324262839	Soil N
0.43718593	0.325576694	Soil N
0.442211055	0.326912007	Soil N
0.447236181	0.328268779	Soil N
0.452261307	0.329647008	Soil N
0.457286432	0.331046696	Soil N
0.462311558	0.332467843	Soil N
0.467336683	0.333910447	Soil N
0.472361809	0.33537451	Soil N
0.477386935	0.336860031	Soil N
0.48241206	0.338367011	Soil N
0.487437186	0.339895449	Soil N
0.492462312	0.341445345	Soil N
0.497487437	0.343016699	Soil N
0.502512563	0.344609512	Soil N
0.507537688	0.346223783	Soil N
0.512562814	0.347859513	Soil N
0.51758794	0.349516701	Soil N
0.522613065	0.351195347	Soil N
0.527638191	0.352895451	Soil N
0.532663317	0.354617014	Soil N
0.537688442	0.356360035	Soil N
0.542713568	0.358124514	Soil N
0.547738693	0.359910452	Soil N
0.552763819	0.361717848	Soil N
0.557788945	0.363546702	Soil N
0.56281407	0.365397014	Soil N
0.567839196	0.367268785	Soil N
0.572864322	0.369162014	Soil N
0.577889447	0.371076702	Soil N
0.582914573	0.373012848	Soil N
0.587939698	0.374970452	Soil N
0.592964824	0.376949514	Soil N
0.59798995	0.378950035	Soil N
0.603015075	0.380972014	Soil N
0.608040201	0.383015451	Soil N
0.613065327	0.385080347	Soil N
0.618090452	0.387166701	Soil N
0.623115578	0.389274513	Soil N
0.628140704	0.391403784	Soil N
0.633165829	0.393554513	Soil N
0.638190955	0.3957267	Soil N
0.64321608	0.397920346	Soil N
0.648241206	0.40013545	Soil N
0.653266332	0.402372012	Soil N
0.658291457	0.404630032	Soil N
0.663316583	0.406909511	Soil N
0.668341709	0.409210448	Soil N
0.673366834	0.411532844	Soil N
0.67839196	0.413876698	Soil N
0.683417085	0.41624201	Soil N
0.688442211	0.41862878	Soil N
0.693467337	0.421037009	Soil N
0.698492462	0.423466696	Soil N
0.703517588	0.425917841	Soil N
0.708542714	0.428390445	Soil N
0.713567839	0.430884507	Soil N
0.718592965	0.433400027	Soil N
0.72361809	0.435937005	Soil N
0.728643216	0.438495442	Soil N
0.733668342	0.441075338	Soil N
0.738693467	0.443676691	Soil N
0.743718593	0.446299503	Soil N
0.748743719	0.448943773	Soil N
0.753768844	0.451609501	Soil N
0.75879397	0.454296688	Soil N
0.763819095	0.457005333	Soil N
0.768844221	0.459735437	Soil N
0.773869347	0.462486998	Soil N
0.778894472	0.465260018	Soil N
0.783919598	0.468054497	Soil N
0.788944724	0.470870433	Soil N
0.793969849	0.473707828	Soil N
0.798994975	0.476566682	Soil N
0.804020101	0.479446993	Soil N
0.809045226	0.482348763	Soil N
0.814070352	0.485271991	Soil N
0.819095477	0.488216678	Soil N
0.824120603	0.491182823	Soil N
0.829145729	0.494170426	Soil N
0.834170854	0.497179487	Soil N
0.83919598	0.500210007	Soil N
0.844221106	0.503261985	Soil N
0.849246231	0.506335422	Soil N
0.854271357	0.509430316	Soil N
0.859296482	0.512546669	Soil N
0.864321608	0.515684481	Soil N
0.869346734	0.51884375	Soil N
0.874371859	0.522024478	Soil N
0.879396985	0.525226664	Soil N
0.884422111	0.528450309	Soil N
0.889447236	0.531695412	Soil N
0.894472362	0.534961973	Soil N
0.899497487	0.538249993	Soil N
0.904522613	0.541559471	Soil N
0.909547739	0.544890407	Soil N
0.914572864	0.548242801	Soil N
0.91959799	0.551616654	Soil N
0.924623116	0.555011965	Soil N
0.929648241	0.558428734	Soil N
0.934673367	0.561866962	Soil N
0.939698492	0.565326648	Soil N
0.944723618	0.568807792	Soil N
0.949748744	0.572310395	Soil N
0.954773869	0.575834456	Soil N
0.959798995	0.579379975	Soil N
0.964824121	0.582946953	Soil N
0.969849246	0.586535389	Soil N
0.974874372	0.590145283	Soil N
0.979899497	0.593776636	Soil N
0.984924623	0.597429446	Soil N
0.989949749	0.601103716	Soil N
0.994974874	0.604799443	Soil N
1	0.608516629	Soil N
0	0	Soil pH
0.005025126	2.61E-06	Soil pH
0.010050251	1.04E-05	Soil pH
0.015075377	2.35E-05	Soil pH
0.020100503	4.18E-05	Soil pH
0.025125628	6.53E-05	Soil pH
0.030150754	9.40E-05	Soil pH
0.035175879	0.000127959	Soil pH
0.040201005	0.00016713	Soil pH
0.045226131	0.000211524	Soil pH
0.050251256	0.000261141	Soil pH
0.055276382	0.000315981	Soil pH
0.060301508	0.000376043	Soil pH
0.065326633	0.000441329	Soil pH
0.070351759	0.000511837	Soil pH
0.075376884	0.000587568	Soil pH
0.08040201	0.000668521	Soil pH
0.085427136	0.000754698	Soil pH
0.090452261	0.000846097	Soil pH
0.095477387	0.00094272	Soil pH
0.100502513	0.001044565	Soil pH
0.105527638	0.001151633	Soil pH
0.110552764	0.001263923	Soil pH
0.115577889	0.001381437	Soil pH
0.120603015	0.001504173	Soil pH
0.125628141	0.001632132	Soil pH
0.130653266	0.001765314	Soil pH
0.135678392	0.001903719	Soil pH
0.140703518	0.002047347	Soil pH
0.145728643	0.002196197	Soil pH
0.150753769	0.00235027	Soil pH
0.155778894	0.002509567	Soil pH
0.16080402	0.002674086	Soil pH
0.165829146	0.002843827	Soil pH
0.170854271	0.003018792	Soil pH
0.175879397	0.003198979	Soil pH
0.180904523	0.00338439	Soil pH
0.185929648	0.003575023	Soil pH
0.190954774	0.003770878	Soil pH
0.195979899	0.003971957	Soil pH
0.201005025	0.004178259	Soil pH
0.206030151	0.004389783	Soil pH
0.211055276	0.00460653	Soil pH
0.216080402	0.0048285	Soil pH
0.221105528	0.005055693	Soil pH
0.226130653	0.005288109	Soil pH
0.231155779	0.005525747	Soil pH
0.236180905	0.005768608	Soil pH
0.24120603	0.006016692	Soil pH
0.246231156	0.006269999	Soil pH
0.251256281	0.006528529	Soil pH
0.256281407	0.006792282	Soil pH
0.261306533	0.007061257	Soil pH
0.266331658	0.007335455	Soil pH
0.271356784	0.007614876	Soil pH
0.27638191	0.00789952	Soil pH
0.281407035	0.008189387	Soil pH
0.286432161	0.008484476	Soil pH
0.291457286	0.008784789	Soil pH
0.296482412	0.009090324	Soil pH
0.301507538	0.009401082	Soil pH
0.306532663	0.009717063	Soil pH
0.311557789	0.010038266	Soil pH
0.316582915	0.010364693	Soil pH
0.32160804	0.010696342	Soil pH
0.326633166	0.011033214	Soil pH
0.331658291	0.011375309	Soil pH
0.336683417	0.011722627	Soil pH
0.341708543	0.012075168	Soil pH
0.346733668	0.012432931	Soil pH
0.351758794	0.012795917	Soil pH
0.35678392	0.013164126	Soil pH
0.361809045	0.013537558	Soil pH
0.366834171	0.013916213	Soil pH
0.371859296	0.01430009	Soil pH
0.376884422	0.014689191	Soil pH
0.381909548	0.015083514	Soil pH
0.386934673	0.01548306	Soil pH
0.391959799	0.015887829	Soil pH
0.396984925	0.01629782	Soil pH
0.40201005	0.016713035	Soil pH
0.407035176	0.017133472	Soil pH
0.412060302	0.017559132	Soil pH
0.417085427	0.017990015	Soil pH
0.422110553	0.018426121	Soil pH
0.427135678	0.018867449	Soil pH
0.432160804	0.019314001	Soil pH
0.43718593	0.019765775	Soil pH
0.442211055	0.020222772	Soil pH
0.447236181	0.020684992	Soil pH
0.452261307	0.021152434	Soil pH
0.457286432	0.0216251	Soil pH
0.462311558	0.022102988	Soil pH
0.467336683	0.022586099	Soil pH
0.472361809	0.023074433	Soil pH
0.477386935	0.02356799	Soil pH
0.48241206	0.02406677	Soil pH
0.487437186	0.024570772	Soil pH
0.492462312	0.025079998	Soil pH
0.497487437	0.025594446	Soil pH
0.502512563	0.026114117	Soil pH
0.507537688	0.02663901	Soil pH
0.512562814	0.027169127	Soil pH
0.51758794	0.027704466	Soil pH
0.522613065	0.028245029	Soil pH
0.527638191	0.028790814	Soil pH
0.532663317	0.029341821	Soil pH
0.537688442	0.029898052	Soil pH
0.542713568	0.030459506	Soil pH
0.547738693	0.031026182	Soil pH
0.552763819	0.031598081	Soil pH
0.557788945	0.032172252	Soil pH
0.56281407	0.032740486	Soil pH
0.567839196	0.033302299	Soil pH
0.572864322	0.033857691	Soil pH
0.577889447	0.034406662	Soil pH
0.582914573	0.034949213	Soil pH
0.587939698	0.035485343	Soil pH
0.592964824	0.036015052	Soil pH
0.59798995	0.036538341	Soil pH
0.603015075	0.037055209	Soil pH
0.608040201	0.037565656	Soil pH
0.613065327	0.038069682	Soil pH
0.618090452	0.038567288	Soil pH
0.623115578	0.039058473	Soil pH
0.628140704	0.039543237	Soil pH
0.633165829	0.040021581	Soil pH
0.638190955	0.040493504	Soil pH
0.64321608	0.040959006	Soil pH
0.648241206	0.041418087	Soil pH
0.653266332	0.041870748	Soil pH
0.658291457	0.042316988	Soil pH
0.663316583	0.042756807	Soil pH
0.668341709	0.043190205	Soil pH
0.673366834	0.043617183	Soil pH
0.67839196	0.04403774	Soil pH
0.683417085	0.044451877	Soil pH
0.688442211	0.044859592	Soil pH
0.693467337	0.045260887	Soil pH
0.698492462	0.045655761	Soil pH
0.703517588	0.046044215	Soil pH
0.708542714	0.046426248	Soil pH
0.713567839	0.04680186	Soil pH
0.718592965	0.047171051	Soil pH
0.72361809	0.047533822	Soil pH
0.728643216	0.047890171	Soil pH
0.733668342	0.048240101	Soil pH
0.738693467	0.048583609	Soil pH
0.743718593	0.048920697	Soil pH
0.748743719	0.049251364	Soil pH
0.753768844	0.04957561	Soil pH
0.75879397	0.049893436	Soil pH
0.763819095	0.05020484	Soil pH
0.768844221	0.050509825	Soil pH
0.773869347	0.050808388	Soil pH
0.778894472	0.051100531	Soil pH
0.783919598	0.051386253	Soil pH
0.788944724	0.051665554	Soil pH
0.793969849	0.051938435	Soil pH
0.798994975	0.052204894	Soil pH
0.804020101	0.052464933	Soil pH
0.809045226	0.052718552	Soil pH
0.814070352	0.052965749	Soil pH
0.819095477	0.053206526	Soil pH
0.824120603	0.053440883	Soil pH
0.829145729	0.053668818	Soil pH
0.834170854	0.053890333	Soil pH
0.83919598	0.054105427	Soil pH
0.844221106	0.0543141	Soil pH
0.849246231	0.054516353	Soil pH
0.854271357	0.054712185	Soil pH
0.859296482	0.054901596	Soil pH
0.864321608	0.055084587	Soil pH
0.869346734	0.055261156	Soil pH
0.874371859	0.055431305	Soil pH
0.879396985	0.055595034	Soil pH
0.884422111	0.055752341	Soil pH
0.889447236	0.055903228	Soil pH
0.894472362	0.056047694	Soil pH
0.899497487	0.05618574	Soil pH
0.904522613	0.056317365	Soil pH
0.909547739	0.056442569	Soil pH
0.914572864	0.056561352	Soil pH
0.91959799	0.056673714	Soil pH
0.924623116	0.056779656	Soil pH
0.929648241	0.056879177	Soil pH
0.934673367	0.056972278	Soil pH
0.939698492	0.057058958	Soil pH
0.944723618	0.057139217	Soil pH
0.949748744	0.057213055	Soil pH
0.954773869	0.057280472	Soil pH
0.959798995	0.057341469	Soil pH
0.964824121	0.057396045	Soil pH
0.969849246	0.057444201	Soil pH
0.974874372	0.057485935	Soil pH
0.979899497	0.057521249	Soil pH
0.984924623	0.057550143	Soil pH
0.989949749	0.057572615	Soil pH
0.994974874	0.057588667	Soil pH
1	0.057598298	Soil pH
