# Supplementary material for: Climate-driven divergence in plant-microbiome interactions generates range-wide variation in bud break phenology
Source: Commun Biol. 2021 Jun 16;4:748. doi: 10.1038/s42003-021-02244-5 (PMC8209103; doi:10.1038/s42003-021-02244-5)
Supplement: Supplementary file 15 — Supplemental Data 13 [file 42003_2021_2244_MOESM15_ESM.csv]

River ID #	Genotype ID	Random ID	Live/Sterile	Soil Source River #	Home Temp	Soil Temp	Temp. Diff.	Soil Source HC	Home/Away	Bud Break	Julian Day
1	221	4	S	3	8.8	8.0740741	-0.7259259	Warm	Away	4/17/16	108
1	221	5	L	7	8.8	2.5241379	-6.2758621	Cool	Away	4/7/16	98
1	221	7	L	3	8.8	8.0740741	-0.7259259	Warm	Away	4/15/16	106
1	224	9	S	9	8.8	0.9043478	-7.8956522	Cool	Away	4/1/16	92
1	224	12	L	9	8.8	0.9043478	-7.8956522	Cool	Away	4/1/16	92
1	224	13	S	9	8.8	0.9043478	-7.8956522	Cool	Away	4/1/16	92
1	224	14	L	5	8.8	7.375	-1.425	Warm	Away	3/28/16	88
1	228	18	S	4	8.8	6.9555556	-1.8444444	Warm	Away	4/15/16	106
1	228	19	L	4	8.8	6.9555556	-1.8444444	Warm	Away	4/13/16	104
1	238	20	L	7	9.7	2.5241379	-7.1758621	Cool	Away	3/30/16	90
1	238	22	L	5	9.7	7.375	-2.325	Warm	Away	3/26/16	86
1	238	23	S	5	9.7	7.375	-2.325	Warm	Away	3/18/16	78
1	243	27	L	2	9.7	8.78	-0.92	Warm	Away	3/18/16	78
1	243	28	S	2	9.7	8.78	-0.92	Warm	Away	4/1/16	92
1	243	29	L	7	9.7	2.5241379	-7.1758621	Cool	Away	3/18/16	78
2	251	33	S	4	10.1	6.9555556	-3.1444444	Warm	Away	3/26/16	86
2	251	34	L	4	10.1	6.9555556	-3.1444444	Warm	Away	3/16/16	76
2	255	38	S	8	9.8	1.8979592	-7.9020408	Cool	Away	3/16/16	76
2	255	43	L	3	9.8	8.0740741	-1.7259259	Warm	Away	3/10/16	70
2	285	50	S	5	7.4	7.375	-0.025	Warm	Away	3/30/16	90
2	285	51	L	9	7.4	0.9043478	-6.4956522	Cool	Away	4/15/16	106
2	285	53	L	5	7.4	7.375	-0.025	Warm	Away	3/16/16	76
2	285	54	S	5	7.4	7.375	-0.025	Warm	Away	3/30/16	90
2	285	55	L	H	7.4	8.78	1.38	Warm	Home	4/3/16	94
2	287	63	L	1	7.4	9.376	1.976	Warm	Away	3/14/16	74
2	287	67	L	H	7.4	8.78	1.38	Warm	Home	3/14/16	74
2	288	70	S	9	7.4	0.9043478	-6.4956522	Cool	Away	3/18/16	78
2	288	73	L	9	7.4	0.9043478	-6.4956522	Cool	Away	3/26/16	86
2	288	74	S	9	7.4	0.9043478	-6.4956522	Cool	Away	3/16/16	76
2	288	75	L	3	7.4	8.0740741	0.6740741	Warm	Away	3/18/16	78
3	118	81	L	6	5.5	3.2448276	-2.2551724	Cool	Away	4/13/16	104
3	118	82	S	6	5.5	3.2448276	-2.2551724	Cool	Away	4/7/16	98
3	118	83	L	2	5.5	8.78	3.28	Warm	Away	3/30/16	90
3	118	84	S	2	5.5	8.78	3.28	Warm	Away	4/19/16	110
3	122	91	L	6	5.5	3.2448276	-2.2551724	Cool	Away	3/30/16	90
3	122	92	S	6	5.5	3.2448276	-2.2551724	Cool	Away	4/3/16	94
3	122	93	L	1	5.5	9.376	3.876	Warm	Away	3/16/16	76
3	122	94	S	1	5.5	9.376	3.876	Warm	Away	4/15/16	106
3	122	96	S	H	5.5	8.0740741	2.5740741	Warm	Home	3/26/16	86
3	122	97	L	H	5.5	8.0740741	2.5740741	Warm	Home	4/11/16	102
3	123	102	L	6	5.5	3.2448276	-2.2551724	Cool	Away	3/18/16	78
3	123	103	S	6	5.5	3.2448276	-2.2551724	Cool	Away	3/18/16	78
3	123	104	L	2	5.5	8.78	3.28	Warm	Away	3/16/16	76
3	123	105	S	2	5.5	8.78	3.28	Warm	Away	3/16/16	76
3	123	108	L	H	5.5	8.0740741	2.5740741	Warm	Home	3/18/16	78
3	132	114	L	8	8.6	1.8979592	-6.7020408	Cool	Away	4/21/16	112
3	132	115	S	8	8.6	1.8979592	-6.7020408	Cool	Away	4/15/16	106
3	132	116	L	1	8.6	9.376	0.776	Warm	Away	4/15/16	106
3	132	120	L	H	8.6	8.0740741	-0.5259259	Warm	Home	4/7/16	98
3	132	121	S	H	8.6	8.0740741	-0.5259259	Warm	Home	4/13/16	104
3	133	122	L	10	8.6	2.96	-5.64	Cool	Away	4/17/16	108
3	133	126	L	10	8.6	2.96	-5.64	Cool	Away	4/15/16	106
3	133	127	S	10	8.6	2.96	-5.64	Cool	Away	4/5/16	96
3	133	128	L	1	8.6	9.376	0.776	Warm	Away	4/3/16	94
3	133	129	S	1	8.6	9.376	0.776	Warm	Away	4/13/16	104
3	133	131	S	H	8.6	8.0740741	-0.5259259	Warm	Home	3/28/16	88
3	133	132	L	H	8.6	8.0740741	-0.5259259	Warm	Home	3/30/16	90
4	605	137	L	7	7.9	2.5241379	-5.3758621	Cool	Away	4/3/16	94
4	605	139	L	2	7.9	8.78	0.88	Warm	Away	3/28/16	88
4	605	140	S	2	7.9	8.78	0.88	Warm	Away	3/16/16	76
4	605	143	L	H	7.9	6.9555556	-0.9444444	Warm	Home	3/23/16	83
4	605	144	S	H	7.9	6.9555556	-0.9444444	Warm	Home	3/16/16	76
4	609	149	L	6	7.9	3.2448276	-4.6551724	Cool	Away	4/21/16	112
4	609	150	S	6	7.9	3.2448276	-4.6551724	Cool	Away	4/19/16	110
4	609	151	L	5	7.9	7.375	-0.525	Warm	Away	4/19/16	110
4	609	152	S	5	7.9	7.375	-0.525	Warm	Away	4/21/16	112
4	609	155	L	H	7.9	6.9555556	-0.9444444	Warm	Home	4/17/16	108
4	609	156	S	H	7.9	6.9555556	-0.9444444	Warm	Home	4/25/16	116
4	611	161	L	6	7.9	3.2448276	-4.6551724	Cool	Away	4/3/16	94
4	611	162	S	6	7.9	3.2448276	-4.6551724	Cool	Away	4/3/16	94
4	611	163	L	2	7.9	8.78	0.88	Warm	Away	3/26/16	86
4	611	164	S	2	7.9	8.78	0.88	Warm	Away	4/9/16	100
4	611	165	L	H	7.9	6.9555556	-0.9444444	Warm	Home	4/21/16	112
4	611	166	S	H	7.9	6.9555556	-0.9444444	Warm	Home	4/15/16	106
4	626	171	L	9	9.9	0.9043478	-8.9956522	Cool	Away	4/19/16	110
4	626	172	S	9	9.9	0.9043478	-8.9956522	Cool	Away	4/3/16	94
4	626	173	L	3	9.9	8.0740741	-1.8259259	Warm	Away	4/19/16	110
4	626	174	S	3	9.9	8.0740741	-1.8259259	Warm	Away	4/19/16	110
4	628	180	L	6	9.3	3.2448276	-6.0551724	Cool	Away	4/9/16	100
4	628	181	S	6	9.3	3.2448276	-6.0551724	Cool	Away	4/11/16	102
4	628	182	L	2	9.3	8.78	-0.52	Warm	Away	4/15/16	106
4	628	183	S	2	9.3	8.78	-0.52	Warm	Away	4/23/16	114
4	628	186	L	H	9.3	6.9555556	-2.3444444	Warm	Home	4/21/16	112
4	628	187	S	H	9.3	6.9555556	-2.3444444	Warm	Home	4/5/16	96
5	638	192	L	8	6.3	1.8979592	-4.4020408	Cool	Away	3/26/16	86
5	638	193	S	8	6.3	1.8979592	-4.4020408	Cool	Away	4/15/16	106
5	638	194	L	2	6.3	8.78	2.48	Warm	Away	4/9/16	100
5	638	195	S	2	6.3	8.78	2.48	Warm	Away	4/3/16	94
5	638	198	L	H	6.3	7.375	1.075	Warm	Home	3/18/16	78
5	638	199	S	H	6.3	7.375	1.075	Warm	Home	4/5/16	96
5	639	204	L	9	6.3	0.9043478	-5.3956522	Cool	Away	4/13/16	104
5	639	205	S	9	6.3	0.9043478	-5.3956522	Cool	Away	4/7/16	98
5	639	207	S	4	6.3	6.9555556	0.6555556	Warm	Away	4/3/16	94
5	639	210	L	H	6.3	7.375	1.075	Warm	Home	4/3/16	94
5	639	211	S	H	6.3	7.375	1.075	Warm	Home	4/17/16	108
5	641	216	L	7	6.3	2.5241379	-3.7758621	Cool	Away	4/25/16	116
5	641	217	S	7	6.3	2.5241379	-3.7758621	Cool	Away	4/7/16	98
5	641	218	L	4	6.3	6.9555556	0.6555556	Warm	Away	3/26/16	86
5	641	219	S	4	6.3	6.9555556	0.6555556	Warm	Away	3/28/16	88
5	641	223	S	H	6.3	7.375	1.075	Warm	Home	4/1/16	92
5	645	228	L	10	6.3	2.96	-3.34	Cool	Away	4/19/16	110
5	645	229	S	10	6.3	2.96	-3.34	Cool	Away	4/19/16	110
5	645	230	L	3	6.3	8.0740741	1.7740741	Warm	Away	4/13/16	104
5	645	231	S	3	6.3	8.0740741	1.7740741	Warm	Away	4/17/16	108
5	645	234	L	H	6.3	7.375	1.075	Warm	Home	4/17/16	108
5	645	235	S	H	6.3	7.375	1.075	Warm	Home	4/17/16	108
5	651	240	L	8	8.1	1.8979592	-6.2020408	Cool	Away	4/25/16	116
5	651	241	S	8	8.1	1.8979592	-6.2020408	Cool	Away	4/11/16	102
5	651	242	L	2	8.1	8.78	0.68	Warm	Away	4/23/16	114
5	651	243	S	2	8.1	8.78	0.68	Warm	Away	4/19/16	110
5	651	246	L	H	8.1	7.375	-0.725	Warm	Home	4/25/16	116
5	651	247	S	H	8.1	7.375	-0.725	Warm	Home	4/19/16	110
6	186	258	L	H	1.2	3.2448276	2.0448276	Cool	Home	4/3/16	94
6	186	259	S	H	1.2	3.2448276	2.0448276	Cool	Home	4/1/16	92
6	189	264	L	9	1	0.9043478	-0.0956522	Cool	Away	4/15/16	106
6	189	265	S	9	1	0.9043478	-0.0956522	Cool	Away	4/13/16	104
6	189	266	L	5	1	7.375	6.375	Warm	Away	4/13/16	104
6	189	267	S	5	1	7.375	6.375	Warm	Away	4/17/16	108
6	189	270	L	H	1	3.2448276	2.2448276	Cool	Home	4/17/16	108
6	189	271	S	H	1	3.2448276	2.2448276	Cool	Home	3/28/16	88
6	191	276	L	7	1.5	2.5241379	1.0241379	Cool	Away	4/23/16	114
6	191	277	S	7	1.5	2.5241379	1.0241379	Cool	Away	4/17/16	108
6	191	279	S	3	1.5	8.0740741	6.5740741	Warm	Away	4/23/16	114
6	191	282	L	H	1.5	3.2448276	1.7448276	Cool	Home	4/15/16	106
6	193	287	L	7	1.5	2.5241379	1.0241379	Cool	Away	4/9/16	100
6	193	288	S	7	1.5	2.5241379	1.0241379	Cool	Away	4/13/16	104
6	193	289	L	2	1.5	8.78	7.28	Warm	Away	4/13/16	104
6	193	290	S	2	1.5	8.78	7.28	Warm	Away	4/15/16	106
6	193	293	L	H	1.5	3.2448276	1.7448276	Cool	Home	4/13/16	104
6	193	294	S	H	1.5	3.2448276	1.7448276	Cool	Home	4/5/16	96
6	201	299	L	7	3.8	2.5241379	-1.2758621	Cool	Away	4/13/16	104
6	201	300	S	7	3.8	2.5241379	-1.2758621	Cool	Away	4/23/16	114
6	201	301	L	2	3.8	8.78	4.98	Warm	Away	4/17/16	108
6	201	302	S	2	3.8	8.78	4.98	Warm	Away	4/9/16	100
6	201	303	L	H	3.8	3.2448276	-0.5551724	Cool	Home	4/19/16	110
7	32	308	L	8	2.1	1.8979592	-0.2020408	Cool	Away	4/19/16	110
7	32	309	S	8	2.1	1.8979592	-0.2020408	Cool	Away	3/26/16	86
7	32	310	L	3	2.1	8.0740741	5.9740741	Warm	Away	4/3/16	94
7	32	311	S	3	2.1	8.0740741	5.9740741	Warm	Away	4/7/16	98
7	32	315	S	H	2.1	2.5241379	0.4241379	Cool	Home	4/7/16	98
7	40	320	L	7	2.1	2.5241379	0.4241379	Cool	Away	4/3/16	94
7	40	321	S	7	2.1	2.5241379	0.4241379	Cool	Away	4/7/16	98
7	40	322	L	3	2.1	8.0740741	5.9740741	Warm	Away	4/13/16	104
7	40	323	S	3	2.1	8.0740741	5.9740741	Warm	Away	4/1/16	92
7	44	329	L	9	1.7	0.9043478	-0.7956522	Cool	Away	4/15/16	106
7	44	330	S	9	1.7	0.9043478	-0.7956522	Cool	Away	4/3/16	94
7	44	332	S	4	1.7	6.9555556	5.2555556	Warm	Away	4/15/16	106
7	44	335	L	H	1.7	2.5241379	0.8241379	Cool	Home	4/13/16	104
7	47	341	S	10	1.7	2.96	1.26	Cool	Away	4/5/16	96
7	47	342	L	3	1.7	8.0740741	6.3740741	Warm	Away	3/26/16	86
7	47	343	S	3	1.7	8.0740741	6.3740741	Warm	Away	4/11/16	102
7	49	350	L	6	1.7	3.2448276	1.5448276	Cool	Away	4/17/16	108
7	49	351	S	6	1.7	3.2448276	1.5448276	Cool	Away	3/28/16	88
7	49	352	L	3	1.7	8.0740741	6.3740741	Warm	Away	4/15/16	106
7	49	353	S	3	1.7	8.0740741	6.3740741	Warm	Away	4/29/16	120
8	376	355	S	8	0.6	1.8979592	1.2979592	Cool	Home	4/15/16	106
8	382	363	L	7	0.6	2.5241379	1.9241379	Cool	Away	3/30/16	90
8	382	364	S	7	0.6	2.5241379	1.9241379	Cool	Away	4/5/16	96
8	382	365	L	3	0.6	8.0740741	7.4740741	Warm	Away	3/28/16	88
8	382	366	S	H	0.6	1.8979592	1.2979592	Cool	Home	4/1/16	92
8	412	371	L	9	3.3	0.9043478	-2.3956522	Cool	Away	3/21/16	81
8	412	373	L	2	3.3	8.78	5.48	Warm	Away	3/10/16	70
8	417	380	L	10	2.4	2.96	0.56	Cool	Away	4/15/16	106
8	417	381	S	10	2.4	2.96	0.56	Cool	Away	4/1/16	92
8	417	382	L	5	2.4	7.375	4.975	Warm	Away	4/19/16	110
8	417	383	S	5	2.4	7.375	4.975	Warm	Away	4/15/16	106
8	422	390	L	8	2.4	1.8979592	-0.5020408	Cool	Home	3/30/16	90
8	422	391	S	8	2.4	1.8979592	-0.5020408	Cool	Home	4/1/16	92
8	422	393	S	3	2.4	8.0740741	5.6740741	Warm	Away	4/15/16	106
8	422	395	S	H	2.4	1.8979592	-0.5020408	Cool	Home	4/3/16	94
8	422	396	L	H	2.4	1.8979592	-0.5020408	Cool	Home	4/3/16	94
9	478	400	L	6	0.7	3.2448276	2.5448276	Cool	Away	3/28/16	88
9	478	401	S	6	0.7	3.2448276	2.5448276	Cool	Away	4/7/16	98
9	478	402	L	1	0.7	9.376	8.676	Warm	Away	3/30/16	90
9	479	406	S	10	0.7	2.96	2.26	Cool	Away	4/3/16	94
9	486	408	L	8	0.9	1.8979592	0.9979592	Cool	Away	4/13/16	104
9	486	410	L	2	0.9	8.78	7.88	Warm	Away	3/28/16	88
9	493	412	S	8	0.9	1.8979592	0.9979592	Cool	Away	3/18/16	78
9	493	415	L	8	0.9	1.8979592	0.9979592	Cool	Away	3/28/16	88
10	502	421	L	9	4.1	0.9043478	-3.1956522	Cool	Away	4/27/16	118
10	502	422	S	9	4.1	0.9043478	-3.1956522	Cool	Away	4/19/16	110
10	502	423	L	2	4.1	8.78	4.68	Warm	Away	4/23/16	114
10	502	424	S	2	4.1	8.78	4.68	Warm	Away	4/13/16	104
10	502	427	L	H	4.1	2.96	-1.14	Cool	Home	4/27/16	118
10	502	428	S	H	4.1	2.96	-1.14	Cool	Home	4/27/16	118
10	505	433	L	9	4.1	0.9043478	-3.1956522	Cool	Away	4/27/16	118
10	505	434	S	9	4.1	0.9043478	-3.1956522	Cool	Away	4/27/16	118
10	505	435	L	2	4.1	8.78	4.68	Warm	Away	4/23/16	114
10	505	436	S	2	4.1	8.78	4.68	Warm	Away	4/29/16	120
10	505	439	L	H	4.1	2.96	-1.14	Cool	Home	5/1/16	122
10	505	440	S	H	4.1	2.96	-1.14	Cool	Home	4/29/16	120
10	508	445	L	6	4.1	3.2448276	-0.8551724	Cool	Away	4/23/16	114
10	508	446	S	6	4.1	3.2448276	-0.8551724	Cool	Away	4/27/16	118
10	508	447	L	5	4.1	7.375	3.275	Warm	Away	4/17/16	108
10	508	448	S	5	4.1	7.375	3.275	Warm	Away	4/15/16	106
10	508	451	L	H	4.1	2.96	-1.14	Cool	Home	4/19/16	110
10	508	452	S	H	4.1	2.96	-1.14	Cool	Home	4/23/16	114
10	520	457	L	8	0.8	1.8979592	1.0979592	Cool	Away	4/15/16	106
10	520	458	S	8	0.8	1.8979592	1.0979592	Cool	Away	4/19/16	110
10	520	459	L	2	0.8	8.78	7.98	Warm	Away	4/19/16	110
10	520	460	S	2	0.8	8.78	7.98	Warm	Away	4/27/16	118
10	520	463	L	H	0.8	2.96	2.16	Cool	Home	4/15/16	106
10	520	464	S	H	0.8	2.96	2.16	Cool	Home	4/15/16	106
10	525	469	L	6	1.2	3.2448276	2.0448276	Cool	Away	4/23/16	114
10	525	475	L	H	1.2	2.96	1.76	Cool	Home	4/11/16	102
10	525	476	S	H	1.2	2.96	1.76	Cool	Home	4/27/16	118
